# Supplementary material for: Comparative performances of DNA barcoding across insect orders
Source: BMC Bioinformatics. 2010 Apr 27;11:206. doi: 10.1186/1471-2105-11-206 (PMC2885370; doi:10.1186/1471-2105-11-206)
Supplement: Additional file 1 — Summary of simulations on Dataset A. [file 1471-2105-11-206-S1.XLS]

## Sheet: Foglio1
	BM: Best Match, BCM: Best Close Match, NJT: Neighbor-joining. FB: full DNA barcode (>550bp), MB1, MB2, MB3: mini-barcodes 1,2 and 3. 1= corret ID, 0=incorrect/ambiguous ID	BM	BCM	NJT		BM	BM	BM	BM	BM	BM	BM	BM	BM	BM	BM	BM	BM	BM	BM	BCM	BCM	BCM	BCM	BCM	BCM	BCM	BCM	BCM	BCM	BCM	BCM	BCM	BCM	BCM	NJT	NJT	NJT	NJT	NJT	NJT	NJT	NJT	NJT	NJT	NJT	NJT	NJT	NJT
		FB>550bp	FB>550bp	FB>550bp		MB1_220bp	MB1_164bp	MB1_110bp	MB1_55bp	MB1_22bp	MB2_219bp	MB2_164bp	MB2_110bp	MB2_55bp	MB2_22bp	MB3_219bp	MB3_164bp	MB3_110bp	MB3_55bp	MB3_22bp	MB1_220bp	MB1_164bp	MB2_110bp	MB1_55bp	MB1_22bp	MB2_219bp	MB2_164bp	MB2_110bp	MB2_55bp	MB2_22bp	MB3_219bp	MB3_164bp	MB3_110bp	MB3_55bp	MB3_22bp	MB1_220bp	MB1_164bp	MB1_110bp	MB1_55bp	MB1_22bp	MB2_219bp	MB2_164bp	MB2_110bp	MB2_55bp	MB2_22bp	MB3_219bp	MB3_164bp	MB3_110bp	MB3_55bp
Coleoptera	Coleoptera Acalles aubei EU286502 GBCL4199-09	1	1	0		1	1	1	1	0	1	1	1	1	0	1	1	1	1	1	1	1	1	1	0	1	1	1	1	0	1	1	1	1	1	0	0	0	0	0	0	0	0	0	0	0	0	0	0
Coleoptera	Coleoptera Acalles aubei EU286503 GBCL4198-09	1	1	0		1	1	1	1	0	1	1	1	1	0	1	1	1	1	1	1	1	1	1	0	1	1	1	1	0	1	1	1	1	1	0	0	0	0	0	0	0	0	0	0	0	0	0	0
Coleoptera	Coleoptera Acalles camelus EU286447 GBCL4254-09	1	1	0		1	1	1	1	1	1	1	1	1	1	1	1	1	1	1	1	1	1	1	1	1	1	1	1	1	1	1	1	1	1	0	0	0	0	0	0	0	0	0	0	0	0	0	0
Coleoptera	Coleoptera Acalles camelus EU286511 GBCL4190-09	1	1	0		1	1	1	1	1	1	1	1	1	1	1	1	1	1	1	1	1	1	1	1	1	1	1	1	1	1	1	1	1	1	0	0	0	0	0	0	0	0	0	0	0	0	0	0
Coleoptera	Coleoptera Acalles longus EU286458 GBCL4243-09	1	0	0		1	1	0	0	0	1	1	1	1	0	1	1	1	0	0	0	0	0	0	0	0	0	0	1	0	0	0	0	0	0	0	0	0	0	0	0	0	0	0	0	0	0	0	0
Coleoptera	Coleoptera Acalles longus EU286499 GBCL4202-09	1	1	0		1	1	1	1	0	1	1	1	1	0	1	1	1	1	1	1	1	1	1	0	1	1	1	1	0	1	1	1	1	1	0	0	0	0	0	0	0	0	0	0	0	0	0	0
Coleoptera	Coleoptera Acalles longus EU286501 GBCL4200-09	1	1	0		1	1	1	1	0	1	1	1	1	0	1	1	1	1	1	1	1	1	1	0	1	1	1	1	0	1	1	1	1	1	0	0	0	0	0	0	0	0	0	0	0	0	0	0
Coleoptera	Coleoptera Adalia bipunctata AJ312060 GBCL0919-06	1	1	1		1	1	1	1	0	1	1	1	1	1	1	1	1	1	1	1	1	1	1	0	1	1	1	1	1	1	1	1	1	1	1	1	1	1	0	1	1	1	1	1	1	1	1	1
Coleoptera	Coleoptera Adalia bipunctata AJ313070 GBCL0921-06	1	1	1		1	1	1	1	0	1	1	1	1	1	1	1	1	1	1	1	1	1	1	0	1	1	1	1	1	1	1	1	1	1	1	1	1	1	0	1	1	1	1	1	1	1	1	1
Coleoptera	Coleoptera Amphimallon solstitiale DQ295268 GBCL2532-06	1	1	1		1	1	1	1	1	1	1	1	1	0	1	1	1	1	1	1	1	1	1	1	1	1	1	1	0	1	1	1	1	1	1	1	1	1	0	1	1	1	1	0	1	1	1	1
Coleoptera	Coleoptera Amphimallon solstitiale DQ295269 GBCL2533-06	1	1	1		1	1	1	1	1	1	1	1	1	0	1	1	1	1	1	1	1	1	1	1	1	1	1	1	0	1	1	1	1	1	1	1	1	1	0	1	1	1	1	0	1	1	1	1
Coleoptera	Coleoptera Anoplophora glabripennis DQ768215 GBCL2704-06	1	1	1		1	1	1	1	0	1	1	1	1	0	1	1	1	1	1	1	1	1	1	0	1	1	1	1	0	1	1	1	1	1	1	1	1	1	0	1	1	1	1	0	1	1	1	1
Coleoptera	Coleoptera Anoplophora glabripennis NC 008221 GBCL2714-06	1	1	1		1	1	1	1	0	1	1	1	1	0	1	1	1	1	1	1	1	1	1	0	1	1	1	1	0	1	1	1	1	1	1	1	1	1	0	1	1	1	1	0	1	1	1	1
Coleoptera	Coleoptera Ataenius imbricatus EU156750 GBCL4436-09	1	1	1		1	1	1	1	0	1	1	1	1	0	1	1	1	1	1	1	1	1	1	0	1	1	1	1	0	1	1	1	1	1	1	1	1	1	0	1	1	1	1	0	1	1	1	1
Coleoptera	Coleoptera Ataenius imbricatus EU156751 GBCL4435-09	1	1	1		1	1	1	1	0	1	1	1	1	0	1	1	1	1	1	1	1	1	1	0	1	1	1	1	0	1	1	1	1	1	1	1	1	1	0	1	1	1	1	0	1	1	1	1
Coleoptera	Coleoptera Carabus albrechti AB095194 GBCL0082-06	1	1	1		1	1	0	0	0	1	1	1	1	0	1	1	0	0	0	1	1	0	0	0	1	1	1	1	0	1	1	0	0	0	0	0	0	0	0	1	1	1	0	0	1	1	0	0
Coleoptera	Coleoptera Carabus albrechti AB095195 GBCL0083-06	1	1	1		1	1	0	0	0	1	1	1	1	0	1	1	0	0	0	1	1	0	0	0	1	1	1	1	0	1	1	0	0	0	0	0	0	0	0	1	1	1	0	0	1	1	0	0
Coleoptera	Coleoptera Carabus albrechti AB095196 GBCL0084-06	1	1	1		1	1	0	0	0	1	1	1	1	0	1	1	0	0	0	1	1	0	0	0	1	1	1	1	0	1	1	0	0	0	0	0	0	0	0	1	1	1	0	0	1	1	0	0
Coleoptera	Coleoptera Carabus albrechti AB095197 GBCL0085-06	1	1	1		1	1	0	0	0	1	1	1	1	0	0	0	0	0	0	1	1	0	0	0	1	1	1	1	0	0	0	0	0	0	0	0	0	0	0	1	1	1	0	0	1	1	0	0
Coleoptera	Coleoptera Carabus albrechti AB095198 GBCL0086-06	1	1	1		1	1	0	0	0	1	1	1	1	0	1	1	0	0	0	1	1	0	0	0	1	1	1	1	0	1	1	0	0	0	0	0	0	0	0	1	1	1	0	0	1	1	0	0
Coleoptera	Coleoptera Carabus albrechti AB095199 GBCL0087-06	1	1	1		1	1	0	0	0	1	1	1	1	0	1	1	0	0	0	1	1	0	0	0	1	1	1	1	0	1	1	0	0	0	0	0	0	0	0	1	1	1	0	0	1	1	0	0
Coleoptera	Coleoptera Carabus albrechti AB095200 GBCL0088-06	1	1	1		0	0	0	0	0	1	1	1	0	0	1	1	0	0	0	0	0	0	0	0	1	1	1	0	0	1	1	0	0	0	0	0	0	0	0	1	1	1	0	0	1	1	0	0
Coleoptera	Coleoptera Carabus albrechti AB095201 GBCL0089-06	1	1	1		0	0	0	0	0	1	1	1	1	0	1	1	0	0	0	0	0	0	0	0	1	1	1	1	0	1	1	0	0	0	0	0	0	0	0	1	1	1	0	0	1	1	0	0
Coleoptera	Coleoptera Carabus albrechti AB095202 GBCL0090-06	1	1	1		0	0	0	0	0	1	1	1	1	0	1	1	0	0	0	0	0	0	0	0	1	1	1	1	0	1	1	0	0	0	0	0	0	0	0	1	1	1	0	0	1	1	0	0
Coleoptera	Coleoptera Carabus albrechti AB095203 GBCL0091-06	1	1	1		1	1	0	0	0	1	1	1	1	0	1	1	1	0	0	1	1	0	0	0	1	1	1	1	0	1	1	1	0	0	0	0	0	0	0	1	1	1	0	0	1	1	0	0
Coleoptera	Coleoptera Carabus albrechti AB095204 GBCL0092-06	1	1	1		1	1	0	0	0	1	1	1	1	0	1	1	1	0	0	1	1	0	0	0	1	1	1	1	0	1	1	1	0	0	0	0	0	0	0	1	1	1	0	0	1	1	0	0
Coleoptera	Coleoptera Carabus albrechti AB095205 GBCL0093-06	1	1	1		0	0	0	0	0	1	1	1	1	0	0	1	0	0	0	0	0	0	0	0	1	1	1	1	0	0	1	0	0	0	0	0	0	0	0	1	1	1	0	0	1	1	0	0
Coleoptera	Coleoptera Carabus albrechti AB095206 GBCL0094-06	0	0	1		0	0	0	0	0	0	0	0	0	0	0	0	0	0	0	0	0	0	0	0	0	0	0	0	0	0	0	0	0	0	0	0	0	0	0	1	1	1	0	0	1	1	0	0
Coleoptera	Coleoptera Carabus albrechti AB095208 GBCL0096-06	1	1	1		1	1	0	0	0	1	1	1	0	0	1	1	1	0	0	1	1	0	0	0	1	1	1	0	0	1	1	1	0	0	0	0	0	0	0	1	1	1	0	0	1	1	0	0
Coleoptera	Coleoptera Carabus albrechti AB095209 GBCL0097-06	1	1	1		1	1	0	0	0	1	1	1	1	0	1	1	1	0	0	1	1	0	0	0	1	1	1	1	0	1	1	1	0	0	0	0	0	0	0	1	1	1	0	0	1	1	0	0
Coleoptera	Coleoptera Carabus albrechti AB095210 GBCL0098-06	1	1	1		1	1	0	0	0	1	1	1	0	0	1	1	1	0	0	1	1	0	0	0	1	1	1	0	0	1	1	1	0	0	0	0	0	0	0	1	1	1	0	0	1	1	0	0
Coleoptera	Coleoptera Carabus albrechti AB095211 GBCL0099-06	1	1	1		1	1	0	0	0	1	1	1	0	0	1	1	1	0	0	1	1	0	0	0	1	1	1	0	0	1	1	1	0	0	0	0	0	0	0	1	1	1	0	0	1	1	0	0
Coleoptera	Coleoptera Carabus albrechti AB095212 GBCL0100-06	1	1	1		1	1	0	0	0	1	1	1	0	0	1	1	1	0	0	1	1	0	0	0	1	1	1	0	0	1	1	1	0	0	0	0	0	0	0	1	1	1	0	0	1	1	0	0
Coleoptera	Coleoptera Carabus albrechti AB095213 GBCL0101-06	1	1	1		1	1	0	0	0	1	1	1	0	0	1	1	1	0	0	1	1	0	0	0	1	1	1	0	0	1	1	1	0	0	0	0	0	0	0	1	1	1	0	0	1	1	0	0
Coleoptera	Coleoptera Carabus albrechti AB095214 GBCL0102-06	1	1	1		1	1	0	0	0	1	1	1	0	0	0	1	0	0	0	1	1	0	0	0	1	1	1	0	0	0	1	0	0	0	0	0	0	0	0	1	1	1	0	0	1	1	0	0
Coleoptera	Coleoptera Carabus albrechti AB095215 GBCL0103-06	1	1	1		1	1	0	0	0	1	1	1	0	0	1	1	0	0	0	1	1	0	0	0	1	1	1	0	0	1	1	0	0	0	0	0	0	0	0	1	1	1	0	0	1	1	0	0
Coleoptera	Coleoptera Carabus albrechti AB095216 GBCL0104-06	0	0	1		0	0	0	0	0	0	0	0	0	0	0	0	0	0	0	0	0	0	0	0	0	0	0	0	0	0	0	0	0	0	0	0	0	0	0	1	1	1	0	0	1	1	0	0
Coleoptera	Coleoptera Carabus albrechti AB095217 GBCL0105-06	0	0	1		0	0	0	0	0	0	0	0	0	0	0	0	0	0	0	0	0	0	0	0	0	0	0	0	0	0	0	0	0	0	0	0	0	0	0	1	1	1	0	0	1	1	0	0
Coleoptera	Coleoptera Carabus albrechti AB095218 GBCL0106-06	1	1	1		0	0	0	0	0	0	0	0	0	0	1	1	1	0	0	0	0	0	0	0	0	0	0	0	0	1	1	1	0	0	0	0	0	0	0	1	1	1	0	0	1	1	0	0
Coleoptera	Coleoptera Carabus albrechti AB095219 GBCL0107-06	1	1	1		1	0	0	0	0	1	1	1	1	0	0	0	0	0	0	1	0	0	0	0	1	1	1	1	0	0	0	0	0	0	0	0	0	0	0	1	1	1	0	0	1	1	0	0
Coleoptera	Coleoptera Carabus albrechti AB095220 GBCL0108-06	0	0	1		0	1	0	0	0	0	0	0	0	0	0	0	0	0	0	0	1	0	0	0	0	0	0	0	0	0	0	0	0	0	0	0	0	0	0	1	1	1	0	0	1	1	0	0
Coleoptera	Coleoptera Carabus albrechti AB095221 GBCL0109-06	0	0	1		0	0	0	0	0	0	0	0	0	0	0	0	0	0	0	0	0	0	0	0	0	0	0	0	0	0	0	0	0	0	0	0	0	0	0	1	1	1	0	0	1	1	0	0
Coleoptera	Coleoptera Carabus albrechti AB095222 GBCL0110-06	1	1	1		0	0	0	0	0	0	0	0	0	0	1	1	1	0	0	0	0	0	0	0	0	0	0	0	0	1	1	1	0	0	0	0	0	0	0	1	1	1	0	0	1	1	0	0
Coleoptera	Coleoptera Carabus albrechti AB095223 GBCL0111-06	0	0	1		0	0	0	0	0	0	0	0	0	0	0	0	0	0	0	0	0	0	0	0	0	0	0	0	0	0	0	0	0	0	0	0	0	0	0	1	1	1	0	0	1	1	0	0
Coleoptera	Coleoptera Carabus albrechti AB095226 GBCL0114-06	0	0	1		1	0	0	0	0	1	1	0	0	0	0	0	0	0	0	1	0	0	0	0	1	1	0	0	0	0	0	0	0	0	0	0	0	0	0	1	1	1	0	0	1	1	0	0
Coleoptera	Coleoptera Carabus albrechti AB095234 GBCL0122-06	0	0	1		0	0	0	0	0	0	0	0	0	0	0	0	0	0	0	0	0	0	0	0	0	0	0	0	0	0	0	0	0	0	0	0	0	0	0	1	1	1	0	0	1	1	0	0
Coleoptera	Coleoptera Carabus albrechti AB095235 GBCL0123-06	1	1	1		1	0	0	0	0	0	0	0	0	0	1	1	0	0	0	1	0	0	0	0	0	0	0	0	0	1	1	0	0	0	0	0	0	0	0	1	1	1	0	0	1	1	0	0
Coleoptera	Coleoptera Carabus albrechti AB095236 GBCL0124-06	1	1	1		0	0	0	0	0	0	0	0	0	0	1	1	0	0	0	0	0	0	0	0	0	0	0	0	0	1	1	0	0	0	0	0	0	0	0	1	1	1	0	0	1	1	0	0
Coleoptera	Coleoptera Carabus albrechti AB095237 GBCL0125-06	1	1	1		1	0	0	0	0	0	1	1	1	0	0	0	0	0	0	1	0	0	0	0	0	1	1	1	0	0	0	0	0	0	0	0	0	0	0	1	1	1	0	0	1	1	0	0
Coleoptera	Coleoptera Carabus albrechti AB095246 GBCL0134-06	1	1	1		0	0	0	0	0	1	1	1	0	0	1	1	1	1	0	0	0	0	0	0	1	1	1	0	0	1	1	1	1	0	0	0	0	0	0	1	1	1	0	0	1	1	0	0
Coleoptera	Coleoptera Carabus albrechti AB095247 GBCL0135-06	1	1	1		0	0	0	0	0	1	1	1	0	0	1	1	1	1	0	0	0	0	0	0	1	1	1	0	0	1	1	1	1	0	0	0	0	0	0	1	1	1	0	0	1	1	0	0
Coleoptera	Coleoptera Carabus albrechti AB095248 GBCL0136-06	1	1	1		1	0	0	0	0	1	1	1	0	0	1	1	1	1	0	1	0	0	0	0	1	1	1	0	0	1	1	1	1	0	0	0	0	0	0	1	1	1	0	0	1	1	0	0
Coleoptera	Coleoptera Carabus albrechti AB095249 GBCL0137-06	1	1	1		0	0	0	0	0	1	1	1	0	0	1	1	1	1	0	0	0	0	0	0	1	1	1	0	0	1	1	1	1	0	0	0	0	0	0	1	1	1	0	0	1	1	0	0
Coleoptera	Coleoptera Carabus albrechti AB095250 GBCL0138-06	1	1	1		0	0	0	0	0	1	1	1	0	0	1	1	1	1	0	0	0	0	0	0	1	1	1	0	0	1	1	1	1	0	0	0	0	0	0	1	1	1	0	0	1	1	0	0
Coleoptera	Coleoptera Carabus albrechti AB095251 GBCL0139-06	1	1	1		0	0	0	0	0	1	1	1	0	0	1	1	1	1	0	0	0	0	0	0	1	1	1	0	0	1	1	1	1	0	0	0	0	0	0	1	1	1	0	0	1	1	0	0
Coleoptera	Coleoptera Carabus albrechti AB095252 GBCL0140-06	1	1	1		0	0	0	0	0	1	1	1	0	0	1	1	1	1	0	0	0	0	0	0	1	1	1	0	0	1	1	1	1	0	0	0	0	0	0	1	1	1	0	0	1	1	0	0
Coleoptera	Coleoptera Carabus albrechti AB095253 GBCL0141-06	1	1	1		1	1	0	0	0	1	0	0	0	0	1	1	1	0	0	1	1	0	0	0	1	0	0	0	0	1	1	1	0	0	0	0	0	0	0	1	1	1	0	0	1	1	0	0
Coleoptera	Coleoptera Carabus albrechti AB095254 GBCL0142-06	1	1	1		1	0	0	0	0	1	0	0	0	0	1	1	1	0	0	1	0	0	0	0	1	0	0	0	0	1	1	1	0	0	0	0	0	0	0	1	1	1	0	0	1	1	0	0
Coleoptera	Coleoptera Carabus albrechti AB095255 GBCL0143-06	1	1	1		0	0	0	0	0	1	1	1	0	0	1	1	1	0	0	0	0	0	0	0	1	1	1	0	0	1	1	1	0	0	0	0	0	0	0	1	1	1	0	0	1	1	0	0
Coleoptera	Coleoptera Carabus albrechti AB095256 GBCL0144-06	1	1	1		0	0	0	0	0	1	1	1	0	0	1	1	1	0	0	0	0	0	0	0	1	1	1	0	0	1	1	1	0	0	0	0	0	0	0	1	1	1	0	0	1	1	0	0
Coleoptera	Coleoptera Carabus albrechti AB095257 GBCL0145-06	1	1	1		1	0	0	0	0	1	1	1	0	0	1	1	1	0	0	1	0	0	0	0	1	1	1	0	0	1	1	1	0	0	0	0	0	0	0	1	1	1	0	0	1	1	0	0
Coleoptera	Coleoptera Carabus albrechti AB095258 GBCL0146-06	1	1	1		1	0	0	0	0	1	1	1	0	0	1	1	1	0	0	1	0	0	0	0	1	1	1	0	0	1	1	1	0	0	0	0	0	0	0	1	1	1	0	0	1	1	0	0
Coleoptera	Coleoptera Carabus albrechti AB095259 GBCL0147-06	1	1	1		0	0	0	0	0	1	1	1	0	0	1	1	1	0	0	0	0	0	0	0	1	1	1	0	0	1	1	1	0	0	0	0	0	0	0	1	1	1	0	0	1	1	0	0
Coleoptera	Coleoptera Carabus albrechti AB095260 GBCL0148-06	1	1	1		0	0	0	0	0	1	1	0	0	0	1	1	0	0	0	0	0	0	0	0	1	1	0	0	0	1	1	0	0	0	0	0	0	0	0	1	1	1	0	0	1	1	0	0
Coleoptera	Coleoptera Carabus arboreus AB047562 GBCL0062-06	1	1	1		0	0	0	0	0	1	1	0	0	0	1	1	0	0	0	0	0	0	0	0	1	1	0	0	0	1	1	0	0	0	0	0	0	0	0	1	1	1	0	0	1	1	0	0
Coleoptera	Coleoptera Carabus arboreus AB047563 GBCL0063-06	1	1	1		0	0	0	0	0	1	1	0	0	0	0	0	0	0	0	0	0	0	0	0	1	1	0	0	0	0	0	0	0	0	0	0	0	0	0	1	1	1	0	0	1	1	0	0
Coleoptera	Coleoptera Carabus arboreus AB047564 GBCL0064-06	0	0	1		0	0	0	0	0	0	0	0	0	0	1	1	0	0	0	0	0	0	0	0	0	0	0	0	0	1	1	0	0	0	0	0	0	0	0	1	1	1	0	0	1	1	0	0
Coleoptera	Coleoptera Carabus arboreus AB047565 GBCL0065-06	0	0	1		0	0	0	0	0	0	0	0	0	0	0	0	0	0	0	0	0	0	0	0	0	0	0	0	0	0	0	0	0	0	0	0	0	0	0	1	1	1	0	0	1	1	0	0
Coleoptera	Coleoptera Carabus hiurai AB047571 GBCL0071-06	1	1	1		0	0	0	0	0	1	1	1	1	0	0	1	0	0	0	0	0	0	0	0	1	1	1	1	0	0	1	0	0	0	0	0	0	0	0	1	1	1	0	0	1	1	0	0
Coleoptera	Coleoptera Carabus hiurai AB047572 GBCL0072-06	1	1	1		0	0	0	0	0	1	1	1	1	0	1	1	1	0	0	0	0	0	0	0	1	1	1	1	0	1	1	1	0	0	0	0	0	0	0	1	1	1	0	0	1	1	0	0
Coleoptera	Coleoptera Carabus japonicus AB095261 GBCL0149-06	0	0	1		0	0	0	0	0	0	0	0	0	0	0	0	0	0	0	0	0	0	0	0	0	0	0	0	0	0	0	0	0	0	0	0	0	0	0	1	1	1	0	0	1	1	0	0
Coleoptera	Coleoptera Carabus japonicus AB095262 GBCL0150-06	0	0	1		0	1	0	0	0	0	0	0	0	0	0	0	0	0	0	0	1	0	0	0	0	0	0	0	0	0	0	0	0	0	0	0	0	0	0	1	1	1	0	0	1	1	0	0
Coleoptera	Coleoptera Carabus kimurai AB095231 GBCL0119-06	0	0	1		0	0	0	0	0	0	0	0	0	0	0	0	0	0	0	0	0	0	0	0	0	0	0	0	0	0	0	0	0	0	0	0	0	0	0	1	1	1	0	0	1	1	0	0
Coleoptera	Coleoptera Carabus kimurai AB095232 GBCL0120-06	0	0	1		0	0	0	0	0	0	0	0	0	0	0	0	0	0	0	0	0	0	0	0	0	0	0	0	0	0	0	0	0	0	0	0	0	0	0	1	1	1	0	0	1	1	0	0
Coleoptera	Coleoptera Carabus kimurai AB095233 GBCL0121-06	1	1	1		0	0	0	0	0	0	0	0	0	0	0	0	0	0	0	0	0	0	0	0	0	0	0	0	0	0	0	0	0	0	0	0	0	0	0	1	1	1	0	0	1	1	0	0
Coleoptera	Coleoptera Carabus kumagaii AB047569 GBCL0069-06	1	1	1		0	0	0	0	0	0	0	0	0	0	0	0	0	0	0	0	0	0	0	0	0	0	0	0	0	0	0	0	0	0	0	0	0	0	0	1	1	1	0	0	1	1	0	0
Coleoptera	Coleoptera Carabus kumagaii AB047570 GBCL0070-06	1	1	1		0	0	0	0	0	0	0	0	0	0	0	0	0	0	0	0	0	0	0	0	0	0	0	0	0	0	0	0	0	0	0	0	0	0	0	1	1	1	0	0	1	1	0	0
Coleoptera	Coleoptera Carabus kyushuensis AB047573 GBCL0073-06	0	0	1		0	0	0	0	0	0	0	0	0	0	0	0	0	0	0	0	0	0	0	0	0	0	0	0	0	0	0	0	0	0	0	0	0	0	0	1	1	1	0	0	1	1	0	0
Coleoptera	Coleoptera Carabus kyushuensis AB047574 GBCL0074-06	1	1	1		1	1	1	1	0	1	1	1	1	0	1	1	1	0	0	1	1	1	1	0	1	1	1	1	0	1	1	1	0	0	0	0	0	0	0	1	1	1	0	0	1	1	0	0
Coleoptera	Coleoptera Carabus kyushuensis AB047575 GBCL0075-06	1	1	1		1	0	1	1	0	1	1	1	1	0	1	1	1	0	0	1	0	1	1	0	1	1	1	1	0	1	1	1	0	0	0	0	0	0	0	1	1	1	0	0	1	1	0	0
Coleoptera	Coleoptera Carabus kyushuensis AB047576 GBCL0076-06	1	1	1		1	1	1	1	0	1	1	1	1	0	1	1	1	1	1	1	1	1	1	0	1	1	1	1	0	1	1	1	1	1	0	0	0	0	0	1	1	1	0	0	1	1	0	0
Coleoptera	Coleoptera Carabus kyushuensis AB047577 GBCL0077-06	1	1	1		1	1	1	1	0	1	1	1	1	0	1	1	1	1	1	1	1	1	1	0	1	1	1	1	0	1	1	1	1	1	0	0	0	0	0	1	1	1	0	0	1	1	0	0
Coleoptera	Coleoptera Carabus kyushuensis AB047578 GBCL0078-06	1	1	1		1	1	1	1	0	1	1	1	1	0	1	1	1	1	0	1	1	1	1	0	1	1	1	1	0	1	1	1	1	0	0	0	0	0	0	1	1	1	0	0	1	1	0	0
Coleoptera	Coleoptera Carabus kyushuensis AB047579 GBCL0079-06	1	1	1		1	1	1	1	0	1	1	1	1	0	1	1	1	1	0	1	1	1	1	0	1	1	1	1	0	1	1	1	1	0	0	0	0	0	0	1	1	1	0	0	1	1	0	0
Coleoptera	Coleoptera Carabus lewisianus AB095207 GBCL0095-06	0	0	1		0	0	0	0	0	0	0	0	0	0	0	0	0	0	0	0	0	0	0	0	0	0	0	0	0	0	0	0	0	0	0	0	0	0	0	1	1	1	0	0	1	1	0	0
Coleoptera	Coleoptera Carabus lewisianus AB095224 GBCL0112-06	0	0	1		0	0	0	0	0	0	0	0	0	0	0	0	0	0	0	0	0	0	0	0	0	0	0	0	0	0	0	0	0	0	0	0	0	0	0	1	1	1	0	0	1	1	0	0
Coleoptera	Coleoptera Carabus lewisianus AB095225 GBCL0113-06	1	1	1		0	0	0	0	0	1	0	0	0	0	0	0	0	0	0	0	0	0	0	0	1	0	0	0	0	0	0	0	0	0	0	0	0	0	0	1	1	1	0	0	1	1	0	0
Coleoptera	Coleoptera Carabus lewisianus AB095227 GBCL0115-06	0	0	1		0	0	0	0	0	0	0	0	0	0	0	0	0	0	0	0	0	0	0	0	0	0	0	0	0	0	0	0	0	0	0	0	0	0	0	1	1	1	0	0	1	1	0	0
Coleoptera	Coleoptera Carabus lewisianus AB095228 GBCL0116-06	0	0	1		0	0	0	0	0	1	0	0	0	0	0	0	0	0	0	0	0	0	0	0	1	0	0	0	0	0	0	0	0	0	0	0	0	0	0	1	1	1	0	0	1	1	0	0
Coleoptera	Coleoptera Carabus lewisianus AB095229 GBCL0117-06	0	0	1		0	0	0	0	0	0	0	0	0	0	0	0	0	0	0	0	0	0	0	0	0	0	0	0	0	0	0	0	0	0	0	0	0	0	0	1	1	1	0	0	1	1	0	0
Coleoptera	Coleoptera Carabus lewisianus AB095230 GBCL0118-06	0	0	1		0	0	0	0	0	0	0	0	0	0	0	0	0	0	0	0	0	0	0	0	0	0	0	0	0	0	0	0	0	0	0	0	0	0	0	1	1	1	0	0	1	1	0	0
Coleoptera	Coleoptera Carabus procerulus AB047566 GBCL0066-06	0	0	1		0	0	0	0	0	0	0	0	0	0	0	0	0	0	0	0	0	0	0	0	0	0	0	0	0	0	0	0	0	0	0	0	0	0	0	1	1	1	0	0	1	1	0	0
Coleoptera	Coleoptera Carabus procerulus AB047567 GBCL0067-06	0	0	1		0	0	0	0	0	0	0	0	0	0	0	0	0	0	0	0	0	0	0	0	0	0	0	0	0	0	0	0	0	0	0	0	0	0	0	1	1	1	0	0	1	1	0	0
Coleoptera	Coleoptera Carabus procerulus AB047568 GBCL0068-06	0	0	1		0	0	0	0	0	0	0	0	0	0	0	0	0	0	0	0	0	0	0	0	0	0	0	0	0	0	0	0	0	0	0	0	0	0	0	1	1	1	0	0	1	1	0	0
Coleoptera	Coleoptera Carabus yamato AB095238 GBCL0126-06	1	1	1		0	0	0	0	0	0	1	0	0	0	1	1	1	1	1	0	0	0	0	0	0	1	0	0	0	1	1	1	1	1	0	0	0	0	0	1	1	1	0	0	1	1	0	0
Coleoptera	Coleoptera Carabus yamato AB095239 GBCL0127-06	1	1	1		1	1	0	0	0	1	1	1	0	0	1	1	1	1	1	1	1	0	0	0	1	1	1	0	0	1	1	1	1	1	0	0	0	0	0	1	1	1	0	0	1	1	0	0
Coleoptera	Coleoptera Carabus yamato AB095240 GBCL0128-06	1	1	1		1	1	0	0	0	1	1	1	0	0	1	1	1	1	1	1	1	0	0	0	1	1	1	0	0	1	1	1	1	1	0	0	0	0	0	1	1	1	0	0	1	1	0	0
Coleoptera	Coleoptera Carabus yamato AB095241 GBCL0129-06	1	1	1		1	1	0	0	0	1	1	1	0	0	0	0	1	1	1	1	1	0	0	0	1	1	1	0	0	0	0	1	1	1	0	0	0	0	0	1	1	1	0	0	1	1	0	0
Coleoptera	Coleoptera Carabus yamato AB095242 GBCL0130-06	1	1	1		1	1	0	0	0	1	1	1	0	0	1	1	1	1	1	1	1	0	0	0	1	1	1	0	0	1	1	1	1	1	0	0	0	0	0	1	1	1	0	0	1	1	0	0
Coleoptera	Coleoptera Carabus yamato AB095243 GBCL0131-06	1	1	1		1	1	0	0	0	1	1	1	0	0	1	1	1	1	1	1	1	0	0	0	1	1	1	0	0	1	1	1	1	1	0	0	0	0	0	1	1	1	0	0	1	1	0	0
Coleoptera	Coleoptera Carabus yamato AB095244 GBCL0132-06	1	1	1		0	0	0	0	0	1	0	0	0	0	1	1	0	0	0	0	0	0	0	0	1	0	0	0	0	1	1	0	0	0	0	0	0	0	0	1	1	1	0	0	1	1	0	0
Coleoptera	Coleoptera Carabus yamato AB095245 GBCL0133-06	1	1	1		0	0	0	0	0	1	0	0	0	0	1	1	0	0	0	0	0	0	0	0	1	0	0	0	0	1	1	0	0	0	0	0	0	0	0	1	1	1	0	0	1	1	0	0
Coleoptera	Coleoptera Chaetosoma scaritides EU877951 GBCL4357-09	1	1	1		1	1	1	1	0	1	1	1	1	0	1	1	1	1	0	1	1	1	1	0	1	1	1	1	0	1	1	1	1	0	1	1	1	1	0	1	1	1	1	1	1	1	1	1
Coleoptera	Coleoptera Chaetosoma scaritides NC 011324 GBCL4321-09	1	1	1		1	1	1	1	0	1	1	1	1	0	1	1	1	1	0	1	1	1	1	0	1	1	1	1	0	1	1	1	1	0	1	1	1	1	0	1	1	1	1	1	1	1	1	1
Coleoptera	Coleoptera Crioceris duodecimpunctata AF467886 GBCL0830-06	1	1	1		1	1	1	1	0	1	1	1	1	0	1	1	1	1	1	1	1	1	1	0	1	1	1	1	0	1	1	1	1	1	1	1	1	1	0	1	1	1	1	0	1	1	1	1
Coleoptera	Coleoptera Crioceris duodecimpunctata NC 003372 GBCL2712-06	1	1	1		1	1	1	1	0	1	1	1	1	0	1	1	1	1	1	1	1	1	1	0	1	1	1	1	0	1	1	1	1	1	1	1	1	1	0	1	1	1	1	0	1	1	1	1
Coleoptera	Coleoptera Cryptalaus larvatus FJ472603 GBCL4126-09	1	1	1		1	1	1	1	0	1	1	1	1	0	1	1	1	1	1	1	1	1	1	0	1	1	1	1	0	1	1	1	1	1	1	1	1	1	1	1	1	1	1	0	1	1	1	1
Coleoptera	Coleoptera Cryptalaus larvatus FJ472604 GBCL4125-09	1	1	1		1	1	1	1	0	1	1	1	1	0	1	1	1	1	1	1	1	1	1	0	1	1	1	1	0	1	1	1	1	1	1	1	1	1	1	1	1	1	1	0	1	1	1	1
Coleoptera	Coleoptera Cryptalaus larvatus FJ472605 GBCL4124-09	1	1	1		1	1	1	1	0	1	1	1	1	0	1	1	1	1	1	1	1	1	1	0	1	1	1	1	0	1	1	1	1	1	1	1	1	1	1	1	1	1	1	0	1	1	1	1
Coleoptera	Coleoptera Cryptalaus larvatus FJ472606 GBCL4123-09	1	1	1		1	1	1	1	0	1	1	1	1	0	1	1	1	1	1	1	1	1	1	0	1	1	1	1	0	1	1	1	1	1	1	1	1	1	1	1	1	1	1	0	1	1	1	1
Coleoptera	Coleoptera Cryptalaus larvatus FJ472607 GBCL4122-09	1	1	1		1	1	1	1	0	1	1	1	1	0	1	1	1	1	1	1	1	1	1	0	1	1	1	1	0	1	1	1	1	1	1	1	1	1	1	1	1	1	1	0	1	1	1	1
Coleoptera	Coleoptera Cychrus aeneus AB109830 GBCL0177-06	1	1	1		1	1	1	1	0	1	1	1	1	0	1	1	1	1	1	1	1	1	1	0	1	1	1	1	0	1	1	1	1	1	0	0	0	0	0	0	1	1	1	0	0	0	0	0
Coleoptera	Coleoptera Cychrus aeneus AB109831 GBCL0178-06	1	1	1		1	1	1	1	0	1	1	1	1	0	1	1	1	1	1	1	1	1	1	0	1	1	1	1	0	1	1	1	1	1	0	0	0	0	0	0	1	1	1	0	0	0	0	0
Coleoptera	Coleoptera Cychrus aeneus AB109832 GBCL0179-06	1	1	1		1	1	1	1	0	1	1	1	1	1	1	1	1	1	1	1	1	1	1	0	1	1	1	1	1	1	1	1	1	1	0	0	0	0	0	0	1	1	1	0	0	0	0	0
Coleoptera	Coleoptera Cychrus aeneus AB109833 GBCL0180-06	1	1	1		1	1	1	1	0	1	1	1	1	1	1	1	1	1	1	1	1	1	1	0	1	1	1	1	1	1	1	1	1	1	0	0	0	0	0	0	1	1	1	0	0	0	0	0
Coleoptera	Coleoptera Cychrus aeneus AB109834 GBCL0181-06	1	1	1		1	1	1	1	0	1	1	1	1	0	1	1	1	1	1	1	1	1	1	0	1	1	1	1	0	1	1	1	1	1	0	0	0	0	0	0	1	1	1	0	0	0	0	0
Coleoptera	Coleoptera Cychrus aeneus AB109835 GBCL0182-06	1	1	1		1	1	1	1	0	1	1	1	1	1	1	1	1	1	1	1	1	1	1	0	1	1	1	1	1	1	1	1	1	1	0	0	0	0	0	0	1	1	1	0	0	0	0	0
Coleoptera	Coleoptera Cychrus caraboides AB109837 GBCL0184-06	1	1	1		1	1	1	1	0	1	1	1	1	0	1	1	1	1	0	1	1	1	1	0	1	1	1	1	0	1	1	1	1	0	0	0	0	0	0	0	1	1	1	0	0	0	0	0
Coleoptera	Coleoptera Cychrus caraboides AB109838 GBCL0185-06	1	1	1		1	1	1	1	0	1	1	1	1	0	1	1	1	1	0	1	1	1	1	0	1	1	1	1	0	1	1	1	1	0	0	0	0	0	0	0	1	1	1	0	0	0	0	0
Coleoptera	Coleoptera Cychrus kaznakovi AB109854 GBCL0201-06	1	1	1		1	1	1	1	0	1	1	1	1	0	1	1	1	1	1	1	1	1	0	0	1	1	1	1	0	1	1	1	1	1	0	0	0	0	0	0	1	1	1	0	0	0	0	0
Coleoptera	Coleoptera Cychrus kaznakovi AB109855 GBCL0202-06	1	1	1		1	1	0	0	0	1	1	1	1	0	1	1	1	1	1	1	1	0	0	0	1	1	1	1	0	1	1	1	1	1	0	0	0	0	0	0	1	1	1	0	0	0	0	0
Coleoptera	Coleoptera Cychrus morawitzi AB109826 GBCL0173-06	1	1	1		1	1	1	0	0	1	1	1	1	0	1	1	1	0	0	1	1	1	0	0	1	1	1	1	0	1	1	1	0	0	0	0	0	0	0	0	1	1	1	0	0	0	0	0
Coleoptera	Coleoptera Cychrus morawitzi AB109827 GBCL0174-06	1	1	1		1	0	0	0	0	1	1	1	1	0	1	1	1	1	0	1	0	0	0	0	1	1	1	1	0	1	1	1	1	0	0	0	0	0	0	0	1	1	1	0	0	0	0	0
Coleoptera	Coleoptera Cychrus morawitzi AB109828 GBCL0175-06	1	1	1		1	1	1	0	0	1	1	1	1	0	1	1	0	1	0	1	1	1	0	0	1	1	1	1	0	1	1	0	1	0	0	0	0	0	0	0	1	1	1	0	0	0	0	0
Coleoptera	Coleoptera Cychrus stoetzneri AB109849 GBCL0196-06	1	1	1		1	0	1	1	0	1	1	1	1	1	1	1	1	1	0	1	0	1	1	0	1	1	1	1	1	1	1	1	1	0	0	0	0	0	0	0	1	1	1	0	0	0	0	0
Coleoptera	Coleoptera Cychrus stoetzneri AB109850 GBCL0197-06	1	1	1		1	1	1	1	0	1	1	1	1	1	1	1	1	1	1	1	1	1	1	0	1	1	1	1	1	1	1	1	1	1	0	0	0	0	0	0	1	1	1	0	0	0	0	0
Coleoptera	Coleoptera Cychrus stoetzneri AB109851 GBCL0198-06	1	1	1		1	1	1	1	0	1	1	1	1	1	1	1	1	1	1	1	1	1	1	0	1	1	1	1	1	1	1	1	1	1	0	0	0	0	0	0	1	1	1	0	0	0	0	0
Coleoptera	Coleoptera Cychrus stoetzneri AB109852 GBCL0199-06	1	1	1		1	1	1	1	0	1	1	1	1	1	1	1	1	1	1	1	1	1	1	0	1	1	1	1	1	1	1	1	1	1	0	0	0	0	0	0	1	1	1	0	0	0	0	0
Coleoptera	Coleoptera Cychrus thibetanus AB109841 GBCL0188-06	1	1	1		1	1	1	1	0	1	1	1	1	0	1	1	1	1	0	1	1	1	1	0	1	1	1	1	0	1	1	1	1	0	0	0	0	0	0	0	1	1	1	0	0	0	0	0
Coleoptera	Coleoptera Cychrus thibetanus AB109842 GBCL0189-06	1	1	1		1	1	1	1	0	1	1	1	1	0	1	1	1	1	0	1	1	1	1	0	1	1	1	1	0	1	1	1	1	0	0	0	0	0	0	0	1	1	1	0	0	0	0	0
Coleoptera	Coleoptera Cychrus thibetanus AB109843 GBCL0190-06	1	1	1		1	1	1	1	0	1	1	1	1	0	1	1	1	1	0	1	1	1	1	0	1	1	1	1	0	1	1	1	1	0	0	0	0	0	0	0	1	1	1	0	0	0	0	0
Coleoptera	Coleoptera Cychrus tuberculatus AB109824 GBCL0171-06	1	1	1		1	1	1	0	0	1	1	1	1	1	1	1	1	1	1	1	1	1	0	0	1	1	1	1	1	1	1	1	1	1	0	0	0	0	0	0	1	1	1	0	0	0	0	0
Coleoptera	Coleoptera Cychrus tuberculatus AB109825 GBCL0172-06	1	1	1		1	1	1	0	0	1	1	1	1	1	1	1	1	1	1	1	1	1	0	0	1	1	1	1	1	1	1	1	1	1	0	0	0	0	0	0	1	1	1	0	0	0	0	0
Coleoptera	Coleoptera Demetrias atricapillus EU294098 GBCL3686-08	1	1	1		1	1	1	1	0	1	1	1	1	0	1	1	1	1	0	1	1	1	1	0	1	1	1	1	0	1	1	1	1	0	1	1	1	1	0	1	1	1	1	0	1	1	1	1
Coleoptera	Coleoptera Demetrias atricapillus EU294099 GBCL3685-08	1	1	1		1	1	1	1	0	1	1	1	1	0	1	1	1	1	0	1	1	1	1	0	1	1	1	1	0	1	1	1	1	0	1	1	1	1	0	1	1	1	1	0	1	1	1	1
Coleoptera	Coleoptera Diabrotica barberi EU498290 GBCL3673-08	1	1	0		1	1	1	1	0	1	1	1	1	1	1	1	1	1	1	1	1	1	1	0	1	1	1	1	1	1	1	1	1	1	0	0	0	0	0	0	0	0	0	0	0	0	0	0
Coleoptera	Coleoptera Diabrotica barberi EU498291 GBCL3672-08	1	1	0		1	1	1	1	0	1	1	1	1	1	1	1	1	1	1	1	1	1	1	0	1	1	1	1	1	1	1	1	1	1	0	0	0	0	0	0	0	0	0	0	0	0	0	0
Coleoptera	Coleoptera Diabrotica barberi EU498292 GBCL3671-08	1	1	0		1	1	1	1	0	1	1	1	1	1	1	1	1	1	1	1	1	1	1	0	1	1	1	1	1	1	1	1	1	1	0	0	0	0	0	0	0	0	0	0	0	0	0	0
Coleoptera	Coleoptera Diabrotica barberi EU498293 GBCL3670-08	1	1	0		1	1	1	1	0	1	1	1	1	1	1	1	1	1	1	1	1	1	1	0	1	1	1	1	1	1	1	1	1	1	0	0	0	0	0	0	0	0	0	0	0	0	0	0
Coleoptera	Coleoptera Diabrotica barberi EU498294 GBCL3669-08	1	1	0		1	1	1	1	0	1	1	1	1	1	1	1	1	1	1	1	1	1	1	0	1	1	1	1	1	1	1	1	1	1	0	0	0	0	0	0	0	0	0	0	0	0	0	0
Coleoptera	Coleoptera Diabrotica barberi EU498295 GBCL3668-08	1	1	0		1	1	1	1	0	1	1	1	1	1	1	1	1	1	1	1	1	1	1	0	1	1	1	1	1	1	1	1	1	1	0	0	0	0	0	0	0	0	0	0	0	0	0	0
Coleoptera	Coleoptera Diabrotica barberi EU498296 GBCL3667-08	1	1	0		1	1	1	1	0	1	1	1	1	1	1	1	1	1	1	1	1	1	1	0	1	1	1	1	1	1	1	1	1	1	0	0	0	0	0	0	0	0	0	0	0	0	0	0
Coleoptera	Coleoptera Diabrotica barberi EU498297 GBCL3666-08	1	1	0		1	1	1	1	0	1	1	1	1	1	1	1	1	1	1	1	1	1	1	0	1	1	1	1	1	1	1	1	1	1	0	0	0	0	0	0	0	0	0	0	0	0	0	0
Coleoptera	Coleoptera Diabrotica barberi EU498298 GBCL3665-08	1	1	0		1	1	1	1	0	1	1	1	1	1	1	1	1	1	1	1	1	1	1	0	1	1	1	1	1	1	1	1	1	1	0	0	0	0	0	0	0	0	0	0	0	0	0	0
Coleoptera	Coleoptera Diabrotica barberi EU498299 GBCL3664-08	1	1	0		1	1	1	1	0	1	1	1	1	1	1	1	1	1	1	1	1	1	1	0	1	1	1	1	1	1	1	1	1	1	0	0	0	0	0	0	0	0	0	0	0	0	0	0
Coleoptera	Coleoptera Diabrotica barberi EU498300 GBCL3663-08	1	1	0		1	1	1	1	0	1	1	1	1	1	1	1	1	1	1	1	1	1	1	0	1	1	1	1	1	1	1	1	1	1	0	0	0	0	0	0	0	0	0	0	0	0	0	0
Coleoptera	Coleoptera Diabrotica barberi EU498303 GBCL3660-08	1	1	0		1	1	1	1	0	1	1	1	1	1	1	1	1	1	1	1	1	1	1	0	1	1	1	1	1	1	1	1	1	1	0	0	0	0	0	0	0	0	0	0	0	0	0	0
Coleoptera	Coleoptera Diabrotica barberi EU498304 GBCL3659-08	1	1	0		1	1	1	1	0	1	1	1	1	1	1	1	1	1	1	1	1	1	1	0	1	1	1	1	1	1	1	1	1	1	0	0	0	0	0	0	0	0	0	0	0	0	0	0
Coleoptera	Coleoptera Diabrotica barberi EU498305 GBCL3658-08	1	1	0		1	1	1	1	0	1	1	1	1	1	1	1	1	1	1	1	1	1	1	0	1	1	1	1	1	1	1	1	1	1	0	0	0	0	0	0	0	0	0	0	0	0	0	0
Coleoptera	Coleoptera Diabrotica barberi EU498306 GBCL3657-08	1	1	0		1	1	1	1	0	1	1	1	1	1	1	1	1	1	1	1	1	1	1	0	1	1	1	1	1	1	1	1	1	1	0	0	0	0	0	0	0	0	0	0	0	0	0	0
Coleoptera	Coleoptera Diabrotica speciosa FJ039867 GBCL4371-09	1	1	0		1	1	1	0	0	1	1	1	1	1	1	1	1	1	0	1	1	1	0	0	1	1	1	1	1	1	1	1	1	0	0	0	0	0	0	0	0	0	0	0	0	0	0	0
Coleoptera	Coleoptera Diabrotica speciosa FJ039868 GBCL4370-09	1	1	0		1	1	1	0	0	1	1	1	1	1	1	1	1	1	0	1	1	1	0	0	1	1	1	1	1	1	1	1	1	0	0	0	0	0	0	0	0	0	0	0	0	0	0	0
Coleoptera	Coleoptera Diabrotica speciosa FJ039869 GBCL4369-09	1	1	0		1	0	0	0	0	1	1	1	0	0	1	1	1	1	0	1	0	0	0	0	1	1	1	0	0	1	1	1	1	0	0	0	0	0	0	0	0	0	0	0	0	0	0	0
Coleoptera	Coleoptera Diabrotica virgifera EU498301 GBCL3662-08	1	1	0		1	1	1	1	0	1	1	1	1	0	1	1	1	1	1	1	1	1	1	0	1	1	1	1	0	1	1	1	1	1	0	0	0	0	0	0	0	0	0	0	0	0	0	0
Coleoptera	Coleoptera Diabrotica virgifera EU498302 GBCL3661-08	1	1	0		1	1	1	1	0	1	1	1	1	0	1	1	1	1	1	1	1	1	1	0	1	1	1	1	0	1	1	1	1	1	0	0	0	0	0	0	0	0	0	0	0	0	0	0
Coleoptera	Coleoptera Diabrotica wartensis EF183512 GBCL2812-07	1	1	0		1	1	1	1	0	1	1	1	1	1	1	1	1	1	1	1	1	1	1	0	1	1	1	1	1	1	1	1	1	1	0	0	0	0	0	0	0	0	0	0	0	0	0	0
Coleoptera	Coleoptera Diabrotica wartensis EF183513 GBCL2811-07	1	1	0		1	1	1	1	0	1	1	1	1	1	1	1	1	1	1	1	1	1	1	0	1	1	1	1	1	1	1	1	1	1	0	0	0	0	0	0	0	0	0	0	0	0	0	0
Coleoptera	Coleoptera Diabrotica wartensis FJ039874 GBCL4364-09	1	1	0		1	1	1	1	0	1	1	1	1	0	1	1	1	1	1	1	1	1	1	0	1	1	1	1	0	1	1	1	1	1	0	0	0	0	0	0	0	0	0	0	0	0	0	0
Coleoptera	Coleoptera Dichromacalles dromedarius EU286469 GBCL4232-09	1	1	1		1	1	1	1	0	1	1	1	1	0	1	1	1	1	1	1	1	1	1	0	1	1	1	1	0	1	1	1	1	1	1	1	1	1	0	1	1	1	1	0	1	1	1	1
Coleoptera	Coleoptera Dichromacalles dromedarius EU286517 GBCL4184-09	1	1	1		1	1	1	1	0	1	1	1	1	0	1	1	1	1	1	1	1	1	1	0	1	1	1	1	0	1	1	1	1	1	1	1	1	1	0	1	1	1	1	0	1	1	1	1
Coleoptera	Coleoptera Harmonia axyridis AM398943 GBCL0963-06	1	1	0		1	1	1	1	1	1	1	1	1	0	1	1	1	1	1	1	1	1	1	1	1	1	1	1	0	1	1	1	1	1	0	1	1	1	0	0	0	0	0	0	0	0	0	0
Coleoptera	Coleoptera Harmonia axyridis AM398944 GBCL0964-06	1	1	0		1	1	1	1	1	1	1	1	1	0	1	1	1	1	1	1	1	1	1	1	1	1	1	1	0	1	1	1	1	1	0	1	1	1	0	0	0	0	0	0	0	0	0	0
Coleoptera	Coleoptera Harmonia axyridis AM403518 GBCL0965-06	1	1	0		1	1	1	1	1	1	1	1	1	0	1	1	1	1	1	1	1	1	1	1	1	1	1	1	0	1	1	1	1	1	0	1	1	1	0	0	0	0	0	0	0	0	0	0
Coleoptera	Coleoptera Harmonia axyridis AM403519 GBCL0966-06	1	1	0		1	1	1	1	1	1	1	1	1	0	1	1	1	1	1	1	1	1	1	1	1	1	1	1	0	1	1	1	1	1	0	1	1	1	0	0	0	0	0	0	0	0	0	0
Coleoptera	Coleoptera Harmonia axyridis AM403712 GBCL0967-06	1	1	0		1	1	1	1	1	1	1	1	1	0	1	1	1	1	1	1	1	1	1	1	1	1	1	1	0	1	1	1	1	1	0	1	1	1	0	0	0	0	0	0	0	0	0	0
Coleoptera	Coleoptera Harmonia axyridis AM403713 GBCL0968-06	1	1	0		1	1	1	1	1	1	1	1	1	0	1	1	1	1	1	1	1	1	1	1	1	1	1	1	0	1	1	1	1	1	0	1	1	1	0	0	0	0	0	0	0	0	0	0
Coleoptera	Coleoptera Harmonia axyridis AM407721 GBCL0969-06	1	1	0		1	1	1	1	1	1	1	1	1	0	1	1	1	1	1	1	1	1	1	1	1	1	1	1	0	1	1	1	1	1	0	1	1	1	0	0	0	0	0	0	0	0	0	0
Coleoptera	Coleoptera Harmonia axyridis AM407722 GBCL0970-06	1	1	0		1	1	1	1	1	1	1	1	1	0	1	1	1	1	1	1	1	1	1	1	1	1	1	1	0	1	1	1	1	1	0	1	1	1	0	0	0	0	0	0	0	0	0	0
Coleoptera	Coleoptera Harmonia axyridis AM407723 GBCL0971-06	1	1	0		1	1	1	1	1	1	1	1	1	0	1	1	1	1	1	1	1	1	1	1	1	1	1	1	0	1	1	1	1	1	0	1	1	1	0	0	0	0	0	0	0	0	0	0
Coleoptera	Coleoptera Harmonia axyridis AM407724 GBCL0972-06	1	1	0		1	1	1	1	1	1	1	1	1	0	1	1	1	1	1	1	1	1	1	1	1	1	1	1	0	1	1	1	1	1	0	1	1	1	0	0	0	0	0	0	0	0	0	0
Coleoptera	Coleoptera Harmonia axyridis AY165684 SBGB056-03	0	0	0		0	0	0	0	0	0	0	0	0	0	0	0	0	0	0	0	0	0	0	0	0	0	0	0	0	0	0	0	0	0	0	1	1	1	0	0	0	0	0	0	0	0	0	0
Coleoptera	Coleoptera Harmonia axyridis EU100377 GBCL3723-08	1	1	0		1	1	1	1	1	1	1	1	1	0	1	1	1	1	1	1	1	1	1	1	1	1	1	1	0	1	1	1	1	1	0	1	1	1	0	0	0	0	0	0	0	0	0	0
Coleoptera	Coleoptera Harmonia axyridis EU100382 GBCL3722-08	1	1	0		1	1	1	1	1	1	1	1	1	0	1	1	1	1	1	1	1	1	1	1	1	1	1	1	0	1	1	1	1	1	0	1	1	1	0	0	0	0	0	0	0	0	0	0
Coleoptera	Coleoptera Harmonia axyridis EU100383 GBCL3721-08	1	1	0		1	1	1	1	1	1	1	1	1	0	1	1	1	1	1	1	1	1	1	1	1	1	1	1	0	1	1	1	1	1	0	1	1	1	0	0	0	0	0	0	0	0	0	0
Coleoptera	Coleoptera Harmonia axyridis EU100385 GBCL3720-08	1	1	0		1	1	1	1	1	1	1	1	1	0	1	1	1	1	1	1	1	1	1	1	1	1	1	1	0	1	1	1	1	1	0	1	1	1	0	0	0	0	0	0	0	0	0	0
Coleoptera	Coleoptera Hatchiana rosinae FJ200431 GBCL4376-09	1	1	1		1	1	1	1	1	1	1	1	1	0	1	1	1	1	0	1	1	1	1	1	1	1	1	1	0	1	1	1	1	0	1	1	1	1	1	1	1	1	1	0	1	1	1	1
Coleoptera	Coleoptera Hatchiana rosinae FJ462773 GBCL4026-09	1	1	1		1	1	1	1	1	1	1	1	1	0	1	1	1	1	0	1	1	1	1	1	1	1	1	1	0	1	1	1	1	0	1	1	1	1	1	1	1	1	1	0	1	1	1	1
Coleoptera	Coleoptera Hatchiana rosinae FJ462774 GBCL4025-09	1	1	1		1	1	1	1	1	1	1	1	1	0	1	1	1	1	0	1	1	1	1	1	1	1	1	1	0	1	1	1	1	0	1	1	1	1	1	1	1	1	1	0	1	1	1	1
Coleoptera	Coleoptera Henosepilachna niponica AB002185 GBCL0013-06	0	0	1		0	0	0	0	0	0	0	0	0	0	0	0	0	0	0	0	0	0	0	0	0	0	0	0	0	0	0	0	0	0	1	1	1	0	0	1	1	1	0	0	1	1	1	0
Coleoptera	Coleoptera Henosepilachna niponica AB002204 GBCL0032-06	0	0	1		0	0	0	0	0	0	0	0	0	0	0	0	0	0	0	0	0	0	0	0	0	0	0	0	0	0	0	0	0	0	1	1	1	0	0	1	1	1	0	0	1	1	1	0
Coleoptera	Coleoptera Henosepilachna niponica AB002220 GBCL0048-06	0	0	1		0	0	0	0	0	0	0	0	0	0	0	0	0	0	0	0	0	0	0	0	0	0	0	0	0	0	0	0	0	0	1	1	1	0	0	1	1	1	0	0	1	1	1	0
Coleoptera	Coleoptera Henosepilachna niponica AB002222 GBCL0050-06	0	0	1		1	0	0	0	0	0	0	0	0	0	0	0	0	0	0	1	0	0	0	0	0	0	0	0	0	0	0	0	0	0	1	1	1	0	0	1	1	1	0	0	1	1	1	0
Coleoptera	Coleoptera Henosepilachna niponica AB002223 GBCL0051-06	1	1	1		1	0	0	0	0	0	0	0	0	0	0	0	0	0	0	1	0	0	0	0	0	0	0	0	0	0	0	0	0	0	1	1	1	0	0	1	1	1	0	0	1	1	1	0
Coleoptera	Coleoptera Henosepilachna niponica AB002224 GBCL0052-06	0	0	1		0	0	0	0	0	0	0	0	0	0	0	0	0	0	0	0	0	0	0	0	0	0	0	0	0	0	0	0	0	0	1	1	1	0	0	1	1	1	0	0	1	1	1	0
Coleoptera	Coleoptera Henosepilachna pustulosa AB002183 GBCL0011-06	0	0	1		0	0	0	0	0	0	1	0	0	0	0	0	0	0	0	0	0	0	0	0	0	1	0	0	0	0	0	0	0	0	1	1	1	0	0	1	1	1	0	0	1	1	1	0
Coleoptera	Coleoptera Henosepilachna pustulosa AB002197 GBCL0025-06	1	1	1		0	0	0	0	0	1	1	0	0	0	0	0	0	0	0	0	0	0	0	0	1	1	0	0	0	0	0	0	0	0	1	1	1	0	0	1	1	1	0	0	1	1	1	0
Coleoptera	Coleoptera Henosepilachna pustulosa AB002198 GBCL0026-06	1	1	1		0	0	0	0	0	1	0	0	0	0	0	0	0	0	0	0	0	0	0	0	1	0	0	0	0	0	0	0	0	0	1	1	1	0	0	1	1	1	0	0	1	1	1	0
Coleoptera	Coleoptera Henosepilachna pustulosa AB002199 GBCL0027-06	1	1	1		0	0	0	0	0	1	0	0	0	0	0	0	0	0	0	0	0	0	0	0	1	0	0	0	0	0	0	0	0	0	1	1	1	0	0	1	1	1	0	0	1	1	1	0
Coleoptera	Coleoptera Henosepilachna pustulosa AB002200 GBCL0028-06	1	1	1		0	0	0	0	0	1	1	0	0	0	1	0	0	0	0	0	0	0	0	0	1	1	0	0	0	1	0	0	0	0	1	1	1	0	0	1	1	1	0	0	1	1	1	0
Coleoptera	Coleoptera Henosepilachna pustulosa AB002201 GBCL0029-06	1	1	1		0	0	0	0	0	0	1	0	0	0	1	0	0	0	0	0	0	0	0	0	0	1	0	0	0	1	0	0	0	0	1	1	1	0	0	1	1	1	0	0	1	1	1	0
Coleoptera	Coleoptera Henosepilachna pustulosa AB002202 GBCL0030-06	0	0	1		0	0	0	0	0	0	0	0	0	0	0	0	0	0	0	0	0	0	0	0	0	0	0	0	0	0	0	0	0	0	1	1	1	0	0	1	1	1	0	0	1	1	1	0
Coleoptera	Coleoptera Henosepilachna pustulosa AB002203 GBCL0031-06	0	0	1		0	0	0	0	0	0	0	0	0	0	0	0	0	0	0	0	0	0	0	0	0	0	0	0	0	0	0	0	0	0	1	1	1	0	0	1	1	1	0	0	1	1	1	0
Coleoptera	Coleoptera Henosepilachna pustulosa AB002205 GBCL0033-06	1	1	1		0	0	0	0	0	1	1	0	0	0	0	0	0	0	0	0	0	0	0	0	1	1	0	0	0	0	0	0	0	0	1	1	1	0	0	1	1	1	0	0	1	1	1	0
Coleoptera	Coleoptera Henosepilachna pustulosa AB002206 GBCL0034-06	0	0	1		0	0	0	0	0	0	0	0	0	0	0	0	0	0	0	0	0	0	0	0	0	0	0	0	0	0	0	0	0	0	1	1	1	0	0	1	1	1	0	0	1	1	1	0
Coleoptera	Coleoptera Henosepilachna pustulosa AB002207 GBCL0035-06	1	1	1		1	1	1	0	0	0	0	0	0	0	0	0	0	0	0	1	1	1	0	0	0	0	0	0	0	0	0	0	0	0	1	1	1	0	0	1	1	1	0	0	1	1	1	0
Coleoptera	Coleoptera Henosepilachna pustulosa AB002208 GBCL0036-06	1	1	1		1	1	1	0	0	0	0	0	0	0	0	0	0	0	0	1	1	1	0	0	0	0	0	0	0	0	0	0	0	0	1	1	1	0	0	1	1	1	0	0	1	1	1	0
Coleoptera	Coleoptera Henosepilachna pustulosa AB002209 GBCL0037-06	0	0	1		0	0	0	0	0	0	0	0	0	0	0	0	0	0	0	0	0	0	0	0	0	0	0	0	0	0	0	0	0	0	1	1	1	0	0	1	1	1	0	0	1	1	1	0
Coleoptera	Coleoptera Henosepilachna pustulosa AB002210 GBCL0038-06	0	0	1		0	0	0	0	0	0	0	0	0	0	0	0	0	0	0	0	0	0	0	0	0	0	0	0	0	0	0	0	0	0	1	1	1	0	0	1	1	1	0	0	1	1	1	0
Coleoptera	Coleoptera Henosepilachna pustulosa AB002211 GBCL0039-06	0	0	1		0	0	0	0	0	0	0	0	0	0	0	0	0	0	0	0	0	0	0	0	0	0	0	0	0	0	0	0	0	0	1	1	1	0	0	1	1	1	0	0	1	1	1	0
Coleoptera	Coleoptera Henosepilachna pustulosa AB002212 GBCL0040-06	0	0	1		0	0	0	0	0	0	0	0	0	0	0	0	0	0	0	0	0	0	0	0	0	0	0	0	0	0	0	0	0	0	1	1	1	0	0	1	1	1	0	0	1	1	1	0
Coleoptera	Coleoptera Henosepilachna pustulosa AB002213 GBCL0041-06	1	1	1		0	0	0	0	0	0	0	0	0	0	1	1	0	0	0	0	0	0	0	0	0	0	0	0	0	1	1	0	0	0	1	1	1	0	0	1	1	1	0	0	1	1	1	0
Coleoptera	Coleoptera Henosepilachna pustulosa AB002214 GBCL0042-06	0	0	1		0	0	0	0	0	0	0	0	0	0	0	0	0	0	0	0	0	0	0	0	0	0	0	0	0	0	0	0	0	0	1	1	1	0	0	1	1	1	0	0	1	1	1	0
Coleoptera	Coleoptera Henosepilachna pustulosa AB002215 GBCL0043-06	1	1	1		0	0	0	0	0	0	0	0	0	0	1	1	0	0	0	0	0	0	0	0	0	0	0	0	0	1	1	0	0	0	1	1	1	0	0	1	1	1	0	0	1	1	1	0
Coleoptera	Coleoptera Henosepilachna pustulosa AB002216 GBCL0044-06	0	0	1		0	0	0	0	0	0	0	0	0	0	0	0	0	0	0	0	0	0	0	0	0	0	0	0	0	0	0	0	0	0	1	1	1	0	0	1	1	1	0	0	1	1	1	0
Coleoptera	Coleoptera Henosepilachna pustulosa AB002217 GBCL0045-06	0	0	1		0	0	0	0	0	0	0	0	0	0	0	0	0	0	0	0	0	0	0	0	0	0	0	0	0	0	0	0	0	0	1	1	1	0	0	1	1	1	0	0	1	1	1	0
Coleoptera	Coleoptera Henosepilachna pustulosa AB002218 GBCL0046-06	0	0	1		0	0	0	0	0	0	0	0	0	0	0	0	0	0	0	0	0	0	0	0	0	0	0	0	0	0	0	0	0	0	1	1	1	0	0	1	1	1	0	0	1	1	1	0
Coleoptera	Coleoptera Henosepilachna pustulosa AB002219 GBCL0047-06	0	0	1		0	0	0	0	0	0	0	0	0	0	0	0	0	0	0	0	0	0	0	0	0	0	0	0	0	0	0	0	0	0	1	1	1	0	0	1	1	1	0	0	1	1	1	0
Coleoptera	Coleoptera Henosepilachna vigintioctomaculata AB002182 GBCL0010-06	1	1	1		1	1	1	1	1	1	1	1	1	0	1	1	1	1	0	1	1	1	1	1	1	1	1	1	0	1	1	1	1	0	1	1	1	0	0	1	1	1	0	0	1	1	1	0
Coleoptera	Coleoptera Henosepilachna vigintioctomaculata AB002187 GBCL0015-06	1	1	1		1	1	1	1	1	1	1	1	1	0	1	1	1	1	0	1	1	1	1	1	1	1	1	1	0	1	1	1	1	0	1	1	1	0	0	1	1	1	0	0	1	1	1	0
Coleoptera	Coleoptera Henosepilachna vigintioctomaculata AB002188 GBCL0016-06	1	1	1		1	1	1	1	1	1	1	1	1	0	1	1	1	1	0	1	1	1	1	1	1	1	1	1	0	1	1	1	1	0	1	1	1	0	0	1	1	1	0	0	1	1	1	0
Coleoptera	Coleoptera Henosepilachna vigintioctomaculata AB002189 GBCL0017-06	1	1	1		1	1	1	1	1	1	1	1	1	0	1	1	1	1	0	1	1	1	1	1	1	1	1	1	0	1	1	1	1	0	1	1	1	0	0	1	1	1	0	0	1	1	1	0
Coleoptera	Coleoptera Henosepilachna vigintioctomaculata AB002190 GBCL0018-06	1	1	1		1	1	1	1	1	1	1	1	1	0	1	1	1	1	0	1	1	1	1	1	1	1	1	1	0	1	1	1	1	0	1	1	1	0	0	1	1	1	0	0	1	1	1	0
Coleoptera	Coleoptera Henosepilachna vigintioctomaculata AB002191 GBCL0019-06	1	1	1		1	1	1	1	1	1	1	1	1	0	1	1	1	1	0	1	1	1	1	1	1	1	1	1	0	1	1	1	1	0	1	1	1	0	0	1	1	1	0	0	1	1	1	0
Coleoptera	Coleoptera Henosepilachna vigintioctomaculata AB002192 GBCL0020-06	1	1	1		1	1	1	1	1	1	1	1	1	1	1	1	1	1	0	1	1	1	1	1	1	1	1	1	1	1	1	1	1	0	1	1	1	0	0	1	1	1	0	0	1	1	1	0
Coleoptera	Coleoptera Henosepilachna vigintioctomaculata AB002193 GBCL0021-06	1	1	1		1	1	1	1	1	1	1	1	1	1	1	1	1	1	0	1	1	1	1	1	1	1	1	1	1	1	1	1	1	0	1	1	1	0	0	1	1	1	0	0	1	1	1	0
Coleoptera	Coleoptera Henosepilachna vigintioctomaculata AB002194 GBCL0022-06	1	1	1		1	1	1	1	1	1	1	1	1	1	1	1	1	1	0	1	1	1	1	1	1	1	1	1	1	1	1	1	1	0	1	1	1	0	0	1	1	1	0	0	1	1	1	0
Coleoptera	Coleoptera Henosepilachna vigintioctomaculata AB002195 GBCL0023-06	1	1	1		1	1	1	1	1	1	1	1	1	1	1	1	1	1	0	1	1	1	1	1	1	1	1	1	1	1	1	1	1	0	1	1	1	0	0	1	1	1	0	0	1	1	1	0
Coleoptera	Coleoptera Henosepilachna vigintioctomaculata AB002196 GBCL0024-06	1	1	1		1	1	1	1	1	1	1	1	1	1	1	1	1	1	0	1	1	1	1	1	1	1	1	1	1	1	1	1	1	0	1	1	1	0	0	1	1	1	0	0	1	1	1	0
Coleoptera	Coleoptera Henosepilachna vigintioctopunctata AB002180 GBCL0008-06	1	0	1		0	0	0	0	0	1	0	1	1	0	0	0	0	1	0	0	0	0	0	0	1	0	1	1	0	0	0	0	0	0	1	1	1	0	0	1	1	1	0	0	1	1	1	0
Coleoptera	Coleoptera Henosepilachna vigintioctopunctata AB002181 GBCL0009-06	0	0	1		0	0	0	0	0	1	0	1	1	0	0	0	0	0	0	0	0	0	0	0	1	0	1	1	0	0	0	0	0	0	1	1	1	0	0	1	1	1	0	0	1	1	1	0
Coleoptera	Coleoptera Henosepilachna yasutomii AB002184 GBCL0012-06	0	0	1		0	0	0	0	0	0	0	0	0	0	0	0	0	0	0	0	0	0	0	0	0	0	0	0	0	0	0	0	0	0	1	1	1	0	0	1	1	1	0	0	1	1	1	0
Coleoptera	Coleoptera Henosepilachna yasutomii AB002186 GBCL0014-06	0	0	1		0	0	0	0	0	0	0	0	0	0	0	0	0	0	0	0	0	0	0	0	0	0	0	0	0	0	0	0	0	0	1	1	1	0	0	1	1	1	0	0	1	1	1	0
Coleoptera	Coleoptera Henosepilachna yasutomii AB002221 GBCL0049-06	0	0	1		0	0	0	0	0	0	0	0	0	0	0	0	0	0	0	0	0	0	0	0	0	0	0	0	0	0	0	0	0	0	1	1	1	0	0	1	1	1	0	0	1	1	1	0
Coleoptera	Coleoptera Henosepilachna yasutomii AB002225 GBCL0053-06	0	0	1		0	0	0	0	0	0	0	1	1	0	0	0	0	0	0	0	0	0	0	0	0	0	1	1	0	0	0	0	0	0	1	1	1	0	0	1	1	1	0	0	1	1	1	0
Coleoptera	Coleoptera Henosepilachna yasutomii AB002226 GBCL0054-06	0	0	1		0	0	0	0	0	0	0	1	1	0	0	0	0	0	0	0	0	0	0	0	0	0	1	1	0	0	0	0	0	0	1	1	1	0	0	1	1	1	0	0	1	1	1	0
Coleoptera	Coleoptera Henosepilachna yasutomii AB002227 GBCL0055-06	0	0	1		0	0	0	0	0	0	0	0	0	0	1	1	0	0	0	0	0	0	0	0	0	0	0	0	0	1	1	0	0	0	1	1	1	0	0	1	1	1	0	0	1	1	1	0
Coleoptera	Coleoptera Henosepilachna yasutomii AB002228 GBCL0056-06	0	0	1		0	0	0	0	0	0	0	0	0	0	0	0	0	0	0	0	0	0	0	0	0	0	0	0	0	0	0	0	0	0	1	1	1	0	0	1	1	1	0	0	1	1	1	0
Coleoptera	Coleoptera Henosepilachna yasutomii AB002229 GBCL0057-06	0	0	1		0	0	0	0	0	0	0	0	0	0	0	0	0	0	0	0	0	0	0	0	0	0	0	0	0	0	0	0	0	0	1	1	1	0	0	1	1	1	0	0	1	1	1	0
Coleoptera	Coleoptera Henosepilachna yasutomii AB002230 GBCL0058-06	0	0	1		0	0	0	0	0	0	0	0	0	0	1	1	0	0	0	0	0	0	0	0	0	0	0	0	0	1	1	0	0	0	1	1	1	0	0	1	1	1	0	0	1	1	1	0
Coleoptera	Coleoptera Henosepilachna yasutomii AB002231 GBCL0059-06	1	1	1		0	0	0	0	0	1	0	0	0	0	0	0	0	0	0	0	0	0	0	0	1	0	0	0	0	0	0	0	0	0	1	1	1	0	0	1	1	1	0	0	1	1	1	0
Coleoptera	Coleoptera Henosepilachna yasutomii AB002232 GBCL0060-06	0	0	1		0	0	0	0	0	0	0	0	0	0	0	0	0	0	0	0	0	0	0	0	0	0	0	0	0	0	0	0	0	0	1	1	1	0	0	1	1	1	0	0	1	1	1	0
Coleoptera	Coleoptera Henosepilachna yasutomii AB002233 GBCL0061-06	1	1	1		0	0	0	0	0	1	0	0	0	0	0	0	0	0	0	0	0	0	0	0	1	0	0	0	0	0	0	0	0	0	1	1	1	0	0	1	1	1	0	0	1	1	1	0
Coleoptera	Coleoptera Hoplia argentea DQ295286 GBCL2540-06	1	1	1		1	1	1	1	0	1	1	1	1	0	1	1	1	1	0	1	1	1	1	0	1	1	1	1	0	1	1	1	1	0	1	1	1	1	0	1	1	1	1	0	1	1	1	1
Coleoptera	Coleoptera Hoplia argentea DQ295287 GBCL2541-06	1	1	1		1	1	1	1	0	1	1	1	1	0	1	1	1	1	0	1	1	1	1	0	1	1	1	1	0	1	1	1	1	0	1	1	1	1	0	1	1	1	1	0	1	1	1	1
Coleoptera	Coleoptera Kyklioacalles punctaticollis EU286487 GBCL4214-09	1	0	1		0	1	1	0	0	1	1	1	1	0	0	1	0	0	0	0	0	0	0	0	0	0	1	1	0	0	0	0	0	0	1	1	1	1	1	1	1	1	1	1	0	0	0	0
Coleoptera	Coleoptera Kyklioacalles punctaticollis EU286489 GBCL4212-09	1	0	1		1	1	1	1	0	1	1	1	1	0	1	1	0	0	0	0	0	0	0	0	0	0	1	1	0	0	0	0	0	0	1	1	1	1	1	1	1	1	1	1	0	0	0	0
Coleoptera	Coleoptera Leptinotarsa decemlineata AY165708 SBGB080-03	1	1	1		1	1	1	1	0	1	1	1	1	0	1	1	1	1	0	1	1	1	1	0	1	1	1	1	0	1	1	1	1	0	1	1	1	1	0	1	1	1	1	0	1	1	1	1
Coleoptera	Coleoptera Leptinotarsa decemlineata DQ127906 GBCL2417-06	1	1	1		1	1	1	1	0	1	1	1	1	0	1	1	1	1	1	1	1	1	1	0	1	1	1	1	0	1	1	1	1	1	1	1	1	1	0	1	1	1	1	0	1	1	1	1
Coleoptera	Coleoptera Leptinotarsa decemlineata DQ127907 GBCL2418-06	1	1	1		1	1	1	0	0	1	1	1	1	0	1	1	1	1	1	1	1	1	0	0	1	1	1	1	0	1	1	1	1	1	1	1	1	1	0	1	1	1	1	0	1	1	1	1
Coleoptera	Coleoptera Leptinotarsa decemlineata DQ127909 GBCL2420-06	1	1	1		1	1	1	1	0	1	1	1	1	0	1	1	1	1	1	1	1	1	1	0	1	1	1	1	0	1	1	1	1	1	1	1	1	1	0	1	1	1	1	0	1	1	1	1
Coleoptera	Coleoptera Leptinotarsa decemlineata DQ649094 GBCL2696-06	1	1	1		1	1	1	1	0	1	1	1	1	0	1	1	1	1	1	1	1	1	1	0	1	1	1	1	0	1	1	1	1	1	1	1	1	1	0	1	1	1	1	0	1	1	1	1
Coleoptera	Coleoptera Leptinotarsa decemlineata DQ649095 GBCL2697-06	1	1	1		1	1	1	1	0	1	1	1	1	0	1	1	1	1	1	1	1	1	1	0	1	1	1	1	0	1	1	1	1	1	1	1	1	1	0	1	1	1	1	0	1	1	1	1
Coleoptera	Coleoptera Leptinotarsa decemlineata DQ649096 GBCL2698-06	1	1	1		1	1	1	1	0	1	1	1	1	0	1	1	1	1	1	1	1	1	1	0	1	1	1	1	0	1	1	1	1	1	1	1	1	1	0	1	1	1	1	0	1	1	1	1
Coleoptera	Coleoptera Leptinotarsa decemlineata DQ649097 GBCL2699-06	1	1	1		1	1	1	1	0	1	1	1	1	0	1	1	1	1	1	1	1	1	1	0	1	1	1	1	0	1	1	1	1	1	1	1	1	1	0	1	1	1	1	0	1	1	1	1
Coleoptera	Coleoptera Leptinotarsa decemlineata DQ649098 GBCL2700-06	1	1	1		1	1	1	1	0	1	1	1	1	0	1	1	1	1	1	1	1	1	1	0	1	1	1	1	0	1	1	1	1	1	1	1	1	1	0	1	1	1	1	0	1	1	1	1
Coleoptera	Coleoptera Leptinotarsa decemlineata DQ649099 GBCL2701-06	1	1	1		1	1	1	1	0	1	1	1	1	0	1	1	1	1	1	1	1	1	1	0	1	1	1	1	0	1	1	1	1	1	1	1	1	1	0	1	1	1	1	0	1	1	1	1
Coleoptera	Coleoptera Leptinotarsa decemlineata DQ649100 GBCL2702-06	1	1	1		1	1	1	1	0	1	1	1	1	0	1	1	1	1	1	1	1	1	1	0	1	1	1	1	0	1	1	1	1	1	1	1	1	1	0	1	1	1	1	0	1	1	1	1
Coleoptera	Coleoptera Leptinotarsa decemlineata DQ649101 GBCL2703-06	1	1	1		1	1	1	1	0	1	1	1	1	0	1	1	1	1	1	1	1	1	1	0	1	1	1	1	0	1	1	1	1	1	1	1	1	1	0	1	1	1	1	0	1	1	1	1
Coleoptera	Coleoptera Maladera holosericea DQ295295 GBCL2542-06	1	1	1		1	1	1	1	0	1	1	1	1	0	1	1	1	1	0	1	1	1	1	0	1	1	1	1	0	1	1	1	1	0	1	1	1	1	0	1	1	1	1	0	1	1	1	1
Coleoptera	Coleoptera Maladera holosericea DQ295298 GBCL2545-06	1	1	1		1	1	1	1	0	1	1	1	1	0	1	1	1	1	0	1	1	1	1	0	1	1	1	1	0	1	1	1	1	0	1	1	1	1	0	1	1	1	1	0	1	1	1	1
Coleoptera	Coleoptera Meligethes aeneus AJ536171 GBCL0922-06	1	1	1		1	1	1	1	0	1	1	1	1	0	1	1	1	1	1	1	1	1	1	0	1	1	1	1	0	1	1	1	1	1	1	1	1	1	0	1	1	1	1	0	1	1	1	1
Coleoptera	Coleoptera Meligethes aeneus AJ536172 GBCL0923-06	1	1	1		1	1	1	1	0	1	1	1	1	0	1	1	1	1	1	1	1	1	1	0	1	1	1	1	0	1	1	1	1	1	1	1	1	1	0	1	1	1	1	0	1	1	1	1
Coleoptera	Coleoptera Meligethes aeneus AJ536173 GBCL0924-06	1	1	1		1	1	1	1	0	1	1	1	1	0	1	1	1	1	1	1	1	1	1	0	1	1	1	1	0	1	1	1	1	1	1	1	1	1	0	1	1	1	1	0	1	1	1	1
Coleoptera	Coleoptera Meligethes aeneus AJ536176 GBCL0927-06	1	1	1		1	1	1	1	0	1	1	1	1	0	1	1	1	1	1	1	1	1	1	0	1	1	1	1	0	1	1	1	1	1	1	1	1	1	0	1	1	1	1	0	1	1	1	1
Coleoptera	Coleoptera Moneilema appressum AY650945 GBCL1768-06	1	1	1		1	1	1	1	0	1	1	1	1	1	1	1	1	1	0	1	1	1	1	0	1	1	1	1	1	1	1	1	1	0	0	0	0	0	0	1	1	1	0	0	1	1	0	0
Coleoptera	Coleoptera Moneilema appressum AY650947 GBCL1769-06	1	1	1		1	1	1	1	0	1	1	1	1	0	1	1	1	1	0	1	1	1	1	0	1	1	1	1	0	1	1	1	1	0	0	0	0	0	0	1	1	1	0	0	1	1	0	0
Coleoptera	Coleoptera Moneilema appressum AY650948 GBCL1770-06	1	1	1		1	1	1	1	0	1	1	1	1	1	1	1	1	1	0	1	1	1	1	0	1	1	1	1	1	1	1	1	1	0	0	0	0	0	0	1	1	1	0	0	1	1	0	0
Coleoptera	Coleoptera Moneilema appressum AY650949 GBCL1771-06	1	1	1		1	1	1	1	0	1	1	1	1	1	1	1	1	1	1	1	1	1	1	0	1	1	1	1	1	1	1	1	1	1	0	0	0	0	0	1	1	1	0	0	1	1	0	0
Coleoptera	Coleoptera Moneilema appressum AY650951 GBCL1772-06	1	1	1		1	1	1	1	0	1	1	1	1	1	1	1	1	1	1	1	1	1	1	0	1	1	1	1	1	1	1	1	1	1	0	0	0	0	0	1	1	1	0	0	1	1	0	0
Coleoptera	Coleoptera Moneilema appressum AY650952 GBCL1773-06	1	1	1		1	1	1	1	0	1	1	1	1	1	1	1	1	1	0	1	1	1	1	0	1	1	1	1	1	1	1	1	1	0	0	0	0	0	0	1	1	1	0	0	1	1	0	0
Coleoptera	Coleoptera Moneilema appressum AY650953 GBCL1774-06	1	1	1		1	1	1	1	0	1	1	1	1	0	1	1	1	1	1	1	1	1	1	0	1	1	1	1	0	1	1	1	1	1	0	0	0	0	0	1	1	1	0	0	1	1	0	0
Coleoptera	Coleoptera Moneilema appressum AY650954 GBCL1775-06	1	1	1		1	1	1	1	0	1	1	1	1	1	1	1	1	1	1	1	1	1	1	0	1	1	1	1	1	1	1	1	1	1	0	0	0	0	0	1	1	1	0	0	1	1	0	0
Coleoptera	Coleoptera Moneilema appressum AY650955 GBCL1776-06	1	1	1		1	1	1	1	0	1	1	1	1	1	1	1	1	1	1	1	1	1	1	0	1	1	1	1	1	1	1	1	1	1	0	0	0	0	0	1	1	1	0	0	1	1	0	0
Coleoptera	Coleoptera Moneilema appressum AY650956 GBCL1777-06	1	1	1		1	1	1	1	0	1	1	1	1	0	1	1	1	1	1	1	1	1	1	0	1	1	1	1	0	1	1	1	1	1	0	0	0	0	0	1	1	1	0	0	1	1	0	0
Coleoptera	Coleoptera Moneilema appressum AY650957 GBCL1778-06	1	1	1		1	1	1	1	0	1	1	1	1	0	1	1	1	1	1	1	1	1	1	0	1	1	1	1	0	1	1	1	1	1	0	0	0	0	0	1	1	1	0	0	1	1	0	0
Coleoptera	Coleoptera Moneilema appressum AY650958 GBCL1779-06	1	1	1		1	1	1	1	0	1	1	1	1	0	1	1	1	1	1	1	1	1	1	0	1	1	1	1	0	1	1	1	1	1	0	0	0	0	0	1	1	1	0	0	1	1	0	0
Coleoptera	Coleoptera Moneilema appressum AY650959 GBCL1780-06	1	1	1		1	1	1	1	0	1	1	1	1	0	1	1	1	1	1	1	1	1	1	0	1	1	1	1	0	1	1	1	1	1	0	0	0	0	0	1	1	1	0	0	1	1	0	0
Coleoptera	Coleoptera Moneilema appressum AY650960 GBCL1781-06	1	1	1		1	1	1	1	0	1	1	1	1	0	1	1	1	1	1	1	1	1	1	0	1	1	1	1	0	1	1	1	1	1	0	0	0	0	0	1	1	1	0	0	1	1	0	0
Coleoptera	Coleoptera Moneilema appressum AY650961 GBCL1782-06	1	1	1		1	1	1	1	0	1	1	1	1	0	1	1	1	1	1	1	1	1	1	0	1	1	1	1	0	1	1	1	1	1	0	0	0	0	0	1	1	1	0	0	1	1	0	0
Coleoptera	Coleoptera Moneilema appressum AY650962 GBCL1783-06	1	1	1		1	1	1	1	0	1	1	1	1	0	1	1	1	1	1	1	1	1	1	0	1	1	1	1	0	1	1	1	1	1	0	0	0	0	0	1	1	1	0	0	1	1	0	0
Coleoptera	Coleoptera Moneilema appressum AY650963 GBCL1784-06	1	1	1		1	1	1	1	0	1	1	1	1	0	1	1	1	1	1	1	1	1	1	0	1	1	1	1	0	1	1	1	1	1	0	0	0	0	0	1	1	1	0	0	1	1	0	0
Coleoptera	Coleoptera Moneilema appressum AY650964 GBCL1785-06	1	1	1		1	1	1	1	0	1	1	1	1	0	1	1	1	1	1	1	1	1	1	0	1	1	1	1	0	1	1	1	1	1	0	0	0	0	0	1	1	1	0	0	1	1	0	0
Coleoptera	Coleoptera Moneilema appressum AY650965 GBCL1786-06	1	1	1		1	1	1	1	0	1	1	1	1	0	1	1	1	1	1	1	1	1	1	0	1	1	1	1	0	1	1	1	1	1	0	0	0	0	0	1	1	1	0	0	1	1	0	0
Coleoptera	Coleoptera Moneilema appressum AY650966 GBCL1787-06	1	1	1		1	1	1	1	0	1	1	1	1	0	1	1	1	1	0	1	1	1	1	0	1	1	1	1	0	1	1	1	1	0	0	0	0	0	0	1	1	1	0	0	1	1	0	0
Coleoptera	Coleoptera Moneilema appressum AY650967 GBCL1788-06	1	1	1		1	1	1	1	0	1	1	1	1	1	1	1	1	1	1	1	1	1	1	0	1	1	1	1	1	1	1	1	1	1	0	0	0	0	0	1	1	1	0	0	1	1	0	0
Coleoptera	Coleoptera Moneilema appressum AY650968 GBCL1789-06	1	1	1		1	1	1	1	0	1	1	1	1	0	1	1	1	1	1	1	1	1	1	0	1	1	1	1	0	1	1	1	1	1	0	0	0	0	0	1	1	1	0	0	1	1	0	0
Coleoptera	Coleoptera Moneilema appressum AY650970 GBCL1790-06	1	1	1		1	1	1	1	0	1	1	1	1	0	1	1	1	1	1	1	1	1	1	0	1	1	1	1	0	1	1	1	1	1	0	0	0	0	0	1	1	1	0	0	1	1	0	0
Coleoptera	Coleoptera Moneilema appressum AY650973 GBCL1792-06	1	1	1		1	1	1	1	0	1	1	1	1	1	1	1	1	1	1	1	1	1	1	0	1	1	1	1	1	1	1	1	1	1	0	0	0	0	0	1	1	1	0	0	1	1	0	0
Coleoptera	Coleoptera Moneilema appressum AY650974 GBCL1793-06	1	1	1		1	1	1	1	0	1	1	1	1	0	1	1	1	1	0	1	1	1	1	0	1	1	1	1	0	1	1	1	1	0	0	0	0	0	0	1	1	1	0	0	1	1	0	0
Coleoptera	Coleoptera Moneilema appressum AY650975 GBCL1794-06	1	1	1		1	1	1	1	0	1	1	1	1	0	1	1	1	1	0	1	1	1	1	0	1	1	1	1	0	1	1	1	1	0	0	0	0	0	0	1	1	1	0	0	1	1	0	0
Coleoptera	Coleoptera Moneilema appressum AY650976 GBCL1795-06	1	1	1		1	1	1	1	0	1	1	1	1	0	1	1	1	1	0	1	1	1	1	0	1	1	1	1	0	1	1	1	1	0	0	0	0	0	0	1	1	1	0	0	1	1	0	0
Coleoptera	Coleoptera Moneilema appressum AY650977 GBCL1796-06	1	1	1		1	1	1	1	0	1	1	1	1	0	1	1	1	1	0	1	1	1	1	0	1	1	1	1	0	1	1	1	1	0	0	0	0	0	0	1	1	1	0	0	1	1	0	0
Coleoptera	Coleoptera Moneilema appressum AY650978 GBCL1797-06	1	1	1		1	1	1	1	0	1	1	1	1	1	1	1	1	1	1	1	1	1	1	0	1	1	1	1	1	1	1	1	1	1	0	0	0	0	0	1	1	1	0	0	1	1	0	0
Coleoptera	Coleoptera Moneilema appressum AY650979 GBCL1798-06	1	1	1		1	1	1	1	1	1	1	1	1	1	1	1	1	1	0	1	1	1	1	1	1	1	1	1	1	1	1	1	1	0	0	0	0	0	0	1	1	1	0	0	1	1	0	0
Coleoptera	Coleoptera Moneilema appressum AY650982 GBCL1800-06	1	1	1		1	1	0	0	0	1	1	1	1	0	1	1	1	1	0	0	0	0	0	0	1	1	1	1	0	1	1	1	1	0	0	0	0	0	0	1	1	1	0	0	1	1	0	0
Coleoptera	Coleoptera Moneilema appressum AY650983 GBCL1801-06	1	1	1		1	1	1	1	0	1	1	1	1	0	1	1	1	1	0	1	1	1	1	0	1	1	1	1	0	1	1	1	1	0	0	0	0	0	0	1	1	1	0	0	1	1	0	0
Coleoptera	Coleoptera Moneilema appressum AY650984 GBCL1802-06	1	1	1		1	1	1	1	0	1	1	1	1	1	1	1	1	1	0	1	1	1	1	0	1	1	1	1	1	1	1	1	1	0	0	0	0	0	0	1	1	1	0	0	1	1	0	0
Coleoptera	Coleoptera Moneilema appressum AY650986 GBCL1804-06	1	1	1		1	1	1	1	0	1	1	1	1	0	1	1	1	1	0	1	1	1	1	0	1	1	1	1	0	1	1	1	1	0	0	0	0	0	0	1	1	1	0	0	1	1	0	0
Coleoptera	Coleoptera Moneilema appressum AY650987 GBCL1805-06	1	1	1		1	1	1	1	0	1	1	1	1	0	1	1	1	1	0	1	1	1	1	0	1	1	1	1	0	1	1	1	1	0	0	0	0	0	0	1	1	1	0	0	1	1	0	0
Coleoptera	Coleoptera Moneilema appressum AY650988 GBCL1806-06	1	1	1		1	1	1	1	0	1	1	1	1	0	1	1	1	1	0	1	1	1	1	0	1	1	1	1	0	1	1	1	1	0	0	0	0	0	0	1	1	1	0	0	1	1	0	0
Coleoptera	Coleoptera Moneilema appressum AY650989 GBCL1807-06	1	1	1		1	1	1	1	0	1	1	1	1	0	1	1	1	1	0	1	1	1	1	0	1	1	1	1	0	1	1	1	1	0	0	0	0	0	0	1	1	1	0	0	1	1	0	0
Coleoptera	Coleoptera Moneilema appressum AY650990 GBCL1808-06	1	1	1		1	1	1	1	0	1	1	1	1	0	1	1	1	1	0	1	1	1	1	0	1	1	1	1	0	1	1	1	1	0	0	0	0	0	0	1	1	1	0	0	1	1	0	0
Coleoptera	Coleoptera Moneilema appressum AY650991 GBCL1809-06	1	1	1		1	1	1	1	0	1	1	1	1	1	1	1	1	1	1	1	1	1	1	0	1	1	1	1	1	1	1	1	1	1	0	0	0	0	0	1	1	1	0	0	1	1	0	0
Coleoptera	Coleoptera Moneilema appressum AY650992 GBCL1810-06	1	1	1		1	1	1	1	0	1	1	1	1	1	1	1	1	1	1	1	1	1	1	0	1	1	1	1	1	1	1	1	1	1	0	0	0	0	0	1	1	1	0	0	1	1	0	0
Coleoptera	Coleoptera Moneilema appressum AY650997 GBCL1814-06	1	1	1		1	1	1	1	0	1	1	1	1	1	1	1	1	1	1	1	1	1	1	0	1	1	1	1	1	1	1	1	1	1	0	0	0	0	0	1	1	1	0	0	1	1	0	0
Coleoptera	Coleoptera Moneilema appressum AY650998 GBCL1815-06	1	0	1		1	1	0	0	0	1	1	1	1	1	1	1	1	0	0	1	0	0	0	0	0	0	0	1	1	0	0	0	0	0	0	0	0	0	0	1	1	1	0	0	1	1	0	0
Coleoptera	Coleoptera Moneilema appressum AY651000 GBCL1817-06	1	1	1		1	1	1	1	0	1	1	1	1	0	1	1	1	1	1	1	1	1	1	0	1	1	1	1	0	1	1	1	1	1	0	0	0	0	0	1	1	1	0	0	1	1	0	0
Coleoptera	Coleoptera Moneilema appressum AY651001 GBCL1818-06	1	1	1		1	1	1	1	0	1	1	1	1	1	1	1	1	1	0	1	1	1	1	0	1	1	1	1	1	1	1	1	1	0	0	0	0	0	0	1	1	1	0	0	1	1	0	0
Coleoptera	Coleoptera Moneilema appressum AY651004 GBCL1820-06	1	1	1		1	1	1	1	0	1	1	1	1	1	1	1	1	1	1	1	1	1	1	0	1	1	1	1	1	1	1	1	1	1	0	0	0	0	0	1	1	1	0	0	1	1	0	0
Coleoptera	Coleoptera Moneilema appressum AY651005 GBCL1821-06	1	1	1		1	1	1	0	0	1	1	1	1	1	1	1	1	1	1	1	1	1	0	0	1	1	1	1	1	1	1	1	1	1	0	0	0	0	0	1	1	1	0	0	1	1	0	0
Coleoptera	Coleoptera Moneilema appressum AY651006 GBCL1822-06	1	1	1		1	1	1	1	0	1	1	1	1	1	1	1	1	1	1	1	1	1	1	0	1	1	1	1	1	1	1	1	1	1	0	0	0	0	0	1	1	1	0	0	1	1	0	0
Coleoptera	Coleoptera Moneilema appressum AY651007 GBCL1823-06	1	1	1		1	1	1	1	1	1	1	1	1	1	1	1	1	1	1	1	1	1	1	1	1	1	1	1	1	1	1	1	1	1	0	0	0	0	0	1	1	1	0	0	1	1	0	0
Coleoptera	Coleoptera Moneilema appressum AY651008 GBCL1824-06	1	1	1		1	1	1	1	0	1	1	1	1	1	1	1	1	1	1	1	1	1	1	0	1	1	1	1	1	1	1	1	1	1	0	0	0	0	0	1	1	1	0	0	1	1	0	0
Coleoptera	Coleoptera Moneilema armatum AY651009 GBCL1825-06	1	0	1		0	0	0	0	0	1	1	1	0	0	1	1	1	0	0	0	0	0	0	0	0	0	0	0	0	0	0	1	0	0	0	0	0	0	0	1	1	1	0	0	1	1	0	0
Coleoptera	Coleoptera Moneilema armatum AY651010 GBCL1826-06	1	1	1		1	1	1	0	0	1	1	1	0	0	1	1	1	1	0	1	0	0	0	0	1	1	1	0	0	1	1	1	1	0	0	0	0	0	0	1	1	1	0	0	1	1	0	0
Coleoptera	Coleoptera Moneilema armatum AY651011 GBCL1827-06	0	0	1		0	0	0	0	0	0	0	0	0	0	0	0	0	0	0	0	0	0	0	0	0	0	0	0	0	0	0	0	0	0	0	0	0	0	0	1	1	1	0	0	1	1	0	0
Coleoptera	Coleoptera Moneilema armatum AY704269 GBCL1834-06	1	1	1		1	1	1	1	0	1	1	1	0	0	1	1	1	1	0	1	0	0	1	0	1	1	1	0	0	1	1	1	1	0	0	0	0	0	0	1	1	1	0	0	1	1	0	0
Coleoptera	Coleoptera Moneilema gigas AF267465 GBCL0681-06	1	1	1		1	1	1	1	0	1	1	1	1	1	1	1	1	1	1	1	1	1	1	0	1	1	1	0	0	1	1	1	1	1	0	0	0	0	0	1	1	1	0	0	1	1	0	0
Coleoptera	Coleoptera Moneilema gigas AY651015 GBCL1831-06	1	1	1		1	1	1	1	0	1	1	1	0	0	1	1	1	1	1	1	1	1	1	0	1	1	1	0	0	1	1	1	1	1	0	0	0	0	0	1	1	1	0	0	1	1	0	0
Coleoptera	Coleoptera Moneilema gigas AY708326 GBCL1844-06	1	1	1		1	1	0	0	0	1	1	1	1	0	0	1	1	1	1	1	1	0	0	0	1	1	1	1	0	0	1	1	1	1	0	0	0	0	0	1	1	1	0	0	1	1	0	0
Coleoptera	Coleoptera Moneilema gigas AY708328 GBCL1846-06	0	0	1		0	0	0	0	0	0	0	0	0	0	0	0	0	0	0	0	0	0	0	0	0	0	0	0	0	0	0	0	0	0	0	0	0	0	0	1	1	1	0	0	1	1	0	0
Coleoptera	Coleoptera Moneilema gigas AY708353 GBCL1847-06	1	1	1		1	1	1	0	0	1	1	1	1	0	1	1	1	1	1	1	1	1	0	0	1	1	1	1	0	1	1	1	1	1	0	0	0	0	0	1	1	1	0	0	1	1	0	0
Coleoptera	Coleoptera Moneilema gigas AY708366 GBCL1849-06	1	0	1		1	1	1	0	0	1	1	1	1	0	1	1	1	1	1	0	0	1	0	0	0	0	0	1	0	1	1	1	1	1	0	0	0	0	0	1	1	1	0	0	1	1	0	0
Coleoptera	Coleoptera Nicrophorus agastor EU147410 GBCL4434-09	1	1	1		1	1	1	1	1	1	1	1	0	0	1	1	1	0	0	1	1	1	1	1	1	1	1	0	0	1	1	1	0	0	1	1	1	1	0	1	1	1	0	0	0	0	0	0
Coleoptera	Coleoptera Nicrophorus agastor EU147411 GBCL4433-09	1	1	1		1	1	1	1	1	1	1	1	0	0	1	1	1	1	0	1	1	1	1	1	1	1	1	0	0	1	1	1	1	0	1	1	1	1	0	1	1	1	0	0	0	0	0	0
Coleoptera	Coleoptera Nicrophorus antennatus EU147413 GBCL4432-09	1	1	1		1	1	1	1	1	1	1	1	1	1	1	1	1	1	1	1	1	1	1	1	1	1	1	1	1	1	1	1	1	1	1	1	1	1	0	1	1	1	0	0	0	0	0	0
Coleoptera	Coleoptera Nicrophorus antennatus EU147414 GBCL4431-09	1	1	1		1	1	1	1	1	1	1	1	1	1	1	1	1	1	1	1	1	1	1	1	1	1	1	1	1	1	1	1	1	1	1	1	1	1	0	1	1	1	0	0	0	0	0	0
Coleoptera	Coleoptera Nicrophorus apo EU147415 GBCL4430-09	1	1	1		1	1	1	1	0	1	1	1	1	0	1	1	1	1	1	1	1	1	1	0	1	1	1	1	0	1	1	1	1	1	1	1	1	1	0	1	1	1	0	0	0	0	0	0
Coleoptera	Coleoptera Nicrophorus apo EU147416 GBCL4429-09	1	1	1		1	1	1	1	0	1	1	1	1	0	1	1	1	1	1	1	1	1	1	0	1	1	1	1	0	1	1	1	1	1	1	1	1	1	0	1	1	1	0	0	0	0	0	0
Coleoptera	Coleoptera Nicrophorus concolor EU147421 GBCL4426-09	1	1	1		1	1	1	1	1	1	1	1	1	0	1	1	1	1	0	1	1	1	1	1	1	1	1	1	0	1	1	1	1	0	1	1	1	1	0	1	1	1	0	0	0	0	0	0
Coleoptera	Coleoptera Nicrophorus concolor EU147422 GBCL4425-09	1	1	1		1	1	1	1	1	1	1	1	1	0	1	1	1	1	0	1	1	1	1	1	1	1	1	1	0	1	1	1	1	0	1	1	1	1	0	1	1	1	0	0	0	0	0	0
Coleoptera	Coleoptera Nicrophorus heurni EU147433 GBCL4415-09	1	1	1		1	1	1	1	1	1	1	1	1	0	1	1	1	1	0	1	1	1	1	1	1	1	1	1	0	1	1	1	1	0	1	1	1	1	0	1	1	1	0	0	0	0	0	0
Coleoptera	Coleoptera Nicrophorus heurni EU147434 GBCL4414-09	1	1	1		1	1	1	1	1	1	1	1	1	0	1	1	1	1	0	1	1	1	1	1	1	1	1	1	0	1	1	1	1	0	1	1	1	1	0	1	1	1	0	0	0	0	0	0
Coleoptera	Coleoptera Nicrophorus oberthuri EU147460 GBCL4397-09	1	1	1		1	1	1	1	1	1	1	1	1	1	1	1	1	1	1	1	1	1	1	1	1	1	1	1	1	1	1	1	1	1	1	1	1	1	0	1	1	1	0	0	0	0	0	0
Coleoptera	Coleoptera Nicrophorus oberthuri EU147461 GBCL4396-09	1	1	1		1	1	1	1	1	1	1	1	1	1	1	1	1	1	1	1	1	1	1	1	1	1	1	1	1	1	1	1	1	1	1	1	1	1	0	1	1	1	0	0	0	0	0	0
Coleoptera	Coleoptera Nicrophorus przewalskii EU147468 GBCL4393-09	1	1	1		1	1	1	1	1	1	1	1	1	1	1	1	1	1	1	1	1	1	1	1	1	1	1	1	1	1	1	1	1	1	1	1	1	1	0	1	1	1	0	0	0	0	0	0
Coleoptera	Coleoptera Nicrophorus przewalskii EU147469 GBCL4392-09	1	1	1		1	1	1	1	1	1	1	1	1	1	1	1	1	1	1	1	1	1	1	1	1	1	1	1	1	1	1	1	1	1	1	1	1	1	0	1	1	1	0	0	0	0	0	0
Coleoptera	Coleoptera Nicrophorus schawalleri EU147478 GBCL4387-09	1	1	1		1	1	1	1	0	1	1	1	1	1	1	1	1	1	0	1	1	1	1	0	1	1	1	1	1	1	1	1	1	0	1	1	1	1	0	1	1	1	0	0	0	0	0	0
Coleoptera	Coleoptera Nicrophorus schawalleri EU147479 GBCL4386-09	1	1	1		1	1	1	1	0	1	1	1	1	1	1	1	1	1	0	1	1	1	1	0	1	1	1	1	1	1	1	1	1	0	1	1	1	1	0	1	1	1	0	0	0	0	0	0
Coleoptera	Coleoptera Nicrophorus smefarka EU147482 GBCL4383-09	1	1	1		1	1	1	1	1	1	1	1	1	0	1	1	1	1	1	1	1	1	1	1	1	1	1	1	0	1	1	1	1	1	1	1	1	1	0	1	1	1	0	0	0	0	0	0
Coleoptera	Coleoptera Nicrophorus smefarka EU147483 GBCL4382-09	1	1	1		1	1	1	1	1	1	1	1	1	0	1	1	1	1	1	1	1	1	1	1	1	1	1	1	0	1	1	1	1	1	1	1	1	1	0	1	1	1	0	0	0	0	0	0
Coleoptera	Coleoptera Onyxacalles luigionii EU286451 GBCL4250-09	1	1	1		1	1	1	1	1	1	1	1	1	0	1	1	1	1	1	1	1	1	1	1	1	1	1	1	0	1	1	1	1	1	1	1	1	1	1	1	1	1	1	0	1	1	1	1
Coleoptera	Coleoptera Onyxacalles luigionii EU286512 GBCL4189-09	1	1	1		1	1	1	1	1	1	1	1	1	0	1	1	1	1	1	1	1	1	1	1	1	1	1	1	0	1	1	1	1	1	1	1	1	1	1	1	1	1	1	0	1	1	1	1
Coleoptera	Coleoptera Osmoderma barnabita AJ880684 GBCL4004-09	1	1	1		1	1	1	1	0	1	1	1	1	0	1	1	1	1	0	1	1	1	1	0	1	1	1	1	0	1	1	1	1	0	1	1	1	0	0	1	1	1	1	0	1	1	1	1
Coleoptera	Coleoptera Osmoderma barnabita AM412378 GBCL4015-09	1	1	1		1	1	1	1	0	1	1	1	1	0	1	1	1	1	0	1	1	1	1	0	1	1	1	1	0	1	1	1	1	0	1	1	1	0	0	1	1	1	1	0	1	1	1	1
Coleoptera	Coleoptera Osmoderma barnabita AM412379 GBCL4014-09	1	1	1		1	1	1	1	0	1	1	1	1	0	1	1	1	1	0	1	1	1	1	0	1	1	1	1	0	1	1	1	1	0	1	1	1	0	0	1	1	1	1	0	1	1	1	1
Coleoptera	Coleoptera Osmoderma barnabita AM423160 GBCL3680-08	1	1	1		1	1	1	1	0	1	1	1	1	0	1	1	1	1	0	1	1	1	1	0	1	1	1	1	0	1	1	1	1	0	1	1	1	0	0	1	1	1	1	0	1	1	1	1
Coleoptera	Coleoptera Osmoderma cristinae AJ880679 GBCL4009-09	1	1	1		1	1	1	1	0	1	1	1	0	0	1	1	1	0	0	1	1	1	1	0	1	1	1	0	0	1	1	1	0	0	1	1	1	0	0	1	1	1	1	0	1	1	1	1
Coleoptera	Coleoptera Osmoderma cristinae AM412382 GBCL4011-09	1	1	1		1	1	1	1	0	1	1	1	0	0	1	1	1	0	0	1	1	1	1	0	1	1	1	0	0	1	1	1	0	0	1	1	1	0	0	1	1	1	1	0	1	1	1	1
Coleoptera	Coleoptera Osmoderma cristinae AM412383 GBCL4010-09	1	1	1		1	1	1	1	0	1	0	1	0	0	1	1	1	0	0	1	1	1	1	0	1	0	1	0	0	1	1	1	0	0	1	1	1	0	0	1	1	1	1	0	1	1	1	1
Coleoptera	Coleoptera Osmoderma eremita AJ880680 GBCL4008-09	1	1	1		1	1	1	1	0	1	1	1	1	0	1	1	1	1	0	1	1	1	1	0	1	1	1	1	0	1	1	1	1	0	1	1	1	0	0	1	1	1	1	0	1	1	1	1
Coleoptera	Coleoptera Osmoderma eremita AJ880681 GBCL4007-09	1	1	1		1	1	1	1	0	1	1	1	1	0	1	1	1	1	0	1	1	1	1	0	1	1	1	1	0	1	1	1	1	0	1	1	1	0	0	1	1	1	1	0	1	1	1	1
Coleoptera	Coleoptera Osmoderma eremita AJ880682 GBCL4006-09	1	1	1		1	1	1	1	0	1	1	1	1	0	1	1	1	1	0	1	1	1	1	0	1	1	1	1	0	1	1	1	1	0	1	1	1	0	0	1	1	1	1	0	1	1	1	1
Coleoptera	Coleoptera Osmoderma eremita AJ880683 GBCL4005-09	1	1	1		1	1	1	1	0	1	1	1	1	0	1	1	1	1	0	1	1	1	1	0	1	1	1	1	0	1	1	1	1	0	1	1	1	0	0	1	1	1	1	0	1	1	1	1
Coleoptera	Coleoptera Osmoderma eremita AM412372 GBCL4021-09	1	1	1		1	1	1	1	0	1	1	1	1	0	1	1	1	0	0	1	1	1	1	0	1	1	1	1	0	1	1	1	0	0	1	1	1	0	0	1	1	1	1	0	1	1	1	1
Coleoptera	Coleoptera Osmoderma eremita AM412373 GBCL4020-09	1	1	1		1	1	1	1	0	1	1	1	1	0	1	1	1	1	0	1	1	1	1	0	1	1	1	1	0	1	1	1	1	0	1	1	1	0	0	1	1	1	1	0	1	1	1	1
Coleoptera	Coleoptera Osmoderma eremita AM412374 GBCL4019-09	1	1	1		1	1	1	1	0	1	1	1	1	0	1	1	1	1	0	1	1	1	1	0	1	1	1	1	0	1	1	1	1	0	1	1	1	0	0	1	1	1	1	0	1	1	1	1
Coleoptera	Coleoptera Osmoderma eremita AM412375 GBCL4018-09	1	1	1		1	1	1	1	0	1	1	1	1	0	1	1	1	1	0	1	1	1	1	0	1	1	1	1	0	1	1	1	1	0	1	1	1	0	0	1	1	1	1	0	1	1	1	1
Coleoptera	Coleoptera Osmoderma eremita AM412376 GBCL4017-09	1	1	1		1	1	1	1	0	1	1	1	1	0	1	1	1	1	0	1	1	1	1	0	1	1	1	1	0	1	1	1	1	0	1	1	1	0	0	1	1	1	1	0	1	1	1	1
Coleoptera	Coleoptera Osmoderma eremita AM412377 GBCL4016-09	1	1	1		1	1	1	1	0	1	1	1	1	0	1	1	1	1	0	1	1	1	1	0	1	1	1	1	0	1	1	1	1	0	1	1	1	0	0	1	1	1	1	0	1	1	1	1
Coleoptera	Coleoptera Osmoderma eremita AM423156 GBCL3684-08	1	1	1		1	1	1	1	0	1	1	1	1	0	1	1	1	1	0	1	1	1	1	0	1	1	1	1	0	1	1	1	1	0	1	1	1	0	0	1	1	1	1	0	1	1	1	1
Coleoptera	Coleoptera Osmoderma eremita AM423157 GBCL3683-08	1	1	1		1	1	1	1	0	1	1	1	1	0	1	1	1	1	0	1	1	1	1	0	1	1	1	1	0	1	1	1	1	0	1	1	1	0	0	1	1	1	1	0	1	1	1	1
Coleoptera	Coleoptera Osmoderma eremita AM423158 GBCL3682-08	1	1	1		1	1	1	1	0	1	1	1	1	0	1	1	1	1	0	1	1	1	1	0	1	1	1	1	0	1	1	1	1	0	1	1	1	0	0	1	1	1	1	0	1	1	1	1
Coleoptera	Coleoptera Osmoderma eremita AM423159 GBCL3681-08	1	1	1		1	1	1	1	0	1	1	1	1	0	1	1	1	1	0	1	1	1	1	0	1	1	1	1	0	1	1	1	1	0	1	1	1	0	0	1	1	1	1	0	1	1	1	1
Coleoptera	Coleoptera Osmoderma lassallei AJ880685 GBCL4003-09	1	1	1		1	1	1	1	0	1	1	1	1	0	1	1	1	1	1	1	1	1	1	0	1	1	1	1	0	1	1	1	1	1	1	1	1	0	0	1	1	1	1	0	1	1	1	1
Coleoptera	Coleoptera Osmoderma lassallei AM412380 GBCL4013-09	1	1	1		1	1	1	1	0	1	1	1	1	0	1	1	1	1	1	1	1	1	1	0	1	1	1	1	0	1	1	1	1	1	1	1	1	0	0	1	1	1	1	0	1	1	1	1
Coleoptera	Coleoptera Osmoderma lassallei AM412381 GBCL4012-09	1	1	1		1	1	1	1	0	1	1	1	1	0	1	1	1	1	1	1	1	1	1	0	1	1	1	1	0	1	1	1	1	1	1	1	1	0	0	1	1	1	1	0	1	1	1	1
Coleoptera	Coleoptera Osmoderma lassallei AM423161 GBCL3679-08	1	1	1		1	1	1	1	0	1	1	1	1	0	1	1	1	1	1	1	1	1	1	0	1	1	1	1	0	1	1	1	1	1	1	1	1	0	0	1	1	1	1	0	1	1	1	1
Coleoptera	Coleoptera Paranapiacaba significata FJ039870 GBCL4368-09	1	1	1		1	1	1	1	1	1	1	1	1	1	1	1	1	1	1	1	1	1	1	1	1	1	1	1	1	1	1	1	1	1	1	1	1	1	1	1	1	1	1	1	1	1	1	1
Coleoptera	Coleoptera Paranapiacaba significata FJ039871 GBCL4367-09	1	1	1		1	1	1	1	1	1	1	1	1	1	1	1	1	1	1	1	1	1	1	1	1	1	1	1	1	1	1	1	1	1	1	1	1	1	1	1	1	1	1	1	1	1	1	1
Coleoptera	Coleoptera Paranapiacaba significata FJ039872 GBCL4366-09	1	1	1		1	1	1	1	1	1	1	1	1	1	1	1	1	1	1	1	1	1	1	1	1	1	1	1	1	1	1	1	1	1	1	1	1	1	1	1	1	1	1	1	1	1	1	1
Coleoptera	Coleoptera Paranapiacaba significata FJ039873 GBCL4365-09	1	1	1		1	1	1	1	1	1	1	1	1	1	1	1	1	1	1	1	1	1	1	1	1	1	1	1	1	1	1	1	1	1	1	1	1	1	1	1	1	1	1	1	1	1	1	1
Coleoptera	Coleoptera Pareutetrapha eximia AB457032 GBCL4118-09	1	1	1		1	1	1	1	0	1	1	1	1	0	1	1	1	1	0	1	1	1	1	0	1	1	1	1	0	1	1	1	1	0	1	1	1	1	0	1	1	1	1	0	1	1	1	1
Coleoptera	Coleoptera Pareutetrapha eximia AB465306 GBCL4362-09	1	1	1		1	1	1	1	0	1	1	1	1	0	1	1	1	1	0	1	1	1	1	0	1	1	1	1	0	1	1	1	1	0	1	1	1	1	0	1	1	1	1	0	1	1	1	1
Coleoptera	Coleoptera Phyllopertha horticola DQ295276 GBCL2538-06	1	1	1		1	1	1	1	0	1	1	1	1	0	1	1	1	1	1	1	1	1	1	0	1	1	1	1	0	1	1	1	1	1	1	1	1	1	0	1	1	1	1	0	1	1	1	1
Coleoptera	Coleoptera Phyllopertha horticola DQ295283 GBCL2539-06	1	1	1		1	1	1	1	0	1	1	1	1	0	1	1	1	1	1	1	1	1	1	0	1	1	1	1	0	1	1	1	1	1	1	1	1	1	0	1	1	1	1	0	1	1	1	1
Coleoptera	Coleoptera Phyllophaga affabilis EU156618 GBCL4568-09	1	1	0		1	1	1	1	0	1	1	1	1	0	1	1	1	1	1	1	1	1	1	0	1	1	1	1	0	1	1	1	1	1	1	0	0	0	0	0	0	0	0	0	0	0	0	0
Coleoptera	Coleoptera Phyllophaga affabilis EU156619 GBCL4567-09	1	1	0		1	1	1	1	0	1	1	1	1	0	1	1	1	1	1	1	1	1	1	0	1	1	1	1	0	1	1	1	1	1	1	0	0	0	0	0	0	0	0	0	0	0	0	0
Coleoptera	Coleoptera Phyllophaga affabilis EU156620 GBCL4566-09	1	1	0		1	1	1	1	0	1	1	1	1	0	1	1	1	1	1	1	1	1	1	0	1	1	1	1	0	1	1	1	1	1	1	0	0	0	0	0	0	0	0	0	0	0	0	0
Coleoptera	Coleoptera Phyllophaga affabilis EU156621 GBCL4565-09	1	1	0		1	1	1	1	0	1	1	1	1	0	1	1	1	1	1	1	1	1	1	0	1	1	1	1	0	1	1	1	1	1	1	0	0	0	0	0	0	0	0	0	0	0	0	0
Coleoptera	Coleoptera Phyllophaga affabilis EU156622 GBCL4564-09	1	1	0		1	1	1	1	0	1	1	1	1	0	1	1	1	1	1	1	1	1	1	0	1	1	1	1	0	1	1	1	1	1	1	0	0	0	0	0	0	0	0	0	0	0	0	0
Coleoptera	Coleoptera Phyllophaga affabilis EU156623 GBCL4563-09	1	1	0		1	1	1	1	0	1	1	1	1	0	1	1	1	1	1	1	1	1	1	0	1	1	1	1	0	1	1	1	1	1	1	0	0	0	0	0	0	0	0	0	0	0	0	0
Coleoptera	Coleoptera Phyllophaga bipartita EU156624 GBCL4562-09	1	1	0		1	1	1	0	0	1	1	1	1	1	1	1	1	1	1	1	1	1	0	0	1	1	1	1	1	1	1	1	1	1	1	0	0	0	0	0	0	0	0	0	0	0	0	0
Coleoptera	Coleoptera Phyllophaga bipartita EU156625 GBCL4561-09	1	1	0		1	1	1	0	0	1	1	1	1	1	1	1	1	1	1	1	1	1	0	0	1	1	1	1	1	1	1	1	1	1	1	0	0	0	0	0	0	0	0	0	0	0	0	0
Coleoptera	Coleoptera Phyllophaga bipartita EU156626 GBCL4560-09	1	1	0		1	1	1	0	0	1	1	1	1	1	1	1	1	1	1	1	1	1	0	0	1	1	1	1	1	1	1	1	1	1	1	0	0	0	0	0	0	0	0	0	0	0	0	0
Coleoptera	Coleoptera Phyllophaga bipartita EU156627 GBCL4559-09	1	1	0		1	1	1	0	0	1	1	1	1	1	1	1	1	1	1	1	1	1	0	0	1	1	1	1	1	1	1	1	1	1	1	0	0	0	0	0	0	0	0	0	0	0	0	0
Coleoptera	Coleoptera Phyllophaga bipartita EU156628 GBCL4558-09	1	1	0		1	1	1	0	0	1	1	1	1	1	1	1	1	1	1	1	1	1	0	0	1	1	1	1	1	1	1	1	1	1	1	0	0	0	0	0	0	0	0	0	0	0	0	0
Coleoptera	Coleoptera Phyllophaga bipartita EU156629 GBCL4557-09	1	1	0		1	1	1	0	0	1	1	1	1	1	1	1	1	1	1	1	1	1	0	0	1	1	1	1	1	1	1	1	1	1	1	0	0	0	0	0	0	0	0	0	0	0	0	0
Coleoptera	Coleoptera Phyllophaga bipartita EU156630 GBCL4556-09	1	1	0		1	1	1	0	0	1	1	1	1	1	1	1	1	1	1	1	1	1	0	0	1	1	1	1	1	1	1	1	1	1	1	0	0	0	0	0	0	0	0	0	0	0	0	0
Coleoptera	Coleoptera Phyllophaga calceata EU156631 GBCL4555-09	1	1	0		1	1	1	1	0	1	1	1	1	0	1	1	1	1	1	1	1	1	1	0	1	1	1	1	0	1	1	1	1	1	1	0	0	0	0	0	0	0	0	0	0	0	0	0
Coleoptera	Coleoptera Phyllophaga calceata EU156632 GBCL4554-09	1	1	0		1	1	1	1	0	1	1	1	1	0	1	1	1	1	1	1	1	1	1	0	1	1	1	1	0	1	1	1	1	1	1	0	0	0	0	0	0	0	0	0	0	0	0	0
Coleoptera	Coleoptera Phyllophaga calceata EU156633 GBCL4553-09	1	1	0		1	1	1	1	0	1	1	1	1	0	1	1	1	1	1	1	1	1	1	0	1	1	1	1	0	1	1	1	1	1	1	0	0	0	0	0	0	0	0	0	0	0	0	0
Coleoptera	Coleoptera Phyllophaga calceata EU156634 GBCL4552-09	1	1	0		1	1	1	1	0	1	1	1	1	0	1	1	1	1	1	1	1	1	1	0	1	1	1	1	0	1	1	1	1	1	1	0	0	0	0	0	0	0	0	0	0	0	0	0
Coleoptera	Coleoptera Phyllophaga calceata EU156635 GBCL4551-09	1	1	0		1	1	1	1	0	1	1	1	1	0	1	1	1	1	1	1	1	1	1	0	1	1	1	1	0	1	1	1	1	1	1	0	0	0	0	0	0	0	0	0	0	0	0	0
Coleoptera	Coleoptera Phyllophaga calceata EU156636 GBCL4550-09	1	1	0		1	1	1	1	0	1	1	1	1	0	1	1	1	1	1	1	1	1	1	0	1	1	1	1	0	1	1	1	1	1	1	0	0	0	0	0	0	0	0	0	0	0	0	0
Coleoptera	Coleoptera Phyllophaga calceata EU156637 GBCL4549-09	1	1	0		1	1	1	1	0	1	1	1	1	0	1	1	1	1	1	1	1	1	1	0	1	1	1	1	0	1	1	1	1	1	1	0	0	0	0	0	0	0	0	0	0	0	0	0
Coleoptera	Coleoptera Phyllophaga calceata EU156638 GBCL4548-09	1	1	0		1	1	1	1	0	1	1	1	1	0	1	1	1	1	1	1	1	1	1	0	1	1	1	1	0	1	1	1	1	1	1	0	0	0	0	0	0	0	0	0	0	0	0	0
Coleoptera	Coleoptera Phyllophaga calceata EU156639 GBCL4547-09	1	1	0		1	1	1	1	0	1	1	1	1	0	1	1	1	1	1	1	1	1	1	0	1	1	1	1	0	1	1	1	1	1	1	0	0	0	0	0	0	0	0	0	0	0	0	0
Coleoptera	Coleoptera Phyllophaga calceata EU156640 GBCL4546-09	1	1	0		1	1	1	1	0	1	1	1	1	0	1	1	1	1	1	1	1	1	1	0	1	1	1	1	0	1	1	1	1	1	1	0	0	0	0	0	0	0	0	0	0	0	0	0
Coleoptera	Coleoptera Phyllophaga congrua EU156641 GBCL4545-09	1	1	0		1	1	1	0	0	1	1	1	1	1	1	1	1	1	1	1	1	1	0	0	1	1	1	1	1	1	1	1	1	1	1	0	0	0	0	0	0	0	0	0	0	0	0	0
Coleoptera	Coleoptera Phyllophaga congrua EU156642 GBCL4544-09	1	1	0		1	1	1	0	0	1	1	1	1	1	1	1	1	1	1	1	1	1	0	0	1	1	1	1	1	1	1	1	1	1	1	0	0	0	0	0	0	0	0	0	0	0	0	0
Coleoptera	Coleoptera Phyllophaga congrua EU156643 GBCL4543-09	1	1	0		1	1	1	0	0	1	1	1	1	1	1	1	1	1	1	1	1	1	0	0	1	1	1	1	1	1	1	1	1	1	1	0	0	0	0	0	0	0	0	0	0	0	0	0
Coleoptera	Coleoptera Phyllophaga congrua EU156644 GBCL4542-09	1	1	0		1	1	1	0	0	1	1	1	1	1	1	1	1	1	0	1	1	1	0	0	1	1	1	1	1	1	1	1	1	0	1	0	0	0	0	0	0	0	0	0	0	0	0	0
Coleoptera	Coleoptera Phyllophaga congrua EU156645 GBCL4541-09	1	1	0		1	1	1	0	0	1	1	1	1	1	1	1	1	1	0	1	1	1	0	0	1	1	1	1	1	1	1	1	1	0	1	0	0	0	0	0	0	0	0	0	0	0	0	0
Coleoptera	Coleoptera Phyllophaga congrua EU156646 GBCL4540-09	1	1	0		1	1	1	0	0	1	1	1	1	1	1	1	1	1	0	1	1	1	0	0	1	1	1	1	1	1	1	1	1	0	1	0	0	0	0	0	0	0	0	0	0	0	0	0
Coleoptera	Coleoptera Phyllophaga congrua EU156647 GBCL4539-09	1	1	0		1	1	1	0	0	1	1	1	1	1	1	1	1	1	0	1	1	1	0	0	1	1	1	1	1	1	1	1	1	0	1	0	0	0	0	0	0	0	0	0	0	0	0	0
Coleoptera	Coleoptera Phyllophaga congrua EU156648 GBCL4538-09	1	1	0		1	1	1	0	0	1	1	1	1	0	1	1	1	1	0	1	1	1	0	0	1	1	1	1	0	1	1	1	1	0	1	0	0	0	0	0	0	0	0	0	0	0	0	0
Coleoptera	Coleoptera Phyllophaga corrosa EU156649 GBCL4537-09	1	1	0		1	1	1	0	0	1	1	1	1	1	1	1	1	1	1	1	1	1	0	0	1	1	1	1	1	1	1	1	1	1	1	0	0	0	0	0	0	0	0	0	0	0	0	0
Coleoptera	Coleoptera Phyllophaga corrosa EU156650 GBCL4536-09	1	1	0		1	1	1	0	0	1	1	1	1	1	1	1	1	1	1	1	1	1	0	0	1	1	1	1	1	1	1	1	1	1	1	0	0	0	0	0	0	0	0	0	0	0	0	0
Coleoptera	Coleoptera Phyllophaga corrosa EU156651 GBCL4535-09	1	1	0		1	1	1	0	0	1	1	1	1	1	1	1	1	1	1	1	1	1	0	0	1	1	1	1	1	1	1	1	1	1	1	0	0	0	0	0	0	0	0	0	0	0	0	0
Coleoptera	Coleoptera Phyllophaga corrosa EU156652 GBCL4534-09	1	1	0		1	1	1	0	0	1	1	1	1	1	1	1	1	1	1	1	1	1	0	0	1	1	1	1	1	1	1	1	1	1	1	0	0	0	0	0	0	0	0	0	0	0	0	0
Coleoptera	Coleoptera Phyllophaga corrosa EU156653 GBCL4533-09	1	1	0		1	1	0	0	0	1	1	1	0	0	1	1	0	0	0	1	1	0	0	0	1	1	1	0	0	1	1	0	0	0	1	0	0	0	0	0	0	0	0	0	0	0	0	0
Coleoptera	Coleoptera Phyllophaga corrosa EU156654 GBCL4532-09	1	1	0		1	1	1	0	0	1	1	1	1	1	1	1	1	1	1	1	1	1	0	0	1	1	1	1	1	1	1	1	1	1	1	0	0	0	0	0	0	0	0	0	0	0	0	0
Coleoptera	Coleoptera Phyllophaga crassissima EU156655 GBCL4531-09	1	1	0		1	1	1	0	0	1	1	1	1	0	1	1	1	1	1	1	1	1	0	0	1	1	1	1	0	1	1	1	1	1	1	0	0	0	0	0	0	0	0	0	0	0	0	0
Coleoptera	Coleoptera Phyllophaga crassissima EU156656 GBCL4530-09	1	1	0		1	1	1	0	0	1	1	1	1	0	1	1	1	1	0	1	1	1	0	0	1	1	1	1	0	1	1	1	1	0	1	0	0	0	0	0	0	0	0	0	0	0	0	0
Coleoptera	Coleoptera Phyllophaga crassissima EU156657 GBCL4529-09	1	1	0		1	1	1	1	0	1	1	1	1	0	1	1	1	1	1	1	1	1	1	0	1	1	1	1	0	1	1	1	1	1	1	0	0	0	0	0	0	0	0	0	0	0	0	0
Coleoptera	Coleoptera Phyllophaga crassissima EU156658 GBCL4528-09	1	1	0		1	1	1	1	0	1	1	1	1	0	1	1	1	1	1	1	1	1	1	0	1	1	1	1	0	1	1	1	1	1	1	0	0	0	0	0	0	0	0	0	0	0	0	0
Coleoptera	Coleoptera Phyllophaga crassissima EU156659 GBCL4527-09	1	1	0		1	1	1	0	0	1	1	1	1	0	1	1	1	1	1	1	1	1	0	0	1	1	1	1	0	1	1	1	1	1	1	0	0	0	0	0	0	0	0	0	0	0	0	0
Coleoptera	Coleoptera Phyllophaga crassissima EU156660 GBCL4526-09	1	1	0		1	1	1	1	0	1	1	1	1	0	1	1	1	1	1	1	1	1	1	0	1	1	1	1	0	1	1	1	1	1	1	0	0	0	0	0	0	0	0	0	0	0	0	0
Coleoptera	Coleoptera Phyllophaga crenulata EU156589 GBCL4597-09	1	1	0		1	1	1	1	1	1	1	1	1	0	1	1	1	1	0	1	1	1	1	1	1	1	1	1	0	1	1	1	1	0	1	0	0	0	0	0	0	0	0	0	0	0	0	0
Coleoptera	Coleoptera Phyllophaga crenulata EU156590 GBCL4596-09	1	1	0		1	1	1	1	1	1	1	1	1	0	1	1	1	1	0	1	1	1	1	1	1	1	1	1	0	1	1	1	1	0	1	0	0	0	0	0	0	0	0	0	0	0	0	0
Coleoptera	Coleoptera Phyllophaga crenulata EU156591 GBCL4595-09	1	1	0		1	1	1	1	1	1	1	1	1	0	1	1	1	1	0	1	1	1	1	1	1	1	1	1	0	1	1	1	1	0	1	0	0	0	0	0	0	0	0	0	0	0	0	0
Coleoptera	Coleoptera Phyllophaga crenulata EU156592 GBCL4594-09	1	1	0		1	1	1	1	1	1	1	1	1	0	1	1	1	1	0	1	1	1	1	1	1	1	1	1	0	1	1	1	1	0	1	0	0	0	0	0	0	0	0	0	0	0	0	0
Coleoptera	Coleoptera Phyllophaga crenulata EU156593 GBCL4593-09	1	1	0		1	1	1	1	1	1	1	1	1	0	1	1	1	1	0	1	1	1	1	1	1	1	1	1	0	1	1	1	1	0	1	0	0	0	0	0	0	0	0	0	0	0	0	0
Coleoptera	Coleoptera Phyllophaga crenulata EU156661 GBCL4525-09	1	1	0		1	1	1	1	1	1	1	1	1	0	1	1	1	1	0	1	1	1	1	1	1	1	1	1	0	1	1	1	1	0	1	0	0	0	0	0	0	0	0	0	0	0	0	0
Coleoptera	Coleoptera Phyllophaga crenulata EU156662 GBCL4524-09	1	1	0		1	1	1	1	1	1	1	1	1	0	1	1	1	1	0	1	1	1	1	1	1	1	1	1	0	1	1	1	1	0	1	0	0	0	0	0	0	0	0	0	0	0	0	0
Coleoptera	Coleoptera Phyllophaga crenulata EU156663 GBCL4523-09	1	1	0		1	1	1	1	1	1	1	1	1	0	1	1	1	1	0	1	1	1	1	1	1	1	1	1	0	1	1	1	1	0	1	0	0	0	0	0	0	0	0	0	0	0	0	0
Coleoptera	Coleoptera Phyllophaga crenulata EU156664 GBCL4522-09	1	1	0		1	1	1	1	1	1	1	1	1	0	1	1	1	1	0	1	1	1	1	1	1	1	1	1	0	1	1	1	1	0	1	0	0	0	0	0	0	0	0	0	0	0	0	0
Coleoptera	Coleoptera Phyllophaga crenulata EU156720 GBCL4466-09	0	0	0		0	0	0	0	0	0	0	0	0	0	0	0	0	0	0	0	0	0	0	0	0	0	0	0	0	0	0	0	0	0	1	0	0	0	0	0	0	0	0	0	0	0	0	0
Coleoptera	Coleoptera Phyllophaga crenulata EU156721 GBCL4465-09	0	0	0		0	0	0	0	0	0	0	0	0	0	0	0	0	0	0	0	0	0	0	0	0	0	0	0	0	0	0	0	0	0	1	0	0	0	0	0	0	0	0	0	0	0	0	0
Coleoptera	Coleoptera Phyllophaga crenulata EU156722 GBCL4464-09	0	0	0		0	0	0	0	0	0	0	0	0	0	0	0	0	0	0	0	0	0	0	0	0	0	0	0	0	0	0	0	0	0	1	0	0	0	0	0	0	0	0	0	0	0	0	0
Coleoptera	Coleoptera Phyllophaga crinita EU156665 GBCL4521-09	1	1	0		1	1	1	0	0	1	1	1	1	0	1	1	1	1	0	1	1	1	0	0	1	1	1	1	0	1	1	1	1	0	1	0	0	0	0	0	0	0	0	0	0	0	0	0
Coleoptera	Coleoptera Phyllophaga crinita EU156666 GBCL4520-09	1	1	0		1	1	1	0	0	1	1	1	1	0	1	1	1	1	0	1	1	1	0	0	1	1	1	1	0	1	1	1	1	0	1	0	0	0	0	0	0	0	0	0	0	0	0	0
Coleoptera	Coleoptera Phyllophaga crinita EU156667 GBCL4519-09	1	1	0		1	1	1	0	0	1	1	1	1	0	1	1	1	1	0	1	1	1	0	0	1	1	1	1	0	1	1	1	1	0	1	0	0	0	0	0	0	0	0	0	0	0	0	0
Coleoptera	Coleoptera Phyllophaga crinita EU156668 GBCL4518-09	1	1	0		1	1	1	0	0	1	1	1	1	0	1	1	1	1	0	1	1	1	0	0	1	1	1	1	0	1	1	1	1	0	1	0	0	0	0	0	0	0	0	0	0	0	0	0
Coleoptera	Coleoptera Phyllophaga crinita EU156669 GBCL4517-09	1	1	0		1	1	1	0	0	1	1	1	1	0	1	1	1	1	0	1	1	1	0	0	1	1	1	1	0	1	1	1	1	0	1	0	0	0	0	0	0	0	0	0	0	0	0	0
Coleoptera	Coleoptera Phyllophaga crinita EU156670 GBCL4516-09	1	1	0		1	1	1	0	0	1	1	1	1	0	1	1	1	1	0	1	1	1	0	0	1	1	1	1	0	1	1	1	1	0	1	0	0	0	0	0	0	0	0	0	0	0	0	0
Coleoptera	Coleoptera Phyllophaga crinita EU156671 GBCL4515-09	1	1	0		1	1	1	0	0	1	1	1	1	0	1	1	1	1	0	1	1	1	0	0	1	1	1	1	0	1	1	1	1	0	1	0	0	0	0	0	0	0	0	0	0	0	0	0
Coleoptera	Coleoptera Phyllophaga crinita EU156672 GBCL4514-09	1	1	0		1	1	1	0	0	1	1	1	1	0	1	1	1	1	0	1	1	1	0	0	1	1	1	1	0	1	1	1	1	0	1	0	0	0	0	0	0	0	0	0	0	0	0	0
Coleoptera	Coleoptera Phyllophaga crinita EU156673 GBCL4513-09	1	1	0		1	1	1	0	0	1	1	1	1	0	1	1	1	1	0	1	1	1	0	0	1	1	1	1	0	1	1	1	1	0	1	0	0	0	0	0	0	0	0	0	0	0	0	0
Coleoptera	Coleoptera Phyllophaga crinita EU156674 GBCL4512-09	1	1	0		1	1	1	0	0	1	1	1	1	0	1	1	1	1	0	1	1	1	0	0	1	1	1	1	0	1	1	1	1	0	1	0	0	0	0	0	0	0	0	0	0	0	0	0
Coleoptera	Coleoptera Phyllophaga ephilida EU156675 GBCL4511-09	1	1	0		1	1	1	0	0	1	1	1	1	1	1	1	1	1	0	1	1	1	0	0	1	1	1	1	1	1	1	1	1	0	1	0	0	0	0	0	0	0	0	0	0	0	0	0
Coleoptera	Coleoptera Phyllophaga ephilida EU156676 GBCL4510-09	1	1	0		1	1	1	0	0	1	1	1	1	0	1	1	1	1	1	1	1	1	0	0	1	1	1	1	0	1	1	1	1	1	1	0	0	0	0	0	0	0	0	0	0	0	0	0
Coleoptera	Coleoptera Phyllophaga ephilida EU156677 GBCL4509-09	1	1	0		1	1	1	0	0	1	1	1	1	0	1	1	1	1	1	1	1	1	0	0	1	1	1	1	0	1	1	1	1	1	1	0	0	0	0	0	0	0	0	0	0	0	0	0
Coleoptera	Coleoptera Phyllophaga ephilida EU156678 GBCL4508-09	1	1	0		1	1	1	0	0	1	1	1	1	1	1	1	1	1	0	1	1	1	0	0	1	1	1	1	1	1	1	1	1	0	1	0	0	0	0	0	0	0	0	0	0	0	0	0
Coleoptera	Coleoptera Phyllophaga ephilida EU156679 GBCL4507-09	1	1	0		1	1	1	0	0	1	1	1	1	0	1	1	1	1	1	1	1	1	0	0	1	1	1	1	0	1	1	1	1	1	1	0	0	0	0	0	0	0	0	0	0	0	0	0
Coleoptera	Coleoptera Phyllophaga ephilida EU156680 GBCL4506-09	1	1	0		1	1	1	0	0	1	1	1	1	1	1	1	1	1	0	1	1	1	0	0	1	1	1	1	1	1	1	1	1	0	1	0	0	0	0	0	0	0	0	0	0	0	0	0
Coleoptera	Coleoptera Phyllophaga ephilida EU156681 GBCL4505-09	1	1	0		1	1	1	0	0	1	1	1	1	1	1	1	1	1	0	1	1	1	0	0	1	1	1	1	1	1	1	1	1	0	1	0	0	0	0	0	0	0	0	0	0	0	0	0
Coleoptera	Coleoptera Phyllophaga ephilida EU156682 GBCL4504-09	1	1	0		1	1	1	0	0	1	1	1	1	1	1	1	1	1	0	1	1	1	0	0	1	1	1	1	1	1	1	1	1	0	1	0	0	0	0	0	0	0	0	0	0	0	0	0
Coleoptera	Coleoptera Phyllophaga ephilida EU156683 GBCL4503-09	1	1	0		1	1	1	0	0	1	1	1	1	1	1	1	1	1	0	1	1	1	0	0	1	1	1	1	1	1	1	1	1	0	1	0	0	0	0	0	0	0	0	0	0	0	0	0
Coleoptera	Coleoptera Phyllophaga ephilida EU156684 GBCL4502-09	1	1	0		1	1	1	0	0	1	1	1	1	1	1	1	1	1	0	1	1	1	0	0	1	1	1	1	1	1	1	1	1	0	1	0	0	0	0	0	0	0	0	0	0	0	0	0
Coleoptera	Coleoptera Phyllophaga ephilida EU156685 GBCL4501-09	1	1	0		1	1	1	0	0	1	1	1	1	0	1	1	1	1	1	1	1	1	0	0	1	1	1	1	0	1	1	1	1	1	1	0	0	0	0	0	0	0	0	0	0	0	0	0
Coleoptera	Coleoptera Phyllophaga ephilida EU156686 GBCL4500-09	1	1	0		1	1	1	0	0	1	1	1	1	0	1	1	1	1	1	1	1	1	0	0	1	1	1	1	0	1	1	1	1	1	1	0	0	0	0	0	0	0	0	0	0	0	0	0
Coleoptera	Coleoptera Phyllophaga fusca EU156615 GBCL4571-09	1	1	0		1	1	1	1	0	1	1	1	1	1	1	1	1	1	1	1	1	1	1	0	1	1	1	1	1	1	1	1	1	1	1	0	0	0	0	0	0	0	0	0	0	0	0	0
Coleoptera	Coleoptera Phyllophaga fusca EU156687 GBCL4499-09	1	1	0		1	1	1	1	0	1	1	1	1	1	1	1	1	1	1	1	1	1	1	0	1	1	1	1	1	1	1	1	1	1	1	0	0	0	0	0	0	0	0	0	0	0	0	0
Coleoptera	Coleoptera Phyllophaga fusca EU156688 GBCL4498-09	1	1	0		1	1	1	1	0	1	1	1	1	1	1	1	1	1	1	1	1	1	1	0	1	1	1	1	1	1	1	1	1	1	1	0	0	0	0	0	0	0	0	0	0	0	0	0
Coleoptera	Coleoptera Phyllophaga fusca EU156689 GBCL4497-09	1	1	0		1	1	1	1	0	1	1	1	1	0	1	1	1	1	1	1	1	1	1	0	1	1	1	1	0	1	1	1	1	1	1	0	0	0	0	0	0	0	0	0	0	0	0	0
Coleoptera	Coleoptera Phyllophaga futilis EU156598 GBCL4588-09	1	1	0		1	1	1	1	0	1	1	1	1	0	1	1	1	1	0	1	1	1	1	0	1	1	1	1	0	1	1	1	1	0	1	0	0	0	0	0	0	0	0	0	0	0	0	0
Coleoptera	Coleoptera Phyllophaga futilis EU156599 GBCL4587-09	1	1	0		1	1	1	1	0	1	1	1	1	0	1	1	1	1	0	1	1	1	1	0	1	1	1	1	0	1	1	1	1	0	1	0	0	0	0	0	0	0	0	0	0	0	0	0
Coleoptera	Coleoptera Phyllophaga futilis EU156600 GBCL4586-09	1	1	0		1	1	1	1	0	1	1	1	1	0	1	1	1	1	0	1	1	1	1	0	1	1	1	1	0	1	1	1	1	0	1	0	0	0	0	0	0	0	0	0	0	0	0	0
Coleoptera	Coleoptera Phyllophaga futilis EU156601 GBCL4585-09	1	1	0		1	1	1	1	0	1	1	1	1	0	1	1	1	1	0	1	1	1	1	0	1	1	1	1	0	1	1	1	1	0	1	0	0	0	0	0	0	0	0	0	0	0	0	0
Coleoptera	Coleoptera Phyllophaga futilis EU156602 GBCL4584-09	1	1	0		1	1	1	1	0	1	1	1	1	0	1	1	1	1	0	1	1	1	1	0	1	1	1	1	0	1	1	1	1	0	1	0	0	0	0	0	0	0	0	0	0	0	0	0
Coleoptera	Coleoptera Phyllophaga futilis EU156690 GBCL4496-09	1	1	0		1	1	1	1	0	1	1	1	1	0	1	1	1	1	0	1	0	0	0	0	1	1	1	1	0	1	1	1	1	0	1	0	0	0	0	0	0	0	0	0	0	0	0	0
Coleoptera	Coleoptera Phyllophaga glabricula EU156691 GBCL4495-09	1	1	0		0	0	0	0	0	1	1	1	1	0	1	1	1	1	0	0	0	0	0	0	1	1	1	1	0	1	1	1	1	0	1	0	0	0	0	0	0	0	0	0	0	0	0	0
Coleoptera	Coleoptera Phyllophaga glabricula EU156692 GBCL4494-09	1	1	0		0	0	0	0	0	1	1	1	1	0	1	1	1	1	0	0	0	0	0	0	1	1	1	1	0	1	1	1	1	0	1	0	0	0	0	0	0	0	0	0	0	0	0	0
Coleoptera	Coleoptera Phyllophaga glabricula EU156693 GBCL4493-09	1	1	0		0	0	0	0	0	1	1	1	1	0	1	1	1	1	0	0	0	0	0	0	1	1	1	1	0	1	1	1	1	0	1	0	0	0	0	0	0	0	0	0	0	0	0	0
Coleoptera	Coleoptera Phyllophaga glabricula EU156694 GBCL4492-09	1	1	0		0	0	0	0	0	1	1	1	1	0	1	1	1	1	0	0	0	0	0	0	1	1	1	1	0	1	1	1	1	0	1	0	0	0	0	0	0	0	0	0	0	0	0	0
Coleoptera	Coleoptera Phyllophaga glabricula EU156695 GBCL4491-09	1	1	0		1	1	1	1	0	0	0	0	0	0	1	1	1	1	0	1	1	1	1	0	0	0	0	0	0	1	1	1	1	0	1	0	0	0	0	0	0	0	0	0	0	0	0	0
Coleoptera	Coleoptera Phyllophaga glabricula EU156696 GBCL4490-09	0	0	0		1	1	1	1	0	0	0	0	0	0	0	0	0	0	0	1	1	1	1	0	0	0	0	0	0	0	0	0	0	0	1	0	0	0	0	0	0	0	0	0	0	0	0	0
Coleoptera	Coleoptera Phyllophaga glabricula EU156697 GBCL4489-09	1	1	0		0	0	0	0	0	1	1	1	1	0	1	1	1	1	0	0	0	0	0	0	1	1	1	1	0	1	1	1	1	0	1	0	0	0	0	0	0	0	0	0	0	0	0	0
Coleoptera	Coleoptera Phyllophaga glabricula EU156698 GBCL4488-09	1	1	0		0	0	0	0	0	1	1	1	1	0	1	1	1	1	0	0	0	0	0	0	1	1	1	1	0	1	1	1	1	0	1	0	0	0	0	0	0	0	0	0	0	0	0	0
Coleoptera	Coleoptera Phyllophaga glabricula EU156699 GBCL4487-09	1	1	0		0	0	0	0	0	1	1	1	1	0	1	1	1	1	0	0	0	0	0	0	1	1	1	1	0	1	1	1	1	0	1	0	0	0	0	0	0	0	0	0	0	0	0	0
Coleoptera	Coleoptera Phyllophaga glabricula EU156700 GBCL4486-09	1	1	0		0	0	0	0	0	1	1	1	1	0	1	1	1	1	0	0	0	0	0	0	1	1	1	1	0	1	1	1	1	0	1	0	0	0	0	0	0	0	0	0	0	0	0	0
Coleoptera	Coleoptera Phyllophaga hirtiventris EU156701 GBCL4485-09	1	1	0		1	1	1	0	0	1	1	1	1	0	1	1	1	1	1	1	1	1	0	0	1	1	1	1	0	1	1	1	1	1	1	0	0	0	0	0	0	0	0	0	0	0	0	0
Coleoptera	Coleoptera Phyllophaga hirtiventris EU156702 GBCL4484-09	1	1	0		1	1	1	0	0	1	1	1	1	0	1	1	1	1	1	1	1	1	0	0	1	1	1	1	0	1	1	1	1	1	1	0	0	0	0	0	0	0	0	0	0	0	0	0
Coleoptera	Coleoptera Phyllophaga hirtiventris EU156703 GBCL4483-09	1	1	0		1	1	1	0	0	1	1	1	1	0	1	1	1	1	1	1	1	1	0	0	1	1	1	1	0	1	1	1	1	1	1	0	0	0	0	0	0	0	0	0	0	0	0	0
Coleoptera	Coleoptera Phyllophaga hirtiventris EU156704 GBCL4482-09	1	1	0		1	1	1	0	0	1	1	1	1	0	1	1	1	1	1	1	1	1	0	0	1	1	1	1	0	1	1	1	1	1	1	0	0	0	0	0	0	0	0	0	0	0	0	0
Coleoptera	Coleoptera Phyllophaga hirtiventris EU156705 GBCL4481-09	1	1	0		1	1	1	0	0	1	1	1	1	0	1	1	1	1	1	1	1	1	0	0	1	1	1	1	0	1	1	1	1	1	1	0	0	0	0	0	0	0	0	0	0	0	0	0
Coleoptera	Coleoptera Phyllophaga hirtiventris EU156706 GBCL4480-09	1	1	0		1	1	1	0	0	1	1	1	1	0	1	1	1	1	1	1	1	1	0	0	1	1	1	1	0	1	1	1	1	1	1	0	0	0	0	0	0	0	0	0	0	0	0	0
Coleoptera	Coleoptera Phyllophaga ilicis EU156594 GBCL4592-09	1	1	0		1	1	1	0	0	1	1	1	1	0	1	1	1	1	1	1	1	1	0	0	1	1	1	1	0	1	1	1	1	1	1	0	0	0	0	0	0	0	0	0	0	0	0	0
Coleoptera	Coleoptera Phyllophaga ilicis EU156595 GBCL4591-09	1	1	0		1	1	1	0	0	1	1	1	1	0	1	1	1	1	1	1	1	1	0	0	1	1	1	1	0	1	1	1	1	1	1	0	0	0	0	0	0	0	0	0	0	0	0	0
Coleoptera	Coleoptera Phyllophaga ilicis EU156596 GBCL4590-09	1	1	0		1	1	1	0	0	1	1	1	1	0	1	1	1	1	1	1	1	1	0	0	1	1	1	1	0	1	1	1	1	1	1	0	0	0	0	0	0	0	0	0	0	0	0	0
Coleoptera	Coleoptera Phyllophaga ilicis EU156597 GBCL4589-09	1	1	0		1	1	1	0	0	1	1	1	1	0	1	1	1	1	1	1	1	1	0	0	1	1	1	1	0	1	1	1	1	1	1	0	0	0	0	0	0	0	0	0	0	0	0	0
Coleoptera	Coleoptera Phyllophaga implicita EU156616 GBCL4570-09	1	1	0		1	1	1	0	0	1	1	1	1	1	1	1	1	1	1	1	1	1	0	0	1	1	1	1	1	1	1	1	1	1	1	0	0	0	0	0	0	0	0	0	0	0	0	0
Coleoptera	Coleoptera Phyllophaga implicita EU156617 GBCL4569-09	1	1	0		1	1	1	0	0	1	1	1	1	1	1	1	1	1	1	1	1	1	0	0	1	1	1	1	1	1	1	1	1	1	1	0	0	0	0	0	0	0	0	0	0	0	0	0
Coleoptera	Coleoptera Phyllophaga implicita EU156707 GBCL4479-09	1	1	0		1	1	1	0	0	1	1	1	1	1	1	1	1	1	1	1	1	1	0	0	1	1	1	1	1	1	1	1	1	1	1	0	0	0	0	0	0	0	0	0	0	0	0	0
Coleoptera	Coleoptera Phyllophaga implicita EU156708 GBCL4478-09	1	1	0		1	1	1	0	0	1	1	1	1	1	1	1	1	1	1	1	1	1	0	0	1	1	1	1	1	1	1	1	1	1	1	0	0	0	0	0	0	0	0	0	0	0	0	0
Coleoptera	Coleoptera Phyllophaga implicita EU156709 GBCL4477-09	1	1	0		1	1	1	0	0	1	1	1	1	1	1	1	1	1	1	1	1	1	0	0	1	1	1	1	1	1	1	1	1	1	1	0	0	0	0	0	0	0	0	0	0	0	0	0
Coleoptera	Coleoptera Phyllophaga implicita EU156710 GBCL4476-09	1	1	0		1	1	1	0	0	1	1	1	1	1	1	1	1	1	1	1	1	1	0	0	1	1	1	1	1	1	1	1	1	1	1	0	0	0	0	0	0	0	0	0	0	0	0	0
Coleoptera	Coleoptera Phyllophaga implicita EU156711 GBCL4475-09	1	1	0		1	1	1	0	0	1	1	1	1	1	1	1	1	1	1	1	1	1	0	0	1	1	1	1	1	1	1	1	1	1	1	0	0	0	0	0	0	0	0	0	0	0	0	0
Coleoptera	Coleoptera Phyllophaga inepta EU156603 GBCL4583-09	1	1	0		1	1	1	1	1	1	1	1	1	1	1	1	1	1	1	1	1	1	1	1	1	1	1	1	1	1	1	1	1	1	1	0	0	0	0	0	0	0	0	0	0	0	0	0
Coleoptera	Coleoptera Phyllophaga inepta EU156604 GBCL4582-09	1	1	0		1	1	1	1	1	1	1	1	1	1	1	1	1	1	1	1	1	1	1	1	1	1	1	1	1	1	1	1	1	1	1	0	0	0	0	0	0	0	0	0	0	0	0	0
Coleoptera	Coleoptera Phyllophaga longitarsa EU156605 GBCL4581-09	1	1	0		1	1	1	0	0	1	1	1	1	0	1	1	1	1	1	1	1	1	0	0	1	1	1	1	0	1	1	1	1	1	1	0	0	0	0	0	0	0	0	0	0	0	0	0
Coleoptera	Coleoptera Phyllophaga longitarsa EU156606 GBCL4580-09	1	1	0		1	1	1	0	0	1	1	1	1	0	1	1	1	1	1	1	1	1	0	0	1	1	1	1	0	1	1	1	1	1	1	0	0	0	0	0	0	0	0	0	0	0	0	0
Coleoptera	Coleoptera Phyllophaga longitarsa EU156607 GBCL4579-09	1	1	0		1	1	1	0	0	1	1	1	1	0	1	1	1	1	1	1	1	1	0	0	1	1	1	1	0	1	1	1	1	1	1	0	0	0	0	0	0	0	0	0	0	0	0	0
Coleoptera	Coleoptera Phyllophaga longitarsa EU156608 GBCL4578-09	1	1	0		1	1	1	0	0	1	1	1	1	0	1	1	1	1	1	1	1	1	0	0	1	1	1	1	0	1	1	1	1	1	1	0	0	0	0	0	0	0	0	0	0	0	0	0
Coleoptera	Coleoptera Phyllophaga longitarsa EU156609 GBCL4577-09	1	1	0		1	1	1	0	0	1	1	1	1	0	1	1	1	1	1	1	1	1	0	0	1	1	1	1	0	1	1	1	1	1	1	0	0	0	0	0	0	0	0	0	0	0	0	0
Coleoptera	Coleoptera Phyllophaga praetermissa EU156712 GBCL4474-09	1	1	0		1	1	1	1	1	1	1	1	1	0	1	1	1	1	1	1	1	1	1	1	1	1	1	1	0	1	1	1	1	1	1	0	0	0	0	0	0	0	0	0	0	0	0	0
Coleoptera	Coleoptera Phyllophaga praetermissa EU156713 GBCL4473-09	1	1	0		1	1	1	1	1	1	1	1	1	0	1	1	1	1	1	1	1	1	1	1	1	1	1	1	0	1	1	1	1	1	1	0	0	0	0	0	0	0	0	0	0	0	0	0
Coleoptera	Coleoptera Phyllophaga praetermissa EU156714 GBCL4472-09	1	1	0		1	1	1	1	1	1	1	1	1	0	1	1	1	1	1	1	1	1	1	1	1	1	1	1	0	1	1	1	1	1	1	0	0	0	0	0	0	0	0	0	0	0	0	0
Coleoptera	Coleoptera Phyllophaga praetermissa EU156715 GBCL4471-09	1	1	0		1	1	1	1	1	1	1	1	1	0	1	1	1	1	1	1	1	1	1	1	1	1	1	1	0	1	1	1	1	1	1	0	0	0	0	0	0	0	0	0	0	0	0	0
Coleoptera	Coleoptera Phyllophaga profunda EU156716 GBCL4470-09	1	1	0		1	1	1	0	0	1	1	1	1	1	1	1	1	1	1	1	1	1	0	0	1	1	1	1	1	1	1	1	1	1	1	0	0	0	0	0	0	0	0	0	0	0	0	0
Coleoptera	Coleoptera Phyllophaga profunda EU156717 GBCL4469-09	1	1	0		1	1	1	0	0	1	1	1	1	1	1	1	1	1	1	1	1	1	0	0	1	1	1	1	1	1	1	1	1	1	1	0	0	0	0	0	0	0	0	0	0	0	0	0
Coleoptera	Coleoptera Phyllophaga profunda EU156718 GBCL4468-09	1	1	0		1	1	0	0	0	1	1	1	1	0	1	1	1	1	0	1	1	0	0	0	1	1	1	1	0	1	1	1	1	0	1	0	0	0	0	0	0	0	0	0	0	0	0	0
Coleoptera	Coleoptera Phyllophaga profunda EU156719 GBCL4467-09	1	1	0		1	1	1	0	0	1	1	1	1	1	1	1	1	1	1	1	1	1	0	0	1	1	1	1	1	1	1	1	1	1	1	0	0	0	0	0	0	0	0	0	0	0	0	0
Coleoptera	Coleoptera Phyllophaga prunina EU156723 GBCL4463-09	0	0	0		0	0	0	0	0	0	0	0	0	0	0	0	0	0	0	0	0	0	0	0	0	0	0	0	0	0	0	0	0	0	1	0	0	0	0	0	0	0	0	0	0	0	0	0
Coleoptera	Coleoptera Phyllophaga prunina EU156724 GBCL4462-09	0	0	0		0	0	0	0	0	0	0	0	0	0	0	0	0	0	0	0	0	0	0	0	0	0	0	0	0	0	0	0	0	0	1	0	0	0	0	0	0	0	0	0	0	0	0	0
Coleoptera	Coleoptera Phyllophaga rubiginosa EU156725 GBCL4461-09	1	1	0		1	1	1	0	0	1	1	1	1	1	1	1	1	1	0	1	1	1	0	0	1	1	1	1	1	1	1	1	1	0	1	0	0	0	0	0	0	0	0	0	0	0	0	0
Coleoptera	Coleoptera Phyllophaga rubiginosa EU156726 GBCL4460-09	1	1	0		1	1	1	1	0	1	1	1	1	1	1	1	1	1	0	1	1	1	1	0	1	1	1	1	1	1	1	1	1	0	1	0	0	0	0	0	0	0	0	0	0	0	0	0
Coleoptera	Coleoptera Phyllophaga rubiginosa EU156727 GBCL4459-09	1	1	0		1	1	1	0	0	1	1	1	1	1	1	1	1	1	0	1	1	1	0	0	1	1	1	1	1	1	1	1	1	0	1	0	0	0	0	0	0	0	0	0	0	0	0	0
Coleoptera	Coleoptera Phyllophaga rubiginosa EU156728 GBCL4458-09	1	1	0		1	1	1	0	0	1	1	1	1	1	1	1	1	1	0	1	1	1	0	0	1	1	1	1	1	1	1	1	1	0	1	0	0	0	0	0	0	0	0	0	0	0	0	0
Coleoptera	Coleoptera Phyllophaga rubiginosa EU156729 GBCL4457-09	1	1	0		1	1	1	0	0	1	1	1	1	1	1	1	1	1	0	1	1	1	0	0	1	1	1	1	1	1	1	1	1	0	1	0	0	0	0	0	0	0	0	0	0	0	0	0
Coleoptera	Coleoptera Phyllophaga rubiginosa EU156730 GBCL4456-09	1	1	0		1	1	1	0	0	1	1	1	1	1	1	1	1	1	0	1	1	1	0	0	1	1	1	1	1	1	1	1	1	0	1	0	0	0	0	0	0	0	0	0	0	0	0	0
Coleoptera	Coleoptera Phyllophaga rubiginosa EU156731 GBCL4455-09	1	1	0		1	1	1	0	0	1	1	1	1	1	1	1	1	1	0	1	1	1	0	0	1	1	1	1	1	1	1	1	1	0	1	0	0	0	0	0	0	0	0	0	0	0	0	0
Coleoptera	Coleoptera Phyllophaga rubiginosa EU156732 GBCL4454-09	1	1	0		1	1	1	0	0	1	1	1	1	1	1	1	1	1	0	1	1	1	0	0	1	1	1	1	1	1	1	1	1	0	1	0	0	0	0	0	0	0	0	0	0	0	0	0
Coleoptera	Coleoptera Phyllophaga rubiginosa EU156733 GBCL4453-09	1	1	0		1	1	1	0	0	1	1	1	1	1	1	1	1	1	0	1	1	1	0	0	1	1	1	1	1	1	1	1	1	0	1	0	0	0	0	0	0	0	0	0	0	0	0	0
Coleoptera	Coleoptera Phyllophaga rubiginosa EU156734 GBCL4452-09	1	1	0		1	1	1	0	0	1	1	1	1	1	1	1	1	1	0	1	1	1	0	0	1	1	1	1	1	1	1	1	1	0	1	0	0	0	0	0	0	0	0	0	0	0	0	0
Coleoptera	Coleoptera Phyllophaga rubiginosa EU156735 GBCL4451-09	1	1	0		1	1	1	1	0	1	1	1	1	1	1	1	1	1	0	1	1	1	1	0	1	1	1	1	1	1	1	1	1	0	1	0	0	0	0	0	0	0	0	0	0	0	0	0
Coleoptera	Coleoptera Phyllophaga rubiginosa EU156736 GBCL4450-09	1	1	0		1	1	1	0	0	1	1	1	1	1	1	1	1	1	0	1	1	1	0	0	1	1	1	1	1	1	1	1	1	0	1	0	0	0	0	0	0	0	0	0	0	0	0	0
Coleoptera	Coleoptera Phyllophaga spreta EU156610 GBCL4576-09	1	1	0		1	1	1	1	0	1	1	1	1	1	1	1	1	1	1	1	1	1	1	0	1	1	1	1	1	1	1	1	1	1	1	0	0	0	0	0	0	0	0	0	0	0	0	0
Coleoptera	Coleoptera Phyllophaga spreta EU156611 GBCL4575-09	1	1	0		1	1	1	1	0	1	1	1	1	1	1	1	1	1	1	1	1	1	1	0	1	1	1	1	1	1	1	1	1	1	1	0	0	0	0	0	0	0	0	0	0	0	0	0
Coleoptera	Coleoptera Phyllophaga spreta EU156612 GBCL4574-09	1	1	0		1	1	1	1	0	1	1	1	1	1	1	1	1	1	1	1	1	1	1	0	1	1	1	1	1	1	1	1	1	1	1	0	0	0	0	0	0	0	0	0	0	0	0	0
Coleoptera	Coleoptera Phyllophaga spreta EU156613 GBCL4573-09	1	1	0		1	1	1	1	0	1	1	1	1	1	1	1	1	1	1	1	1	1	1	0	1	1	1	1	1	1	1	1	1	1	1	0	0	0	0	0	0	0	0	0	0	0	0	0
Coleoptera	Coleoptera Phyllophaga spreta EU156614 GBCL4572-09	1	1	0		1	1	1	1	0	1	1	1	1	1	1	1	1	1	1	1	1	1	1	0	1	1	1	1	1	1	1	1	1	1	1	0	0	0	0	0	0	0	0	0	0	0	0	0
Coleoptera	Coleoptera Phyllophaga submucida EU156737 GBCL4449-09	1	1	0		0	0	0	0	0	0	0	0	0	0	1	1	1	0	0	0	0	0	0	0	0	0	0	0	0	1	1	1	0	0	1	0	0	0	0	0	0	0	0	0	0	0	0	0
Coleoptera	Coleoptera Phyllophaga submucida EU156738 GBCL4448-09	1	1	0		1	1	1	1	0	0	0	0	0	0	1	1	1	0	0	1	1	1	1	0	0	0	0	0	0	1	1	1	0	0	1	0	0	0	0	0	0	0	0	0	0	0	0	0
Coleoptera	Coleoptera Phyllophaga submucida EU156739 GBCL4447-09	1	1	0		0	0	0	0	0	0	0	0	0	0	1	1	1	0	0	0	0	0	0	0	0	0	0	0	0	1	1	1	0	0	1	0	0	0	0	0	0	0	0	0	0	0	0	0
Coleoptera	Coleoptera Phyllophaga submucida EU156740 GBCL4446-09	1	1	0		0	0	0	0	0	0	0	0	0	0	1	1	1	0	0	0	0	0	0	0	0	0	0	0	0	1	1	1	0	0	1	0	0	0	0	0	0	0	0	0	0	0	0	0
Coleoptera	Coleoptera Phyllophaga submucida EU156741 GBCL4445-09	1	1	0		0	0	0	0	0	0	0	0	0	0	1	1	1	0	0	0	0	0	0	0	0	0	0	0	0	1	1	1	0	0	1	0	0	0	0	0	0	0	0	0	0	0	0	0
Coleoptera	Coleoptera Phyllophaga submucida EU156742 GBCL4444-09	1	1	0		0	0	0	0	0	0	0	0	0	0	1	1	1	0	0	0	0	0	0	0	0	0	0	0	0	1	1	1	0	0	1	0	0	0	0	0	0	0	0	0	0	0	0	0
Coleoptera	Coleoptera Phyllophaga submucida EU156743 GBCL4443-09	1	1	0		0	0	0	0	0	0	0	0	0	0	1	1	1	0	0	0	0	0	0	0	0	0	0	0	0	1	1	1	0	0	1	0	0	0	0	0	0	0	0	0	0	0	0	0
Coleoptera	Coleoptera Phyllophaga submucida EU156744 GBCL4442-09	1	1	0		0	0	0	0	0	0	0	0	0	0	1	1	1	0	0	0	0	0	0	0	0	0	0	0	0	1	1	1	0	0	1	0	0	0	0	0	0	0	0	0	0	0	0	0
Coleoptera	Coleoptera Phyllophaga submucida EU156745 GBCL4441-09	1	1	0		1	1	1	1	0	0	0	0	0	0	1	1	1	0	0	1	1	1	1	0	0	0	0	0	0	1	1	1	0	0	1	0	0	0	0	0	0	0	0	0	0	0	0	0
Coleoptera	Coleoptera Phyllophaga submucida EU156746 GBCL4440-09	1	1	0		0	0	0	0	0	0	0	0	0	0	1	1	1	0	0	0	0	0	0	0	0	0	0	0	0	1	1	1	0	0	1	0	0	0	0	0	0	0	0	0	0	0	0	0
Coleoptera	Coleoptera Phyllophaga torta EU156747 GBCL4439-09	1	1	0		1	1	1	1	0	1	1	1	1	0	1	1	1	1	1	1	1	1	1	0	1	1	1	1	0	1	1	1	1	1	1	0	0	0	0	0	0	0	0	0	0	0	0	0
Coleoptera	Coleoptera Phyllophaga torta EU156748 GBCL4438-09	1	1	0		1	1	1	1	0	1	1	1	1	0	1	1	1	1	1	1	1	1	1	0	1	1	1	1	0	1	1	1	1	1	1	0	0	0	0	0	0	0	0	0	0	0	0	0
Coleoptera	Coleoptera Phyllophaga torta EU156749 GBCL4437-09	1	1	0		1	1	1	1	0	1	1	1	1	0	1	1	1	1	1	1	1	1	1	0	1	1	1	1	0	1	1	1	1	1	1	0	0	0	0	0	0	0	0	0	0	0	0	0
Coleoptera	Coleoptera Pityogenes trepanatus EF406110 GBCL4868-09	1	1	1		1	1	1	1	1	1	1	1	1	0	1	1	1	1	0	1	1	1	1	1	1	1	1	1	0	1	1	1	1	0	1	1	1	1	1	1	1	1	1	0	1	1	1	1
Coleoptera	Coleoptera Pityogenes trepanatus EF406111 GBCL4867-09	1	1	1		1	1	1	1	1	1	1	1	1	0	1	1	1	1	1	1	1	1	1	1	1	1	1	1	0	1	1	1	1	1	1	1	1	1	1	1	1	1	1	0	1	1	1	1
Coleoptera	Coleoptera Poecilus cupreus DQ295309 GBCL2551-06	1	1	1		1	1	1	1	0	1	1	1	1	0	1	1	1	1	0	1	1	1	1	0	1	1	1	1	0	1	1	1	1	0	1	1	1	1	0	1	0	1	0	0	1	1	1	1
Coleoptera	Coleoptera Poecilus cupreus DQ295310 GBCL2552-06	1	1	1		1	1	1	1	0	1	1	1	1	0	1	1	1	1	0	1	1	1	1	0	1	1	1	1	0	1	1	1	1	0	1	1	1	1	0	1	0	1	0	0	1	1	1	1
Coleoptera	Coleoptera Poecilus versicolor DQ295302 GBCL2549-06	1	1	1		1	1	1	1	0	1	1	1	1	0	1	1	1	1	0	1	1	1	1	0	1	1	1	1	0	1	1	1	1	0	1	1	1	1	0	1	0	1	0	0	1	1	1	1
Coleoptera	Coleoptera Poecilus versicolor DQ295303 GBCL2550-06	1	1	1		1	1	1	1	0	1	1	1	1	0	1	1	1	1	0	1	1	1	1	0	1	1	1	1	0	1	1	1	1	0	1	1	1	1	0	1	0	1	0	0	1	1	1	1
Coleoptera	Coleoptera Priasilpha obscura EU877952 GBCL4356-09	1	1	1		1	1	1	1	1	1	1	1	1	1	1	1	1	1	1	1	1	1	1	1	1	1	1	1	1	1	1	1	1	1	1	1	1	1	1	1	1	1	1	1	1	1	1	1
Coleoptera	Coleoptera Priasilpha obscura NC 011326 GBCL4324-09	1	1	1		1	1	1	1	1	1	1	1	1	1	1	1	1	1	1	1	1	1	1	1	1	1	1	1	1	1	1	1	1	1	1	1	1	1	1	1	1	1	1	1	1	1	1	1
Coleoptera	Coleoptera Protaetia cuprea DQ295300 GBCL2547-06	1	1	1		1	1	1	1	0	1	1	1	1	0	1	1	1	1	1	1	1	1	1	0	1	1	1	1	0	1	1	1	1	1	1	1	1	1	0	1	1	1	1	1	1	1	1	1
Coleoptera	Coleoptera Protaetia cuprea DQ295301 GBCL2548-06	1	1	1		1	1	1	1	0	1	1	1	1	0	1	1	1	1	1	1	1	1	1	0	1	1	1	1	0	1	1	1	1	1	1	1	1	1	0	1	1	1	1	1	1	1	1	1
Coleoptera	Coleoptera Pyrocoelia rufa AF452048 GBCL0781-06	1	1	1		1	1	1	1	1	1	1	1	1	0	1	1	1	1	1	1	1	1	1	1	1	1	1	1	0	1	1	1	1	1	1	1	1	1	1	1	1	1	1	1	1	1	1	1
Coleoptera	Coleoptera Pyrocoelia rufa NC 003970 GBCL2713-06	1	1	1		1	1	1	1	1	1	1	1	1	0	1	1	1	1	1	1	1	1	1	1	1	1	1	1	0	1	1	1	1	1	1	1	1	1	1	1	1	1	1	1	1	1	1	1
Coleoptera	Coleoptera Rhagophthalmus lufengensis DQ888607 GBCL2801-07	1	1	1		1	1	1	1	0	1	1	1	1	0	1	1	1	1	1	1	1	1	1	0	1	1	1	1	0	1	1	1	1	1	1	1	1	1	0	1	1	1	1	0	1	1	1	1
Coleoptera	Coleoptera Rhagophthalmus lufengensis NC 010969 GBCL3809-08	1	1	1		1	1	1	1	0	1	1	1	1	0	1	1	1	1	1	1	1	1	1	0	1	1	1	1	0	1	1	1	1	1	1	1	1	1	0	1	1	1	1	0	1	1	1	1
Coleoptera	Coleoptera Rhagophthalmus ohbai AB267275 GBCL2800-07	1	1	1		1	1	1	1	0	1	1	1	1	0	1	1	1	1	1	1	1	1	1	0	1	1	1	1	0	1	1	1	1	1	1	1	1	1	0	1	1	1	1	0	1	1	1	1
Coleoptera	Coleoptera Rhagophthalmus ohbai NC 010964 GBCL3808-08	1	1	1		1	1	1	1	0	1	1	1	1	0	1	1	1	1	1	1	1	1	1	0	1	1	1	1	0	1	1	1	1	1	1	1	1	1	0	1	1	1	1	0	1	1	1	1
Coleoptera	Coleoptera Ruteria hypocrita EU286452 GBCL4249-09	1	1	1		1	1	1	1	0	1	1	1	1	0	1	1	1	1	0	0	0	0	0	0	1	1	1	1	0	1	1	1	1	0	1	1	1	1	0	1	1	1	1	0	1	1	1	1
Coleoptera	Coleoptera Ruteria hypocrita EU286520 GBCL4181-09	1	1	1		0	0	0	0	0	1	1	1	1	0	1	1	1	1	0	0	0	0	0	0	1	1	1	1	0	1	1	1	1	0	1	1	1	1	0	1	1	1	1	0	1	1	1	1
Coleoptera	Coleoptera Scaphinotus angusticollis AB109818 GBCL0165-06	1	1	1		1	1	1	1	0	1	1	1	1	1	1	1	1	1	0	1	1	1	1	0	1	1	1	1	1	1	1	1	1	0	0	0	0	0	0	1	1	1	1	0	0	0	0	0
Coleoptera	Coleoptera Scaphinotus angusticollis AB109819 GBCL0166-06	1	1	1		1	1	1	1	0	1	1	1	1	1	1	1	1	1	0	1	1	1	1	0	1	1	1	1	1	1	1	1	1	0	0	0	0	0	0	1	1	1	1	0	0	0	0	0
Coleoptera	Coleoptera Scaphinotus marginatus AB109812 GBCL0159-06	0	0	1		0	0	1	0	0	0	1	1	0	0	0	0	0	0	0	0	0	1	0	0	0	0	0	0	0	0	0	0	0	0	0	0	0	0	0	1	1	1	1	0	0	0	0	0
Coleoptera	Coleoptera Scaphinotus marginatus AB109815 GBCL0162-06	0	0	1		0	0	1	0	0	1	1	1	0	0	0	0	0	0	0	0	0	1	0	0	0	0	0	0	0	0	0	0	0	0	0	0	0	0	0	1	1	1	1	0	0	0	0	0
Coleoptera	Coleoptera Sitona discoideus EF118265 GBCL3807-08	1	1	1		1	1	1	0	0	1	1	1	1	0	1	1	1	0	0	1	1	1	0	0	1	1	1	1	0	1	1	1	0	0	1	1	1	1	1	1	1	1	1	0	1	1	1	0
Coleoptera	Coleoptera Sitona discoideus EF118266 GBCL3806-08	1	1	1		1	1	1	0	0	1	1	1	1	0	1	1	1	0	0	1	1	1	0	0	1	1	1	1	0	1	1	1	0	0	1	1	1	1	1	1	1	1	1	0	1	1	1	0
Coleoptera	Coleoptera Sitona discoideus EF118267 GBCL3805-08	1	1	1		1	1	1	0	0	1	1	1	1	0	1	1	1	0	0	1	1	1	0	0	1	1	1	1	0	1	1	1	0	0	1	1	1	1	1	1	1	1	1	0	1	1	1	0
Coleoptera	Coleoptera Sitona discoideus EF118268 GBCL3804-08	1	1	1		1	1	1	0	0	1	1	1	1	0	1	1	1	0	0	1	1	1	0	0	1	1	1	1	0	1	1	1	0	0	1	1	1	1	1	1	1	1	1	0	1	1	1	0
Coleoptera	Coleoptera Sitona discoideus EF118269 GBCL3803-08	1	1	1		1	1	1	0	0	1	1	1	1	0	1	1	1	0	0	1	1	1	0	0	1	1	1	1	0	1	1	1	0	0	1	1	1	1	1	1	1	1	1	0	1	1	1	0
Coleoptera	Coleoptera Sitona discoideus EF118270 GBCL3802-08	1	1	1		1	1	1	0	0	1	1	1	1	0	1	1	1	0	0	1	1	1	0	0	1	1	1	1	0	1	1	1	0	0	1	1	1	1	1	1	1	1	1	0	1	1	1	0
Coleoptera	Coleoptera Sitona discoideus EF118271 GBCL3801-08	1	1	1		1	1	1	0	0	1	1	1	1	0	1	1	1	0	0	1	1	1	0	0	1	1	1	1	0	1	1	1	0	0	1	1	1	1	1	1	1	1	1	0	1	1	1	0
Coleoptera	Coleoptera Sitona discoideus EF118272 GBCL3800-08	1	1	1		1	1	1	0	0	1	1	1	1	0	1	1	1	0	0	1	1	1	0	0	1	1	1	1	0	1	1	1	0	0	1	1	1	1	1	1	1	1	1	0	1	1	1	0
Coleoptera	Coleoptera Sitona discoideus EF118273 GBCL3799-08	1	1	1		1	1	1	0	0	1	1	1	1	0	1	1	1	0	0	1	1	1	0	0	1	1	1	1	0	1	1	1	0	0	1	1	1	1	1	1	1	1	1	0	1	1	1	0
Coleoptera	Coleoptera Sitona discoideus EF118274 GBCL3798-08	1	1	1		1	1	1	0	0	1	1	1	1	0	1	1	1	0	0	1	1	1	0	0	1	1	1	1	0	1	1	1	0	0	1	1	1	1	1	1	1	1	1	0	1	1	1	0
Coleoptera	Coleoptera Sitona discoideus EF118275 GBCL3797-08	1	1	1		1	1	1	0	0	1	1	1	1	0	1	1	1	0	0	1	1	1	0	0	1	1	1	1	0	1	1	1	0	0	1	1	1	1	1	1	1	1	1	0	1	1	1	0
Coleoptera	Coleoptera Sitona discoideus EF118276 GBCL3796-08	1	1	1		1	1	1	0	0	1	1	1	1	0	1	1	1	0	0	1	1	1	0	0	1	1	1	1	0	1	1	1	0	0	1	1	1	1	1	1	1	1	1	0	1	1	1	0
Coleoptera	Coleoptera Sitona discoideus EF118277 GBCL3795-08	1	1	1		1	1	1	0	0	1	1	1	1	0	1	1	1	0	0	1	1	1	0	0	1	1	1	1	0	1	1	1	0	0	1	1	1	1	1	1	1	1	1	0	1	1	1	0
Coleoptera	Coleoptera Sitona discoideus EF118278 GBCL3794-08	1	1	1		1	1	1	0	0	1	1	1	1	0	1	1	1	0	0	1	1	1	0	0	1	1	1	1	0	1	1	1	0	0	1	1	1	1	1	1	1	1	1	0	1	1	1	0
Coleoptera	Coleoptera Sitona discoideus EF118279 GBCL3793-08	1	1	1		1	1	1	0	0	1	1	1	1	0	1	1	1	0	0	1	1	1	0	0	1	1	1	1	0	1	1	1	0	0	1	1	1	1	1	1	1	1	1	0	1	1	1	0
Coleoptera	Coleoptera Sitona discoideus EF118280 GBCL3792-08	1	1	1		1	1	1	0	0	1	1	1	1	0	1	1	1	0	0	1	1	1	0	0	1	1	1	1	0	1	1	1	0	0	1	1	1	1	1	1	1	1	1	0	1	1	1	0
Coleoptera	Coleoptera Sitona discoideus EF118281 GBCL3791-08	1	1	1		1	1	1	0	0	1	1	1	1	0	1	1	1	0	0	1	1	1	0	0	1	1	1	1	0	1	1	1	0	0	1	1	1	1	1	1	1	1	1	0	1	1	1	0
Coleoptera	Coleoptera Sitona discoideus EF118282 GBCL3790-08	1	1	1		1	1	1	0	0	1	1	1	1	0	1	1	1	0	0	1	1	1	0	0	1	1	1	1	0	1	1	1	0	0	1	1	1	1	1	1	1	1	1	0	1	1	1	0
Coleoptera	Coleoptera Sitona discoideus EF118283 GBCL3789-08	1	1	1		1	1	1	0	0	1	1	1	1	0	1	1	1	0	0	1	1	1	0	0	1	1	1	1	0	1	1	1	0	0	1	1	1	1	1	1	1	1	1	0	1	1	1	0
Coleoptera	Coleoptera Sitona discoideus EF118285 GBCL3788-08	1	1	1		1	1	1	0	0	1	1	1	1	0	1	1	1	0	0	1	1	1	0	0	1	1	1	1	0	1	1	1	0	0	1	1	1	1	1	1	1	1	1	0	1	1	1	0
Coleoptera	Coleoptera Sitona discoideus EF118286 GBCL3787-08	1	1	1		1	1	1	0	0	1	1	1	1	0	1	1	1	0	0	1	1	1	0	0	1	1	1	1	0	1	1	1	0	0	1	1	1	1	1	1	1	1	1	0	1	1	1	0
Coleoptera	Coleoptera Sitona discoideus EF118287 GBCL3786-08	1	1	1		1	1	1	0	0	1	1	1	1	0	1	1	1	0	0	1	1	1	0	0	1	1	1	1	0	1	1	1	0	0	1	1	1	1	1	1	1	1	1	0	1	1	1	0
Coleoptera	Coleoptera Sitona discoideus EF118288 GBCL3785-08	1	1	1		1	1	1	0	0	1	1	1	1	0	1	1	1	0	0	1	1	1	0	0	1	1	1	1	0	1	1	1	0	0	1	1	1	1	1	1	1	1	1	0	1	1	1	0
Coleoptera	Coleoptera Sitona discoideus EF118289 GBCL3784-08	1	1	1		1	1	1	0	0	1	1	1	1	0	1	1	1	0	0	1	1	1	0	0	1	1	1	1	0	1	1	1	0	0	1	1	1	1	1	1	1	1	1	0	1	1	1	0
Coleoptera	Coleoptera Sitona discoideus EF118290 GBCL3783-08	1	1	1		1	1	1	0	0	1	1	1	1	0	1	1	1	0	0	1	1	1	0	0	1	1	1	1	0	1	1	1	0	0	1	1	1	1	1	1	1	1	1	0	1	1	1	0
Coleoptera	Coleoptera Sitona discoideus EF118291 GBCL3782-08	1	1	1		1	1	1	0	0	1	1	1	1	0	1	1	1	0	0	1	1	1	0	0	1	1	1	1	0	1	1	1	0	0	1	1	1	1	1	1	1	1	1	0	1	1	1	0
Coleoptera	Coleoptera Sitona discoideus EF118293 GBCL3780-08	1	1	1		1	1	1	0	0	1	1	1	1	0	1	1	1	0	0	1	1	1	0	0	1	1	1	1	0	1	1	1	0	0	1	1	1	1	1	1	1	1	1	0	1	1	1	0
Coleoptera	Coleoptera Sitona discoideus EF118294 GBCL3779-08	1	1	1		1	1	1	0	0	1	1	1	1	0	1	1	1	0	0	1	1	1	0	0	1	1	1	1	0	1	1	1	0	0	1	1	1	1	1	1	1	1	1	0	1	1	1	0
Coleoptera	Coleoptera Sitona discoideus EF118295 GBCL3778-08	1	1	1		1	1	1	0	0	1	1	1	1	0	1	1	1	0	0	1	1	1	0	0	1	1	1	1	0	1	1	1	0	0	1	1	1	1	1	1	1	1	1	0	1	1	1	0
Coleoptera	Coleoptera Sitona discoideus EF118296 GBCL3777-08	1	1	1		1	1	1	0	0	1	1	1	1	0	1	1	1	0	0	1	1	1	0	0	1	1	1	1	0	1	1	1	0	0	1	1	1	1	1	1	1	1	1	0	1	1	1	0
Coleoptera	Coleoptera Sitona discoideus EF118297 GBCL3776-08	1	1	1		1	1	1	0	0	1	1	1	1	0	1	1	1	0	0	1	1	1	0	0	1	1	1	1	0	1	1	1	0	0	1	1	1	1	1	1	1	1	1	0	1	1	1	0
Coleoptera	Coleoptera Sitona discoideus EF118298 GBCL3775-08	1	1	1		1	1	1	0	0	1	1	1	1	0	1	1	1	0	0	1	1	1	0	0	1	1	1	1	0	1	1	1	0	0	1	1	1	1	1	1	1	1	1	0	1	1	1	0
Coleoptera	Coleoptera Sitona discoideus EF118299 GBCL3774-08	1	1	1		1	1	1	0	0	1	1	1	1	0	1	1	1	0	0	1	1	1	0	0	1	1	1	1	0	1	1	1	0	0	1	1	1	1	1	1	1	1	1	0	1	1	1	0
Coleoptera	Coleoptera Sphaeroderus lecontei AB109820 GBCL0167-06	1	1	1		1	1	1	1	0	1	1	1	0	0	1	1	1	1	1	1	1	1	1	0	1	1	1	0	0	1	1	1	1	1	1	1	1	1	0	1	1	1	1	0	1	1	1	1
Coleoptera	Coleoptera Sphaeroderus lecontei AB109821 GBCL0168-06	1	1	1		1	1	1	1	0	1	1	1	1	0	1	1	1	1	1	1	1	1	1	0	1	1	1	1	0	1	1	1	1	1	1	1	1	1	0	1	1	1	1	0	1	1	1	1
Coleoptera	Coleoptera Stator furcatus AY997319 GBCL2254-06	1	1	1		0	0	0	0	0	1	1	1	1	0	1	1	1	1	1	0	0	0	0	0	1	0	1	1	0	1	1	1	1	1	0	0	0	0	0	0	1	1	0	0	1	0	0	0
Coleoptera	Coleoptera Stator furcatus AY997320 GBCL2255-06	1	1	1		0	0	0	0	0	1	1	1	0	0	1	1	1	0	0	0	0	0	0	0	1	0	1	0	0	1	1	1	0	0	0	0	0	0	0	0	1	1	0	0	1	0	0	0
Coleoptera	Coleoptera Stator generalis AY997321 GBCL2256-06	1	1	1		1	1	1	1	1	1	1	1	1	0	1	1	1	1	1	1	1	1	1	1	1	1	1	1	0	1	1	1	1	1	0	0	0	0	0	0	1	1	0	0	1	0	0	0
Coleoptera	Coleoptera Stator generalis AY997322 GBCL2257-06	1	1	1		1	1	1	1	1	1	1	1	1	0	1	1	1	1	1	1	1	1	1	1	1	1	1	1	0	1	1	1	1	1	0	0	0	0	0	0	1	1	0	0	1	0	0	0
Coleoptera	Coleoptera Stator limbatus AY997323 GBCL2258-06	1	1	1		1	1	1	1	1	1	1	1	1	0	1	1	1	1	1	1	1	1	1	1	1	1	1	1	0	1	1	1	1	1	0	0	0	0	0	0	1	1	0	0	1	0	0	0
Coleoptera	Coleoptera Stator limbatus AY997324 GBCL2259-06	1	1	1		1	1	1	1	1	1	1	1	1	0	1	1	1	1	1	1	1	1	1	1	1	1	1	1	0	1	1	1	1	1	0	0	0	0	0	0	1	1	0	0	1	0	0	0
Coleoptera	Coleoptera Stator limbatus AY997325 GBCL2260-06	1	1	1		1	1	1	1	1	1	1	1	1	0	1	1	1	1	1	1	1	1	1	1	1	1	1	1	0	1	1	1	1	1	0	0	0	0	0	0	1	1	0	0	1	0	0	0
Coleoptera	Coleoptera Stator limbatus AY997326 GBCL2261-06	1	1	1		1	1	1	1	1	1	1	1	1	0	1	1	1	1	1	1	1	1	1	1	1	1	1	1	0	1	1	1	1	1	0	0	0	0	0	0	1	1	0	0	1	0	0	0
Coleoptera	Coleoptera Stator limbatus AY997327 GBCL2262-06	1	1	1		1	1	1	1	0	1	1	1	1	0	1	1	1	1	1	1	1	1	1	0	1	1	1	1	0	1	1	1	1	1	0	0	0	0	0	0	1	1	0	0	1	0	0	0
Coleoptera	Coleoptera Stator limbatus AY997328 GBCL2263-06	1	1	1		1	1	1	1	0	1	1	1	1	0	1	1	1	1	1	1	1	1	1	0	1	1	1	1	0	1	1	1	1	1	0	0	0	0	0	0	1	1	0	0	1	0	0	0
Coleoptera	Coleoptera Stator limbatus AY997329 GBCL2264-06	1	1	1		1	1	1	1	0	1	1	1	1	1	1	1	1	1	1	1	1	1	1	0	1	1	1	1	1	1	1	1	1	1	0	0	0	0	0	0	1	1	0	0	1	0	0	0
Coleoptera	Coleoptera Stator limbatus AY997330 GBCL2265-06	1	1	1		1	1	1	1	0	1	1	1	1	0	1	1	1	1	1	1	1	1	1	0	1	1	1	1	0	1	1	1	1	1	0	0	0	0	0	0	1	1	0	0	1	0	0	0
Coleoptera	Coleoptera Stator limbatus AY997331 GBCL2266-06	1	1	1		1	1	1	1	0	1	1	1	1	1	1	1	1	1	1	1	1	1	1	0	1	1	1	1	1	1	1	1	1	1	0	0	0	0	0	0	1	1	0	0	1	0	0	0
Coleoptera	Coleoptera Stator limbatus AY997332 GBCL2267-06	1	1	1		1	1	1	1	1	1	1	1	1	0	1	1	1	1	1	1	1	1	1	1	1	1	1	1	0	1	1	1	1	1	0	0	0	0	0	0	1	1	0	0	1	0	0	0
Coleoptera	Coleoptera Stator limbatus AY997333 GBCL2268-06	1	1	1		1	1	1	1	1	1	1	1	1	1	1	1	1	1	0	1	1	1	1	1	1	1	1	1	1	1	1	1	0	0	0	0	0	0	0	0	1	1	0	0	1	0	0	0
Coleoptera	Coleoptera Stator limbatus AY997334 GBCL2269-06	1	1	1		1	1	1	1	0	1	1	1	1	1	1	1	1	1	1	1	1	1	1	0	1	1	1	1	1	1	1	1	1	1	0	0	0	0	0	0	1	1	0	0	1	0	0	0
Coleoptera	Coleoptera Stator limbatus AY997335 GBCL2270-06	1	1	1		1	1	1	1	1	1	1	1	1	0	1	1	1	1	1	1	1	1	1	1	1	1	1	1	0	1	1	1	1	1	0	0	0	0	0	0	1	1	0	0	1	0	0	0
Coleoptera	Coleoptera Stator limbatus AY997336 GBCL2271-06	1	1	1		1	1	1	1	0	1	1	1	1	1	1	1	1	1	1	1	1	1	1	0	1	1	1	1	1	1	1	1	1	1	0	0	0	0	0	0	1	1	0	0	1	0	0	0
Coleoptera	Coleoptera Stator limbatus AY997337 GBCL2272-06	1	1	1		1	1	1	1	1	1	1	1	1	0	1	1	1	1	1	1	1	1	1	1	1	1	1	1	0	1	1	1	1	1	0	0	0	0	0	0	1	1	0	0	1	0	0	0
Coleoptera	Coleoptera Stator limbatus AY997338 GBCL2273-06	1	1	1		1	1	1	1	1	1	1	1	1	0	1	1	1	1	1	1	1	1	1	1	1	1	1	1	0	1	1	1	1	1	0	0	0	0	0	0	1	1	0	0	1	0	0	0
Coleoptera	Coleoptera Stator limbatus AY997339 GBCL2274-06	1	1	1		1	1	1	1	1	1	1	1	1	0	1	1	1	1	1	1	1	1	1	1	1	1	1	1	0	1	1	1	1	1	0	0	0	0	0	0	1	1	0	0	1	0	0	0
Coleoptera	Coleoptera Stator limbatus AY997340 GBCL2275-06	1	1	1		1	1	1	0	0	1	1	1	1	0	1	1	1	1	1	1	1	1	0	0	1	1	1	1	0	1	1	1	1	1	0	0	0	0	0	0	1	1	0	0	1	0	0	0
Coleoptera	Coleoptera Stator limbatus AY997341 GBCL2276-06	1	1	1		1	1	1	1	1	1	1	1	1	0	1	1	1	1	1	1	1	1	1	1	1	1	1	1	0	1	1	1	1	1	0	0	0	0	0	0	1	1	0	0	1	0	0	0
Coleoptera	Coleoptera Stator monachus AY997344 GBCL2279-06	1	1	1		1	1	1	1	0	1	1	1	1	0	1	1	1	1	0	1	0	1	0	0	1	1	1	1	0	1	1	1	1	0	0	0	0	0	0	0	1	1	0	0	1	0	0	0
Coleoptera	Coleoptera Stator monachus AY997345 GBCL2280-06	1	1	1		1	0	0	0	0	1	1	1	1	0	1	1	1	1	0	1	0	0	0	0	1	1	1	1	0	1	1	1	1	0	0	0	0	0	0	0	1	1	0	0	1	0	0	0
Coleoptera	Coleoptera Stator pruininus AY997347 GBCL2282-06	1	1	1		1	1	1	0	0	1	1	1	1	0	1	1	1	0	0	0	1	1	0	0	1	1	1	1	0	1	1	1	0	0	0	0	0	0	0	0	1	1	0	0	1	0	0	0
Coleoptera	Coleoptera Stator pruininus AY997348 GBCL2283-06	1	1	1		1	1	1	1	0	1	1	1	1	1	1	1	1	1	1	1	1	1	1	0	1	1	1	1	1	1	1	1	1	1	0	0	0	0	0	0	1	1	0	0	1	0	0	0
Coleoptera	Coleoptera Stator pruininus AY997349 GBCL2284-06	1	1	1		1	1	1	1	0	1	1	1	1	1	1	1	1	1	1	1	1	1	1	0	1	1	1	1	1	1	1	1	1	1	0	0	0	0	0	0	1	1	0	0	1	0	0	0
Coleoptera	Coleoptera Stator sordidus AY997351 GBCL2286-06	1	0	1		0	0	0	0	0	1	1	1	1	0	1	1	1	0	0	0	0	0	0	0	0	0	0	0	0	0	0	1	0	0	0	0	0	0	0	0	1	1	0	0	1	0	0	0
Coleoptera	Coleoptera Stator sordidus AY997352 GBCL2287-06	1	0	1		1	0	0	0	0	1	1	0	0	0	1	1	1	0	0	0	0	0	0	0	0	0	0	0	0	0	0	1	0	0	0	0	0	0	0	0	1	1	0	0	1	0	0	0
Coleoptera	Coleoptera Stator trisignatus AY997356 GBCL2291-06	1	1	1		1	1	1	1	1	1	1	1	1	0	1	1	1	1	1	1	1	1	1	1	1	1	1	1	0	1	1	1	1	1	0	0	0	0	0	0	1	1	0	0	1	0	0	0
Coleoptera	Coleoptera Stator trisignatus AY997357 GBCL2292-06	1	1	1		1	1	1	1	1	1	1	1	1	0	1	1	1	1	1	1	1	1	1	1	1	1	1	1	0	1	1	1	1	1	0	0	0	0	0	0	1	1	0	0	1	0	0	0
Coleoptera	Coleoptera Stator vachelliae AY997358 GBCL2293-06	1	1	1		1	1	1	1	1	1	1	1	1	1	1	1	1	1	1	1	1	1	1	1	1	1	1	1	1	1	1	1	1	1	0	0	0	0	0	0	1	1	0	0	1	0	0	0
Coleoptera	Coleoptera Stator vachelliae AY997359 GBCL2294-06	1	1	1		1	1	1	1	1	1	1	1	1	1	1	1	1	1	1	1	1	1	1	1	1	1	1	1	1	1	1	1	1	1	0	0	0	0	0	0	1	1	0	0	1	0	0	0
Coleoptera	Coleoptera Stator vachelliae AY997360 GBCL2295-06	1	1	1		1	1	1	1	1	1	1	1	1	0	1	1	1	1	1	1	1	1	1	1	1	1	1	1	0	1	1	1	1	1	0	0	0	0	0	0	1	1	0	0	1	0	0	0
Coleoptera	Coleoptera Stator vachelliae AY997361 GBCL2296-06	1	1	1		1	1	1	1	1	1	1	1	1	0	1	1	1	1	0	1	1	1	1	1	1	1	1	1	0	1	1	1	1	0	0	0	0	0	0	0	1	1	0	0	1	0	0	0
Coleoptera	Coleoptera Stator vittatithorax AY997362 GBCL2297-06	1	1	1		1	1	1	0	0	1	1	1	1	1	1	1	1	1	0	1	1	1	0	0	1	1	1	1	1	1	1	1	1	0	0	0	0	0	0	0	1	1	0	0	1	0	0	0
Coleoptera	Coleoptera Stator vittatithorax AY997363 GBCL2298-06	1	1	1		1	1	1	0	0	1	1	1	1	1	1	1	1	1	0	1	1	1	0	0	1	1	1	1	1	1	1	1	1	0	0	0	0	0	0	0	1	1	0	0	1	0	0	0
Coleoptera	Coleoptera Tetraphalerus bruchi EU877953 GBCL4355-09	1	1	1		1	1	1	1	1	1	1	1	1	0	1	1	1	1	1	1	1	1	1	1	1	1	1	1	0	1	1	1	1	1	1	1	1	1	1	1	1	1	1	0	1	1	1	1
Coleoptera	Coleoptera Tetraphalerus bruchi NC 011328 GBCL4320-09	1	1	1		1	1	1	1	1	1	1	1	1	0	1	1	1	1	1	1	1	1	1	1	1	1	1	1	0	1	1	1	1	1	1	1	1	1	1	1	1	1	1	0	1	1	1	1
Coleoptera	Coleoptera Trachypachus holmbergi EU877954 GBCL4354-09	1	1	1		1	1	1	1	0	1	1	1	1	1	1	1	1	1	0	1	1	1	1	0	1	1	1	1	1	1	1	1	1	0	1	1	1	0	0	1	1	1	1	1	1	1	1	1
Coleoptera	Coleoptera Trachypachus holmbergi NC 011329 GBCL4325-09	1	1	1		1	1	1	1	0	1	1	1	1	1	1	1	1	1	0	1	1	1	1	0	1	1	1	1	1	1	1	1	1	0	1	1	1	0	0	1	1	1	1	1	1	1	1	1
Coleoptera	Coleoptera Tribolium castaneum FM877932 GBCL4148-09	1	1	1		1	1	1	1	0	1	1	1	1	0	1	1	1	1	0	1	1	1	1	0	1	1	1	1	0	1	1	1	1	0	1	1	1	1	0	1	1	1	1	0	1	1	1	1
Coleoptera	Coleoptera Tribolium castaneum NC 003081 GBCL2711-06	1	1	1		1	1	1	1	0	1	1	1	1	0	1	1	1	1	1	1	1	1	1	0	1	1	1	1	0	1	1	1	1	1	1	1	1	1	0	1	1	1	1	0	1	1	1	1
Diptera	Diptera Aedes abserratus mosq16-17 ACMC032-04	1	1	0		1	1	1	0	0	1	1	1	1	1	1	1	1	1	0	1	1	1	0	0	1	1	1	1	1	1	1	1	1	0	0	0	0	0	0	0	0	0	0	0	0	0	0	0
Diptera	Diptera Aedes abserratus mosq21-16 ACMC087-04	1	1	0		1	1	1	0	0	1	1	1	1	1	1	1	1	1	0	1	1	1	0	0	1	1	1	1	1	1	1	1	1	0	0	0	0	0	0	0	0	0	0	0	0	0	0	0
Diptera	Diptera Aedes abserratus mosq32-26 ACMC124-04	1	1	0		1	1	1	0	0	1	1	1	1	1	1	1	1	1	0	1	1	1	0	0	1	1	1	1	1	1	1	1	1	0	0	0	0	0	0	0	0	0	0	0	0	0	0	0
Diptera	Diptera Aedes abserratus mosq32-60 ACMC128-04	1	1	0		1	1	1	0	0	1	1	1	1	1	1	1	1	1	0	1	1	1	0	0	1	1	1	1	1	1	1	1	1	0	0	0	0	0	0	0	0	0	0	0	0	0	0	0
Diptera	Diptera Aedes abserratus mosqAB23 ACMC162-04	1	1	0		1	1	1	0	0	1	1	1	1	1	1	1	1	1	0	1	1	1	0	0	1	1	1	1	1	1	1	1	1	0	0	0	0	0	0	0	0	0	0	0	0	0	0	0
Diptera	Diptera Aedes abserratus mosqAB55 ACMC164-04	1	1	0		1	1	1	0	0	1	1	1	1	1	1	1	1	1	0	1	1	1	0	0	1	1	1	1	1	1	1	1	1	0	0	0	0	0	0	0	0	0	0	0	0	0	0	0
Diptera	Diptera Aedes abserratus mosqAB57 ACMC166-04	1	1	0		1	1	1	0	0	1	1	1	1	1	1	1	1	1	0	1	1	1	0	0	1	1	1	1	1	1	1	1	1	0	0	0	0	0	0	0	0	0	0	0	0	0	0	0
Diptera	Diptera Aedes abserratus mosqAB72 ACMC167-04	1	1	0		1	0	0	0	0	1	1	1	1	1	1	1	1	1	0	1	0	0	0	0	1	1	1	1	1	1	1	1	1	0	0	0	0	0	0	0	0	0	0	0	0	0	0	0
Diptera	Diptera Aedes abserratus mosqST12 ACMC275-04	1	1	0		1	1	1	0	0	1	1	1	1	1	1	1	1	1	0	1	1	1	0	0	1	1	1	1	1	1	1	1	1	0	0	0	0	0	0	0	0	0	0	0	0	0	0	0
Diptera	Diptera Aedes aegypti AF380835 ACMC001-04	1	1	0		1	1	1	0	0	1	1	1	1	0	1	1	1	1	0	1	1	1	0	0	1	1	1	1	0	1	1	1	1	0	0	0	0	0	0	0	0	0	0	0	0	0	0	0
Diptera	Diptera Aedes aegypti AF380835 GBDP4310-07	1	1	0		1	1	1	0	0	1	1	1	1	0	1	1	1	1	0	1	1	1	0	0	1	1	1	1	0	1	1	1	1	0	0	0	0	0	0	0	0	0	0	0	0	0	0	0
Diptera	Diptera Aedes aegypti AF390098 ACMC002-04	1	1	0		1	1	1	0	0	1	1	1	1	0	1	1	1	1	0	1	1	1	0	0	1	1	1	1	0	1	1	1	1	0	0	0	0	0	0	0	0	0	0	0	0	0	0	0
Diptera	Diptera Aedes aegypti AF390098 GBDP6753-09	1	1	0		1	1	1	0	0	1	1	1	1	0	1	1	1	1	0	1	1	1	0	0	1	1	1	1	0	1	1	1	1	0	0	0	0	0	0	0	0	0	0	0	0	0	0	0
Diptera	Diptera Aedes aegypti AF425846 ACMC007-04	1	1	0		1	1	1	0	0	1	1	1	1	0	1	1	1	1	0	1	1	1	0	0	1	1	1	1	0	1	1	1	1	0	0	0	0	0	0	0	0	0	0	0	0	0	0	0
Diptera	Diptera Aedes aegypti AY056596 ACMC013-04	1	1	0		1	1	1	0	0	1	1	1	1	0	1	1	1	1	0	1	1	1	0	0	1	1	1	1	0	1	1	1	1	0	0	0	0	0	0	0	0	0	0	0	0	0	0	0
Diptera	Diptera Aedes aegypti AY056596 GBDP6755-09	1	1	0		1	1	1	0	0	1	1	1	1	0	1	1	1	1	0	1	1	1	0	0	1	1	1	1	0	1	1	1	1	0	0	0	0	0	0	0	0	0	0	0	0	0	0	0
Diptera	Diptera Aedes aegypti AY056597 ACMC014-04	1	1	0		1	1	1	0	0	1	1	1	1	0	1	1	1	1	0	1	1	1	0	0	1	1	1	1	0	1	1	1	1	0	0	0	0	0	0	0	0	0	0	0	0	0	0	0
Diptera	Diptera Aedes aegypti AY056597 GBDP6754-09	1	1	0		1	1	1	0	0	1	1	1	1	0	1	1	1	1	0	1	1	1	0	0	1	1	1	1	0	1	1	1	1	0	0	0	0	0	0	0	0	0	0	0	0	0	0	0
Diptera	Diptera Aedes aegypti EU352212 GBDP4552-08	1	1	0		1	1	1	0	0	1	1	1	1	0	1	1	1	1	0	1	1	1	0	0	1	1	1	1	0	1	1	1	1	0	0	0	0	0	0	0	0	0	0	0	0	0	0	0
Diptera	Diptera Aedes aegypti NC 010241 GBDP4550-08	1	1	0		1	1	1	0	0	1	1	1	1	0	1	1	1	1	0	1	1	1	0	0	1	1	1	1	0	1	1	1	1	0	0	0	0	0	0	0	0	0	0	0	0	0	0	0
Diptera	Diptera Aedes atropalpus AF425845 ACMC006-04	1	1	0		1	1	1	1	1	1	1	1	1	1	1	1	1	1	0	1	1	1	1	1	1	1	1	1	1	1	1	1	1	0	0	0	0	0	0	0	0	0	0	0	0	0	0	0
Diptera	Diptera Aedes atropalpus mosqAP20 ACMC169-04	1	1	0		1	1	1	1	1	1	1	1	1	1	1	1	1	1	0	1	1	1	1	1	1	1	1	1	1	1	1	1	1	0	0	0	0	0	0	0	0	0	0	0	0	0	0	0
Diptera	Diptera Aedes atropalpus mosqAP21 ACMC170-04	1	1	0		1	1	1	1	0	1	1	1	1	1	1	1	1	1	0	1	1	1	1	0	1	1	1	1	1	1	1	1	1	0	0	0	0	0	0	0	0	0	0	0	0	0	0	0
Diptera	Diptera Aedes atropalpus mosqAP70 ACMC171-04	1	1	0		1	1	1	1	1	1	1	1	1	1	1	1	1	1	0	1	1	1	1	1	1	1	1	1	1	1	1	1	1	0	0	0	0	0	0	0	0	0	0	0	0	0	0	0
Diptera	Diptera Aedes atropalpus mosqAP71 ACMC172-04	1	1	0		1	1	1	1	1	1	1	1	1	1	1	1	1	1	0	1	1	1	1	1	1	1	1	1	1	1	1	1	1	0	0	0	0	0	0	0	0	0	0	0	0	0	0	0
Diptera	Diptera Aedes atropalpus mosqAP72 ACMC173-04	1	1	0		1	1	1	1	1	1	1	1	1	1	1	1	1	1	0	1	1	1	1	1	1	1	1	1	1	1	1	1	1	0	0	0	0	0	0	0	0	0	0	0	0	0	0	0
Diptera	Diptera Aedes canadensis mosq173-20 ACMC042-04	1	1	0		1	1	1	0	0	1	1	1	1	0	1	1	1	1	0	1	1	1	0	0	1	1	1	1	0	1	1	1	1	0	0	0	0	0	0	0	0	0	0	0	0	0	0	0
Diptera	Diptera Aedes canadensis mosq173-7 ACMC043-04	1	1	0		1	1	1	0	0	1	1	1	0	0	1	1	1	1	0	1	1	1	0	0	1	1	1	0	0	1	1	1	1	0	0	0	0	0	0	0	0	0	0	0	0	0	0	0
Diptera	Diptera Aedes canadensis mosq44-26 ACMC149-04	1	1	0		1	1	1	0	0	1	1	1	1	0	1	1	1	1	0	1	1	1	0	0	1	1	1	1	0	1	1	1	1	0	0	0	0	0	0	0	0	0	0	0	0	0	0	0
Diptera	Diptera Aedes canadensis mosqCD1 ACMC179-04	1	1	0		1	1	1	0	0	1	1	1	1	0	1	1	1	1	0	1	1	1	0	0	1	1	1	1	0	1	1	1	1	0	0	0	0	0	0	0	0	0	0	0	0	0	0	0
Diptera	Diptera Aedes canadensis mosqCD10 ACMC180-04	1	1	0		1	1	1	0	0	1	1	1	1	0	1	1	1	1	0	1	1	1	0	0	1	1	1	1	0	1	1	1	1	0	0	0	0	0	0	0	0	0	0	0	0	0	0	0
Diptera	Diptera Aedes canadensis mosqCD11 ACMC181-04	1	1	0		1	1	1	0	0	1	1	1	1	0	1	1	1	1	0	1	1	1	0	0	1	1	1	1	0	1	1	1	1	0	0	0	0	0	0	0	0	0	0	0	0	0	0	0
Diptera	Diptera Aedes canadensis mosqCD12 ACMC182-04	1	1	0		1	1	1	0	0	1	1	1	1	0	1	1	1	1	0	1	1	1	0	0	1	1	1	1	0	1	1	1	1	0	0	0	0	0	0	0	0	0	0	0	0	0	0	0
Diptera	Diptera Aedes canadensis mosqCD2 ACMC183-04	1	1	0		1	1	1	0	0	1	1	1	1	0	1	1	1	1	0	1	1	1	0	0	1	1	1	1	0	1	1	1	1	0	0	0	0	0	0	0	0	0	0	0	0	0	0	0
Diptera	Diptera Aedes canadensis mosqCD3 ACMC184-04	1	1	0		1	1	1	0	0	1	1	1	1	0	1	1	1	1	0	1	1	1	0	0	1	1	1	1	0	1	1	1	1	0	0	0	0	0	0	0	0	0	0	0	0	0	0	0
Diptera	Diptera Aedes canadensis mosqCD4 ACMC185-04	1	1	0		1	1	1	0	0	1	1	1	1	0	1	1	1	1	0	1	1	1	0	0	1	1	1	1	0	1	1	1	1	0	0	0	0	0	0	0	0	0	0	0	0	0	0	0
Diptera	Diptera Aedes canadensis mosqCD5 ACMC186-04	1	1	0		1	1	1	0	0	1	1	1	1	0	1	1	1	1	0	1	1	1	0	0	1	1	1	1	0	1	1	1	1	0	0	0	0	0	0	0	0	0	0	0	0	0	0	0
Diptera	Diptera Aedes canadensis mosqCD6 ACMC187-04	1	1	0		1	1	1	0	0	1	1	1	1	0	1	1	1	1	0	1	1	1	0	0	1	1	1	1	0	1	1	1	1	0	0	0	0	0	0	0	0	0	0	0	0	0	0	0
Diptera	Diptera Aedes canadensis mosqCD7 ACMC188-04	1	1	0		1	1	1	0	0	1	1	1	1	0	1	1	1	1	0	1	1	1	0	0	1	1	1	1	0	1	1	1	1	0	0	0	0	0	0	0	0	0	0	0	0	0	0	0
Diptera	Diptera Aedes canadensis mosqCD8 ACMC189-04	1	1	0		1	1	1	0	0	1	1	1	1	0	1	1	1	1	0	1	1	1	0	0	1	1	1	1	0	1	1	1	1	0	0	0	0	0	0	0	0	0	0	0	0	0	0	0
Diptera	Diptera Aedes canadensis mosqCD9 ACMC190-04	1	1	0		1	1	1	0	0	1	1	1	1	0	1	1	1	1	0	1	1	1	0	0	1	1	1	1	0	1	1	1	1	0	0	0	0	0	0	0	0	0	0	0	0	0	0	0
Diptera	Diptera Aedes canadensis mosqX-7 ACMC297-04	1	1	0		1	1	1	0	0	1	1	1	1	0	1	1	1	1	0	1	1	1	0	0	1	1	1	1	0	1	1	1	1	0	0	0	0	0	0	0	0	0	0	0	0	0	0	0
Diptera	Diptera Aedes cantator mosq173-12 ACMC041-04	1	1	0		1	1	1	0	0	1	1	1	1	0	1	1	1	0	0	1	1	1	0	0	1	1	1	1	0	1	1	1	0	0	0	0	0	0	0	0	0	0	0	0	0	0	0	0
Diptera	Diptera Aedes cantator mosq193-10ab ACMC079-04	1	1	0		1	1	1	0	0	1	1	1	1	0	1	1	1	0	0	1	1	1	0	0	1	1	1	1	0	1	1	1	0	0	0	0	0	0	0	0	0	0	0	0	0	0	0	0
Diptera	Diptera Aedes cinereus mosq28.03 ACMC100-04	1	1	0		1	1	1	0	0	1	1	1	1	1	1	1	1	1	0	1	1	1	0	0	1	1	1	1	1	1	1	1	1	0	0	0	0	0	0	0	0	0	0	0	0	0	0	0
Diptera	Diptera Aedes cinereus mosqCN46 ACMC191-04	1	1	0		1	1	1	0	0	1	1	1	1	1	1	1	1	1	0	1	1	1	0	0	1	1	1	1	1	1	1	1	1	0	0	0	0	0	0	0	0	0	0	0	0	0	0	0
Diptera	Diptera Aedes cinereus mosqCN47 ACMC192-04	1	1	0		1	1	1	0	0	1	1	1	1	1	1	1	1	1	0	1	1	1	0	0	1	1	1	1	1	1	1	1	1	0	0	0	0	0	0	0	0	0	0	0	0	0	0	0
Diptera	Diptera Aedes cinereus mosqCN48 ACMC193-04	1	1	0		1	1	1	0	0	1	1	1	1	1	1	1	1	1	0	1	1	1	0	0	1	1	1	1	1	1	1	1	1	0	0	0	0	0	0	0	0	0	0	0	0	0	0	0
Diptera	Diptera Aedes communis mosq17-23 ACMC038-04	1	1	0		1	1	1	0	0	1	1	1	1	0	1	1	1	1	0	1	1	1	0	0	1	1	1	1	0	1	1	1	1	0	0	0	0	0	0	0	0	0	0	0	0	0	0	0
Diptera	Diptera Aedes communis mosqCO73 ACMC194-04	1	1	0		1	1	1	0	0	1	1	1	1	0	1	1	1	1	0	1	1	1	0	0	1	1	1	1	0	1	1	1	1	0	0	0	0	0	0	0	0	0	0	0	0	0	0	0
Diptera	Diptera Aedes communis mosqCO74 ACMC195-04	1	1	0		1	1	1	0	0	1	1	1	1	0	1	1	1	1	0	1	1	1	0	0	1	1	1	1	0	1	1	1	1	0	0	0	0	0	0	0	0	0	0	0	0	0	0	0
Diptera	Diptera Aedes communis mosqCO75 ACMC196-04	1	1	0		1	1	1	0	0	1	1	1	1	0	1	1	1	1	0	1	1	1	0	0	1	1	1	1	0	1	1	1	1	0	0	0	0	0	0	0	0	0	0	0	0	0	0	0
Diptera	Diptera Aedes communis mosqCO76 ACMC197-04	1	1	0		1	1	1	0	0	1	1	1	1	0	1	1	1	1	0	1	1	1	0	0	1	1	1	1	0	1	1	1	1	0	0	0	0	0	0	0	0	0	0	0	0	0	0	0
Diptera	Diptera Aedes dorsalis mosq184-50 ACMC067-04	1	1	0		1	1	1	0	0	1	1	1	0	0	1	1	1	1	0	1	1	1	0	0	1	1	1	0	0	1	1	1	1	0	0	0	0	0	0	0	0	0	0	0	0	0	0	0
Diptera	Diptera Aedes dorsalis mosq184-56 ACMC070-04	1	1	0		1	1	1	0	0	1	1	1	0	0	1	1	1	1	0	1	1	1	0	0	1	1	1	0	0	1	1	1	1	0	0	0	0	0	0	0	0	0	0	0	0	0	0	0
Diptera	Diptera Aedes dorsalis mosq193-9 ACMC081-04	1	1	0		1	1	1	0	0	1	1	1	0	0	1	1	1	1	0	1	1	1	0	0	1	1	1	0	0	1	1	1	1	0	0	0	0	0	0	0	0	0	0	0	0	0	0	0
Diptera	Diptera Aedes dorsalis mosqX-37FFLT ACMC296-04	1	1	0		1	1	1	0	0	1	1	1	0	0	1	1	1	1	0	1	1	1	0	0	1	1	1	0	0	1	1	1	1	0	0	0	0	0	0	0	0	0	0	0	0	0	0	0
Diptera	Diptera Aedes euedes mosq32-2 ACMC123-04	1	1	0		1	1	0	0	0	1	1	1	1	0	1	1	1	1	0	1	1	0	0	0	1	1	1	1	0	1	1	1	1	0	0	0	0	0	0	0	0	0	0	0	0	0	0	0
Diptera	Diptera Aedes euedes mosq32-52 ACMC126-04	1	1	0		1	1	0	0	0	1	1	1	1	0	1	1	1	1	0	1	1	0	0	0	1	1	1	1	0	1	1	1	1	0	0	0	0	0	0	0	0	0	0	0	0	0	0	0
Diptera	Diptera Aedes euedes mosq35.03 ACMC133-04	1	1	0		1	1	0	0	0	1	1	1	1	0	1	1	1	1	0	1	1	0	0	0	1	1	1	1	0	1	1	1	1	0	0	0	0	0	0	0	0	0	0	0	0	0	0	0
Diptera	Diptera Aedes euedes mosqEU17 ACMC200-04	1	1	0		1	1	0	0	0	1	1	1	1	0	1	1	1	1	0	1	1	0	0	0	1	1	1	1	0	1	1	1	1	0	0	0	0	0	0	0	0	0	0	0	0	0	0	0
Diptera	Diptera Aedes euedes mosqEU43 ACMC301-04	1	1	0		1	1	0	0	0	1	1	1	1	0	1	1	1	1	0	1	1	0	0	0	1	1	1	1	0	1	1	1	1	0	0	0	0	0	0	0	0	0	0	0	0	0	0	0
Diptera	Diptera Aedes euedes mosqFT60 ACMC212-04	1	1	0		1	1	0	0	0	1	1	1	1	0	1	1	1	1	0	1	1	0	0	0	1	1	1	1	0	1	1	1	1	0	0	0	0	0	0	0	0	0	0	0	0	0	0	0
Diptera	Diptera Aedes euedes mosqX-9p1LT ACMC298-04	1	1	0		1	1	0	0	0	1	1	1	1	0	1	1	1	1	0	1	1	0	0	0	1	1	1	1	0	1	1	1	1	0	0	0	0	0	0	0	0	0	0	0	0	0	0	0
Diptera	Diptera Aedes excrucians mosq168-78 ACMC036-04	1	1	0		1	1	0	0	0	1	1	1	0	0	1	1	1	0	0	1	1	0	0	0	1	1	1	0	0	1	1	1	0	0	0	0	0	0	0	0	0	0	0	0	0	0	0	0
Diptera	Diptera Aedes excrucians mosq25.03 ACMC096-04	1	1	0		1	1	0	0	0	1	1	1	0	0	1	1	1	0	0	1	1	0	0	0	1	1	1	0	0	1	1	1	0	0	0	0	0	0	0	0	0	0	0	0	0	0	0	0
Diptera	Diptera Aedes excrucians mosq30.03 ACMC114-04	1	1	0		1	1	0	0	0	1	1	1	0	0	1	1	1	0	0	1	1	0	0	0	1	1	1	0	0	1	1	1	0	0	0	0	0	0	0	0	0	0	0	0	0	0	0	0
Diptera	Diptera Aedes excrucians mosqEX1 ACMC201-04	1	1	0		1	1	0	0	0	1	1	1	0	0	1	1	1	0	0	1	1	0	0	0	1	1	1	0	0	1	1	1	0	0	0	0	0	0	0	0	0	0	0	0	0	0	0	0
Diptera	Diptera Aedes excrucians mosqEX2 ACMC203-04	1	1	0		1	1	0	0	0	1	1	1	0	0	1	1	1	0	0	1	1	0	0	0	1	1	1	0	0	1	1	1	0	0	0	0	0	0	0	0	0	0	0	0	0	0	0	0
Diptera	Diptera Aedes excrucians mosqEX3 ACMC204-04	1	1	0		1	1	0	0	0	1	1	1	0	0	1	1	1	0	0	1	1	0	0	0	1	1	1	0	0	1	1	1	0	0	0	0	0	0	0	0	0	0	0	0	0	0	0	0
Diptera	Diptera Aedes excrucians mosqEX70 ACMC205-04	1	1	0		1	1	0	0	0	1	1	1	0	0	1	1	1	0	0	1	1	0	0	0	1	1	1	0	0	1	1	1	0	0	0	0	0	0	0	0	0	0	0	0	0	0	0	0
Diptera	Diptera Aedes fitchii mosq32-18 ACMC121-04	1	1	0		0	0	0	0	0	1	1	1	0	0	1	1	1	1	0	0	0	0	0	0	1	1	1	0	0	1	1	1	1	0	0	0	0	0	0	0	0	0	0	0	0	0	0	0
Diptera	Diptera Aedes fitchii mosqFT39 ACMC208-04	1	1	0		1	0	0	0	0	0	0	0	0	0	1	1	1	1	0	1	0	0	0	0	0	0	0	0	0	1	1	1	1	0	0	0	0	0	0	0	0	0	0	0	0	0	0	0
Diptera	Diptera Aedes fitchii mosqFT40 ACMC209-04	1	1	0		0	0	0	0	0	1	1	1	0	0	1	1	1	1	0	0	0	0	0	0	1	1	1	0	0	1	1	1	1	0	0	0	0	0	0	0	0	0	0	0	0	0	0	0
Diptera	Diptera Aedes fitchii mosqFT44ab ACMC210-04	1	1	0		0	0	0	0	0	1	1	1	0	0	1	1	1	1	0	0	0	0	0	0	1	1	1	0	0	1	1	1	1	0	0	0	0	0	0	0	0	0	0	0	0	0	0	0
Diptera	Diptera Aedes fitchii mosqFT61 ACMC213-04	1	1	0		1	1	0	0	0	1	1	1	0	0	1	1	1	0	0	1	1	0	0	0	1	1	1	0	0	1	1	1	0	0	0	0	0	0	0	0	0	0	0	0	0	0	0	0
Diptera	Diptera Aedes grossbecki mosq101-62 ACMC022-04	1	1	0		0	0	0	0	0	1	1	1	0	0	1	1	1	1	0	0	0	0	0	0	1	1	1	0	0	1	1	1	1	0	0	0	0	0	0	0	0	0	0	0	0	0	0	0
Diptera	Diptera Aedes grossbecki mosq20-19 ACMC085-04	1	1	0		0	0	0	0	0	1	1	1	0	0	1	1	1	1	0	0	0	0	0	0	1	1	1	0	0	1	1	1	1	0	0	0	0	0	0	0	0	0	0	0	0	0	0	0
Diptera	Diptera Aedes grossbecki mosqGB43 ACMC214-04	1	1	0		0	0	0	0	0	1	1	1	0	0	1	1	1	1	0	0	0	0	0	0	1	1	1	0	0	1	1	1	1	0	0	0	0	0	0	0	0	0	0	0	0	0	0	0
Diptera	Diptera Aedes implicatus mosq21-51 ACMC090-04	1	1	0		1	1	1	1	0	1	1	1	1	1	1	1	1	1	1	1	1	1	1	0	1	1	1	1	1	1	1	1	1	1	0	0	0	0	0	0	0	0	0	0	0	0	0	0
Diptera	Diptera Aedes implicatus mosq32-3 ACMC125-04	1	1	0		1	1	1	1	0	1	1	1	1	1	1	1	1	1	1	1	1	1	1	0	1	1	1	1	1	1	1	1	1	1	0	0	0	0	0	0	0	0	0	0	0	0	0	0
Diptera	Diptera Aedes implicatus mosq32-6 ACMC127-04	1	1	0		1	1	1	1	0	1	1	1	1	1	1	1	1	1	1	1	1	1	1	0	1	1	1	1	1	1	1	1	1	1	0	0	0	0	0	0	0	0	0	0	0	0	0	0
Diptera	Diptera Aedes implicatus mosq42-44 ACMC144-04	1	1	0		1	1	1	1	0	1	1	1	1	1	1	1	1	1	1	1	1	1	1	0	1	1	1	1	1	1	1	1	1	1	0	0	0	0	0	0	0	0	0	0	0	0	0	0
Diptera	Diptera Aedes implicatus mosqAB22 ACMC161-04	1	1	0		1	1	0	0	0	1	1	1	1	1	1	1	1	1	1	1	1	0	0	0	1	1	1	1	1	1	1	1	1	1	0	0	0	0	0	0	0	0	0	0	0	0	0	0
Diptera	Diptera Aedes implicatus mosqAB24 ACMC163-04	1	1	0		1	1	1	1	0	1	1	1	1	1	1	1	1	1	1	1	1	1	1	0	1	1	1	1	1	1	1	1	1	1	0	0	0	0	0	0	0	0	0	0	0	0	0	0
Diptera	Diptera Aedes implicatus mosqAB56 ACMC165-04	1	1	0		1	1	1	1	0	1	1	1	1	1	1	1	1	1	1	1	1	1	1	0	1	1	1	1	1	1	1	1	1	1	0	0	0	0	0	0	0	0	0	0	0	0	0	0
Diptera	Diptera Aedes implicatus mosqAB77 ACMC168-04	1	1	0		1	1	1	1	0	1	1	1	1	1	1	1	1	1	1	1	1	1	1	0	1	1	1	1	1	1	1	1	1	1	0	0	0	0	0	0	0	0	0	0	0	0	0	0
Diptera	Diptera Aedes implicatus mosqIP50 ACMC218-04	1	1	0		1	1	1	1	0	1	1	1	1	1	1	1	1	1	1	1	1	1	1	0	1	1	1	1	1	1	1	1	1	1	0	0	0	0	0	0	0	0	0	0	0	0	0	0
Diptera	Diptera Aedes implicatus mosqIP51 ACMC219-04	1	1	0		1	1	1	1	0	1	1	1	1	1	1	1	1	1	1	1	1	1	1	0	1	1	1	1	1	1	1	1	1	1	0	0	0	0	0	0	0	0	0	0	0	0	0	0
Diptera	Diptera Aedes implicatus mosqIP52 ACMC220-04	1	1	0		1	1	1	1	0	1	1	1	1	1	1	1	1	1	1	1	1	1	1	0	1	1	1	1	1	1	1	1	1	1	0	0	0	0	0	0	0	0	0	0	0	0	0	0
Diptera	Diptera Aedes intrudens mosq18-20 ACMC056-04	1	1	0		1	1	1	0	0	1	1	1	1	0	1	1	1	0	0	1	1	1	0	0	1	1	1	1	0	1	1	1	0	0	0	0	0	0	0	0	0	0	0	0	0	0	0	0
Diptera	Diptera Aedes intrudens mosq37-61 ACMC137-04	1	1	0		1	1	1	0	0	1	1	1	0	0	1	1	1	0	0	1	1	1	0	0	1	1	1	0	0	1	1	1	0	0	0	0	0	0	0	0	0	0	0	0	0	0	0	0
Diptera	Diptera Aedes japonicus mosgZ-65 ACMC019-04	1	1	0		1	1	1	1	1	1	1	1	1	0	1	1	1	1	0	1	1	1	1	1	1	1	1	1	0	1	1	1	1	0	0	0	0	0	0	0	0	0	0	0	0	0	0	0
Diptera	Diptera Aedes japonicus mosq191-57 ACMC078-04	1	1	0		1	1	1	1	1	1	1	1	1	0	1	1	1	1	0	1	1	1	1	1	1	1	1	1	0	1	1	1	1	0	0	0	0	0	0	0	0	0	0	0	0	0	0	0
Diptera	Diptera Aedes provocans mosq14-24 ACMC029-04	1	1	0		1	1	1	0	0	1	1	1	1	0	1	1	1	1	0	1	1	1	0	0	1	1	1	1	0	1	1	1	1	0	0	0	0	0	0	0	0	0	0	0	0	0	0	0
Diptera	Diptera Aedes provocans mosqPR60 ACMC237-04	1	1	0		1	1	1	0	0	1	1	1	1	0	1	1	1	1	0	1	1	1	0	0	1	1	1	1	0	1	1	1	1	0	0	0	0	0	0	0	0	0	0	0	0	0	0	0
Diptera	Diptera Aedes provocans mosqPR61 ACMC238-04	1	1	0		1	1	1	0	0	1	1	1	1	0	1	1	1	1	0	1	1	1	0	0	1	1	1	1	0	1	1	1	1	0	0	0	0	0	0	0	0	0	0	0	0	0	0	0
Diptera	Diptera Aedes provocans mosqPR62 ACMC239-04	1	1	0		1	1	1	0	0	1	1	1	1	0	1	1	1	1	0	1	1	1	0	0	1	1	1	1	0	1	1	1	1	0	0	0	0	0	0	0	0	0	0	0	0	0	0	0
Diptera	Diptera Aedes provocans mosqPR63 ACMC240-04	1	1	0		1	1	1	0	0	1	1	1	1	0	1	1	1	1	0	1	1	1	0	0	1	1	1	1	0	1	1	1	1	0	0	0	0	0	0	0	0	0	0	0	0	0	0	0
Diptera	Diptera Aedes provocans mosqPR64 ACMC241-04	1	1	0		1	1	1	0	0	1	1	1	1	0	1	1	1	1	0	1	1	1	0	0	1	1	1	1	0	1	1	1	1	0	0	0	0	0	0	0	0	0	0	0	0	0	0	0
Diptera	Diptera Aedes provocans mosqPR65 ACMC242-04	1	1	0		1	1	1	0	0	1	1	1	1	0	1	1	1	1	0	1	1	1	0	0	1	1	1	1	0	1	1	1	1	0	0	0	0	0	0	0	0	0	0	0	0	0	0	0
Diptera	Diptera Aedes riparius mosq21-43 ACMC088-04	1	1	0		1	1	1	1	0	1	1	1	1	0	1	1	1	1	0	1	1	1	1	0	1	1	1	1	0	1	1	1	1	0	0	0	0	0	0	0	0	0	0	0	0	0	0	0
Diptera	Diptera Aedes riparius mosq21-44 ACMC089-04	1	1	0		1	1	1	1	0	1	1	1	1	0	1	1	1	1	0	1	1	1	1	0	1	1	1	1	0	1	1	1	1	0	0	0	0	0	0	0	0	0	0	0	0	0	0	0
Diptera	Diptera Aedes riparius mosqRP1 ACMC255-04	1	1	0		1	1	1	1	0	1	1	1	1	0	1	1	1	1	0	1	1	1	1	0	1	1	1	1	0	1	1	1	1	0	0	0	0	0	0	0	0	0	0	0	0	0	0	0
Diptera	Diptera Aedes riparius mosqRP2 ACMC256-04	1	1	0		1	1	1	1	0	1	1	1	1	0	1	1	1	1	0	1	1	1	1	0	1	1	1	1	0	1	1	1	1	0	0	0	0	0	0	0	0	0	0	0	0	0	0	0
Diptera	Diptera Aedes riparius mosqRP3 ACMC257-04	1	1	0		1	1	1	1	0	1	1	1	1	0	1	1	1	1	0	1	1	1	1	0	1	1	1	1	0	1	1	1	1	0	0	0	0	0	0	0	0	0	0	0	0	0	0	0
Diptera	Diptera Aedes riparius mosqRP4 ACMC258-04	1	1	0		1	1	1	1	0	1	1	1	1	0	1	1	1	1	0	1	1	1	1	0	1	1	1	1	0	1	1	1	1	0	0	0	0	0	0	0	0	0	0	0	0	0	0	0
Diptera	Diptera Aedes riparius mosqRP5 ACMC259-04	1	1	0		1	1	1	1	0	1	1	1	1	0	1	1	1	1	0	1	1	1	1	0	1	1	1	1	0	1	1	1	1	0	0	0	0	0	0	0	0	0	0	0	0	0	0	0
Diptera	Diptera Aedes sollicitans mosqSL5 ACMC262-04	1	1	0		1	1	1	0	0	1	1	1	1	1	1	1	1	1	0	1	1	1	0	0	1	1	1	1	1	1	1	1	1	0	0	0	0	0	0	0	0	0	0	0	0	0	0	0
Diptera	Diptera Aedes sollicitans mosqSL6 ACMC263-04	1	1	0		1	1	1	0	0	1	1	1	1	1	1	1	1	1	0	1	1	1	0	0	1	1	1	1	1	1	1	1	1	0	0	0	0	0	0	0	0	0	0	0	0	0	0	0
Diptera	Diptera Aedes sollicitans mosqSL7 ACMC264-04	1	1	0		1	1	1	0	0	1	1	1	1	1	1	1	1	1	0	1	1	1	0	0	1	1	1	1	1	1	1	1	1	0	0	0	0	0	0	0	0	0	0	0	0	0	0	0
Diptera	Diptera Aedes stimulans mosq1.03 ACMC020-04	1	1	0		1	1	0	0	0	1	1	1	1	0	1	1	1	0	0	1	1	0	0	0	1	1	1	1	0	1	1	1	0	0	0	0	0	0	0	0	0	0	0	0	0	0	0	0
Diptera	Diptera Aedes stimulans mosq10.03 ACMC021-04	1	1	0		1	1	0	0	0	1	1	1	1	0	1	1	1	0	0	1	1	0	0	0	1	1	1	1	0	1	1	1	0	0	0	0	0	0	0	0	0	0	0	0	0	0	0	0
Diptera	Diptera Aedes stimulans mosq12.03 ACMC025-04	1	1	0		1	1	0	0	0	1	1	1	1	0	1	1	1	0	0	1	1	0	0	0	1	1	1	1	0	1	1	1	0	0	0	0	0	0	0	0	0	0	0	0	0	0	0	0
Diptera	Diptera Aedes stimulans mosq13.03 ACMC026-04	1	1	0		1	1	0	0	0	1	1	1	1	0	1	1	1	0	0	1	1	0	0	0	1	1	1	1	0	1	1	1	0	0	0	0	0	0	0	0	0	0	0	0	0	0	0	0
Diptera	Diptera Aedes stimulans mosq14.03 ACMC027-04	1	1	0		1	1	0	0	0	1	1	1	1	0	1	1	1	0	0	1	1	0	0	0	1	1	1	1	0	1	1	1	0	0	0	0	0	0	0	0	0	0	0	0	0	0	0	0
Diptera	Diptera Aedes stimulans mosq14-19 ACMC028-04	1	1	0		1	1	0	0	0	1	1	1	1	0	1	1	1	0	0	1	1	0	0	0	1	1	1	1	0	1	1	1	0	0	0	0	0	0	0	0	0	0	0	0	0	0	0	0
Diptera	Diptera Aedes stimulans mosq15.03 ACMC030-04	1	1	0		1	1	0	0	0	1	1	0	0	0	1	1	1	0	0	1	1	0	0	0	1	1	0	0	0	1	1	1	0	0	0	0	0	0	0	0	0	0	0	0	0	0	0	0
Diptera	Diptera Aedes stimulans mosq16.03 ACMC031-04	1	1	0		1	1	0	0	0	1	1	1	1	0	1	1	1	0	0	1	1	0	0	0	1	1	1	1	0	1	1	1	0	0	0	0	0	0	0	0	0	0	0	0	0	0	0	0
Diptera	Diptera Aedes stimulans mosq17.03 ACMC037-04	1	1	0		1	1	0	0	0	1	1	1	1	0	1	1	1	0	0	1	1	0	0	0	1	1	1	1	0	1	1	1	0	0	0	0	0	0	0	0	0	0	0	0	0	0	0	0
Diptera	Diptera Aedes stimulans mosq18.03 ACMC055-04	1	1	0		1	1	0	0	0	1	1	1	1	0	1	1	1	0	0	1	1	0	0	0	1	1	1	1	0	1	1	1	0	0	0	0	0	0	0	0	0	0	0	0	0	0	0	0
Diptera	Diptera Aedes stimulans mosq184-38 ACMC065-04	1	1	0		1	1	0	0	0	1	1	1	1	0	1	1	1	0	0	1	1	0	0	0	1	1	1	1	0	1	1	1	0	0	0	0	0	0	0	0	0	0	0	0	0	0	0	0
Diptera	Diptera Aedes stimulans mosq184-8 ACMC072-04	1	1	0		1	1	0	0	0	1	1	1	0	0	1	1	1	0	0	1	1	0	0	0	1	1	1	0	0	1	1	1	0	0	0	0	0	0	0	0	0	0	0	0	0	0	0	0
Diptera	Diptera Aedes stimulans mosq19.03 ACMC075-04	1	1	0		1	1	0	0	0	1	1	1	1	0	1	1	1	0	0	1	1	0	0	0	1	1	1	1	0	1	1	1	0	0	0	0	0	0	0	0	0	0	0	0	0	0	0	0
Diptera	Diptera Aedes stimulans mosq2.03 ACMC083-04	1	1	0		1	1	0	0	0	1	1	1	1	0	1	1	1	0	0	1	1	0	0	0	1	1	1	1	0	1	1	1	0	0	0	0	0	0	0	0	0	0	0	0	0	0	0	0
Diptera	Diptera Aedes stimulans mosq20.03 ACMC084-04	1	1	0		1	1	0	0	0	1	1	1	1	0	1	1	1	0	0	1	1	0	0	0	1	1	1	1	0	1	1	1	0	0	0	0	0	0	0	0	0	0	0	0	0	0	0	0
Diptera	Diptera Aedes stimulans mosq21.03 ACMC086-04	1	1	0		1	1	0	0	0	1	1	1	1	0	1	1	1	0	0	1	1	0	0	0	1	1	1	1	0	1	1	1	0	0	0	0	0	0	0	0	0	0	0	0	0	0	0	0
Diptera	Diptera Aedes stimulans mosq23.03 ACMC093-04	1	1	0		1	1	0	0	0	1	1	1	1	0	1	1	1	0	0	1	1	0	0	0	1	1	1	1	0	1	1	1	0	0	0	0	0	0	0	0	0	0	0	0	0	0	0	0
Diptera	Diptera Aedes stimulans mosq24-17 ACMC094-04	1	1	0		1	1	0	0	0	1	1	1	1	0	1	1	1	0	0	1	1	0	0	0	1	1	1	1	0	1	1	1	0	0	0	0	0	0	0	0	0	0	0	0	0	0	0	0
Diptera	Diptera Aedes stimulans mosq24-78 ACMC095-04	1	1	0		1	1	0	0	0	1	1	1	1	0	1	1	1	0	0	1	1	0	0	0	1	1	1	1	0	1	1	1	0	0	0	0	0	0	0	0	0	0	0	0	0	0	0	0
Diptera	Diptera Aedes stimulans mosq31.03 ACMC116-04	1	1	0		1	1	0	0	0	1	1	1	1	0	1	1	1	0	0	1	1	0	0	0	1	1	1	1	0	1	1	1	0	0	0	0	0	0	0	0	0	0	0	0	0	0	0	0
Diptera	Diptera Aedes stimulans mosq32-13 ACMC119-04	1	1	0		1	1	0	0	0	1	1	1	1	0	1	1	1	0	0	1	1	0	0	0	1	1	1	1	0	1	1	1	0	0	0	0	0	0	0	0	0	0	0	0	0	0	0	0
Diptera	Diptera Aedes stimulans mosq32-19 ACMC122-04	1	1	0		1	1	0	0	0	1	1	1	1	0	1	1	1	0	0	1	1	0	0	0	1	1	1	1	0	1	1	1	0	0	0	0	0	0	0	0	0	0	0	0	0	0	0	0
Diptera	Diptera Aedes stimulans mosq33.03 ACMC130-04	1	1	0		1	1	0	0	0	1	1	1	1	0	1	1	1	0	0	1	1	0	0	0	1	1	1	1	0	1	1	1	0	0	0	0	0	0	0	0	0	0	0	0	0	0	0	0
Diptera	Diptera Aedes stimulans mosq44-69 ACMC150-04	1	1	0		1	1	0	0	0	1	1	1	1	0	1	1	1	0	0	1	1	0	0	0	1	1	1	1	0	1	1	1	0	0	0	0	0	0	0	0	0	0	0	0	0	0	0	0
Diptera	Diptera Aedes stimulans mosqEX16 ACMC202-04	1	1	0		1	1	0	0	0	1	1	1	1	0	1	1	1	0	0	1	1	0	0	0	1	1	1	1	0	1	1	1	0	0	0	0	0	0	0	0	0	0	0	0	0	0	0	0
Diptera	Diptera Aedes stimulans mosqFT59 ACMC211-04	1	1	0		1	1	0	0	0	1	1	1	1	0	1	1	1	0	0	1	1	0	0	0	1	1	1	1	0	1	1	1	0	0	0	0	0	0	0	0	0	0	0	0	0	0	0	0
Diptera	Diptera Aedes triseriatus mosq172-41ab ACMC039-04	1	1	0		1	1	1	0	0	1	1	1	1	0	1	1	1	1	0	1	1	1	0	0	1	1	1	1	0	1	1	1	1	0	0	0	0	0	0	0	0	0	0	0	0	0	0	0
Diptera	Diptera Aedes triseriatus mosq172-64ab ACMC040-04	1	1	0		1	1	1	0	0	1	1	1	1	0	1	1	1	1	0	1	1	1	0	0	1	1	1	1	0	1	1	1	1	0	0	0	0	0	0	0	0	0	0	0	0	0	0	0
Diptera	Diptera Aedes triseriatus mosq176-12 ACMC046-04	1	1	0		1	1	0	0	0	1	1	1	1	0	1	1	1	1	0	1	1	0	0	0	1	1	1	1	0	1	1	1	1	0	0	0	0	0	0	0	0	0	0	0	0	0	0	0
Diptera	Diptera Aedes triseriatus mosq176-16ab ACMC048-04	1	1	0		1	1	1	0	0	1	1	1	1	0	1	1	1	1	0	1	1	1	0	0	1	1	1	1	0	1	1	1	1	0	0	0	0	0	0	0	0	0	0	0	0	0	0	0
Diptera	Diptera Aedes triseriatus mosq184-35 ACMC064-04	1	1	0		1	1	1	0	0	1	1	1	1	0	1	1	1	1	0	1	1	1	0	0	1	1	1	1	0	1	1	1	1	0	0	0	0	0	0	0	0	0	0	0	0	0	0	0
Diptera	Diptera Aedes triseriatus mosqTS14 ACMC279-04	1	1	0		1	1	1	0	0	1	1	1	1	0	1	1	1	1	0	1	1	1	0	0	1	1	1	1	0	1	1	1	1	0	0	0	0	0	0	0	0	0	0	0	0	0	0	0
Diptera	Diptera Aedes triseriatus mosqTS67 ACMC280-04	1	1	0		1	1	1	0	0	1	1	1	1	0	1	1	1	1	0	1	1	1	0	0	1	1	1	1	0	1	1	1	1	0	0	0	0	0	0	0	0	0	0	0	0	0	0	0
Diptera	Diptera Aedes triseriatus mosqTS68 ACMC281-04	1	1	0		1	1	1	0	0	1	1	1	1	0	1	1	1	1	0	1	1	1	0	0	1	1	1	1	0	1	1	1	1	0	0	0	0	0	0	0	0	0	0	0	0	0	0	0
Diptera	Diptera Aedes trivittatus mosq176-21 ACMC050-04	1	1	0		1	1	1	0	0	1	1	1	1	0	1	1	1	1	0	1	1	1	0	0	1	1	1	1	0	1	1	1	1	0	0	0	0	0	0	0	0	0	0	0	0	0	0	0
Diptera	Diptera Aedes trivittatus mosq176-9 ACMC052-04	1	1	0		1	1	1	0	0	1	1	1	1	0	1	1	1	1	0	1	1	1	0	0	1	1	1	1	0	1	1	1	1	0	0	0	0	0	0	0	0	0	0	0	0	0	0	0
Diptera	Diptera Aedes trivittatus mosq281-15 ACMC102-04	1	1	0		1	1	1	0	0	1	1	1	1	0	1	1	1	1	0	1	1	1	0	0	1	1	1	1	0	1	1	1	1	0	0	0	0	0	0	0	0	0	0	0	0	0	0	0
Diptera	Diptera Aedes trivittatus mosq281-18 ACMC103-04	1	1	0		1	1	1	0	0	1	1	1	1	0	1	1	1	1	0	1	1	1	0	0	1	1	1	1	0	1	1	1	1	0	0	0	0	0	0	0	0	0	0	0	0	0	0	0
Diptera	Diptera Aedes trivittatus mosq281-45 ACMC107-04	1	1	0		1	1	1	0	0	1	1	1	1	0	1	1	1	1	0	1	1	1	0	0	1	1	1	1	0	1	1	1	1	0	0	0	0	0	0	0	0	0	0	0	0	0	0	0
Diptera	Diptera Aedes trivittatus mosq281-70 ACMC108-04	1	1	0		1	1	1	0	0	1	1	1	1	0	1	1	1	1	0	1	1	1	0	0	1	1	1	1	0	1	1	1	1	0	0	0	0	0	0	0	0	0	0	0	0	0	0	0
Diptera	Diptera Aedes trivittatus mosq281-74 ACMC109-04	1	1	0		1	1	1	0	0	1	1	1	1	0	1	1	1	1	0	1	1	1	0	0	1	1	1	1	0	1	1	1	1	0	0	0	0	0	0	0	0	0	0	0	0	0	0	0
Diptera	Diptera Aedes trivittatus mosqTV25 ACMC284-04	1	1	0		1	1	1	0	0	1	1	1	1	0	1	1	1	1	0	1	1	1	0	0	1	1	1	1	0	1	1	1	1	0	0	0	0	0	0	0	0	0	0	0	0	0	0	0
Diptera	Diptera Aedes vexans mosq16-8 ACMC033-04	1	1	0		1	1	1	1	0	1	1	1	1	0	1	1	1	1	0	1	1	1	1	0	1	1	1	1	0	1	1	1	1	0	0	0	0	0	0	0	0	0	0	0	0	0	0	0
Diptera	Diptera Aedes vexans mosq178-22 ACMC053-04	1	1	0		1	1	1	1	0	1	1	1	1	0	1	1	1	1	0	1	1	1	1	0	1	1	1	1	0	1	1	1	1	0	0	0	0	0	0	0	0	0	0	0	0	0	0	0
Diptera	Diptera Aedes vexans mosq281-27 ACMC104-04	1	1	0		1	1	1	1	0	1	1	1	1	0	1	1	1	1	0	1	1	1	1	0	1	1	1	1	0	1	1	1	1	0	0	0	0	0	0	0	0	0	0	0	0	0	0	0
Diptera	Diptera Aedes vexans mosq34.03 ACMC131-04	1	1	0		1	1	1	1	0	1	1	1	1	0	1	1	1	1	0	1	1	1	1	0	1	1	1	1	0	1	1	1	1	0	0	0	0	0	0	0	0	0	0	0	0	0	0	0
Diptera	Diptera Aedes vexans mosqE1-72 ACMC198-04	1	1	0		1	1	1	1	0	1	1	1	1	0	1	1	1	1	0	1	1	1	1	0	1	1	1	1	0	1	1	1	1	0	0	0	0	0	0	0	0	0	0	0	0	0	0	0
Diptera	Diptera Aedes vexans mosqJ1-36 ACMC221-04	1	1	0		1	1	1	1	0	1	1	1	1	0	1	1	1	1	0	1	1	1	1	0	1	1	1	1	0	1	1	1	1	0	0	0	0	0	0	0	0	0	0	0	0	0	0	0
Diptera	Diptera Aedes vexans mosqT1-10 ACMC276-04	1	1	0		1	1	1	1	0	1	1	1	1	0	1	1	1	1	0	1	1	1	1	0	1	1	1	1	0	1	1	1	1	0	0	0	0	0	0	0	0	0	0	0	0	0	0	0
Diptera	Diptera Aedes vexans mosqT1-2 ACMC277-04	1	1	0		1	1	1	1	0	1	1	1	1	0	1	1	1	1	0	1	1	1	1	0	1	1	1	1	0	1	1	1	1	0	0	0	0	0	0	0	0	0	0	0	0	0	0	0
Diptera	Diptera Aedes vexans mosqVXVN49 ACMC288-04	1	1	0		1	1	1	1	0	1	1	1	1	0	1	1	1	1	0	1	1	1	1	0	1	1	1	1	0	1	1	1	1	0	0	0	0	0	0	0	0	0	0	0	0	0	0	0
Diptera	Diptera Aedes vexans mosqVXVN50 ACMC289-04	1	1	0		1	1	1	1	0	1	1	1	1	0	1	1	1	1	0	1	1	1	1	0	1	1	1	1	0	1	1	1	1	0	0	0	0	0	0	0	0	0	0	0	0	0	0	0
Diptera	Diptera Aedes vexans mosqVXVN51 ACMC290-04	1	1	0		1	1	1	1	0	1	1	1	1	0	1	1	1	1	0	1	1	1	1	0	1	1	1	1	0	1	1	1	1	0	0	0	0	0	0	0	0	0	0	0	0	0	0	0
Diptera	Diptera Allograpta fascifrons EU241736 GBDP5748-09	0	0	0		1	1	0	0	0	0	0	0	0	0	0	0	0	0	0	1	1	0	0	0	0	0	0	0	0	0	0	0	0	0	0	0	0	0	0	0	0	0	0	0	1	1	0	0
Diptera	Diptera Allograpta fascifrons EU241737 GBDP5747-09	1	1	0		1	0	0	0	0	1	0	0	0	0	0	0	0	0	0	1	0	0	0	0	1	0	0	0	0	0	0	0	0	0	0	0	0	0	0	0	0	0	0	0	1	1	0	0
Diptera	Diptera Allograpta neotropica EU241733 GBDP5751-09	1	1	0		1	1	1	1	0	1	1	1	1	0	1	1	1	0	0	1	1	1	1	0	1	1	1	1	0	1	1	1	0	0	0	0	0	0	0	0	0	0	0	0	1	1	0	0
Diptera	Diptera Allograpta neotropica EU241734 GBDP5750-09	1	1	0		1	1	1	0	0	1	1	1	1	0	1	1	1	0	0	1	1	1	0	0	1	1	1	1	0	1	1	1	0	0	0	0	0	0	0	0	0	0	0	0	1	1	0	0
Diptera	Diptera Anastrepha fraterculus DQ116196 GBDP2051-06	1	1	1		1	1	1	0	0	1	1	0	0	0	0	0	0	0	0	1	1	1	0	0	1	1	0	0	0	0	0	0	0	0	0	0	0	0	0	1	1	1	1	0	1	1	1	0
Diptera	Diptera Anastrepha fraterculus DQ116197 GBDP2052-06	1	1	1		1	1	1	0	0	1	1	0	0	0	1	0	0	0	0	1	1	1	0	0	1	1	0	0	0	1	0	0	0	0	0	0	0	0	0	1	1	1	1	0	1	1	1	0
Diptera	Diptera Anastrepha fraterculus DQ116198 GBDP2053-06	1	1	1		1	1	0	0	0	1	1	0	0	0	1	1	1	1	0	1	1	0	0	0	1	1	0	0	0	1	1	1	1	0	0	0	0	0	0	1	1	1	1	0	1	1	1	0
Diptera	Diptera Anastrepha fraterculus DQ116200 GBDP2055-06	1	1	1		1	1	0	0	0	1	1	0	0	0	1	1	1	1	0	1	1	0	0	0	1	1	0	0	0	1	1	1	1	0	0	0	0	0	0	1	1	1	1	0	1	1	1	0
Diptera	Diptera Anastrepha fraterculus DQ116201 GBDP2056-06	1	1	1		1	1	0	0	0	1	1	0	0	0	1	1	1	1	0	1	1	0	0	0	1	1	0	0	0	1	1	1	1	0	0	0	0	0	0	1	1	1	1	0	1	1	1	0
Diptera	Diptera Anastrepha fraterculus DQ116202 GBDP2057-06	0	0	1		1	1	0	0	0	1	1	0	0	0	0	0	0	0	0	1	1	0	0	0	1	1	0	0	0	0	0	0	0	0	0	0	0	0	0	1	1	1	1	0	1	1	1	0
Diptera	Diptera Anastrepha fraterculus DQ116203 GBDP2058-06	0	0	1		0	0	0	0	0	0	0	0	0	0	0	0	0	0	0	0	0	0	0	0	0	0	0	0	0	0	0	0	0	0	0	0	0	0	0	1	1	1	1	0	1	1	1	0
Diptera	Diptera Anastrepha grandis DQ116204 GBDP2059-06	1	1	1		1	1	1	0	0	1	1	1	1	0	1	1	1	1	1	1	1	1	0	0	1	1	1	1	0	1	1	1	1	1	0	0	0	0	0	1	1	1	1	0	1	1	1	0
Diptera	Diptera Anastrepha grandis DQ116205 GBDP2060-06	1	1	1		1	1	1	0	0	1	1	1	1	0	1	1	1	1	1	1	1	1	0	0	1	1	1	1	0	1	1	1	1	1	0	0	0	0	0	1	1	1	1	0	1	1	1	0
Diptera	Diptera Anastrepha grandis DQ116206 GBDP2061-06	1	1	1		0	0	0	0	0	1	1	0	1	0	0	0	0	0	0	0	0	0	0	0	1	1	0	1	0	0	0	0	0	0	0	0	0	0	0	1	1	1	1	0	1	1	1	0
Diptera	Diptera Anastrepha obliqua DQ116208 GBDP2063-06	1	1	1		0	0	0	0	0	0	0	0	0	0	1	1	1	0	0	0	0	0	0	0	0	0	0	0	0	1	1	1	0	0	0	0	0	0	0	1	1	1	1	0	1	1	1	0
Diptera	Diptera Anastrepha obliqua DQ116209 GBDP2064-06	1	1	1		0	0	0	0	0	0	0	0	0	0	1	1	1	0	0	0	0	0	0	0	0	0	0	0	0	1	1	1	0	0	0	0	0	0	0	1	1	1	1	0	1	1	1	0
Diptera	Diptera Anastrepha obliqua DQ116210 GBDP2065-06	0	0	1		0	0	0	0	0	0	0	0	0	0	0	0	0	0	0	0	0	0	0	0	0	0	0	0	0	0	0	0	0	0	0	0	0	0	0	1	1	1	1	0	1	1	1	0
Diptera	Diptera Anastrepha obliqua DQ116211 GBDP2066-06	0	0	1		0	0	0	0	0	0	0	0	0	0	0	0	0	0	0	0	0	0	0	0	0	0	0	0	0	0	0	0	0	0	0	0	0	0	0	1	1	1	1	0	1	1	1	0
Diptera	Diptera Anastrepha obliqua DQ116213 GBDP2068-06	0	0	1		0	0	0	0	0	0	0	0	0	0	0	0	0	0	0	0	0	0	0	0	0	0	0	0	0	0	0	0	0	0	0	0	0	0	0	1	1	1	1	0	1	1	1	0
Diptera	Diptera Anastrepha obliqua DQ116214 GBDP2069-06	1	1	1		0	0	0	0	0	0	0	0	0	0	1	1	1	0	0	0	0	0	0	0	0	0	0	0	0	1	1	1	0	0	0	0	0	0	0	1	1	1	1	0	1	1	1	0
Diptera	Diptera Anastrepha serpentina DQ116215 GBDP2070-06	1	1	1		1	1	1	1	0	1	1	1	1	0	1	1	1	1	0	1	1	1	1	0	1	1	1	1	0	1	1	1	1	0	0	0	0	0	0	1	1	1	1	0	1	1	1	0
Diptera	Diptera Anastrepha serpentina DQ116216 GBDP2071-06	1	1	1		1	1	1	1	0	1	1	1	1	0	0	0	0	1	0	1	1	1	1	0	1	1	1	1	0	0	0	0	1	0	0	0	0	0	0	1	1	1	1	0	1	1	1	0
Diptera	Diptera Anastrepha striata DQ116221 GBDP2076-06	1	1	1		1	1	1	1	0	1	1	1	1	0	1	1	1	1	1	1	1	1	1	0	1	1	1	1	0	1	1	1	1	1	0	0	0	0	0	1	1	1	1	0	1	1	1	0
Diptera	Diptera Anastrepha striata DQ116222 GBDP2077-06	1	1	1		1	1	1	1	0	1	1	1	1	0	1	1	1	1	1	1	1	1	1	0	1	1	1	1	0	1	1	1	1	1	0	0	0	0	0	1	1	1	1	0	1	1	1	0
Diptera	Diptera Anastrepha striata DQ116223 GBDP2078-06	1	1	1		1	1	1	1	0	1	1	1	1	0	1	1	1	1	1	1	1	1	1	0	1	1	1	1	0	1	1	1	1	1	0	0	0	0	0	1	1	1	1	0	1	1	1	0
Diptera	Diptera Anastrepha striata DQ116224 GBDP2079-06	1	1	1		1	1	1	1	0	1	1	1	1	0	1	1	1	1	1	1	1	1	1	0	1	1	1	1	0	1	1	1	1	1	0	0	0	0	0	1	1	1	1	0	1	1	1	0
Diptera	Diptera Anastrepha striata DQ116225 GBDP2080-06	1	1	1		1	1	1	1	0	1	1	1	1	0	1	1	1	1	1	1	1	1	1	0	1	1	1	1	0	1	1	1	1	1	0	0	0	0	0	1	1	1	1	0	1	1	1	0
Diptera	Diptera Anastrepha striata DQ116226 GBDP2081-06	1	1	1		1	1	1	1	0	1	1	1	1	0	1	1	1	1	1	1	1	1	1	0	1	1	1	1	0	1	1	1	1	1	0	0	0	0	0	1	1	1	1	0	1	1	1	0
Diptera	Diptera Anastrepha striata DQ116227 GBDP2082-06	1	1	1		1	1	1	1	0	1	1	1	1	0	1	1	1	1	1	1	1	1	1	0	1	1	1	1	0	1	1	1	1	1	0	0	0	0	0	1	1	1	1	0	1	1	1	0
Diptera	Diptera Anastrepha striata DQ116228 GBDP2083-06	1	1	1		1	1	1	1	0	1	1	1	1	0	1	1	1	1	1	1	1	1	1	0	1	1	1	1	0	1	1	1	1	1	0	0	0	0	0	1	1	1	1	0	1	1	1	0
Diptera	Diptera Anastrepha turpiniae DQ116229 GBDP2084-06	0	0	1		0	0	0	0	0	0	0	0	0	0	0	0	0	0	0	0	0	0	0	0	0	0	0	0	0	0	0	0	0	0	0	0	0	0	0	1	1	1	1	0	1	1	1	0
Diptera	Diptera Anastrepha turpiniae DQ116230 GBDP2085-06	0	0	1		0	0	0	0	0	0	0	0	0	0	0	0	0	0	0	0	0	0	0	0	0	0	0	0	0	0	0	0	0	0	0	0	0	0	0	1	1	1	1	0	1	1	1	0
Diptera	Diptera Anopheles albitarsis B DQ076210 GBDP2018-06	1	1	0		1	0	0	0	0	1	1	1	1	0	1	1	1	1	0	1	0	0	0	0	1	1	1	1	0	1	1	1	1	0	0	0	0	0	0	0	0	1	0	0	0	0	0	0
Diptera	Diptera Anopheles albitarsis B DQ076211 GBDP2019-06	1	1	0		1	0	0	0	0	1	1	1	1	0	1	1	1	1	0	1	0	0	0	0	1	1	1	1	0	1	1	1	1	0	0	0	0	0	0	0	0	1	0	0	0	0	0	0
Diptera	Diptera Anopheles albitarsis B DQ076212 GBDP2020-06	1	1	0		1	0	0	0	0	1	1	1	1	0	1	1	1	1	0	1	0	0	0	0	1	1	1	1	0	1	1	1	1	0	0	0	0	0	0	0	0	1	0	0	0	0	0	0
Diptera	Diptera Anopheles albitarsis B DQ076213 GBDP2021-06	1	1	0		1	0	0	0	0	1	1	1	1	0	1	1	1	1	0	1	0	0	0	0	1	1	1	1	0	1	1	1	1	0	0	0	0	0	0	0	0	1	0	0	0	0	0	0
Diptera	Diptera Anopheles albitarsis B DQ076214 GBDP2022-06	1	1	0		1	0	0	0	0	1	1	1	1	0	1	1	1	1	0	1	0	0	0	0	1	1	1	1	0	1	1	1	1	0	0	0	0	0	0	0	0	1	0	0	0	0	0	0
Diptera	Diptera Anopheles albitarsis B DQ076215 GBDP2023-06	1	1	0		1	0	0	0	0	1	1	1	1	0	1	1	1	1	0	1	0	0	0	0	1	1	1	1	0	1	1	1	1	0	0	0	0	0	0	0	0	1	0	0	0	0	0	0
Diptera	Diptera Anopheles albitarsis DQ076204 GBDP2012-06	1	1	0		1	1	1	0	0	1	1	1	1	0	1	1	1	1	0	1	1	1	0	0	1	1	1	1	0	1	1	1	1	0	0	0	0	0	0	0	0	1	0	0	0	0	0	0
Diptera	Diptera Anopheles albitarsis DQ076205 GBDP2013-06	1	1	0		1	1	1	0	0	1	1	1	1	0	1	1	1	1	0	1	1	1	0	0	1	1	1	1	0	1	1	1	1	0	0	0	0	0	0	0	0	1	0	0	0	0	0	0
Diptera	Diptera Anopheles albitarsis DQ076206 GBDP2014-06	1	1	0		1	1	1	0	0	1	1	1	1	0	1	1	1	1	0	1	1	1	0	0	1	1	1	1	0	1	1	1	1	0	0	0	0	0	0	0	0	1	0	0	0	0	0	0
Diptera	Diptera Anopheles albitarsis DQ076207 GBDP2015-06	1	1	0		1	0	0	0	0	1	1	1	1	0	1	1	1	1	0	1	0	0	0	0	1	1	1	1	0	1	1	1	1	0	0	0	0	0	0	0	0	1	0	0	0	0	0	0
Diptera	Diptera Anopheles albitarsis DQ076208 GBDP2016-06	1	1	0		1	1	1	0	0	1	1	1	1	0	1	1	1	1	0	1	1	1	0	0	1	1	1	1	0	1	1	1	1	0	0	0	0	0	0	0	0	1	0	0	0	0	0	0
Diptera	Diptera Anopheles albitarsis DQ076209 GBDP2017-06	1	1	0		1	1	1	0	0	1	1	1	1	0	1	1	1	1	0	1	1	1	0	0	1	1	1	1	0	1	1	1	1	0	0	0	0	0	0	0	0	1	0	0	0	0	0	0
Diptera	Diptera Anopheles albitarsis E DQ076231 GBDP2038-06	1	1	0		1	1	1	1	0	1	1	1	1	0	1	1	1	1	0	1	1	1	1	0	1	1	1	1	0	1	1	1	1	0	0	0	0	0	0	0	0	1	0	0	0	0	0	0
Diptera	Diptera Anopheles albitarsis E DQ076232 GBDP2039-06	1	1	0		1	1	1	1	0	1	1	1	1	0	1	1	1	1	0	1	1	1	1	0	1	1	1	1	0	1	1	1	1	0	0	0	0	0	0	0	0	1	0	0	0	0	0	0
Diptera	Diptera Anopheles albitarsis E DQ076233 GBDP2040-06	1	1	0		1	1	1	1	0	1	1	1	0	0	1	1	1	1	0	1	1	1	1	0	1	1	1	0	0	1	1	1	1	0	0	0	0	0	0	0	0	1	0	0	0	0	0	0
Diptera	Diptera Anopheles albitarsis E DQ076234 GBDP2041-06	1	1	0		0	0	0	1	0	1	1	1	1	0	1	1	0	1	0	0	0	0	1	0	1	1	1	1	0	1	1	0	1	0	0	0	0	0	0	0	0	1	0	0	0	0	0	0
Diptera	Diptera Anopheles barbirostris AB331570 GBDP4694-08	1	1	0		1	1	1	0	0	1	1	1	1	0	1	1	1	1	0	1	1	1	0	0	1	1	1	1	0	1	1	1	1	0	0	0	0	0	0	0	0	1	0	0	0	0	0	0
Diptera	Diptera Anopheles barbirostris AB331571 GBDP4693-08	1	1	0		1	1	1	0	0	1	1	1	1	0	1	1	1	1	0	1	1	1	0	0	1	1	1	1	0	1	1	1	1	0	0	0	0	0	0	0	0	1	0	0	0	0	0	0
Diptera	Diptera Anopheles barbirostris AB331572 GBDP4692-08	1	1	0		1	1	1	0	0	1	1	1	1	0	1	1	1	1	0	1	1	1	0	0	1	1	1	1	0	1	1	1	1	0	0	0	0	0	0	0	0	1	0	0	0	0	0	0
Diptera	Diptera Anopheles barbirostris AB331573 GBDP4691-08	1	1	0		1	1	1	0	0	1	1	1	1	0	1	1	1	1	0	1	1	1	0	0	1	1	1	1	0	1	1	1	1	0	0	0	0	0	0	0	0	1	0	0	0	0	0	0
Diptera	Diptera Anopheles barbirostris AB331574 GBDP4690-08	1	1	0		1	1	1	0	0	1	1	1	1	0	1	1	1	1	0	1	1	1	0	0	1	1	1	1	0	1	1	1	1	0	0	0	0	0	0	0	0	1	0	0	0	0	0	0
Diptera	Diptera Anopheles barbirostris AB331575 GBDP4689-08	1	1	0		1	1	1	0	0	1	1	1	1	0	1	1	1	1	0	1	1	1	0	0	1	1	1	1	0	1	1	1	1	0	0	0	0	0	0	0	0	1	0	0	0	0	0	0
Diptera	Diptera Anopheles barbirostris AB331576 GBDP4688-08	1	1	0		1	1	1	0	0	1	1	1	1	0	1	1	1	1	0	1	1	1	0	0	1	1	1	1	0	1	1	1	1	0	0	0	0	0	0	0	0	1	0	0	0	0	0	0
Diptera	Diptera Anopheles barbirostris AB331577 GBDP4687-08	1	1	0		1	1	1	0	0	1	1	1	1	0	1	1	1	1	0	1	1	1	0	0	1	1	1	1	0	1	1	1	1	0	0	0	0	0	0	0	0	1	0	0	0	0	0	0
Diptera	Diptera Anopheles barbirostris AB331578 GBDP4686-08	1	1	0		1	1	1	0	0	1	1	1	1	0	1	1	1	1	0	1	1	1	0	0	1	1	1	1	0	1	1	1	1	0	0	0	0	0	0	0	0	1	0	0	0	0	0	0
Diptera	Diptera Anopheles barbirostris AB331579 GBDP4685-08	1	1	0		1	1	1	0	0	1	1	1	1	0	1	1	1	1	0	1	1	1	0	0	1	1	1	1	0	1	1	1	1	0	0	0	0	0	0	0	0	1	0	0	0	0	0	0
Diptera	Diptera Anopheles barbirostris AB331580 GBDP4684-08	1	1	0		1	1	1	0	0	1	1	1	1	0	1	1	1	1	0	1	1	1	0	0	1	1	1	1	0	1	1	1	1	0	0	0	0	0	0	0	0	1	0	0	0	0	0	0
Diptera	Diptera Anopheles barbirostris AB331581 GBDP4683-08	1	1	0		1	1	1	0	0	1	1	1	1	0	1	1	0	0	0	1	1	1	0	0	1	1	1	1	0	1	1	0	0	0	0	0	0	0	0	0	0	1	0	0	0	0	0	0
Diptera	Diptera Anopheles barbirostris AB362235 GBDP4367-08	1	1	0		1	1	1	0	0	1	1	1	1	0	1	1	1	1	0	1	1	1	0	0	1	1	1	1	0	1	1	1	1	0	0	0	0	0	0	0	0	1	0	0	0	0	0	0
Diptera	Diptera Anopheles barbirostris AB362236 GBDP4366-08	1	1	0		1	1	1	0	0	1	1	1	1	0	1	1	1	1	0	1	1	1	0	0	1	1	1	1	0	1	1	1	1	0	0	0	0	0	0	0	0	1	0	0	0	0	0	0
Diptera	Diptera Anopheles barbirostris AB362237 GBDP4365-08	1	1	0		1	1	1	0	0	1	1	1	1	0	1	1	1	1	0	1	1	1	0	0	1	1	1	1	0	1	1	1	1	0	0	0	0	0	0	0	0	1	0	0	0	0	0	0
Diptera	Diptera Anopheles barbirostris AB362238 GBDP4364-08	1	1	0		1	1	1	0	0	1	1	1	1	1	1	1	1	1	0	1	1	1	0	0	1	1	1	1	1	1	1	1	1	0	0	0	0	0	0	0	0	1	0	0	0	0	0	0
Diptera	Diptera Anopheles barbirostris AB362239 GBDP4363-08	1	1	0		1	1	1	0	0	1	1	1	1	1	1	1	1	1	0	1	1	1	0	0	1	1	1	1	1	1	1	1	1	0	0	0	0	0	0	0	0	1	0	0	0	0	0	0
Diptera	Diptera Anopheles barbirostris AB362240 GBDP4362-08	1	1	0		1	1	1	0	0	1	1	1	1	1	1	1	1	1	0	1	1	1	0	0	1	1	1	1	1	1	1	1	1	0	0	0	0	0	0	0	0	1	0	0	0	0	0	0
Diptera	Diptera Anopheles barbirostris AB373942 GBDP5832-09	1	1	0		1	1	1	0	0	1	1	1	1	0	1	1	1	1	0	1	1	1	0	0	1	1	1	1	0	1	1	1	1	0	0	0	0	0	0	0	0	1	0	0	0	0	0	0
Diptera	Diptera Anopheles barbirostris AB373943 GBDP5833-09	1	1	0		1	1	1	0	0	1	1	1	1	1	1	1	1	1	0	1	1	1	0	0	1	1	1	1	1	1	1	1	1	0	0	0	0	0	0	0	0	1	0	0	0	0	0	0
Diptera	Diptera Anopheles barbirostris AB373944 GBDP5834-09	1	1	0		1	1	1	0	0	1	1	1	1	1	1	1	1	1	0	1	1	1	0	0	1	1	1	1	1	1	1	1	1	0	0	0	0	0	0	0	0	1	0	0	0	0	0	0
Diptera	Diptera Anopheles braziliensis DQ076237 GBDP2044-06	1	1	0		1	1	1	0	0	1	1	1	1	0	1	0	0	0	0	1	1	1	0	0	1	1	1	1	0	1	0	0	0	0	0	0	0	0	0	0	0	1	0	0	0	0	0	0
Diptera	Diptera Anopheles braziliensis DQ076238 GBDP2045-06	1	1	0		1	1	1	0	0	1	1	1	1	0	1	1	1	0	0	1	1	1	0	0	1	1	1	1	0	1	1	1	0	0	0	0	0	0	0	0	0	1	0	0	0	0	0	0
Diptera	Diptera Anopheles campestris AB331582 GBDP4682-08	1	1	0		1	1	1	0	0	1	1	1	1	0	1	1	1	1	0	1	1	1	0	0	1	1	1	1	0	1	1	1	1	0	0	0	0	0	0	0	0	1	0	0	0	0	0	0
Diptera	Diptera Anopheles campestris AB331583 GBDP4681-08	1	1	0		1	1	1	0	0	1	1	1	1	0	1	1	1	1	0	1	1	1	0	0	1	1	1	1	0	1	1	1	1	0	0	0	0	0	0	0	0	1	0	0	0	0	0	0
Diptera	Diptera Anopheles campestris AB331584 GBDP4680-08	1	1	0		1	1	1	0	0	1	1	1	1	0	1	1	1	1	0	1	1	1	0	0	1	1	1	1	0	1	1	1	1	0	0	0	0	0	0	0	0	1	0	0	0	0	0	0
Diptera	Diptera Anopheles campestris AB331585 GBDP4679-08	1	1	0		1	1	1	0	0	1	1	1	1	0	1	1	1	1	0	1	1	1	0	0	1	1	1	1	0	1	1	1	1	0	0	0	0	0	0	0	0	1	0	0	0	0	0	0
Diptera	Diptera Anopheles campestris AB331586 GBDP4678-08	1	1	0		1	1	1	0	0	1	1	1	1	0	1	1	1	1	0	1	1	1	0	0	1	1	1	1	0	1	1	1	1	0	0	0	0	0	0	0	0	1	0	0	0	0	0	0
Diptera	Diptera Anopheles campestris AB331587 GBDP4677-08	1	1	0		1	1	1	0	0	1	1	1	1	0	1	1	1	1	0	1	1	1	0	0	1	1	1	1	0	1	1	1	1	0	0	0	0	0	0	0	0	1	0	0	0	0	0	0
Diptera	Diptera Anopheles campestris AB331588 GBDP4676-08	1	1	0		1	1	1	0	0	1	1	1	1	0	1	1	1	1	0	1	1	1	0	0	1	1	1	1	0	1	1	1	1	0	0	0	0	0	0	0	0	1	0	0	0	0	0	0
Diptera	Diptera Anopheles darlingi DQ076235 GBDP2042-06	1	1	0		1	1	1	1	0	1	1	1	1	0	1	1	1	1	0	1	1	1	1	0	1	1	1	1	0	1	1	1	1	0	0	0	0	0	0	0	0	1	0	0	0	0	0	0
Diptera	Diptera Anopheles darlingi DQ076236 GBDP2043-06	1	1	0		1	1	1	1	0	1	1	1	1	0	1	1	1	0	0	1	1	1	1	0	1	1	1	1	0	1	1	1	0	0	0	0	0	0	0	0	0	1	0	0	0	0	0	0
Diptera	Diptera Anopheles deaneorum DQ076226 GBDP2034-06	1	1	0		1	0	0	0	0	1	1	1	1	0	1	1	1	0	0	1	0	0	0	0	1	1	1	1	0	1	1	1	0	0	0	0	0	0	0	0	0	1	0	0	0	0	0	0
Diptera	Diptera Anopheles deaneorum DQ076227 GBDP2035-06	1	1	0		1	0	0	0	0	1	1	1	1	0	1	0	0	0	0	1	0	0	0	0	1	1	1	1	0	1	0	0	0	0	0	0	0	0	0	0	0	1	0	0	0	0	0	0
Diptera	Diptera Anopheles deaneorum DQ076229 GBDP2036-06	1	1	0		1	0	0	0	0	1	1	1	1	0	1	0	0	0	0	1	0	0	0	0	1	1	1	1	0	1	0	0	0	0	0	0	0	0	0	0	0	1	0	0	0	0	0	0
Diptera	Diptera Anopheles deaneorum DQ076230 GBDP2037-06	1	1	0		1	0	0	0	0	1	1	1	1	0	1	1	1	0	0	1	0	0	0	0	1	1	1	1	0	1	1	1	0	0	0	0	0	0	0	0	0	1	0	0	0	0	0	0
Diptera	Diptera Anopheles earlei AF425843 ACMC004-04	1	1	0		1	1	1	1	0	1	1	1	1	0	1	1	1	1	0	1	1	1	1	0	1	1	1	1	0	1	1	1	1	0	0	0	0	0	0	0	0	1	0	0	0	0	0	0
Diptera	Diptera Anopheles earlei mosq184-3 ACMC063-04	1	1	0		1	1	1	1	0	1	1	1	1	0	1	1	1	1	0	1	1	1	1	0	1	1	1	1	0	1	1	1	1	0	0	0	0	0	0	0	0	1	0	0	0	0	0	0
Diptera	Diptera Anopheles earlei mosq184-51 ACMC068-04	1	1	0		1	1	1	1	0	1	1	1	0	0	1	1	1	1	0	1	1	1	1	0	1	1	1	0	0	1	1	1	1	0	0	0	0	0	0	0	0	1	0	0	0	0	0	0
Diptera	Diptera Anopheles earlei mosqN1-34 ACMC228-04	1	1	0		1	1	1	1	0	1	1	1	1	0	1	1	1	1	0	1	1	1	1	0	1	1	1	1	0	1	1	1	1	0	0	0	0	0	0	0	0	1	0	0	0	0	0	0
Diptera	Diptera Anopheles gambiae DQ792577 GBDP6507-09	1	1	0		1	1	1	1	0	1	1	1	1	0	1	1	0	0	0	1	1	1	1	0	1	1	1	1	0	1	1	0	0	0	0	0	0	0	0	0	0	1	0	0	0	0	0	0
Diptera	Diptera Anopheles gambiae DQ792578 GBDP3224-07	1	1	0		1	1	1	1	0	1	1	1	1	0	1	1	0	0	0	1	1	1	1	0	1	1	1	1	0	1	1	0	0	0	0	0	0	0	0	0	0	1	0	0	0	0	0	0
Diptera	Diptera Anopheles gambiae NC 002084 GBDP2878-06	1	1	0		1	1	1	1	0	1	1	1	1	0	1	1	0	0	0	1	1	1	1	0	1	1	1	1	0	1	1	0	0	0	0	0	0	0	0	0	0	1	0	0	0	0	0	0
Diptera	Diptera Anopheles gambiae NC084a ACMC299-04	1	1	0		1	1	1	1	0	1	1	1	1	0	1	1	0	0	0	1	1	1	1	0	1	1	1	1	0	1	1	0	0	0	0	0	0	0	0	0	0	1	0	0	0	0	0	0
Diptera	Diptera Anopheles lesteri EU699001 GBDP4923-08	1	1	0		1	1	1	1	0	1	1	1	1	0	1	1	1	0	0	1	1	1	1	0	1	1	1	1	0	1	1	1	0	0	0	0	0	0	0	0	0	1	0	0	0	0	0	0
Diptera	Diptera Anopheles lesteri EU699002 GBDP4922-08	1	1	0		1	1	1	1	0	1	1	1	1	0	1	1	1	0	0	1	1	1	1	0	1	1	1	1	0	1	1	1	0	0	0	0	0	0	0	0	0	1	0	0	0	0	0	0
Diptera	Diptera Anopheles lesteri EU699003 GBDP4921-08	1	1	0		1	1	1	1	0	1	1	1	1	0	1	1	1	0	0	1	1	1	1	0	1	1	1	1	0	1	1	1	0	0	0	0	0	0	0	0	0	1	0	0	0	0	0	0
Diptera	Diptera Anopheles lesteri EU699004 GBDP4920-08	1	1	0		1	1	1	1	0	1	1	1	1	0	1	1	1	0	0	1	1	1	1	0	1	1	1	1	0	1	1	1	0	0	0	0	0	0	0	0	0	1	0	0	0	0	0	0
Diptera	Diptera Anopheles lesteri EU699005 GBDP4919-08	1	1	0		0	1	1	1	0	1	1	1	1	0	1	1	1	0	0	0	1	1	1	0	1	1	1	1	0	1	1	1	0	0	0	0	0	0	0	0	0	1	0	0	0	0	0	0
Diptera	Diptera Anopheles lesteri EU699006 GBDP4918-08	1	1	0		1	1	1	1	0	1	1	1	1	0	1	1	1	0	0	1	1	1	1	0	1	1	1	1	0	1	1	1	0	0	0	0	0	0	0	0	0	1	0	0	0	0	0	0
Diptera	Diptera Anopheles lesteri EU699007 GBDP4917-08	1	1	0		1	1	1	1	0	1	1	1	1	0	1	1	1	0	0	1	1	1	1	0	1	1	1	1	0	1	1	1	0	0	0	0	0	0	0	0	0	1	0	0	0	0	0	0
Diptera	Diptera Anopheles lesteri EU699008 GBDP4916-08	1	1	0		1	1	1	1	0	1	1	1	1	0	1	1	1	0	0	1	1	1	1	0	1	1	1	1	0	1	1	1	0	0	0	0	0	0	0	0	0	1	0	0	0	0	0	0
Diptera	Diptera Anopheles lesteri EU699009 GBDP4915-08	1	1	0		1	1	1	1	0	1	1	1	1	0	1	1	1	0	0	1	1	1	1	0	1	1	1	1	0	1	1	1	0	0	0	0	0	0	0	0	0	1	0	0	0	0	0	0
Diptera	Diptera Anopheles lesteri EU699010 GBDP4914-08	1	1	0		1	1	1	1	0	1	1	1	1	0	1	1	1	0	0	1	1	1	1	0	1	1	1	1	0	1	1	1	0	0	0	0	0	0	0	0	0	1	0	0	0	0	0	0
Diptera	Diptera Anopheles lesteri EU699011 GBDP4913-08	1	1	0		1	0	0	0	0	1	1	1	1	0	1	1	1	0	0	1	0	0	0	0	1	1	1	1	0	1	1	1	0	0	0	0	0	0	0	0	0	1	0	0	0	0	0	0
Diptera	Diptera Anopheles lesteri EU699012 GBDP4912-08	1	1	0		1	1	1	1	0	1	1	1	1	0	1	1	1	0	0	1	1	1	1	0	1	1	1	1	0	1	1	1	0	0	0	0	0	0	0	0	0	1	0	0	0	0	0	0
Diptera	Diptera Anopheles lesteri EU699013 GBDP4911-08	1	1	0		1	1	1	1	0	1	1	1	1	0	1	1	1	1	0	1	1	1	1	0	1	1	1	1	0	1	1	1	1	0	0	0	0	0	0	0	0	1	0	0	0	0	0	0
Diptera	Diptera Anopheles lesteri EU699014 GBDP4910-08	1	1	0		1	1	1	1	0	1	1	1	1	0	1	1	1	0	0	1	1	1	1	0	1	1	1	1	0	1	1	1	0	0	0	0	0	0	0	0	0	1	0	0	0	0	0	0
Diptera	Diptera Anopheles lesteri EU699015 GBDP4909-08	1	1	0		1	1	1	1	0	1	1	1	1	0	1	1	1	0	0	1	1	1	1	0	1	1	1	1	0	1	1	1	0	0	0	0	0	0	0	0	0	1	0	0	0	0	0	0
Diptera	Diptera Anopheles lesteri EU699016 GBDP4908-08	1	1	0		1	0	0	0	0	1	1	1	1	0	1	1	1	0	0	1	0	0	0	0	1	1	1	1	0	1	1	1	0	0	0	0	0	0	0	0	0	1	0	0	0	0	0	0
Diptera	Diptera Anopheles lesteri EU699017 GBDP4907-08	1	1	0		1	1	1	1	0	1	1	1	1	0	1	1	1	0	0	1	1	1	1	0	1	1	1	1	0	1	1	1	0	0	0	0	0	0	0	0	0	1	0	0	0	0	0	0
Diptera	Diptera Anopheles lesteri EU699018 GBDP4906-08	1	1	0		1	1	1	1	0	1	1	1	1	0	1	1	1	0	0	1	1	1	1	0	1	1	1	1	0	1	1	1	0	0	0	0	0	0	0	0	0	1	0	0	0	0	0	0
Diptera	Diptera Anopheles lesteri EU699019 GBDP4905-08	1	1	0		1	0	0	0	0	0	0	0	0	0	1	1	0	0	0	1	0	0	0	0	0	0	0	0	0	1	1	0	0	0	0	0	0	0	0	0	0	1	0	0	0	0	0	0
Diptera	Diptera Anopheles lesteri EU699020 GBDP4904-08	1	1	0		1	1	1	1	0	1	1	1	1	0	1	1	1	0	0	1	1	1	1	0	1	1	1	1	0	1	1	1	0	0	0	0	0	0	0	0	0	1	0	0	0	0	0	0
Diptera	Diptera Anopheles lesteri EU699021 GBDP4903-08	1	1	0		1	1	1	1	0	1	1	1	1	0	1	1	1	0	0	1	1	1	1	0	1	1	1	1	0	1	1	1	0	0	0	0	0	0	0	0	0	1	0	0	0	0	0	0
Diptera	Diptera Anopheles lesteri EU699022 GBDP4902-08	1	1	0		1	1	1	1	0	1	1	1	1	0	1	1	1	0	0	1	1	1	1	0	1	1	1	1	0	1	1	1	0	0	0	0	0	0	0	0	0	1	0	0	0	0	0	0
Diptera	Diptera Anopheles lesteri EU699023 GBDP4901-08	1	1	0		1	1	1	1	0	1	1	1	1	0	1	1	1	0	0	1	1	1	1	0	1	1	1	1	0	1	1	1	0	0	0	0	0	0	0	0	0	1	0	0	0	0	0	0
Diptera	Diptera Anopheles lesteri EU699024 GBDP4900-08	1	1	0		1	1	1	1	0	1	1	1	1	0	1	1	1	1	0	1	1	1	1	0	1	1	1	1	0	1	1	1	1	0	0	0	0	0	0	0	0	1	0	0	0	0	0	0
Diptera	Diptera Anopheles lesteri EU699025 GBDP4899-08	1	1	0		1	1	1	1	0	1	1	1	1	0	1	1	1	1	0	1	1	1	1	0	1	1	1	1	0	1	1	1	1	0	0	0	0	0	0	0	0	1	0	0	0	0	0	0
Diptera	Diptera Anopheles lesteri EU699026 GBDP4898-08	1	1	0		1	1	1	1	0	1	1	1	0	0	1	1	1	1	0	1	1	1	1	0	1	1	1	0	0	1	1	1	1	0	0	0	0	0	0	0	0	1	0	0	0	0	0	0
Diptera	Diptera Anopheles lesteri EU699027 GBDP4897-08	1	1	0		1	1	1	1	0	1	1	1	1	0	1	1	1	1	0	1	1	1	1	0	1	1	1	1	0	1	1	1	1	0	0	0	0	0	0	0	0	1	0	0	0	0	0	0
Diptera	Diptera Anopheles lesteri EU699028 GBDP4896-08	1	1	0		1	1	1	1	0	1	1	1	1	0	1	1	1	0	0	1	1	1	1	0	1	1	1	1	0	1	1	1	0	0	0	0	0	0	0	0	0	1	0	0	0	0	0	0
Diptera	Diptera Anopheles lesteri EU699029 GBDP4895-08	1	1	0		1	1	1	1	0	1	1	1	1	0	1	1	1	0	0	1	1	1	1	0	1	1	1	1	0	1	1	1	0	0	0	0	0	0	0	0	0	1	0	0	0	0	0	0
Diptera	Diptera Anopheles lesteri EU699030 GBDP4894-08	1	1	0		1	1	1	1	0	1	1	1	1	0	1	1	1	0	0	1	1	1	1	0	1	1	1	1	0	1	1	1	0	0	0	0	0	0	0	0	0	1	0	0	0	0	0	0
Diptera	Diptera Anopheles lesteri EU699031 GBDP4893-08	1	1	0		1	1	1	1	0	1	1	1	1	0	1	1	1	0	0	1	1	1	1	0	1	1	1	1	0	1	1	1	0	0	0	0	0	0	0	0	0	1	0	0	0	0	0	0
Diptera	Diptera Anopheles lesteri EU699032 GBDP4892-08	1	1	0		1	1	1	1	0	1	1	1	1	0	1	1	1	0	0	1	1	1	1	0	1	1	1	1	0	1	1	1	0	0	0	0	0	0	0	0	0	1	0	0	0	0	0	0
Diptera	Diptera Anopheles lesteri EU699033 GBDP4891-08	1	1	0		1	1	1	1	0	1	1	1	1	0	1	1	1	1	0	1	1	1	1	0	1	1	1	1	0	1	1	1	1	0	0	0	0	0	0	0	0	1	0	0	0	0	0	0
Diptera	Diptera Anopheles lesteri EU699034 GBDP4890-08	1	1	0		1	1	1	1	0	1	1	1	1	0	1	1	1	0	0	1	1	1	1	0	1	1	1	1	0	1	1	1	0	0	0	0	0	0	0	0	0	1	0	0	0	0	0	0
Diptera	Diptera Anopheles lesteri EU699035 GBDP4889-08	1	1	0		1	1	1	1	0	1	1	1	1	0	1	1	1	0	0	1	1	1	1	0	1	1	1	1	0	1	1	1	0	0	0	0	0	0	0	0	0	1	0	0	0	0	0	0
Diptera	Diptera Anopheles lesteri EU699036 GBDP4888-08	1	1	0		1	0	0	0	0	1	1	1	1	0	1	1	1	0	0	1	0	0	0	0	1	1	1	1	0	1	1	1	0	0	0	0	0	0	0	0	0	1	0	0	0	0	0	0
Diptera	Diptera Anopheles lesteri EU699037 GBDP4887-08	1	1	0		1	1	1	1	0	1	1	1	1	0	1	1	1	0	0	1	1	1	1	0	1	1	1	1	0	1	1	1	0	0	0	0	0	0	0	0	0	1	0	0	0	0	0	0
Diptera	Diptera Anopheles lesteri EU699038 GBDP4886-08	1	1	0		1	1	1	1	0	1	1	1	1	0	1	1	1	0	0	1	1	1	1	0	1	1	1	1	0	1	1	1	0	0	0	0	0	0	0	0	0	1	0	0	0	0	0	0
Diptera	Diptera Anopheles lesteri EU699039 GBDP4885-08	1	1	0		1	1	1	1	0	1	1	1	1	0	1	1	1	0	0	1	1	1	1	0	1	1	1	1	0	1	1	1	0	0	0	0	0	0	0	0	0	1	0	0	0	0	0	0
Diptera	Diptera Anopheles lesteri EU699040 GBDP4884-08	1	1	0		1	1	1	1	0	1	1	1	1	0	1	1	1	0	0	1	1	1	1	0	1	1	1	1	0	1	1	1	0	0	0	0	0	0	0	0	0	1	0	0	0	0	0	0
Diptera	Diptera Anopheles lesteri EU699041 GBDP4883-08	1	1	0		1	1	1	1	0	1	1	1	1	0	1	1	1	0	0	1	1	1	1	0	1	1	1	1	0	1	1	1	0	0	0	0	0	0	0	0	0	1	0	0	0	0	0	0
Diptera	Diptera Anopheles lesteri EU699042 GBDP4882-08	1	1	0		1	1	1	1	0	1	1	1	1	0	1	1	1	0	0	1	1	1	1	0	1	1	1	1	0	1	1	1	0	0	0	0	0	0	0	0	0	1	0	0	0	0	0	0
Diptera	Diptera Anopheles lesteri EU699043 GBDP4881-08	1	1	0		1	1	1	1	0	1	1	1	1	0	1	1	1	0	0	1	1	1	1	0	1	1	1	1	0	1	1	1	0	0	0	0	0	0	0	0	0	1	0	0	0	0	0	0
Diptera	Diptera Anopheles lesteri EU699044 GBDP4880-08	1	1	0		1	1	1	1	0	1	1	1	1	0	1	1	1	0	0	1	1	1	1	0	1	1	1	1	0	1	1	1	0	0	0	0	0	0	0	0	0	1	0	0	0	0	0	0
Diptera	Diptera Anopheles lesteri EU699045 GBDP4879-08	1	1	0		1	1	1	1	0	1	1	1	1	0	1	1	1	0	0	1	1	1	1	0	1	1	1	1	0	1	1	1	0	0	0	0	0	0	0	0	0	1	0	0	0	0	0	0
Diptera	Diptera Anopheles lesteri EU699046 GBDP4878-08	1	1	0		1	1	1	1	0	1	1	1	1	0	1	1	1	0	0	1	1	1	1	0	1	1	1	1	0	1	1	1	0	0	0	0	0	0	0	0	0	1	0	0	0	0	0	0
Diptera	Diptera Anopheles lesteri EU699047 GBDP4877-08	1	1	0		1	1	1	1	0	1	1	1	1	0	1	1	1	0	0	1	1	1	1	0	1	1	1	1	0	1	1	1	0	0	0	0	0	0	0	0	0	1	0	0	0	0	0	0
Diptera	Diptera Anopheles lesteri EU699048 GBDP4876-08	1	1	0		1	1	1	1	0	1	1	1	1	0	1	1	1	0	0	1	1	1	1	0	1	1	1	1	0	1	1	1	0	0	0	0	0	0	0	0	0	1	0	0	0	0	0	0
Diptera	Diptera Anopheles lesteri EU699049 GBDP4875-08	1	1	0		1	1	1	1	0	1	1	1	1	0	1	1	1	0	0	1	1	1	1	0	1	1	1	1	0	1	1	1	0	0	0	0	0	0	0	0	0	1	0	0	0	0	0	0
Diptera	Diptera Anopheles lesteri EU699050 GBDP4874-08	1	1	0		1	1	1	1	0	1	1	1	1	0	1	1	1	1	0	1	1	1	1	0	1	1	1	1	0	1	1	1	1	0	0	0	0	0	0	0	0	1	0	0	0	0	0	0
Diptera	Diptera Anopheles lesteri EU699051 GBDP4873-08	1	1	0		1	1	1	1	0	1	1	1	1	0	1	1	1	1	0	1	1	1	1	0	1	1	1	1	0	1	1	1	1	0	0	0	0	0	0	0	0	1	0	0	0	0	0	0
Diptera	Diptera Anopheles lesteri EU699052 GBDP4872-08	1	1	0		1	1	1	1	0	1	1	1	1	0	1	1	1	0	0	1	1	1	1	0	1	1	1	1	0	1	1	1	0	0	0	0	0	0	0	0	0	1	0	0	0	0	0	0
Diptera	Diptera Anopheles lesteri EU699053 GBDP4871-08	1	1	0		1	1	1	1	0	1	1	1	1	0	1	1	1	1	0	1	1	1	1	0	1	1	1	1	0	1	1	1	1	0	0	0	0	0	0	0	0	1	0	0	0	0	0	0
Diptera	Diptera Anopheles lesteri EU699054 GBDP4870-08	1	1	0		1	1	1	1	0	1	1	1	1	0	1	1	1	1	0	1	1	1	1	0	1	1	1	1	0	1	1	1	1	0	0	0	0	0	0	0	0	1	0	0	0	0	0	0
Diptera	Diptera Anopheles lesteri EU699055 GBDP4869-08	1	1	0		1	1	1	1	0	1	1	1	1	0	1	1	1	0	0	1	1	1	1	0	1	1	1	1	0	1	1	1	0	0	0	0	0	0	0	0	0	1	0	0	0	0	0	0
Diptera	Diptera Anopheles marajoara DQ076216 GBDP2024-06	1	1	0		0	0	0	0	0	1	1	0	1	0	1	1	0	0	0	0	0	0	0	0	1	1	0	1	0	1	1	0	0	0	0	0	0	0	0	0	0	1	0	0	0	0	0	0
Diptera	Diptera Anopheles marajoara DQ076217 GBDP2025-06	1	1	0		1	1	0	0	0	1	1	1	1	0	1	1	1	0	0	1	1	0	0	0	1	1	1	1	0	1	1	1	0	0	0	0	0	0	0	0	0	1	0	0	0	0	0	0
Diptera	Diptera Anopheles marajoara DQ076218 GBDP2026-06	1	1	0		1	0	0	0	0	1	1	1	1	0	1	1	1	1	0	1	0	0	0	0	1	1	1	1	0	1	1	1	1	0	0	0	0	0	0	0	0	1	0	0	0	0	0	0
Diptera	Diptera Anopheles marajoara DQ076219 GBDP2027-06	1	1	0		1	0	0	0	0	1	1	1	1	0	1	1	1	1	0	1	0	0	0	0	1	1	1	1	0	1	1	1	1	0	0	0	0	0	0	0	0	1	0	0	0	0	0	0
Diptera	Diptera Anopheles marajoara DQ076220 GBDP2028-06	1	1	0		1	0	0	0	0	1	1	1	1	0	1	1	1	1	0	1	0	0	0	0	1	1	1	1	0	1	1	1	1	0	0	0	0	0	0	0	0	1	0	0	0	0	0	0
Diptera	Diptera Anopheles marajoara DQ076221 GBDP2029-06	1	1	0		1	0	0	0	0	1	1	1	0	0	1	1	0	0	0	1	0	0	0	0	1	1	1	0	0	1	1	0	0	0	0	0	0	0	0	0	0	1	0	0	0	0	0	0
Diptera	Diptera Anopheles marajoara DQ076222 GBDP2030-06	1	1	0		1	0	0	0	0	1	1	1	1	0	1	1	1	0	0	1	0	0	0	0	1	1	1	1	0	1	1	1	0	0	0	0	0	0	0	0	0	1	0	0	0	0	0	0
Diptera	Diptera Anopheles marajoara DQ076223 GBDP2031-06	1	1	0		1	0	0	0	0	1	1	1	1	0	1	0	0	0	0	1	0	0	0	0	1	1	1	1	0	1	0	0	0	0	0	0	0	0	0	0	0	1	0	0	0	0	0	0
Diptera	Diptera Anopheles marajoara DQ076224 GBDP2032-06	1	1	0		1	0	0	0	0	1	1	1	1	0	1	0	0	0	0	1	0	0	0	0	1	1	1	1	0	1	0	0	0	0	0	0	0	0	0	0	0	1	0	0	0	0	0	0
Diptera	Diptera Anopheles marajoara DQ076225 GBDP2033-06	1	1	0		1	1	0	0	0	1	1	1	1	0	1	1	1	0	0	1	1	0	0	0	1	1	1	1	0	1	1	1	0	0	0	0	0	0	0	0	0	1	0	0	0	0	0	0
Diptera	Diptera Anopheles melas DQ792579 GBDP3223-07	1	1	0		1	1	1	1	0	1	1	1	1	0	0	0	0	0	0	1	1	1	1	0	1	1	1	1	0	0	0	0	0	0	0	0	0	0	0	0	0	1	0	0	0	0	0	0
Diptera	Diptera Anopheles melas DQ792580 GBDP3222-07	1	1	0		1	1	1	1	0	1	1	1	1	0	1	1	0	0	0	1	1	1	1	0	1	1	1	1	0	1	1	0	0	0	0	0	0	0	0	0	0	1	0	0	0	0	0	0
Diptera	Diptera Anopheles pseudopictus FJ210896 GBDP5705-09	1	1	0		1	0	0	0	0	1	1	1	1	0	1	0	1	0	0	1	0	0	0	0	1	1	1	1	0	1	0	1	0	0	0	0	0	0	0	0	0	1	0	0	0	0	0	0
Diptera	Diptera Anopheles pseudopictus FJ210897 GBDP5704-09	1	1	0		1	0	0	0	0	1	1	1	1	0	1	1	1	0	0	1	0	0	0	0	1	1	1	1	0	1	1	1	0	0	0	0	0	0	0	0	0	1	0	0	0	0	0	0
Diptera	Diptera Anopheles pullus AY444348 ACMC015-04	1	1	0		1	1	1	1	0	1	1	1	1	0	1	1	1	0	0	1	1	1	1	0	1	1	1	1	0	1	1	1	0	0	0	0	0	0	0	0	0	1	0	0	0	0	0	0
Diptera	Diptera Anopheles pullus AY444349 ACMC016-04	1	1	0		1	1	1	1	0	1	1	1	1	0	1	1	1	0	0	1	1	1	1	0	1	1	1	1	0	1	1	1	0	0	0	0	0	0	0	0	0	1	0	0	0	0	0	0
Diptera	Diptera Anopheles punctipennis mosq182-18 ACMC058-04	1	1	0		1	1	1	1	0	1	1	1	1	0	1	1	1	1	0	1	1	1	1	0	1	1	1	1	0	1	1	1	1	0	0	0	0	0	0	0	0	1	0	0	0	0	0	0
Diptera	Diptera Anopheles punctipennis mosq182-59 ACMC060-04	1	1	0		1	1	1	1	0	1	1	1	1	0	1	1	1	1	0	1	1	1	1	0	1	1	1	1	0	1	1	1	1	0	0	0	0	0	0	0	0	1	0	0	0	0	0	0
Diptera	Diptera Anopheles punctipennis mosq281-33 ACMC105-04	1	1	0		1	1	1	1	0	1	1	1	1	0	1	1	1	1	0	1	1	1	1	0	1	1	1	1	0	1	1	1	1	0	0	0	0	0	0	0	0	1	0	0	0	0	0	0
Diptera	Diptera Anopheles punctipennis mosq28TOR ACMC111-04	1	1	0		1	1	1	1	0	1	1	1	1	0	1	1	1	1	0	1	1	1	1	0	1	1	1	1	0	1	1	1	1	0	0	0	0	0	0	0	0	1	0	0	0	0	0	0
Diptera	Diptera Anopheles punctipennis mosq30FNCT ACMC115-04	1	1	0		1	1	1	1	0	1	1	1	1	0	1	1	1	1	0	1	1	1	1	0	1	1	1	1	0	1	1	1	1	0	0	0	0	0	0	0	0	1	0	0	0	0	0	0
Diptera	Diptera Anopheles punctipennis mosq31FNCT ACMC117-04	1	1	0		1	1	1	0	0	1	1	1	1	0	1	1	1	1	0	1	1	1	0	0	1	1	1	1	0	1	1	1	1	0	0	0	0	0	0	0	0	1	0	0	0	0	0	0
Diptera	Diptera Anopheles punctipennis mosq32FNCT ACMC129-04	1	1	0		1	1	1	1	0	1	1	1	1	0	1	1	1	1	0	1	1	1	1	0	1	1	1	1	0	1	1	1	1	0	0	0	0	0	0	0	0	1	0	0	0	0	0	0
Diptera	Diptera Anopheles punctipennis mosq34FNCT ACMC132-04	1	1	0		1	1	1	1	0	1	1	1	1	0	1	1	1	1	0	1	1	1	1	0	1	1	1	1	0	1	1	1	1	0	0	0	0	0	0	0	0	1	0	0	0	0	0	0
Diptera	Diptera Anopheles punctipennis mosq36FNCT ACMC135-04	1	1	0		1	1	1	1	0	1	1	1	1	0	1	1	1	1	0	1	1	1	1	0	1	1	1	1	0	1	1	1	1	0	0	0	0	0	0	0	0	1	0	0	0	0	0	0
Diptera	Diptera Anopheles punctipennis mosq37FNSN ACMC138-04	1	1	0		1	1	1	1	0	1	1	1	1	0	1	1	1	1	0	1	1	1	1	0	1	1	1	1	0	1	1	1	1	0	0	0	0	0	0	0	0	1	0	0	0	0	0	0
Diptera	Diptera Anopheles punctipennis mosq42FNSN ACMC145-04	1	1	0		1	1	1	1	0	1	1	1	1	0	1	1	1	1	0	1	1	1	1	0	1	1	1	1	0	1	1	1	1	0	0	0	0	0	0	0	0	1	0	0	0	0	0	0
Diptera	Diptera Anopheles punctipennis mosq43FNSN ACMC147-04	1	1	0		1	1	1	1	0	1	1	1	1	0	1	1	1	1	0	1	1	1	1	0	1	1	1	1	0	1	1	1	1	0	0	0	0	0	0	0	0	1	0	0	0	0	0	0
Diptera	Diptera Anopheles punctipennis mosq44FNSN ACMC151-04	1	1	0		1	1	1	1	0	1	1	1	1	0	1	1	1	1	0	1	1	1	1	0	1	1	1	1	0	1	1	1	1	0	0	0	0	0	0	0	0	1	0	0	0	0	0	0
Diptera	Diptera Anopheles punctipennis mosq45FNSN ACMC152-04	1	1	0		1	1	1	1	0	1	1	1	1	0	1	1	1	1	0	1	1	1	1	0	1	1	1	1	0	1	1	1	1	0	0	0	0	0	0	0	0	1	0	0	0	0	0	0
Diptera	Diptera Anopheles punctipennis mosqF-52 ACMC207-04	1	1	0		1	1	1	1	0	1	1	1	1	0	1	1	1	1	0	1	1	1	1	0	1	1	1	1	0	1	1	1	1	0	0	0	0	0	0	0	0	1	0	0	0	0	0	0
Diptera	Diptera Anopheles quadrimaculatus A NC 000875 GBDP2875-06	1	1	0		1	1	1	1	0	1	1	1	1	0	1	1	1	1	0	1	1	1	1	0	1	1	1	1	0	1	1	1	1	0	0	0	0	0	0	0	0	1	0	0	0	0	0	0
Diptera	Diptera Anopheles quadrimaculatus mosq184-11 ACMC061-04	1	1	0		1	1	1	0	0	1	1	1	1	0	1	1	1	1	0	1	1	1	0	0	1	1	1	1	0	1	1	1	1	0	0	0	0	0	0	0	0	1	0	0	0	0	0	0
Diptera	Diptera Anopheles quadrimaculatus mosq184-14 ACMC062-04	1	1	0		1	1	1	1	0	1	1	1	1	0	1	1	1	1	0	1	1	1	1	0	1	1	1	1	0	1	1	1	1	0	0	0	0	0	0	0	0	1	0	0	0	0	0	0
Diptera	Diptera Anopheles quadrimaculatus mosq26.03 ACMC097-04	1	1	0		1	1	1	1	0	1	1	1	1	0	1	1	1	1	0	1	1	1	1	0	1	1	1	1	0	1	1	1	1	0	0	0	0	0	0	0	0	1	0	0	0	0	0	0
Diptera	Diptera Anopheles quadrimaculatus mosq27.03 ACMC098-04	1	1	0		1	1	1	0	0	1	1	1	1	0	1	1	1	1	0	1	1	1	0	0	1	1	1	1	0	1	1	1	1	0	0	0	0	0	0	0	0	1	0	0	0	0	0	0
Diptera	Diptera Anopheles quadrimaculatus mosq32.03 ACMC118-04	1	1	0		1	1	1	0	0	1	1	1	1	0	1	1	1	1	0	1	1	1	0	0	1	1	1	1	0	1	1	1	1	0	0	0	0	0	0	0	0	1	0	0	0	0	0	0
Diptera	Diptera Anopheles quadrimaculatus mosq36.03 ACMC134-04	1	1	0		1	1	1	0	0	1	1	1	1	0	1	1	1	1	0	1	1	1	0	0	1	1	1	1	0	1	1	1	1	0	0	0	0	0	0	0	0	1	0	0	0	0	0	0
Diptera	Diptera Anopheles quadrimaculatus mosqblml31A ACMC174-04	1	1	0		1	1	1	0	0	1	1	1	1	0	1	1	1	1	0	1	1	1	0	0	1	1	1	1	0	1	1	1	1	0	0	0	0	0	0	0	0	1	0	0	0	0	0	0
Diptera	Diptera Anopheles quadrimaculatus mosqblml74A ACMC175-04	1	1	0		1	1	1	0	0	1	1	1	1	0	1	1	1	1	0	1	1	1	0	0	1	1	1	1	0	1	1	1	1	0	0	0	0	0	0	0	0	1	0	0	0	0	0	0
Diptera	Diptera Anopheles quadrimaculatus mosqblml77 ACMC176-04	1	1	0		1	1	1	0	0	1	1	1	1	0	1	1	1	1	0	1	1	1	0	0	1	1	1	1	0	1	1	1	1	0	0	0	0	0	0	0	0	1	0	0	0	0	0	0
Diptera	Diptera Anopheles quadrimaculatus mosqC1-23 ACMC178-04	1	1	0		1	1	1	0	0	1	1	1	1	0	1	1	1	1	0	1	1	1	0	0	1	1	1	1	0	1	1	1	1	0	0	0	0	0	0	0	0	1	0	0	0	0	0	0
Diptera	Diptera Anopheles quadrimaculatus mosqQ1-56 ACMC244-04	1	1	0		1	1	1	0	0	1	1	1	1	0	1	1	1	1	0	1	1	1	0	0	1	1	1	1	0	1	1	1	1	0	0	0	0	0	0	0	0	1	0	0	0	0	0	0
Diptera	Diptera Anopheles quadrimaculatus NC875a ACMC300-04	1	1	0		1	1	1	1	0	1	1	1	1	0	1	1	1	1	0	1	1	1	1	0	1	1	1	1	0	1	1	1	1	0	0	0	0	0	0	0	0	1	0	0	0	0	0	0
Diptera	Diptera Anopheles stephensi AF425844 ACMC005-04	1	1	0		1	1	1	1	0	1	1	1	1	0	1	1	1	1	0	1	1	1	1	0	1	1	1	1	0	1	1	1	1	0	0	0	0	0	0	0	0	1	0	0	0	0	0	0
Diptera	Diptera Anopheles stephensi FJ210893 GBDP5708-09	1	1	0		1	1	1	1	0	1	1	1	1	0	1	1	1	1	0	1	1	1	1	0	1	1	1	1	0	1	1	1	1	0	0	0	0	0	0	0	0	1	0	0	0	0	0	0
Diptera	Diptera Anopheles stephensi FJ210894 GBDP5707-09	1	1	0		1	1	1	1	0	1	1	1	1	0	1	1	1	1	0	1	1	1	1	0	1	1	1	1	0	1	1	1	1	0	0	0	0	0	0	0	0	1	0	0	0	0	0	0
Diptera	Diptera Anopheles walkeri mosq182-15 ACMC057-04	1	1	0		1	1	1	1	0	1	1	1	1	0	1	1	1	1	1	1	1	1	1	0	1	1	1	1	0	1	1	1	1	1	0	0	0	0	0	0	0	1	0	0	0	0	0	0
Diptera	Diptera Anopheles walkeri mosq182-41 ACMC059-04	1	1	0		1	1	1	1	0	1	1	1	1	0	1	1	1	1	1	1	1	1	1	0	1	1	1	1	0	1	1	1	1	1	0	0	0	0	0	0	0	1	0	0	0	0	0	0
Diptera	Diptera Anopheles walkeri mosqC1-14 ACMC177-04	1	1	0		1	1	1	1	0	1	1	1	1	0	1	1	1	1	1	1	1	1	1	0	1	1	1	1	0	1	1	1	1	1	0	0	0	0	0	0	0	1	0	0	0	0	0	0
Diptera	Diptera Anopheles walkeri mosqWK19 ACMC293-04	1	1	0		1	1	1	1	0	1	1	1	1	0	1	1	1	1	1	1	1	1	1	0	1	1	1	1	0	1	1	1	1	1	0	0	0	0	0	0	0	1	0	0	0	0	0	0
Diptera	Diptera Anopheles walkeri mosqWK21 ACMC294-04	1	1	0		1	1	1	1	0	1	1	1	1	0	1	1	1	1	1	1	1	1	1	0	1	1	1	1	0	1	1	1	1	1	0	0	0	0	0	0	0	1	0	0	0	0	0	0
Diptera	Diptera Anopheles walkeri mosqWK22 ACMC295-04	1	1	0		1	1	1	1	0	1	1	1	1	0	1	1	1	1	1	1	1	1	1	0	1	1	1	1	0	1	1	1	1	1	0	0	0	0	0	0	0	1	0	0	0	0	0	0
Diptera	Diptera Anoxynops auratus DHJ01 DHJPAR0008779 ASTAC611-06	1	1	1		0	0	0	0	0	1	1	1	0	0	0	0	1	0	0	0	0	0	0	0	1	1	1	0	0	0	0	1	0	0	1	1	1	0	0	1	1	1	0	0	0	0	0	0
Diptera	Diptera Anoxynops auratus DHJ03 DHJPAR0008771 ASTAC603-06	1	1	1		1	1	1	1	0	1	1	1	1	0	1	1	1	0	0	1	1	1	1	0	1	1	1	1	0	1	1	1	0	0	1	1	1	0	0	1	1	1	0	0	0	0	0	0
Diptera	Diptera Anoxynops auratus DHJ04 DHJPAR0008750 ASTAC582-06	1	1	1		1	1	1	1	0	1	1	1	1	0	1	1	1	1	0	1	1	1	1	0	1	1	1	1	0	1	1	1	1	0	1	1	1	0	0	1	1	1	0	0	0	0	0	0
Diptera	Diptera Anoxynops auratus DHJ04 DHJPAR0008760 ASTAC592-06	1	1	1		1	1	1	1	0	1	1	1	1	0	1	1	1	1	0	1	1	1	1	0	1	1	1	1	0	1	1	1	1	0	1	1	1	0	0	1	1	1	0	0	0	0	0	0
Diptera	Diptera Anoxynops auratus DHJ04 DHJPAR0008769 ASTAC601-06	1	1	1		1	1	1	1	0	1	1	1	1	0	1	1	1	1	0	1	1	1	1	0	1	1	1	1	0	1	1	1	1	0	1	1	1	0	0	1	1	1	0	0	0	0	0	0
Diptera	Diptera Anoxynops auratus DHJ04 DHJPAR0008777 ASTAC609-06	1	1	1		1	1	1	1	0	1	1	1	1	0	1	1	1	1	0	1	1	1	1	0	1	1	1	1	0	1	1	1	1	0	1	1	1	0	0	1	1	1	0	0	0	0	0	0
Diptera	Diptera Anoxynops auratus DHJ05 DHJPAR0008767 ASTAC599-06	1	1	1		1	1	1	1	0	1	1	1	1	0	1	1	1	1	0	1	1	1	1	0	1	1	1	1	0	1	1	1	1	0	1	1	1	0	0	1	1	1	0	0	0	0	0	0
Diptera	Diptera Anoxynops auratus DHJ05 DHJPAR0008775 ASTAC607-06	1	1	1		1	1	1	1	0	1	1	1	1	0	1	1	1	1	0	1	1	1	1	0	1	1	1	1	0	1	1	1	1	0	1	1	1	0	0	1	1	1	0	0	0	0	0	0
Diptera	Diptera Anoxynops auratus DHJ06 DHJPAR0008742 ASTAC574-06	1	1	1		1	1	1	1	0	1	1	1	1	1	1	1	1	1	0	1	1	1	1	0	1	1	1	1	1	1	1	1	1	0	1	1	1	0	0	1	1	1	0	0	0	0	0	0
Diptera	Diptera Anoxynops auratus DHJ06 DHJPAR0008745 ASTAC577-06	1	1	1		1	1	1	1	0	1	1	1	1	1	1	1	1	1	0	1	1	1	1	0	1	1	1	1	1	1	1	1	1	0	1	1	1	0	0	1	1	1	0	0	0	0	0	0
Diptera	Diptera Anoxynops auratus DHJ06 DHJPAR0008749 ASTAC581-06	1	1	1		1	1	1	1	0	1	1	1	1	1	1	1	1	1	0	1	1	1	1	0	1	1	1	1	1	1	1	1	1	0	1	1	1	0	0	1	1	1	0	0	0	0	0	0
Diptera	Diptera Anoxynops auratus DHJ06 DHJPAR0008751 ASTAC583-06	1	1	1		1	1	1	1	0	1	1	1	1	1	1	1	1	1	0	1	1	1	1	0	1	1	1	1	1	1	1	1	1	0	1	1	1	0	0	1	1	1	0	0	0	0	0	0
Diptera	Diptera Anoxynops auratus DHJ06 DHJPAR0008754 ASTAC586-06	1	1	1		1	1	1	1	0	1	1	1	1	1	1	1	1	1	0	1	1	1	1	0	1	1	1	1	1	1	1	1	1	0	1	1	1	0	0	1	1	1	0	0	0	0	0	0
Diptera	Diptera Anoxynops auratus DHJ06 DHJPAR0008759 ASTAC591-06	1	1	1		1	1	1	1	0	1	1	1	1	0	1	1	1	1	0	1	1	1	1	0	1	1	1	1	0	1	1	1	1	0	1	1	1	0	0	1	1	1	0	0	0	0	0	0
Diptera	Diptera Anoxynops auratus DHJ06 DHJPAR0008762 ASTAC594-06	1	1	1		1	1	1	1	0	1	1	1	1	1	1	1	1	1	0	1	1	1	1	0	1	1	1	1	1	1	1	1	1	0	1	1	1	0	0	1	1	1	0	0	0	0	0	0
Diptera	Diptera Anoxynops auratus DHJ06 DHJPAR0008765 ASTAC597-06	1	1	1		1	1	1	1	0	1	1	1	1	1	1	1	1	1	0	1	1	1	1	0	1	1	1	1	1	1	1	1	1	0	1	1	1	0	0	1	1	1	0	0	0	0	0	0
Diptera	Diptera Anoxynops auratus DHJ06 DHJPAR0008766 ASTAC598-06	1	1	1		1	1	1	1	0	1	1	1	1	1	1	1	1	1	0	1	1	1	1	0	1	1	1	1	1	1	1	1	1	0	1	1	1	0	0	1	1	1	0	0	0	0	0	0
Diptera	Diptera Anoxynops auratus DHJ06 DHJPAR0008770 ASTAC602-06	1	1	1		1	1	1	1	0	1	1	1	1	1	1	1	1	1	0	1	1	1	1	0	1	1	1	1	1	1	1	1	1	0	1	1	1	0	0	1	1	1	0	0	0	0	0	0
Diptera	Diptera Anoxynops auratus DHJ07 DHJPAR0008746 ASTAC578-06	1	1	1		1	1	1	1	0	1	1	1	1	0	1	1	1	1	1	1	1	1	1	0	1	1	1	1	0	1	1	1	1	1	1	1	1	0	0	1	1	1	0	0	0	0	0	0
Diptera	Diptera Anoxynops auratus DHJ07 DHJPAR0008752 ASTAC584-06	1	1	1		1	1	1	1	0	1	1	1	1	0	1	1	1	1	1	1	1	1	1	0	1	1	1	1	0	1	1	1	1	1	1	1	1	0	0	1	1	1	0	0	0	0	0	0
Diptera	Diptera Anoxynops auratus DHJ07 DHJPAR0008753 ASTAC585-06	1	1	1		1	1	1	1	0	1	1	1	1	0	1	1	1	1	1	1	1	1	1	0	1	1	1	1	0	1	1	1	1	1	1	1	1	0	0	1	1	1	0	0	0	0	0	0
Diptera	Diptera Anoxynops auratus DHJ07 DHJPAR0008755 ASTAC587-06	1	1	1		1	1	1	1	0	1	1	1	1	1	1	1	1	1	1	1	1	1	1	0	1	1	1	1	1	1	1	1	1	1	1	1	1	0	0	1	1	1	0	0	0	0	0	0
Diptera	Diptera Anoxynops auratus DHJ07 DHJPAR0008763 ASTAC595-06	1	1	1		1	1	1	1	0	1	1	1	1	0	1	1	1	1	1	1	1	1	1	0	1	1	1	1	0	1	1	1	1	1	1	1	1	0	0	1	1	1	0	0	0	0	0	0
Diptera	Diptera Anoxynops auratus DHJ07 DHJPAR0008764 ASTAC596-06	1	1	1		1	1	1	1	0	1	1	1	1	1	1	1	1	1	1	1	1	1	1	0	1	1	1	1	1	1	1	1	1	1	1	1	1	0	0	1	1	1	0	0	0	0	0	0
Diptera	Diptera Anoxynops auratus DHJ07 DHJPAR0008768 ASTAC600-06	1	1	1		1	1	1	1	0	1	1	1	1	0	1	1	1	1	1	1	1	1	1	0	1	1	1	1	0	1	1	1	1	1	1	1	1	0	0	1	1	1	0	0	0	0	0	0
Diptera	Diptera Anoxynops auratus DHJ07 DHJPAR0008772 ASTAC604-06	1	1	1		1	1	1	1	0	1	1	1	1	0	1	1	1	1	1	1	1	1	1	0	1	1	1	1	0	1	1	1	1	1	1	1	1	0	0	1	1	1	0	0	0	0	0	0
Diptera	Diptera Anoxynops auratus DHJ07 DHJPAR0008773 ASTAC605-06	1	1	1		1	1	1	1	0	1	1	1	1	0	1	1	1	1	1	1	1	1	1	0	1	1	1	1	0	1	1	1	1	1	1	1	1	0	0	1	1	1	0	0	0	0	0	0
Diptera	Diptera Anoxynops auratus DHJ07 DHJPAR0014961 ASTAV652-06	1	1	1		1	1	1	1	0	1	1	1	1	1	1	1	1	1	1	1	1	1	1	0	1	1	1	1	1	1	1	1	1	1	1	1	1	0	0	1	1	1	0	0	0	0	0	0
Diptera	Diptera Anoxynops auratus DHJ08 DHJPAR0008269 ASTAC101-06	1	1	1		1	1	1	1	0	1	1	1	1	1	1	1	1	1	1	1	1	1	1	0	1	1	1	1	1	1	1	1	1	1	1	1	1	0	0	1	1	1	0	0	0	0	0	0
Diptera	Diptera Anoxynops auratus DHJ08 DHJPAR0008748 ASTAC580-06	1	1	1		1	1	1	1	0	1	1	1	1	1	1	1	1	1	1	1	1	1	1	0	1	1	1	1	1	1	1	1	1	1	1	1	1	0	0	1	1	1	0	0	0	0	0	0
Diptera	Diptera Anoxynops auratus DHJ08 DHJPAR0008756 ASTAC588-06	1	1	1		1	1	1	1	0	1	1	1	1	1	1	1	1	1	1	1	1	1	1	0	1	1	1	1	1	1	1	1	1	1	1	1	1	0	0	1	1	1	0	0	0	0	0	0
Diptera	Diptera Anoxynops auratus DHJ08 DHJPAR0008757 ASTAC589-06	1	1	1		1	1	1	1	0	1	1	1	1	1	1	1	1	1	1	1	1	1	1	0	1	1	1	1	1	1	1	1	1	1	1	1	1	0	0	1	1	1	0	0	0	0	0	0
Diptera	Diptera Anoxynops auratus DHJ08 DHJPAR0008758 ASTAC590-06	1	1	1		1	1	1	1	0	1	1	1	1	1	1	1	1	1	1	1	1	1	1	0	1	1	1	1	1	1	1	1	1	1	1	1	1	0	0	1	1	1	0	0	0	0	0	0
Diptera	Diptera Anoxynops auratus DHJ08 DHJPAR0008761 ASTAC593-06	1	1	1		1	1	1	1	0	1	1	1	1	1	1	1	1	1	1	1	1	1	1	0	1	1	1	1	1	1	1	1	1	1	1	1	1	0	0	1	1	1	0	0	0	0	0	0
Diptera	Diptera Anoxynops auratus DHJ08 DHJPAR0008774 ASTAC606-06	1	1	1		1	1	1	1	0	1	1	1	1	1	1	1	1	1	1	1	1	1	1	0	1	1	1	1	1	1	1	1	1	1	1	1	1	0	0	1	1	1	0	0	0	0	0	0
Diptera	Diptera Asteromyia carbonifera DQ241866 GBDP2288-06	1	1	1		1	1	1	1	0	1	1	1	1	0	1	1	1	1	0	1	1	1	1	0	1	1	1	1	0	1	1	1	1	0	1	1	1	1	0	1	1	1	1	0	1	1	1	1
Diptera	Diptera Asteromyia carbonifera DQ241867 GBDP2289-06	1	1	1		1	1	1	1	0	1	1	1	1	0	1	1	1	1	1	1	1	1	1	0	1	1	1	1	0	1	1	1	1	1	1	1	1	1	0	1	1	1	1	0	1	1	1	1
Diptera	Diptera Asteromyia carbonifera DQ241868 GBDP2290-06	1	1	1		1	1	1	1	0	1	1	1	1	0	1	1	1	1	0	1	1	1	1	0	1	1	1	1	0	1	1	1	1	0	1	1	1	1	0	1	1	1	1	0	1	1	1	1
Diptera	Diptera Asteromyia carbonifera DQ241869 GBDP2291-06	1	1	1		1	1	1	1	0	1	1	1	1	0	1	1	1	1	0	1	1	1	1	0	1	1	1	1	0	1	1	1	1	0	1	1	1	1	0	1	1	1	1	0	1	1	1	1
Diptera	Diptera Asteromyia carbonifera DQ241870 GBDP2292-06	1	1	1		1	1	1	1	0	1	1	1	1	0	1	1	1	1	0	1	1	1	1	0	1	1	1	1	0	1	1	1	1	0	1	1	1	1	0	1	1	1	1	0	1	1	1	1
Diptera	Diptera Asteromyia carbonifera DQ241871 GBDP2293-06	1	1	1		1	1	1	1	0	1	1	1	1	0	1	1	1	1	0	1	1	1	1	0	1	1	1	1	0	1	1	1	1	0	1	1	1	1	0	1	1	1	1	0	1	1	1	1
Diptera	Diptera Asteromyia carbonifera DQ241872 GBDP2294-06	1	1	1		1	1	1	1	0	1	1	1	1	0	1	1	1	1	0	1	1	1	1	0	1	1	1	1	0	1	1	1	1	0	1	1	1	1	0	1	1	1	1	0	1	1	1	1
Diptera	Diptera Asteromyia carbonifera DQ241873 GBDP2295-06	1	1	1		1	1	1	1	0	1	1	1	1	0	1	1	1	1	0	1	1	1	1	0	1	1	1	1	0	1	1	1	1	0	1	1	1	1	0	1	1	1	1	0	1	1	1	1
Diptera	Diptera Asteromyia carbonifera DQ241874 GBDP2296-06	1	1	1		1	1	1	1	0	1	1	1	1	0	1	1	1	1	0	1	1	1	1	0	1	1	1	1	0	1	1	1	1	0	1	1	1	1	0	1	1	1	1	0	1	1	1	1
Diptera	Diptera Asteromyia carbonifera DQ241875 GBDP2297-06	1	1	1		1	1	1	1	0	1	1	1	1	0	1	1	1	1	0	1	1	1	1	0	1	1	1	1	0	1	1	1	1	0	1	1	1	1	0	1	1	1	1	0	1	1	1	1
Diptera	Diptera Asteromyia carbonifera DQ241876 GBDP2298-06	1	1	1		1	1	1	1	0	1	1	1	1	0	1	1	1	1	0	1	1	1	1	0	1	1	1	1	0	1	1	1	1	0	1	1	1	1	0	1	1	1	1	0	1	1	1	1
Diptera	Diptera Asteromyia carbonifera DQ241877 GBDP2299-06	1	1	1		1	1	1	1	0	1	1	1	1	0	1	1	1	1	0	1	1	1	1	0	1	1	1	1	0	1	1	1	1	0	1	1	1	1	0	1	1	1	1	0	1	1	1	1
Diptera	Diptera Asteromyia carbonifera DQ241878 GBDP2300-06	1	1	1		1	1	1	1	0	1	1	1	1	0	1	1	1	1	0	1	1	1	1	0	1	1	1	1	0	1	1	1	1	0	1	1	1	1	0	1	1	1	1	0	1	1	1	1
Diptera	Diptera Asteromyia carbonifera DQ241879 GBDP2301-06	1	1	1		1	1	1	1	0	1	1	1	1	0	1	1	1	1	1	1	1	1	1	0	1	1	1	1	0	1	1	1	1	1	1	1	1	1	0	1	1	1	1	0	1	1	1	1
Diptera	Diptera Asteromyia carbonifera DQ241880 GBDP2302-06	1	1	1		1	1	1	1	0	1	1	1	1	0	1	1	1	1	0	1	1	1	1	0	1	1	1	1	0	1	1	1	1	0	1	1	1	1	0	1	1	1	1	0	1	1	1	1
Diptera	Diptera Asteromyia carbonifera DQ241881 GBDP2303-06	1	1	1		1	1	1	1	0	1	1	1	1	0	1	1	1	1	0	1	1	1	1	0	1	1	1	1	0	1	1	1	1	0	1	1	1	1	0	1	1	1	1	0	1	1	1	1
Diptera	Diptera Asteromyia carbonifera DQ241882 GBDP2304-06	1	1	1		1	1	1	1	0	1	1	1	1	0	1	1	1	1	0	1	1	1	1	0	1	1	1	1	0	1	1	1	1	0	1	1	1	1	0	1	1	1	1	0	1	1	1	1
Diptera	Diptera Asteromyia carbonifera DQ241883 GBDP2305-06	1	1	1		1	1	1	1	0	1	1	1	1	0	1	1	1	1	0	1	1	1	1	0	1	1	1	1	0	1	1	1	1	0	1	1	1	1	0	1	1	1	1	0	1	1	1	1
Diptera	Diptera Asteromyia carbonifera DQ241884 GBDP2306-06	1	1	1		1	1	1	1	0	1	1	1	1	0	1	1	1	1	0	1	1	1	1	0	1	1	1	1	0	1	1	1	1	0	1	1	1	1	0	1	1	1	1	0	1	1	1	1
Diptera	Diptera Asteromyia carbonifera DQ241885 GBDP2307-06	1	1	1		1	1	1	1	0	1	1	1	1	0	1	1	1	1	0	1	1	1	1	0	1	1	1	1	0	1	1	1	1	0	1	1	1	1	0	1	1	1	1	0	1	1	1	1
Diptera	Diptera Asteromyia carbonifera DQ241886 GBDP2308-06	1	1	1		1	1	1	1	0	1	1	1	1	0	1	1	1	1	0	1	1	1	1	0	1	1	1	1	0	1	1	1	1	0	1	1	1	1	0	1	1	1	1	0	1	1	1	1
Diptera	Diptera Asteromyia carbonifera DQ241887 GBDP2309-06	1	1	1		1	1	1	1	0	1	1	1	1	0	1	1	1	1	0	1	1	1	1	0	1	1	1	1	0	1	1	1	1	0	1	1	1	1	0	1	1	1	1	0	1	1	1	1
Diptera	Diptera Asteromyia carbonifera DQ241888 GBDP2310-06	1	1	1		1	1	1	1	0	1	1	1	1	0	1	1	1	1	0	1	1	1	1	0	1	1	1	1	0	1	1	1	1	0	1	1	1	1	0	1	1	1	1	0	1	1	1	1
Diptera	Diptera Asteromyia carbonifera DQ241889 GBDP2311-06	1	1	1		1	1	1	1	0	1	1	1	1	0	1	1	1	1	0	1	1	1	1	0	1	1	1	1	0	1	1	1	1	0	1	1	1	1	0	1	1	1	1	0	1	1	1	1
Diptera	Diptera Asteromyia carbonifera DQ241890 GBDP2312-06	1	1	1		1	1	1	1	0	1	1	1	1	0	1	1	1	1	0	1	1	1	1	0	1	1	1	1	0	1	1	1	1	0	1	1	1	1	0	1	1	1	1	0	1	1	1	1
Diptera	Diptera Asteromyia carbonifera DQ241891 GBDP2313-06	1	1	1		1	1	1	1	0	1	1	1	1	0	1	1	1	1	0	1	1	1	1	0	1	1	1	1	0	1	1	1	1	0	1	1	1	1	0	1	1	1	1	0	1	1	1	1
Diptera	Diptera Asteromyia carbonifera DQ241892 GBDP2314-06	1	1	1		1	1	1	1	0	1	1	1	1	0	1	1	1	1	0	1	1	1	1	0	1	1	1	1	0	1	1	1	1	0	1	1	1	1	0	1	1	1	1	0	1	1	1	1
Diptera	Diptera Asteromyia carbonifera DQ241893 GBDP2315-06	1	1	1		1	1	1	1	0	1	1	1	1	0	1	1	1	1	0	1	1	1	1	0	1	1	1	1	0	1	1	1	1	0	1	1	1	1	0	1	1	1	1	0	1	1	1	1
Diptera	Diptera Asteromyia carbonifera DQ241894 GBDP2316-06	1	1	1		1	1	1	1	0	1	1	1	1	0	1	1	1	1	0	1	1	1	1	0	1	1	1	1	0	1	1	1	1	0	1	1	1	1	0	1	1	1	1	0	1	1	1	1
Diptera	Diptera Asteromyia carbonifera DQ241895 GBDP2317-06	1	1	1		1	1	1	1	0	1	1	1	1	0	1	1	1	1	0	1	1	1	1	0	1	1	1	1	0	1	1	1	1	0	1	1	1	1	0	1	1	1	1	0	1	1	1	1
Diptera	Diptera Asteromyia carbonifera DQ241896 GBDP2318-06	1	1	1		1	1	1	1	0	1	1	1	1	0	1	1	1	1	0	1	1	1	1	0	1	1	1	1	0	1	1	1	1	0	1	1	1	1	0	1	1	1	1	0	1	1	1	1
Diptera	Diptera Asteromyia carbonifera DQ241897 GBDP2319-06	1	1	1		1	1	1	1	0	1	1	1	1	0	1	1	1	1	0	1	1	1	1	0	1	1	1	1	0	1	1	1	1	0	1	1	1	1	0	1	1	1	1	0	1	1	1	1
Diptera	Diptera Asteromyia carbonifera DQ241898 GBDP2320-06	1	1	1		1	1	1	1	0	1	1	1	1	0	1	1	1	1	0	1	1	1	1	0	1	1	1	1	0	1	1	1	1	0	1	1	1	1	0	1	1	1	1	0	1	1	1	1
Diptera	Diptera Asteromyia carbonifera DQ241899 GBDP2321-06	1	1	1		1	1	1	1	0	1	1	1	1	0	1	1	1	1	0	1	1	1	1	0	1	1	1	1	0	1	1	1	1	0	1	1	1	1	0	1	1	1	1	0	1	1	1	1
Diptera	Diptera Asteromyia carbonifera DQ241900 GBDP2322-06	1	1	1		1	1	1	1	0	1	1	1	1	0	1	1	1	1	0	1	1	1	1	0	1	1	1	1	0	1	1	1	1	0	1	1	1	1	0	1	1	1	1	0	1	1	1	1
Diptera	Diptera Asteromyia carbonifera DQ241901 GBDP2323-06	1	1	1		1	1	1	1	0	1	1	1	1	0	1	1	1	1	0	1	1	1	1	0	1	1	1	1	0	1	1	1	1	0	1	1	1	1	0	1	1	1	1	0	1	1	1	1
Diptera	Diptera Asteromyia carbonifera DQ241902 GBDP2324-06	1	1	1		1	1	1	1	0	1	1	1	1	0	1	1	1	1	0	1	1	1	1	0	1	1	1	1	0	1	1	1	1	0	1	1	1	1	0	1	1	1	1	0	1	1	1	1
Diptera	Diptera Asteromyia carbonifera DQ241903 GBDP2325-06	1	1	1		1	1	1	1	0	1	1	1	1	0	1	1	1	1	0	1	1	1	1	0	1	1	1	1	0	1	1	1	1	0	1	1	1	1	0	1	1	1	1	0	1	1	1	1
Diptera	Diptera Asteromyia carbonifera DQ241904 GBDP2326-06	1	1	1		1	1	1	1	0	1	1	1	1	0	1	1	1	1	0	1	1	1	1	0	1	1	1	1	0	1	1	1	1	0	1	1	1	1	0	1	1	1	1	0	1	1	1	1
Diptera	Diptera Asteromyia carbonifera DQ241905 GBDP2327-06	1	1	1		1	1	1	1	0	1	1	1	1	0	1	1	1	1	0	1	1	1	1	0	1	1	1	1	0	1	1	1	1	0	1	1	1	1	0	1	1	1	1	0	1	1	1	1
Diptera	Diptera Asteromyia carbonifera DQ241906 GBDP2328-06	1	1	1		1	1	1	1	0	1	1	1	1	0	1	1	1	1	0	1	1	1	1	0	1	1	1	1	0	1	1	1	1	0	1	1	1	1	0	1	1	1	1	0	1	1	1	1
Diptera	Diptera Asteromyia carbonifera DQ241907 GBDP2329-06	1	1	1		1	1	1	1	0	1	1	1	1	0	1	1	1	1	0	1	1	1	1	0	1	1	1	1	0	1	1	1	1	0	1	1	1	1	0	1	1	1	1	0	1	1	1	1
Diptera	Diptera Asteromyia carbonifera DQ241908 GBDP2330-06	1	1	1		1	1	1	1	0	1	1	1	1	0	1	1	1	0	0	1	1	1	1	0	1	1	1	1	0	1	1	1	0	0	1	1	1	1	0	1	1	1	1	0	1	1	1	1
Diptera	Diptera Asteromyia carbonifera DQ241909 GBDP2331-06	1	1	1		1	1	1	1	0	1	1	1	1	0	1	1	1	1	0	1	1	1	1	0	1	1	1	1	0	1	1	1	1	0	1	1	1	1	0	1	1	1	1	0	1	1	1	1
Diptera	Diptera Bactrocera aquilonis DQ116233 GBDP2086-06	1	1	0		1	1	1	0	0	0	0	0	0	0	1	1	1	0	0	1	1	1	0	0	0	0	0	0	0	1	1	1	0	0	0	0	0	0	0	0	0	0	0	0	0	0	0	0
Diptera	Diptera Bactrocera aquilonis DQ116234 GBDP2087-06	0	0	0		1	0	0	0	0	0	0	0	0	0	0	1	1	0	0	1	0	0	0	0	0	0	0	0	0	0	1	1	0	0	0	0	0	0	0	0	0	0	0	0	0	0	0	0
Diptera	Diptera Bactrocera aquilonis DQ116235 GBDP2088-06	1	1	0		0	0	0	0	0	0	0	0	0	0	1	1	1	0	0	0	0	0	0	0	0	0	0	0	0	1	1	1	0	0	0	0	0	0	0	0	0	0	0	0	0	0	0	0
Diptera	Diptera Bactrocera cacuminata DQ116238 GBDP2091-06	1	1	0		1	0	0	0	0	1	1	1	1	0	1	1	1	0	0	1	0	0	0	0	1	1	1	1	0	1	1	1	0	0	0	0	0	0	0	0	0	0	0	0	0	0	0	0
Diptera	Diptera Bactrocera cacuminata DQ116239 GBDP2092-06	1	1	0		1	0	0	0	0	1	1	1	1	0	1	1	1	0	0	1	0	0	0	0	1	1	1	1	0	1	1	1	0	0	0	0	0	0	0	0	0	0	0	0	0	0	0	0
Diptera	Diptera Bactrocera cacuminata DQ116240 GBDP2093-06	1	1	0		1	0	0	0	0	1	1	1	1	0	1	1	1	0	0	1	0	0	0	0	1	1	1	1	0	1	1	1	0	0	0	0	0	0	0	0	0	0	0	0	0	0	0	0
Diptera	Diptera Bactrocera cacuminata DQ116241 GBDP2094-06	1	1	0		1	0	0	0	0	1	1	1	1	0	1	1	1	0	0	1	0	0	0	0	1	1	1	1	0	1	1	1	0	0	0	0	0	0	0	0	0	0	0	0	0	0	0	0
Diptera	Diptera Bactrocera carambolae DQ006871 GBDP1918-06	0	0	0		0	0	0	0	0	0	0	0	0	0	0	0	0	0	0	0	0	0	0	0	0	0	0	0	0	0	0	0	0	0	0	0	0	0	0	0	0	0	0	0	0	0	0	0
Diptera	Diptera Bactrocera carambolae DQ006872 GBDP1919-06	0	0	0		0	0	0	0	0	0	0	0	0	0	0	0	0	0	0	0	0	0	0	0	0	0	0	0	0	0	0	0	0	0	0	0	0	0	0	0	0	0	0	0	0	0	0	0
Diptera	Diptera Bactrocera carambolae DQ116255 GBDP2108-06	1	1	0		0	0	0	0	0	1	1	1	0	0	1	1	0	0	0	0	0	0	0	0	1	1	1	0	0	1	1	0	0	0	0	0	0	0	0	0	0	0	0	0	0	0	0	0
Diptera	Diptera Bactrocera carambolae DQ116257 GBDP2110-06	0	0	0		0	0	0	0	0	0	0	0	0	0	0	0	0	0	0	0	0	0	0	0	0	0	0	0	0	0	0	0	0	0	0	0	0	0	0	0	0	0	0	0	0	0	0	0
Diptera	Diptera Bactrocera carambolae DQ116258 GBDP2111-06	1	1	0		0	0	0	0	0	0	0	0	0	0	1	0	0	0	0	0	0	0	0	0	0	0	0	0	0	1	0	0	0	0	0	0	0	0	0	0	0	0	0	0	0	0	0	0
Diptera	Diptera Bactrocera carambolae DQ116259 GBDP2112-06	1	1	0		0	0	0	0	0	0	0	0	0	0	1	1	0	0	0	0	0	0	0	0	0	0	0	0	0	1	1	0	0	0	0	0	0	0	0	0	0	0	0	0	0	0	0	0
Diptera	Diptera Bactrocera carambolae NC 009772 GBDP4750-08	1	1	0		0	0	0	0	0	0	0	0	0	0	0	0	0	0	0	0	0	0	0	0	0	0	0	0	0	0	0	0	0	0	0	0	0	0	0	0	0	0	0	0	0	0	0	0
Diptera	Diptera Bactrocera cognata DQ116249 GBDP2102-06	0	0	0		0	0	0	0	0	0	0	0	0	0	0	0	0	0	0	0	0	0	0	0	0	0	0	0	0	0	0	0	0	0	0	0	0	0	0	0	0	0	0	0	0	0	0	0
Diptera	Diptera Bactrocera cognata DQ116250 GBDP2103-06	0	0	0		0	0	0	0	0	0	0	0	0	0	0	0	0	0	0	0	0	0	0	0	0	0	0	0	0	0	0	0	0	0	0	0	0	0	0	0	0	0	0	0	0	0	0	0
Diptera	Diptera Bactrocera cognata DQ116251 GBDP2104-06	0	0	0		0	0	0	0	0	0	0	0	0	0	1	0	1	0	0	0	0	0	0	0	0	0	0	0	0	1	0	1	0	0	0	0	0	0	0	0	0	0	0	0	0	0	0	0
Diptera	Diptera Bactrocera cognata DQ116252 GBDP2105-06	0	0	0		0	0	0	0	0	0	0	0	0	0	0	0	0	0	0	0	0	0	0	0	0	0	0	0	0	0	0	0	0	0	0	0	0	0	0	0	0	0	0	0	0	0	0	0
Diptera	Diptera Bactrocera correcta DQ116263 GBDP2116-06	1	1	0		1	1	1	1	0	1	1	1	1	0	1	1	1	1	0	1	1	1	1	0	1	1	1	1	0	1	1	1	1	0	0	0	0	0	0	0	0	0	0	0	0	0	0	0
Diptera	Diptera Bactrocera correcta DQ116264 GBDP2117-06	1	1	0		1	1	1	0	0	1	1	1	1	0	1	1	1	1	1	1	1	1	0	0	1	1	1	1	0	1	1	1	1	1	0	0	0	0	0	0	0	0	0	0	0	0	0	0
Diptera	Diptera Bactrocera correcta DQ116265 GBDP2118-06	1	1	0		1	1	1	0	0	1	1	1	1	0	1	1	1	1	1	1	1	1	0	0	1	1	1	1	0	1	1	1	1	1	0	0	0	0	0	0	0	0	0	0	0	0	0	0
Diptera	Diptera Bactrocera cucurbitae AY788409 GBDP1754-06	1	1	0		1	1	1	1	0	1	1	1	1	0	1	1	1	1	1	1	1	1	1	0	1	1	1	1	0	1	1	1	1	1	0	0	0	0	0	0	0	0	0	0	0	0	0	0
Diptera	Diptera Bactrocera cucurbitae Bangladesh 1556 RMCA TBI	1	1	0		1	1	1	1	0	1	1	1	1	0	1	1	1	1	1	1	1	1	1	0	1	1	1	1	0	1	1	1	1	1	0	0	0	0	0	0	0	0	0	0	0	0	0	0
Diptera	Diptera Bactrocera cucurbitae Bangladesh 1557 RMCA TBI	1	1	0		1	1	1	1	0	1	1	1	1	0	1	1	1	1	1	1	1	1	1	0	1	1	1	1	0	1	1	1	1	1	0	0	0	0	0	0	0	0	0	0	0	0	0	0
Diptera	Diptera Bactrocera cucurbitae Bangladesh 1559 RMCA TBI	1	1	0		1	1	1	1	0	1	1	1	1	0	1	1	1	1	1	1	1	1	1	0	1	1	1	1	0	1	1	1	1	1	0	0	0	0	0	0	0	0	0	0	0	0	0	0
Diptera	Diptera Bactrocera cucurbitae Bangladesh MB2 RMCA TBI	1	1	0		1	1	1	1	0	1	1	1	1	0	1	1	1	1	1	1	1	1	1	0	1	1	1	1	0	1	1	1	1	1	0	0	0	0	0	0	0	0	0	0	0	0	0	0
Diptera	Diptera Bactrocera cucurbitae Bangladesh MB3 RMCA TBI	1	1	0		1	1	1	1	0	1	1	1	1	0	1	1	1	1	1	1	1	1	1	0	1	1	1	1	0	1	1	1	1	1	0	0	0	0	0	0	0	0	0	0	0	0	0	0
Diptera	Diptera Bactrocera cucurbitae Bangladesh MB4 RMCA TBI	1	1	0		1	1	1	1	0	1	1	1	1	0	1	1	1	1	1	1	1	1	1	0	1	1	1	1	0	1	1	1	1	1	0	0	0	0	0	0	0	0	0	0	0	0	0	0
Diptera	Diptera Bactrocera cucurbitae Bangladesh MB5 RMCA TBI	1	1	0		1	1	1	1	0	1	0	0	0	0	1	1	1	1	1	1	1	1	1	0	1	0	0	0	0	1	1	1	1	1	0	0	0	0	0	0	0	0	0	0	0	0	0	0
Diptera	Diptera Bactrocera cucurbitae Cambodia 1435 RMCA TBI	1	1	0		1	1	1	1	0	1	1	1	1	0	1	1	1	1	1	1	1	1	1	0	1	1	1	1	0	1	1	1	1	1	0	0	0	0	0	0	0	0	0	0	0	0	0	0
Diptera	Diptera Bactrocera cucurbitae Cambodia 1436 RMCA TBI	1	1	0		1	1	1	1	0	1	1	1	1	0	1	1	1	1	1	1	1	1	1	0	1	1	1	1	0	1	1	1	1	1	0	0	0	0	0	0	0	0	0	0	0	0	0	0
Diptera	Diptera Bactrocera cucurbitae Cambodia 1438 RMCA TBI	1	1	0		1	1	1	1	0	1	1	1	1	0	1	1	1	1	1	1	1	1	1	0	1	1	1	1	0	1	1	1	1	1	0	0	0	0	0	0	0	0	0	0	0	0	0	0
Diptera	Diptera Bactrocera cucurbitae China 1418 RMCA TBI	1	1	0		1	1	1	1	0	1	1	1	1	0	1	1	1	1	1	1	1	1	1	0	1	1	1	1	0	1	1	1	1	1	0	0	0	0	0	0	0	0	0	0	0	0	0	0
Diptera	Diptera Bactrocera cucurbitae DQ006865 GBDP1912-06	1	1	0		1	1	1	1	0	1	1	1	1	0	1	1	1	1	1	1	1	1	1	0	1	1	1	1	0	1	1	1	1	1	0	0	0	0	0	0	0	0	0	0	0	0	0	0
Diptera	Diptera Bactrocera cucurbitae DQ006875 GBDP1922-06	1	1	0		1	1	1	1	0	1	1	1	1	0	1	1	1	1	1	1	1	1	1	0	1	1	1	1	0	1	1	1	1	1	0	0	0	0	0	0	0	0	0	0	0	0	0	0
Diptera	Diptera Bactrocera cucurbitae DQ006876 GBDP1923-06	1	1	0		1	1	1	1	0	1	1	1	1	0	1	1	1	1	1	1	1	1	1	0	1	1	1	1	0	1	1	1	1	1	0	0	0	0	0	0	0	0	0	0	0	0	0	0
Diptera	Diptera Bactrocera cucurbitae DQ116242 GBDP2095-06	1	1	0		1	1	1	1	0	1	1	1	1	0	1	1	1	1	1	1	1	1	1	0	1	1	1	1	0	1	1	1	1	1	0	0	0	0	0	0	0	0	0	0	0	0	0	0
Diptera	Diptera Bactrocera cucurbitae DQ116243 GBDP2096-06	1	1	0		0	0	0	0	0	1	0	0	0	0	1	0	0	0	0	0	0	0	0	0	1	0	0	0	0	1	0	0	0	0	0	0	0	0	0	0	0	0	0	0	0	0	0	0
Diptera	Diptera Bactrocera cucurbitae DQ116244 GBDP2097-06	0	0	0		0	0	0	0	0	1	0	0	0	0	1	0	0	0	0	0	0	0	0	0	1	0	0	0	0	1	0	0	0	0	0	0	0	0	0	0	0	0	0	0	0	0	0	0
Diptera	Diptera Bactrocera cucurbitae DQ116245 GBDP2098-06	1	1	0		1	1	1	1	0	1	1	1	1	0	1	1	1	1	1	1	1	1	1	0	1	1	1	1	0	1	1	1	1	1	0	0	0	0	0	0	0	0	0	0	0	0	0	0
Diptera	Diptera Bactrocera cucurbitae DQ116246 GBDP2099-06	0	0	0		0	0	0	0	0	1	0	0	0	0	0	0	0	0	0	0	0	0	0	0	1	0	0	0	0	0	0	0	0	0	0	0	0	0	0	0	0	0	0	0	0	0	0	0
Diptera	Diptera Bactrocera cucurbitae DQ116247 GBDP2100-06	1	1	0		1	1	1	1	0	1	1	1	1	0	1	1	1	1	1	1	1	1	1	0	1	1	1	1	0	1	1	1	1	1	0	0	0	0	0	0	0	0	0	0	0	0	0	0
Diptera	Diptera Bactrocera cucurbitae DQ116248 GBDP2101-06	1	1	0		1	1	1	1	0	1	1	1	1	0	1	1	1	1	1	1	1	1	1	0	1	1	1	1	0	1	1	1	1	1	0	0	0	0	0	0	0	0	0	0	0	0	0	0
Diptera	Diptera Bactrocera cucurbitae Hawaii 1384 RMCA TBI	1	1	0		1	1	1	1	0	1	1	1	1	0	1	1	1	1	1	1	1	1	1	0	1	1	1	1	0	1	1	1	1	1	0	0	0	0	0	0	0	0	0	0	0	0	0	0
Diptera	Diptera Bactrocera cucurbitae Hawaii 1385 RMCA TBI	1	1	0		1	1	1	1	0	1	1	1	1	0	1	1	1	1	1	1	1	1	1	0	1	1	1	1	0	1	1	1	1	1	0	0	0	0	0	0	0	0	0	0	0	0	0	0
Diptera	Diptera Bactrocera cucurbitae Hawaii 1386 RMCA TBI	1	1	0		1	1	1	1	0	1	1	1	1	0	1	1	1	1	1	1	1	1	1	0	1	1	1	1	0	1	1	1	1	1	0	0	0	0	0	0	0	0	0	0	0	0	0	0
Diptera	Diptera Bactrocera cucurbitae Hawaii 1387 RMCA TBI	1	1	0		1	1	1	1	0	1	1	1	1	0	1	1	1	1	1	1	1	1	1	0	1	1	1	1	0	1	1	1	1	1	0	0	0	0	0	0	0	0	0	0	0	0	0	0
Diptera	Diptera Bactrocera cucurbitae India MB25 RMCA TBI	1	1	0		1	1	1	1	0	1	1	1	1	0	1	1	1	1	1	1	1	1	1	0	1	1	1	1	0	1	1	1	1	1	0	0	0	0	0	0	0	0	0	0	0	0	0	0
Diptera	Diptera Bactrocera cucurbitae India MB26 RMCA TBI	1	1	0		1	1	1	1	0	1	1	1	1	0	1	1	1	1	1	1	1	1	1	0	1	1	1	1	0	1	1	1	1	1	0	0	0	0	0	0	0	0	0	0	0	0	0	0
Diptera	Diptera Bactrocera cucurbitae India MB27 RMCA TBI	1	1	0		1	1	1	1	0	1	1	1	1	0	1	1	1	1	1	1	1	1	1	0	1	1	1	1	0	1	1	1	1	1	0	0	0	0	0	0	0	0	0	0	0	0	0	0
Diptera	Diptera Bactrocera cucurbitae India MB28 RMCA TBI	1	1	0		1	1	1	1	0	1	1	1	1	0	1	1	1	1	1	1	1	1	1	0	1	1	1	1	0	1	1	1	1	1	0	0	0	0	0	0	0	0	0	0	0	0	0	0
Diptera	Diptera Bactrocera cucurbitae Kenya 1404 RMCA TBI	1	1	0		1	1	1	1	0	1	1	1	1	0	1	1	1	1	1	1	1	1	1	0	1	1	1	1	0	1	1	1	1	1	0	0	0	0	0	0	0	0	0	0	0	0	0	0
Diptera	Diptera Bactrocera cucurbitae Kenya 1405 RMCA TBI	1	1	0		1	1	1	1	0	1	1	1	1	0	1	1	1	1	1	1	1	1	1	0	1	1	1	1	0	1	1	1	1	1	0	0	0	0	0	0	0	0	0	0	0	0	0	0
Diptera	Diptera Bactrocera cucurbitae Kenya 1406 RMCA TBI	1	1	0		1	1	1	1	0	1	1	1	1	0	1	1	1	1	1	1	1	1	1	0	1	1	1	1	0	1	1	1	1	1	0	0	0	0	0	0	0	0	0	0	0	0	0	0
Diptera	Diptera Bactrocera cucurbitae Kenya 1407 RMCA TBI	1	1	0		1	1	1	1	0	1	1	1	1	0	1	1	1	1	1	1	1	1	1	0	1	1	1	1	0	1	1	1	1	1	0	0	0	0	0	0	0	0	0	0	0	0	0	0
Diptera	Diptera Bactrocera cucurbitae LaReunion 1506 RMCA TBI	1	1	0		1	1	1	1	0	1	1	1	1	0	1	1	1	1	1	1	1	1	1	0	1	1	1	1	0	1	1	1	1	1	0	0	0	0	0	0	0	0	0	0	0	0	0	0
Diptera	Diptera Bactrocera cucurbitae LaReunion 1507 RMCA TBI	1	1	0		1	1	1	1	0	1	1	1	1	0	1	1	1	1	1	1	1	1	1	0	1	1	1	1	0	1	1	1	1	1	0	0	0	0	0	0	0	0	0	0	0	0	0	0
Diptera	Diptera Bactrocera cucurbitae LaReunion 1508 RMCA TBI	1	1	0		1	1	1	1	0	1	1	1	1	0	1	1	1	1	1	1	1	1	1	0	1	1	1	1	0	1	1	1	1	1	0	0	0	0	0	0	0	0	0	0	0	0	0	0
Diptera	Diptera Bactrocera cucurbitae LaReunion 1509 RMCA TBI	1	1	0		1	1	1	1	0	1	1	1	1	0	1	1	1	1	1	1	1	1	1	0	1	1	1	1	0	1	1	1	1	1	0	0	0	0	0	0	0	0	0	0	0	0	0	0
Diptera	Diptera Bactrocera cucurbitae LaReunion 1510 RMCA TBI	1	1	0		1	1	1	1	0	1	1	1	1	0	1	1	1	1	1	1	1	1	1	0	1	1	1	1	0	1	1	1	1	1	0	0	0	0	0	0	0	0	0	0	0	0	0	0
Diptera	Diptera Bactrocera cucurbitae LaReunion 1511 RMCA TBI	1	1	0		1	1	1	1	0	1	1	1	1	0	1	1	1	1	1	1	1	1	1	0	1	1	1	1	0	1	1	1	1	1	0	0	0	0	0	0	0	0	0	0	0	0	0	0
Diptera	Diptera Bactrocera cucurbitae LaReunion 1512 RMCA TBI	1	1	0		1	1	1	1	0	1	1	1	1	0	1	1	1	1	1	1	1	1	1	0	1	1	1	1	0	1	1	1	1	1	0	0	0	0	0	0	0	0	0	0	0	0	0	0
Diptera	Diptera Bactrocera cucurbitae Malaysia MB73 RMCA TBI	1	1	0		1	1	1	1	0	1	1	1	1	0	1	1	1	1	1	1	1	1	1	0	1	1	1	1	0	1	1	1	1	1	0	0	0	0	0	0	0	0	0	0	0	0	0	0
Diptera	Diptera Bactrocera cucurbitae Malaysia MB74 RMCA TBI	1	1	0		1	1	1	1	0	1	1	1	1	0	1	1	1	1	1	1	1	1	1	0	1	1	1	1	0	1	1	1	1	1	0	0	0	0	0	0	0	0	0	0	0	0	0	0
Diptera	Diptera Bactrocera cucurbitae Malaysia MB75 RMCA TBI	1	1	0		1	1	1	1	0	1	1	1	1	0	1	1	1	1	1	1	1	1	1	0	1	1	1	1	0	1	1	1	1	1	0	0	0	0	0	0	0	0	0	0	0	0	0	0
Diptera	Diptera Bactrocera cucurbitae Malaysia MB76 RMCA TBI	1	1	0		1	1	1	1	0	1	1	1	1	0	1	1	1	1	1	1	1	1	1	0	1	1	1	1	0	1	1	1	1	1	0	0	0	0	0	0	0	0	0	0	0	0	0	0
Diptera	Diptera Bactrocera cucurbitae Philippines 1280 RMCA TBI	1	1	0		1	1	1	1	0	1	1	1	1	0	1	1	1	1	1	1	1	1	1	0	1	1	1	1	0	1	1	1	1	1	0	0	0	0	0	0	0	0	0	0	0	0	0	0
Diptera	Diptera Bactrocera cucurbitae Philippines 1281 RMCA TBI	1	1	0		1	1	1	1	0	1	1	1	1	0	1	1	1	1	1	1	1	1	1	0	1	1	1	1	0	1	1	1	1	1	0	0	0	0	0	0	0	0	0	0	0	0	0	0
Diptera	Diptera Bactrocera cucurbitae Philippines 1282 RMCA TBI	1	1	0		1	1	1	1	0	1	1	1	1	0	1	1	1	1	1	1	1	1	1	0	1	1	1	1	0	1	1	1	1	1	0	0	0	0	0	0	0	0	0	0	0	0	0	0
Diptera	Diptera Bactrocera cucurbitae Sudan MB122 RMCA TBI	1	1	0		1	1	1	1	0	1	1	1	1	0	1	1	1	1	1	1	1	1	1	0	1	1	1	1	0	1	1	1	1	1	0	0	0	0	0	0	0	0	0	0	0	0	0	0
Diptera	Diptera Bactrocera cucurbitae Tanzania 1318 RMCA TBI	1	1	0		1	1	1	1	0	1	1	1	1	0	1	1	1	1	1	1	1	1	1	0	1	1	1	1	0	1	1	1	1	1	0	0	0	0	0	0	0	0	0	0	0	0	0	0
Diptera	Diptera Bactrocera cucurbitae Tanzania 1319 RMCA TBI	1	1	0		1	1	1	1	0	1	1	1	1	0	1	1	1	1	1	1	1	1	1	0	1	1	1	1	0	1	1	1	1	1	0	0	0	0	0	0	0	0	0	0	0	0	0	0
Diptera	Diptera Bactrocera cucurbitae Tanzania 1330 RMCA TBI	1	1	0		1	1	1	1	0	1	1	1	1	0	1	1	1	1	1	1	1	1	1	0	1	1	1	1	0	1	1	1	1	1	0	0	0	0	0	0	0	0	0	0	0	0	0	0
Diptera	Diptera Bactrocera cucurbitae Tanzania 1342 RMCA TBI	1	1	0		1	1	1	1	0	1	1	1	1	0	1	1	1	1	1	1	1	1	1	0	1	1	1	1	0	1	1	1	1	1	0	0	0	0	0	0	0	0	0	0	0	0	0	0
Diptera	Diptera Bactrocera cucurbitae Tanzania 1343 RMCA TBI	1	1	0		1	1	1	1	0	1	1	1	1	0	1	1	1	1	1	1	1	1	1	0	1	1	1	1	0	1	1	1	1	1	0	0	0	0	0	0	0	0	0	0	0	0	0	0
Diptera	Diptera Bactrocera cucurbitae Tanzania 1344 RMCA TBI	1	1	0		1	1	1	1	0	1	1	1	1	0	1	1	1	1	1	1	1	1	1	0	1	1	1	1	0	1	1	1	1	1	0	0	0	0	0	0	0	0	0	0	0	0	0	0
Diptera	Diptera Bactrocera cucurbitae Tanzania 1345 RMCA TBI	1	1	0		1	1	1	1	0	1	1	1	1	0	1	1	1	1	1	1	1	1	1	0	1	1	1	1	0	1	1	1	1	1	0	0	0	0	0	0	0	0	0	0	0	0	0	0
Diptera	Diptera Bactrocera curvipennis DQ116260 GBDP2113-06	1	1	0		1	1	1	1	0	1	0	0	0	0	1	1	1	1	1	1	1	1	1	0	1	0	0	0	0	1	1	1	1	1	0	0	0	0	0	0	0	0	0	0	0	0	0	0
Diptera	Diptera Bactrocera curvipennis DQ116261 GBDP2114-06	1	1	0		1	1	1	1	0	1	0	0	0	0	1	1	1	1	1	1	1	1	1	0	1	0	0	0	0	1	1	1	1	1	0	0	0	0	0	0	0	0	0	0	0	0	0	0
Diptera	Diptera Bactrocera dorsalis DQ006864 GBDP1911-06	1	1	0		0	0	0	0	0	0	0	0	0	0	1	0	0	0	0	0	0	0	0	0	0	0	0	0	0	1	0	0	0	0	0	0	0	0	0	0	0	0	0	0	0	0	0	0
Diptera	Diptera Bactrocera dorsalis DQ116267 GBDP2120-06	1	1	0		0	0	0	0	0	1	0	0	0	0	1	0	0	0	0	0	0	0	0	0	1	0	0	0	0	1	0	0	0	0	0	0	0	0	0	0	0	0	0	0	0	0	0	0
Diptera	Diptera Bactrocera dorsalis DQ116268 GBDP2121-06	0	0	0		0	0	0	0	0	0	0	0	0	0	0	0	0	0	0	0	0	0	0	0	0	0	0	0	0	0	0	0	0	0	0	0	0	0	0	0	0	0	0	0	0	0	0	0
Diptera	Diptera Bactrocera dorsalis DQ116269 GBDP2122-06	0	0	0		0	0	0	0	0	0	0	0	0	0	0	0	0	0	0	0	0	0	0	0	0	0	0	0	0	0	0	0	0	0	0	0	0	0	0	0	0	0	0	0	0	0	0	0
Diptera	Diptera Bactrocera dorsalis DQ116270 GBDP2123-06	1	1	0		0	0	0	0	0	1	0	0	0	0	1	0	0	0	0	0	0	0	0	0	1	0	0	0	0	1	0	0	0	0	0	0	0	0	0	0	0	0	0	0	0	0	0	0
Diptera	Diptera Bactrocera dorsalis DQ116271 GBDP2124-06	0	0	0		0	0	0	0	0	0	0	0	0	0	0	0	0	0	0	0	0	0	0	0	0	0	0	0	0	0	0	0	0	0	0	0	0	0	0	0	0	0	0	0	0	0	0	0
Diptera	Diptera Bactrocera dorsalis DQ116272 GBDP2125-06	0	0	0		0	0	0	0	0	0	0	0	0	0	0	0	0	0	0	0	0	0	0	0	0	0	0	0	0	0	0	0	0	0	0	0	0	0	0	0	0	0	0	0	0	0	0	0
Diptera	Diptera Bactrocera dorsalis DQ116273 GBDP2126-06	1	1	0		0	0	0	0	0	1	1	1	1	0	1	0	0	0	0	0	0	0	0	0	1	1	1	1	0	1	0	0	0	0	0	0	0	0	0	0	0	0	0	0	0	0	0	0
Diptera	Diptera Bactrocera dorsalis DQ116274 GBDP2127-06	1	1	0		0	0	0	0	0	0	0	0	0	0	0	0	0	0	0	0	0	0	0	0	0	0	0	0	0	0	0	0	0	0	0	0	0	0	0	0	0	0	0	0	0	0	0	0
Diptera	Diptera Bactrocera dorsalis DQ116275 GBDP2128-06	1	1	0		0	0	0	0	0	1	1	1	1	0	1	0	0	0	0	0	0	0	0	0	1	1	1	1	0	1	0	0	0	0	0	0	0	0	0	0	0	0	0	0	0	0	0	0
Diptera	Diptera Bactrocera dorsalis DQ116276 GBDP2129-06	1	1	0		0	0	0	0	0	1	1	1	1	0	1	0	0	0	0	0	0	0	0	0	1	1	1	1	0	1	0	0	0	0	0	0	0	0	0	0	0	0	0	0	0	0	0	0
Diptera	Diptera Bactrocera dorsalis DQ116277 GBDP2130-06	1	1	0		0	0	0	0	0	0	0	0	0	0	1	1	0	0	0	0	0	0	0	0	0	0	0	0	0	1	1	0	0	0	0	0	0	0	0	0	0	0	0	0	0	0	0	0
Diptera	Diptera Bactrocera dorsalis DQ116278 GBDP2131-06	1	1	0		0	0	0	0	0	0	0	0	0	0	0	0	0	0	0	0	0	0	0	0	0	0	0	0	0	0	0	0	0	0	0	0	0	0	0	0	0	0	0	0	0	0	0	0
Diptera	Diptera Bactrocera dorsalis DQ116279 GBDP2132-06	0	0	0		0	0	0	0	0	0	0	0	0	0	0	0	0	0	0	0	0	0	0	0	0	0	0	0	0	0	0	0	0	0	0	0	0	0	0	0	0	0	0	0	0	0	0	0
Diptera	Diptera Bactrocera dorsalis DQ116280 GBDP2133-06	0	0	0		0	0	0	0	0	0	0	0	0	0	0	0	0	0	0	0	0	0	0	0	0	0	0	0	0	0	0	0	0	0	0	0	0	0	0	0	0	0	0	0	0	0	0	0
Diptera	Diptera Bactrocera dorsalis DQ116281 GBDP2134-06	0	0	0		0	0	0	0	0	0	0	0	0	0	0	0	0	0	0	0	0	0	0	0	0	0	0	0	0	0	0	0	0	0	0	0	0	0	0	0	0	0	0	0	0	0	0	0
Diptera	Diptera Bactrocera dorsalis DQ845759 GBDP4143-07	1	1	0		0	0	0	0	0	1	1	0	0	0	1	1	1	0	0	0	0	0	0	0	1	1	0	0	0	1	1	1	0	0	0	0	0	0	0	0	0	0	0	0	0	0	0	0
Diptera	Diptera Bactrocera dorsalis NC 008748 GBDP4140-07	1	1	0		0	0	0	0	0	1	1	0	0	0	1	1	1	0	0	0	0	0	0	0	1	1	0	0	0	1	1	1	0	0	0	0	0	0	0	0	0	0	0	0	0	0	0	0
Diptera	Diptera Bactrocera endriandrae DQ116283 GBDP2136-06	1	1	0		1	1	1	1	0	1	1	1	1	0	1	1	1	1	0	1	1	1	1	0	1	1	1	1	0	1	1	1	1	0	0	0	0	0	0	0	0	0	0	0	0	0	0	0
Diptera	Diptera Bactrocera endriandrae DQ116284 GBDP2137-06	1	1	0		1	1	1	1	0	1	1	1	1	0	1	1	1	1	0	1	1	1	1	0	1	1	1	1	0	1	1	1	1	0	0	0	0	0	0	0	0	0	0	0	0	0	0	0
Diptera	Diptera Bactrocera frauenfeldi DQ116286 GBDP2139-06	1	1	0		1	1	1	1	0	1	1	1	1	0	1	1	0	0	0	1	1	1	1	0	1	1	1	1	0	1	1	0	0	0	0	0	0	0	0	0	0	0	0	0	0	0	0	0
Diptera	Diptera Bactrocera frauenfeldi DQ116287 GBDP2140-06	1	1	0		1	1	1	1	0	1	1	1	1	0	1	1	0	0	0	1	1	1	1	0	1	1	1	1	0	1	1	0	0	0	0	0	0	0	0	0	0	0	0	0	0	0	0	0
Diptera	Diptera Bactrocera invadens FJ009202 GBDP5594-09	1	1	0		0	0	0	0	0	1	1	0	0	0	1	1	1	1	1	0	0	0	0	0	1	1	0	0	0	1	1	1	1	1	0	0	0	0	0	0	0	0	0	0	0	0	0	0
Diptera	Diptera Bactrocera invadens IvCoast 1081 RMCA TBI	1	1	0		0	0	0	0	0	1	1	0	0	0	1	1	1	1	1	0	0	0	0	0	1	1	0	0	0	1	1	1	1	1	0	0	0	0	0	0	0	0	0	0	0	0	0	0
Diptera	Diptera Bactrocera invadens Uganda 1079 RMCA TBI	0	0	0		0	0	0	0	0	0	0	0	0	0	0	0	0	0	0	0	0	0	0	0	0	0	0	0	0	0	0	0	0	0	0	0	0	0	0	0	0	0	0	0	0	0	0	0
Diptera	Diptera Bactrocera jarvisi DQ116288 GBDP2141-06	1	1	0		1	1	1	1	0	1	1	1	1	0	1	1	1	1	1	1	1	1	1	0	1	1	1	1	0	1	1	1	1	1	0	0	0	0	0	0	0	0	0	0	0	0	0	0
Diptera	Diptera Bactrocera jarvisi DQ116289 GBDP2142-06	1	1	0		1	1	1	1	0	1	1	1	1	0	1	1	1	1	0	1	1	1	1	0	1	1	1	1	0	1	1	1	1	0	0	0	0	0	0	0	0	0	0	0	0	0	0	0
Diptera	Diptera Bactrocera kirki DQ116290 GBDP2143-06	1	1	0		1	1	1	1	0	1	1	1	0	0	1	1	1	0	0	1	1	1	1	0	1	1	1	0	0	1	1	1	0	0	0	0	0	0	0	0	0	0	0	0	0	0	0	0
Diptera	Diptera Bactrocera kirki DQ116291 GBDP2144-06	1	1	0		1	1	1	1	0	1	1	1	0	0	1	1	1	0	0	1	1	1	1	0	1	1	1	0	0	1	1	1	0	0	0	0	0	0	0	0	0	0	0	0	0	0	0	0
Diptera	Diptera Bactrocera kirki DQ116292 GBDP2145-06	1	1	0		1	1	1	1	0	1	1	1	0	0	1	1	1	0	0	1	1	1	1	0	1	1	1	0	0	1	1	1	0	0	0	0	0	0	0	0	0	0	0	0	0	0	0	0
Diptera	Diptera Bactrocera kirki DQ116293 GBDP2146-06	1	1	0		1	1	1	1	0	1	0	1	0	0	1	1	1	0	0	1	1	1	1	0	1	0	1	0	0	1	1	1	0	0	0	0	0	0	0	0	0	0	0	0	0	0	0	0
Diptera	Diptera Bactrocera kirki DQ116294 GBDP2147-06	1	1	0		1	1	1	1	0	1	1	1	0	0	1	1	1	0	0	1	1	1	1	0	1	1	1	0	0	1	1	1	0	0	0	0	0	0	0	0	0	0	0	0	0	0	0	0
Diptera	Diptera Bactrocera latifrons DQ116296 GBDP2149-06	1	1	0		1	1	1	1	0	1	1	1	1	0	1	1	1	1	1	1	1	1	1	0	1	1	1	1	0	1	1	1	1	1	0	0	0	0	0	0	0	0	0	0	0	0	0	0
Diptera	Diptera Bactrocera latifrons DQ116297 GBDP2150-06	1	1	0		1	1	1	1	0	1	1	1	1	0	1	1	1	1	1	1	1	1	1	0	1	1	1	1	0	1	1	1	1	1	0	0	0	0	0	0	0	0	0	0	0	0	0	0
Diptera	Diptera Bactrocera latifrons FJ009203 GBDP5593-09	1	1	0		1	1	1	1	0	1	1	1	1	0	1	1	1	1	1	1	1	1	1	0	1	1	1	1	0	1	1	1	1	1	0	0	0	0	0	0	0	0	0	0	0	0	0	0
Diptera	Diptera Bactrocera latifrons Hawaii 1305 RMCA TBI	1	1	0		1	1	1	1	0	1	1	1	1	0	1	1	1	1	1	1	1	1	1	0	1	1	1	1	0	1	1	1	1	1	0	0	0	0	0	0	0	0	0	0	0	0	0	0
Diptera	Diptera Bactrocera latifrons Hawaii 1307 RMCA TBI	1	1	0		1	1	1	1	0	1	1	1	1	0	1	1	1	1	1	1	1	1	1	0	1	1	1	1	0	1	1	1	1	1	0	0	0	0	0	0	0	0	0	0	0	0	0	0
Diptera	Diptera Bactrocera latifrons Japan 1301 RMCA TBI	1	1	0		1	1	1	1	0	1	1	1	1	0	1	1	1	1	1	1	1	1	1	0	1	1	1	1	0	1	1	1	1	1	0	0	0	0	0	0	0	0	0	0	0	0	0	0
Diptera	Diptera Bactrocera latifrons Japan 1302 RMCA TBI	1	1	0		1	1	1	1	0	1	1	1	1	0	1	1	1	1	1	1	1	1	1	0	1	1	1	1	0	1	1	1	1	1	0	0	0	0	0	0	0	0	0	0	0	0	0	0
Diptera	Diptera Bactrocera latifrons Japan 1303 RMCA TBI	1	1	0		1	1	1	1	0	1	1	1	1	0	1	1	1	1	1	1	1	1	1	0	1	1	1	1	0	1	1	1	1	1	0	0	0	0	0	0	0	0	0	0	0	0	0	0
Diptera	Diptera Bactrocera latifrons Kenya 1051 RMCA TBI	1	1	0		1	1	1	1	0	1	1	1	1	0	1	1	1	1	1	1	1	1	1	0	1	1	1	1	0	1	1	1	1	1	0	0	0	0	0	0	0	0	0	0	0	0	0	0
Diptera	Diptera Bactrocera latifrons Tanzania 1046 RMCA TBI	1	1	0		1	1	1	1	0	1	1	1	1	0	1	1	1	1	1	1	1	1	1	0	1	1	1	1	0	1	1	1	1	1	0	0	0	0	0	0	0	0	0	0	0	0	0	0
Diptera	Diptera Bactrocera latifrons Tanzania 1047 RMCA TBI	1	1	0		1	1	1	1	0	1	1	1	1	0	1	1	1	1	1	1	1	1	1	0	1	1	1	1	0	1	1	1	1	1	0	0	0	0	0	0	0	0	0	0	0	0	0	0
Diptera	Diptera Bactrocera latifrons Tanzania 1048 RMCA TBI	1	1	0		1	1	1	1	0	1	1	1	1	0	1	1	1	1	1	1	1	1	1	0	1	1	1	1	0	1	1	1	1	1	0	0	0	0	0	0	0	0	0	0	0	0	0	0
Diptera	Diptera Bactrocera latifrons Tanzania 1049 RMCA TBI	1	1	0		1	1	1	1	0	1	1	1	1	0	1	1	1	1	1	1	1	1	1	0	1	1	1	1	0	1	1	1	1	1	0	0	0	0	0	0	0	0	0	0	0	0	0	0
Diptera	Diptera Bactrocera latifrons Tanzania 1050 RMCA TBI	1	1	0		1	1	1	1	0	1	1	1	1	0	1	1	1	1	1	1	1	1	1	0	1	1	1	1	0	1	1	1	1	1	0	0	0	0	0	0	0	0	0	0	0	0	0	0
Diptera	Diptera Bactrocera latifrons Tanzania 715 RMCA TBI	1	1	0		1	1	1	1	0	1	1	1	1	0	1	1	1	1	1	1	1	1	1	0	1	1	1	1	0	1	1	1	1	1	0	0	0	0	0	0	0	0	0	0	0	0	0	0
Diptera	Diptera Bactrocera melanotus DQ116298 GBDP2151-06	1	1	0		1	1	1	0	0	1	1	1	1	0	1	1	1	1	1	1	1	1	0	0	1	1	1	1	0	1	1	1	1	1	0	0	0	0	0	0	0	0	0	0	0	0	0	0
Diptera	Diptera Bactrocera melanotus DQ116299 GBDP2152-06	1	1	0		1	1	1	0	0	1	1	1	1	0	1	1	1	1	1	1	1	1	0	0	1	1	1	1	0	1	1	1	1	1	0	0	0	0	0	0	0	0	0	0	0	0	0	0
Diptera	Diptera Bactrocera melanotus DQ116300 GBDP2153-06	1	1	0		1	1	1	0	0	1	1	1	1	0	1	1	1	1	1	1	1	1	0	0	1	1	1	1	0	1	1	1	1	1	0	0	0	0	0	0	0	0	0	0	0	0	0	0
Diptera	Diptera Bactrocera munroi FJ009204 GBDP5592-09	1	1	0		1	1	1	1	0	1	1	1	1	0	1	1	1	1	1	1	1	1	1	0	1	1	1	1	0	1	1	1	1	1	0	0	0	0	0	0	0	0	0	0	0	0	0	0
Diptera	Diptera Bactrocera munroi Kenya 1054 RMCA TBI	1	1	0		1	1	1	1	0	1	1	1	1	0	1	1	1	1	1	1	1	1	1	0	1	1	1	1	0	1	1	1	1	1	0	0	0	0	0	0	0	0	0	0	0	0	0	0
Diptera	Diptera Bactrocera neohumeralis DQ116304 GBDP2157-06	1	1	0		0	0	0	0	0	1	1	1	0	0	1	1	1	0	0	0	0	0	0	0	1	1	1	0	0	1	1	1	0	0	0	0	0	0	0	0	0	0	0	0	0	0	0	0
Diptera	Diptera Bactrocera neohumeralis DQ116305 GBDP2158-06	1	1	0		0	0	0	0	0	1	1	1	0	0	1	1	1	0	0	0	0	0	0	0	1	1	1	0	0	1	1	1	0	0	0	0	0	0	0	0	0	0	0	0	0	0	0	0
Diptera	Diptera Bactrocera nigrotibialis DQ006869 GBDP1916-06	1	1	0		1	1	1	1	0	1	1	1	1	0	1	1	1	1	1	1	1	1	1	0	1	1	1	1	0	1	1	1	1	1	0	0	0	0	0	0	0	0	0	0	0	0	0	0
Diptera	Diptera Bactrocera nigrotibialis DQ006870 GBDP1917-06	1	1	0		1	1	1	1	0	1	1	1	1	0	1	1	1	1	1	1	1	1	1	0	1	1	1	1	0	1	1	1	1	1	0	0	0	0	0	0	0	0	0	0	0	0	0	0
Diptera	Diptera Bactrocera occipitalis DQ116308 GBDP2161-06	1	1	0		0	0	0	0	0	0	0	0	0	0	1	1	1	0	0	0	0	0	0	0	0	0	0	0	0	1	1	1	0	0	0	0	0	0	0	0	0	0	0	0	0	0	0	0
Diptera	Diptera Bactrocera occipitalis DQ116309 GBDP2162-06	1	1	0		0	0	0	0	0	1	0	0	0	0	1	1	1	0	0	0	0	0	0	0	1	0	0	0	0	1	1	1	0	0	0	0	0	0	0	0	0	0	0	0	0	0	0	0
Diptera	Diptera Bactrocera occipitalis DQ116310 GBDP2163-06	0	0	0		0	0	0	0	0	0	0	0	0	0	0	0	0	0	0	0	0	0	0	0	0	0	0	0	0	0	0	0	0	0	0	0	0	0	0	0	0	0	0	0	0	0	0	0
Diptera	Diptera Bactrocera occipitalis DQ116311 GBDP2164-06	0	0	0		0	0	0	0	0	0	0	0	0	0	0	0	0	0	0	0	0	0	0	0	0	0	0	0	0	0	0	0	0	0	0	0	0	0	0	0	0	0	0	0	0	0	0	0
Diptera	Diptera Bactrocera occipitalis Philippines 1523 RMCA TBI	1	1	0		0	0	0	0	0	1	0	0	0	0	1	0	0	0	0	0	0	0	0	0	1	0	0	0	0	1	0	0	0	0	0	0	0	0	0	0	0	0	0	0	0	0	0	0
Diptera	Diptera Bactrocera oleae DQ011886 GBDP1935-06	1	1	0		1	1	1	1	0	1	1	1	0	0	1	1	1	1	0	1	1	1	1	0	1	1	1	0	0	1	1	1	1	0	0	0	0	0	0	0	0	0	0	0	0	0	0	0
Diptera	Diptera Bactrocera oleae NC 005333 GBDP2881-06	1	1	0		1	1	1	1	0	1	1	0	0	0	1	1	1	0	0	1	1	1	1	0	1	1	0	0	0	1	1	1	0	0	0	0	0	0	0	0	0	0	0	0	0	0	0	0
Diptera	Diptera Bactrocera papayae DQ006873 GBDP1920-06	1	1	0		1	1	1	0	0	0	0	0	0	0	1	1	0	0	0	1	1	1	0	0	0	0	0	0	0	1	1	0	0	0	0	0	0	0	0	0	0	0	0	0	0	0	0	0
Diptera	Diptera Bactrocera papayae DQ006874 GBDP1921-06	0	0	0		0	0	0	0	0	0	0	0	0	0	1	1	0	0	0	0	0	0	0	0	0	0	0	0	0	1	1	0	0	0	0	0	0	0	0	0	0	0	0	0	0	0	0	0
Diptera	Diptera Bactrocera papayae DQ116321 GBDP2174-06	0	0	0		0	0	0	0	0	0	0	0	0	0	0	0	0	0	0	0	0	0	0	0	0	0	0	0	0	0	0	0	0	0	0	0	0	0	0	0	0	0	0	0	0	0	0	0
Diptera	Diptera Bactrocera papayae DQ116322 GBDP2175-06	1	1	0		1	1	1	0	0	1	1	0	0	0	0	0	0	0	0	1	1	1	0	0	1	1	0	0	0	0	0	0	0	0	0	0	0	0	0	0	0	0	0	0	0	0	0	0
Diptera	Diptera Bactrocera papayae DQ116323 GBDP2176-06	0	0	0		1	1	1	0	0	1	1	0	0	0	0	0	0	0	1	1	1	1	0	0	1	1	0	0	0	0	0	0	0	1	0	0	0	0	0	0	0	0	0	0	0	0	0	0
Diptera	Diptera Bactrocera papayae DQ116324 GBDP2177-06	0	0	0		0	0	0	0	0	0	0	0	0	0	0	0	0	0	0	0	0	0	0	0	0	0	0	0	0	0	0	0	0	0	0	0	0	0	0	0	0	0	0	0	0	0	0	0
Diptera	Diptera Bactrocera papayae DQ116325 GBDP2178-06	0	0	0		0	0	0	0	0	0	0	0	0	0	1	1	0	0	0	0	0	0	0	0	0	0	0	0	0	1	1	0	0	0	0	0	0	0	0	0	0	0	0	0	0	0	0	0
Diptera	Diptera Bactrocera papayae DQ116326 GBDP2179-06	0	0	0		0	0	0	0	0	0	0	0	0	0	0	0	0	0	0	0	0	0	0	0	0	0	0	0	0	0	0	0	0	0	0	0	0	0	0	0	0	0	0	0	0	0	0	0
Diptera	Diptera Bactrocera papayae Indonesia 1525 RMCA TBI	1	1	0		0	0	0	0	0	0	0	0	0	0	1	1	0	0	0	0	0	0	0	0	0	0	0	0	0	1	1	0	0	0	0	0	0	0	0	0	0	0	0	0	0	0	0	0
Diptera	Diptera Bactrocera papayae Malaysia 1726 RMCA TBI	0	0	0		0	0	0	0	0	0	0	0	0	0	0	0	0	0	0	0	0	0	0	0	0	0	0	0	0	0	0	0	0	0	0	0	0	0	0	0	0	0	0	0	0	0	0	0
Diptera	Diptera Bactrocera papayae NC 009770 GBDP4751-08	0	0	0		0	0	0	0	0	0	0	0	0	0	0	0	0	0	0	0	0	0	0	0	0	0	0	0	0	0	0	0	0	0	0	0	0	0	0	0	0	0	0	0	0	0	0	0
Diptera	Diptera Bactrocera philippinensis DQ116314 GBDP2167-06	0	0	0		0	0	0	0	0	0	0	0	0	0	0	0	0	0	0	0	0	0	0	0	0	0	0	0	0	0	0	0	0	0	0	0	0	0	0	0	0	0	0	0	0	0	0	0
Diptera	Diptera Bactrocera philippinensis DQ116315 GBDP2168-06	1	1	0		0	0	0	0	0	0	0	0	0	0	1	1	0	0	0	0	0	0	0	0	0	0	0	0	0	1	1	0	0	0	0	0	0	0	0	0	0	0	0	0	0	0	0	0
Diptera	Diptera Bactrocera philippinensis DQ116316 GBDP2169-06	1	1	0		0	0	0	0	0	0	0	0	0	0	0	0	0	0	0	0	0	0	0	0	0	0	0	0	0	0	0	0	0	0	0	0	0	0	0	0	0	0	0	0	0	0	0	0
Diptera	Diptera Bactrocera philippinensis DQ116317 GBDP2170-06	1	1	0		0	0	0	0	0	0	0	0	0	0	0	0	0	0	0	0	0	0	0	0	0	0	0	0	0	0	0	0	0	0	0	0	0	0	0	0	0	0	0	0	0	0	0	0
Diptera	Diptera Bactrocera philippinensis DQ116318 GBDP2171-06	1	1	0		0	0	0	0	0	0	0	0	0	0	0	0	0	0	0	0	0	0	0	0	0	0	0	0	0	0	0	0	0	0	0	0	0	0	0	0	0	0	0	0	0	0	0	0
Diptera	Diptera Bactrocera philippinensis DQ116319 GBDP2172-06	1	1	0		0	0	0	0	0	0	0	0	0	0	0	0	0	0	0	0	0	0	0	0	0	0	0	0	0	0	0	0	0	0	0	0	0	0	0	0	0	0	0	0	0	0	0	0
Diptera	Diptera Bactrocera philippinensis DQ116320 GBDP2173-06	1	1	0		0	0	0	0	0	0	0	0	0	0	1	1	0	0	0	0	0	0	0	0	0	0	0	0	0	1	1	0	0	0	0	0	0	0	0	0	0	0	0	0	0	0	0	0
Diptera	Diptera Bactrocera philippinensis NC 009771 GBDP4749-08	1	1	0		0	0	0	0	0	0	0	0	0	0	0	0	0	0	0	0	0	0	0	0	0	0	0	0	0	0	0	0	0	0	0	0	0	0	0	0	0	0	0	0	0	0	0	0
Diptera	Diptera Bactrocera philippinensis Philippines 1529 RMCA TBI	1	1	0		0	0	0	0	0	0	0	0	0	0	0	0	0	0	0	0	0	0	0	0	0	0	0	0	0	0	0	0	0	0	0	0	0	0	0	0	0	0	0	0	0	0	0	0
Diptera	Diptera Bactrocera psidii DQ116312 GBDP2165-06	1	1	0		1	1	1	0	0	0	0	0	0	0	0	1	0	0	0	1	1	1	0	0	0	0	0	0	0	0	1	0	0	0	0	0	0	0	0	0	0	0	0	0	0	0	0	0
Diptera	Diptera Bactrocera psidii DQ116313 GBDP2166-06	1	1	0		1	1	1	0	0	0	0	0	0	0	0	1	0	0	0	1	1	1	0	0	0	0	0	0	0	0	1	0	0	0	0	0	0	0	0	0	0	0	0	0	0	0	0	0
Diptera	Diptera Bactrocera quadrisetosa DQ116327 GBDP2180-06	1	1	0		1	1	1	1	0	1	1	1	1	1	1	1	1	1	1	1	1	1	1	0	1	1	1	1	1	1	1	1	1	1	0	0	0	0	0	0	0	0	0	0	0	0	0	0
Diptera	Diptera Bactrocera quadrisetosa DQ116328 GBDP2181-06	1	1	0		1	1	1	0	0	1	1	1	1	1	1	1	1	1	1	1	1	1	0	0	1	1	1	1	1	1	1	1	1	1	0	0	0	0	0	0	0	0	0	0	0	0	0	0
Diptera	Diptera Bactrocera quadrisetosa DQ116329 GBDP2182-06	1	1	0		1	1	1	0	0	1	1	1	1	1	1	1	1	1	1	1	1	1	0	0	1	1	1	1	1	1	1	1	1	1	0	0	0	0	0	0	0	0	0	0	0	0	0	0
Diptera	Diptera Bactrocera synnephes Indonesia 1528 RMCA TBI	1	1	0		1	1	0	0	0	1	1	1	0	0	0	0	0	0	0	1	1	0	0	0	1	1	1	0	0	0	0	0	0	0	0	0	0	0	0	0	0	0	0	0	0	0	0	0
Diptera	Diptera Bactrocera synnephes Philippines 1524 RMCA TBI	1	1	0		1	1	1	0	0	0	0	0	0	0	0	0	0	0	0	1	1	1	0	0	0	0	0	0	0	0	0	0	0	0	0	0	0	0	0	0	0	0	0	0	0	0	0	0
Diptera	Diptera Bactrocera tau Bangladesh 1581X RMCA TBI	1	1	0		0	0	0	0	0	1	0	0	0	0	0	0	0	0	0	0	0	0	0	0	1	0	0	0	0	0	0	0	0	0	0	0	0	0	0	0	0	0	0	0	0	0	0	0
Diptera	Diptera Bactrocera tau Bangladesh 1582X RMCA TBI	1	1	0		0	0	0	0	0	1	0	0	0	0	0	0	0	0	0	0	0	0	0	0	1	0	0	0	0	0	0	0	0	0	0	0	0	0	0	0	0	0	0	0	0	0	0	0
Diptera	Diptera Bactrocera tau Bangladesh 1583X RMCA TBI	1	1	0		0	0	0	0	0	1	0	0	0	0	1	0	0	0	0	0	0	0	0	0	1	0	0	0	0	1	0	0	0	0	0	0	0	0	0	0	0	0	0	0	0	0	0	0
Diptera	Diptera Bactrocera tau China 1530 RMCA TBI	1	1	0		0	0	0	0	0	1	0	0	0	0	1	0	0	0	0	0	0	0	0	0	1	0	0	0	0	1	0	0	0	0	0	0	0	0	0	0	0	0	0	0	0	0	0	0
Diptera	Diptera Bactrocera tau Malaysia 1743 RMCA TBI	1	1	0		1	0	0	0	0	1	0	0	0	0	1	0	0	0	0	1	0	0	0	0	1	0	0	0	0	1	0	0	0	0	0	0	0	0	0	0	0	0	0	0	0	0	0	0
Diptera	Diptera Bactrocera trilineola DQ116338 GBDP2186-06	1	1	0		0	0	0	0	0	0	0	0	0	0	1	1	1	1	1	0	0	0	0	0	0	0	0	0	0	1	1	1	1	1	0	0	0	0	0	0	0	0	0	0	0	0	0	0
Diptera	Diptera Bactrocera trilineola DQ116339 GBDP2187-06	1	1	0		1	1	1	1	0	1	1	1	0	0	1	1	1	1	1	1	1	1	1	0	1	1	1	0	0	1	1	1	1	1	0	0	0	0	0	0	0	0	0	0	0	0	0	0
Diptera	Diptera Bactrocera trivialis DQ116340 GBDP2188-06	1	1	0		1	1	1	0	0	1	1	1	1	1	1	1	1	1	0	1	1	1	0	0	1	1	1	1	1	1	1	1	1	0	0	0	0	0	0	0	0	0	0	0	0	0	0	0
Diptera	Diptera Bactrocera trivialis DQ116341 GBDP2189-06	0	0	0		0	0	0	0	0	0	0	0	0	0	0	0	0	0	0	0	0	0	0	0	0	0	0	0	0	0	0	0	0	0	0	0	0	0	0	0	0	0	0	0	0	0	0	0
Diptera	Diptera Bactrocera trivialis DQ116342 GBDP2190-06	1	1	0		1	1	1	0	0	1	1	1	1	1	1	1	1	1	0	1	1	1	0	0	1	1	1	1	1	1	1	1	1	0	0	0	0	0	0	0	0	0	0	0	0	0	0	0
Diptera	Diptera Bactrocera tryoni DQ006866 GBDP1913-06	0	0	0		0	0	0	0	0	0	0	0	0	0	0	0	0	0	0	0	0	0	0	0	0	0	0	0	0	0	0	0	0	0	0	0	0	0	0	0	0	0	0	0	0	0	0	0
Diptera	Diptera Bactrocera tryoni DQ116332 GBDP2184-06	1	1	0		1	1	1	1	0	0	0	0	0	0	1	1	1	1	0	1	1	1	1	0	0	0	0	0	0	1	1	1	1	0	0	0	0	0	0	0	0	0	0	0	0	0	0	0
Diptera	Diptera Bactrocera tryoni DQ116336 GBDP2185-06	1	1	0		1	1	1	1	0	0	0	0	0	0	1	1	1	1	0	1	1	1	1	0	0	0	0	0	0	1	1	1	1	0	0	0	0	0	0	0	0	0	0	0	0	0	0	0
Diptera	Diptera Bactrocera umbrosa DQ006867 GBDP1914-06	1	1	0		1	1	1	1	0	1	1	1	1	1	1	1	1	1	1	1	1	1	1	0	1	1	1	1	1	1	1	1	1	1	0	0	0	0	0	0	0	0	0	0	0	0	0	0
Diptera	Diptera Bactrocera umbrosa DQ006868 GBDP1915-06	1	1	0		1	1	1	1	0	1	1	1	1	1	1	1	1	1	1	1	1	1	1	0	1	1	1	1	1	1	1	1	1	1	0	0	0	0	0	0	0	0	0	0	0	0	0	0
Diptera	Diptera Bactrocera umbrosa DQ116343 GBDP2191-06	1	1	0		1	1	1	1	0	1	1	1	1	1	1	1	1	1	1	1	1	1	1	0	1	1	1	1	1	1	1	1	1	1	0	0	0	0	0	0	0	0	0	0	0	0	0	0
Diptera	Diptera Bactrocera umbrosa DQ116344 GBDP2192-06	1	1	0		1	1	1	1	0	1	1	1	1	1	1	1	1	1	1	1	1	1	1	0	1	1	1	1	1	1	1	1	1	1	0	0	0	0	0	0	0	0	0	0	0	0	0	0
Diptera	Diptera Bactrocera umbrosa DQ116345 GBDP2193-06	1	1	0		1	1	1	1	0	1	1	1	1	1	1	1	1	1	1	1	1	1	1	0	1	1	1	1	1	1	1	1	1	1	0	0	0	0	0	0	0	0	0	0	0	0	0	0
Diptera	Diptera Bactrocera umbrosa DQ116346 GBDP2194-06	1	1	0		1	1	1	1	0	1	1	1	1	1	1	1	1	1	1	1	1	1	1	0	1	1	1	1	1	1	1	1	1	1	0	0	0	0	0	0	0	0	0	0	0	0	0	0
Diptera	Diptera Bactrocera umbrosa DQ116347 GBDP2195-06	1	1	0		1	1	1	1	0	1	1	1	1	1	1	1	1	1	1	1	1	1	1	0	1	1	1	1	1	1	1	1	1	1	0	0	0	0	0	0	0	0	0	0	0	0	0	0
Diptera	Diptera Bactrocera umbrosa DQ116348 GBDP2196-06	1	1	0		1	1	1	1	0	1	1	1	1	1	1	1	1	1	1	1	1	1	1	0	1	1	1	1	1	1	1	1	1	1	0	0	0	0	0	0	0	0	0	0	0	0	0	0
Diptera	Diptera Bactrocera umbrosa Malaysia 1725 RMCA TBI	1	1	0		1	1	1	1	0	1	1	1	1	1	1	1	1	1	1	1	1	1	1	0	1	1	1	1	1	1	1	1	1	1	0	0	0	0	0	0	0	0	0	0	0	0	0	0
Diptera	Diptera Bactrocera verbascifoliae DQ116349 GBDP2197-06	1	1	0		0	0	0	0	0	0	0	0	0	0	1	1	0	0	0	0	0	0	0	0	0	0	0	0	0	1	1	0	0	0	0	0	0	0	0	0	0	0	0	0	0	0	0	0
Diptera	Diptera Bactrocera verbascifoliae DQ116350 GBDP2198-06	0	0	0		0	0	0	0	0	0	0	0	0	0	0	0	0	0	0	0	0	0	0	0	0	0	0	0	0	0	0	0	0	0	0	0	0	0	0	0	0	0	0	0	0	0	0	0
Diptera	Diptera Bactrocera xanthodes DQ116351 GBDP2199-06	1	1	0		1	1	1	1	1	1	1	1	1	0	1	1	1	1	1	1	1	1	1	1	1	1	1	1	0	1	1	1	1	1	0	0	0	0	0	0	0	0	0	0	0	0	0	0
Diptera	Diptera Bactrocera xanthodes DQ116352 GBDP2200-06	1	1	0		1	1	1	1	1	1	1	1	1	0	1	1	1	1	1	1	1	1	1	1	1	1	1	1	0	1	1	1	1	1	0	0	0	0	0	0	0	0	0	0	0	0	0	0
Diptera	Diptera Bactrocera xanthodes DQ116353 GBDP2201-06	1	1	0		1	1	1	1	1	1	1	1	1	0	1	1	1	1	1	1	1	1	1	1	1	1	1	1	0	1	1	1	1	1	0	0	0	0	0	0	0	0	0	0	0	0	0	0
Diptera	Diptera Bactrocera xanthodes DQ116354 GBDP2202-06	1	1	0		1	1	1	1	1	1	1	1	1	0	1	1	1	1	1	1	1	1	1	1	1	1	1	1	0	1	1	1	1	1	0	0	0	0	0	0	0	0	0	0	0	0	0	0
Diptera	Diptera Bactrocera xanthodes DQ116355 GBDP2203-06	1	1	0		1	1	1	1	1	1	1	1	1	0	1	1	1	1	1	1	1	1	1	1	1	1	1	1	0	1	1	1	1	1	0	0	0	0	0	0	0	0	0	0	0	0	0	0
Diptera	Diptera Bactrocera xanthodes DQ116356 GBDP2204-06	1	1	0		1	1	1	1	1	1	1	1	1	0	1	1	1	1	1	1	1	1	1	1	1	1	1	1	0	1	1	1	1	1	0	0	0	0	0	0	0	0	0	0	0	0	0	0
Diptera	Diptera Bactrocera zonata DQ116357 GBDP2205-06	1	1	0		1	1	1	1	1	1	1	1	1	0	1	1	1	1	1	1	1	1	1	1	1	1	1	1	0	1	1	1	1	1	0	0	0	0	0	0	0	0	0	0	0	0	0	0
Diptera	Diptera Bactrocera zonata DQ116358 GBDP2206-06	0	0	0		0	0	0	0	0	0	0	0	0	0	0	0	0	0	0	0	0	0	0	0	0	0	0	0	0	0	0	0	0	0	0	0	0	0	0	0	0	0	0	0	0	0	0	0
Diptera	Diptera Bactrocera zonata DQ116359 GBDP2207-06	1	1	0		1	1	1	1	1	1	1	1	1	0	0	1	0	0	0	1	1	1	1	1	1	1	1	1	0	0	1	0	0	0	0	0	0	0	0	0	0	0	0	0	0	0	0	0
Diptera	Diptera Bactrocera zonata DQ116360 GBDP2208-06	1	1	0		1	1	1	1	1	1	1	1	0	0	1	1	1	1	1	1	1	1	1	1	1	1	1	0	0	1	1	1	1	1	0	0	0	0	0	0	0	0	0	0	0	0	0	0
Diptera	Diptera Bactrocera zonata DQ116361 GBDP2209-06	1	1	0		1	1	1	1	1	1	1	1	1	0	1	1	1	1	1	1	1	1	1	1	1	1	1	1	0	1	1	1	1	1	0	0	0	0	0	0	0	0	0	0	0	0	0	0
Diptera	Diptera Bactrocera zonata DQ116362 GBDP2210-06	1	1	0		1	1	1	1	1	1	1	1	0	0	1	1	1	0	0	1	1	1	1	1	1	1	1	0	0	1	1	1	0	0	0	0	0	0	0	0	0	0	0	0	0	0	0	0
Diptera	Diptera Blepharipa albicauda DHJPAR0007107 ASTAV349-06	1	1	1		0	0	0	0	0	0	0	0	0	0	1	1	1	0	0	0	0	0	0	0	0	0	0	0	0	1	1	1	0	0	0	0	0	0	0	1	1	0	0	0	1	1	0	0
Diptera	Diptera Blepharipa albicauda DHJPAR0007110 ASTAV352-06	1	1	1		0	0	0	0	0	0	0	0	0	0	1	1	1	0	0	0	0	0	0	0	0	0	0	0	0	1	1	1	0	0	0	0	0	0	0	1	1	0	0	0	1	1	0	0
Diptera	Diptera Blepharipa albicauda DHJPAR0007111 ASTAV353-06	1	1	1		0	0	0	0	0	0	0	0	0	0	1	1	1	0	0	0	0	0	0	0	0	0	0	0	0	1	1	1	0	0	0	0	0	0	0	1	1	0	0	0	1	1	0	0
Diptera	Diptera Blepharipa albicauda DHJPAR0007117 ASTAV359-06	1	1	1		0	0	0	0	0	0	0	0	0	0	1	1	1	0	0	0	0	0	0	0	0	0	0	0	0	1	1	1	0	0	0	0	0	0	0	1	1	0	0	0	1	1	0	0
Diptera	Diptera Blepharipa albicauda DHJPAR0011273 ASTAQ660-06	1	1	1		0	0	0	0	0	0	0	0	0	0	1	1	1	0	0	0	0	0	0	0	0	0	0	0	0	1	1	1	0	0	0	0	0	0	0	1	1	0	0	0	1	1	0	0
Diptera	Diptera Blepharipa albicauda DHJPAR0011274 ASTAQ661-06	1	1	1		1	1	1	0	0	1	0	0	0	0	1	1	1	1	1	1	1	1	0	0	1	0	0	0	0	1	1	1	1	1	0	0	0	0	0	1	1	0	0	0	1	1	0	0
Diptera	Diptera Blepharipa albicauda DHJPAR0011275 ASTAQ662-06	0	0	1		0	0	0	0	0	0	0	0	0	0	0	0	0	0	0	0	0	0	0	0	0	0	0	0	0	0	0	0	0	0	0	0	0	0	0	1	1	0	0	0	1	1	0	0
Diptera	Diptera Blepharipa albicauda DHJPAR0011276 ASTAQ663-06	1	1	1		1	1	1	0	0	0	0	0	0	0	0	0	0	0	0	1	1	1	0	0	0	0	0	0	0	0	0	0	0	0	0	0	0	0	0	1	1	0	0	0	1	1	0	0
Diptera	Diptera Blepharipa albicauda DHJPAR0011277 ASTAQ664-06	1	1	1		1	1	1	0	0	1	0	0	0	0	0	0	0	0	0	1	1	1	0	0	1	0	0	0	0	0	0	0	0	0	0	0	0	0	0	1	1	0	0	0	1	1	0	0
Diptera	Diptera Blepharipa albicauda DHJPAR0011278 ASTAQ665-06	1	1	1		1	0	0	0	0	0	0	0	0	0	1	1	1	0	0	1	0	0	0	0	0	0	0	0	0	1	1	1	0	0	0	0	0	0	0	1	1	0	0	0	1	1	0	0
Diptera	Diptera Blepharipa albicauda DHJPAR0011279 ASTAQ666-06	1	1	1		1	1	1	0	0	0	0	0	0	0	0	0	0	0	0	1	1	1	0	0	0	0	0	0	0	0	0	0	0	0	0	0	0	0	0	1	1	0	0	0	1	1	0	0
Diptera	Diptera Blepharipa albicauda DHJPAR0011280 ASTAQ667-06	1	1	1		0	0	0	0	0	1	1	1	1	0	0	0	0	0	0	0	0	0	0	0	1	1	1	1	0	0	0	0	0	0	0	0	0	0	0	1	1	0	0	0	1	1	0	0
Diptera	Diptera Blepharipa albicauda DHJPAR0011281 ASTAQ668-06	1	1	1		0	0	0	0	0	1	0	0	0	0	1	1	1	0	0	0	0	0	0	0	1	0	0	0	0	1	1	1	0	0	0	0	0	0	0	1	1	0	0	0	1	1	0	0
Diptera	Diptera Blepharipa albicauda DHJPAR0011282 ASTAQ669-06	1	1	1		1	0	0	0	0	0	0	0	0	0	1	1	1	0	0	1	0	0	0	0	0	0	0	0	0	1	1	1	0	0	0	0	0	0	0	1	1	0	0	0	1	1	0	0
Diptera	Diptera Blepharipa albicauda DHJPAR0011283 ASTAQ670-06	1	1	1		0	0	0	0	0	1	1	1	1	0	1	1	1	0	0	0	0	0	0	0	1	1	1	1	0	1	1	1	0	0	0	0	0	0	0	1	1	0	0	0	1	1	0	0
Diptera	Diptera Blepharipa albicauda DHJPAR0011284 ASTAQ671-06	1	1	1		0	0	0	0	0	0	0	0	0	0	1	1	1	0	0	0	0	0	0	0	0	0	0	0	0	1	1	1	0	0	0	0	0	0	0	1	1	0	0	0	1	1	0	0
Diptera	Diptera Blepharipa albicauda DHJPAR0011285 ASTAQ672-06	1	1	1		1	0	0	0	0	0	0	0	0	0	1	1	1	0	0	1	0	0	0	0	0	0	0	0	0	1	1	1	0	0	0	0	0	0	0	1	1	0	0	0	1	1	0	0
Diptera	Diptera Blepharipa albicauda DHJPAR0011286 ASTAQ673-06	1	1	1		0	0	0	0	0	0	0	0	0	0	1	1	1	0	0	0	0	0	0	0	0	0	0	0	0	1	1	1	0	0	0	0	0	0	0	1	1	0	0	0	1	1	0	0
Diptera	Diptera Blepharipa albicauda DHJPAR0011287 ASTAQ674-06	1	1	1		1	1	1	0	0	1	1	1	0	0	1	1	1	1	1	1	1	1	0	0	1	1	1	0	0	1	1	1	1	1	0	0	0	0	0	1	1	0	0	0	1	1	0	0
Diptera	Diptera Blepharipa albicauda DHJPAR0011288 ASTAQ675-06	0	0	1		0	0	0	0	0	0	0	0	0	0	0	0	0	0	0	0	0	0	0	0	0	0	0	0	0	0	0	0	0	0	0	0	0	0	0	1	1	0	0	0	1	1	0	0
Diptera	Diptera Blepharipa albicauda DHJPAR0011289 ASTAQ676-06	0	0	1		0	0	0	0	0	0	0	0	0	0	0	0	0	0	0	0	0	0	0	0	0	0	0	0	0	0	0	0	0	0	0	0	0	0	0	1	1	0	0	0	1	1	0	0
Diptera	Diptera Blepharipa albicauda DHJPAR0011290 ASTAQ677-06	1	1	1		1	1	1	0	0	0	0	0	0	0	0	0	0	0	0	1	1	1	0	0	0	0	0	0	0	0	0	0	0	0	0	0	0	0	0	1	1	0	0	0	1	1	0	0
Diptera	Diptera Blepharipa albicauda DHJPAR0011291 ASTAQ678-06	1	1	1		1	0	0	0	0	0	0	0	0	0	0	0	0	0	0	1	0	0	0	0	0	0	0	0	0	0	0	0	0	0	0	0	0	0	0	1	1	0	0	0	1	1	0	0
Diptera	Diptera Blepharipa albicauda DHJPAR0011292 ASTAQ679-06	1	1	1		1	1	1	0	0	1	0	0	0	0	1	1	1	1	1	1	1	1	0	0	1	0	0	0	0	1	1	1	1	1	0	0	0	0	0	1	1	0	0	0	1	1	0	0
Diptera	Diptera Blepharipa albicauda DHJPAR0011293 ASTAQ680-06	1	1	1		0	0	0	0	0	1	0	0	0	0	1	1	1	1	1	0	0	0	0	0	1	0	0	0	0	1	1	1	1	1	0	0	0	0	0	1	1	0	0	0	1	1	0	0
Diptera	Diptera Blepharipa albicauda DHJPAR0011294 ASTAQ681-06	1	1	1		1	0	0	0	0	0	0	0	0	0	1	1	1	0	0	1	0	0	0	0	0	0	0	0	0	1	1	1	0	0	0	0	0	0	0	1	1	0	0	0	1	1	0	0
Diptera	Diptera Blepharipa albicauda DHJPAR0011296 ASTAQ683-06	1	1	1		1	1	1	0	0	1	0	0	0	0	1	1	1	1	1	1	1	1	0	0	1	0	0	0	0	1	1	1	1	1	0	0	0	0	0	1	1	0	0	0	1	1	0	0
Diptera	Diptera Blepharipa albicauda DHJPAR0011297 ASTAQ684-06	1	1	1		1	1	1	0	0	1	0	0	0	0	1	1	1	1	1	1	1	1	0	0	1	0	0	0	0	1	1	1	1	1	0	0	0	0	0	1	1	0	0	0	1	1	0	0
Diptera	Diptera Blepharipa albicauda DHJPAR0011298 ASTAQ685-06	1	1	1		1	1	1	0	0	1	0	0	0	0	0	0	0	0	0	1	1	1	0	0	1	0	0	0	0	0	0	0	0	0	0	0	0	0	0	1	1	0	0	0	1	1	0	0
Diptera	Diptera Blepharipa albicauda DHJPAR0011299 ASTAQ686-06	1	1	1		0	0	0	0	0	0	0	0	0	0	1	1	1	0	0	0	0	0	0	0	0	0	0	0	0	1	1	1	0	0	0	0	0	0	0	1	1	0	0	0	1	1	0	0
Diptera	Diptera Blepharipa albicauda DHJPAR0011300 ASTAQ687-06	1	1	1		1	1	1	0	0	0	0	0	0	0	0	0	0	0	0	1	1	1	0	0	0	0	0	0	0	0	0	0	0	0	0	0	0	0	0	1	1	0	0	0	1	1	0	0
Diptera	Diptera Blepharipa albicauda DHJPAR0011301 ASTAQ688-06	1	1	1		1	1	1	0	0	1	0	0	0	0	1	1	1	1	1	1	1	1	0	0	1	0	0	0	0	1	1	1	1	1	0	0	0	0	0	1	1	0	0	0	1	1	0	0
Diptera	Diptera Blepharipa albicauda DHJPAR0011302 ASTAQ689-06	1	1	1		1	1	1	0	0	1	0	0	0	0	1	1	1	1	1	1	1	1	0	0	1	0	0	0	0	1	1	1	1	1	0	0	0	0	0	1	1	0	0	0	1	1	0	0
Diptera	Diptera Blepharipa albicauda DHJPAR0011303 ASTAQ690-06	1	1	1		1	1	1	0	0	1	0	0	0	0	1	1	1	1	1	1	1	1	0	0	1	0	0	0	0	1	1	1	1	1	0	0	0	0	0	1	1	0	0	0	1	1	0	0
Diptera	Diptera Blepharipa albicauda DHJPAR0011304 ASTAQ691-06	1	1	1		1	1	1	0	0	1	0	0	0	0	1	1	1	1	1	1	1	1	0	0	1	0	0	0	0	1	1	1	1	1	0	0	0	0	0	1	1	0	0	0	1	1	0	0
Diptera	Diptera Blepharipa albicauda DHJPAR0011305 ASTAQ692-06	1	1	1		1	1	1	0	0	1	0	0	0	0	1	1	1	1	1	1	1	1	0	0	1	0	0	0	0	1	1	1	1	1	0	0	0	0	0	1	1	0	0	0	1	1	0	0
Diptera	Diptera Blepharipa albicauda DHJPAR0011307 ASTAQ694-06	1	1	1		1	0	0	0	0	0	0	0	0	0	1	1	1	0	0	1	0	0	0	0	0	0	0	0	0	1	1	1	0	0	0	0	0	0	0	1	1	0	0	0	1	1	0	0
Diptera	Diptera Blepharipa albicauda DHJPAR0011308 ASTAQ695-06	0	0	1		0	0	0	0	0	0	0	0	0	0	0	0	0	0	0	0	0	0	0	0	0	0	0	0	0	0	0	0	0	0	0	0	0	0	0	1	1	0	0	0	1	1	0	0
Diptera	Diptera Blepharipa albicauda DHJPAR0011309 ASTAQ696-06	1	1	1		0	0	0	0	0	0	0	0	0	0	1	1	1	0	0	0	0	0	0	0	0	0	0	0	0	1	1	1	0	0	0	0	0	0	0	1	1	0	0	0	1	1	0	0
Diptera	Diptera Blepharipa albicauda DHJPAR0011310 ASTAQ697-06	0	0	1		0	0	0	0	0	0	0	0	0	0	0	0	0	0	0	0	0	0	0	0	0	0	0	0	0	0	0	0	0	0	0	0	0	0	0	1	1	0	0	0	1	1	0	0
Diptera	Diptera Blepharipa albicauda DHJPAR0011311 ASTAQ698-06	0	0	1		0	0	0	0	0	0	0	0	0	0	0	0	0	0	0	0	0	0	0	0	0	0	0	0	0	0	0	0	0	0	0	0	0	0	0	1	1	0	0	0	1	1	0	0
Diptera	Diptera Blepharipa albicauda DHJPAR0011312 ASTAQ699-06	0	0	1		0	0	0	0	0	0	0	0	0	0	0	0	0	0	0	0	0	0	0	0	0	0	0	0	0	0	0	0	0	0	0	0	0	0	0	1	1	0	0	0	1	1	0	0
Diptera	Diptera Blepharipa albicauda DHJPAR0011313 ASTAQ700-06	0	0	1		0	0	0	0	0	0	0	0	0	0	0	0	0	0	0	0	0	0	0	0	0	0	0	0	0	0	0	0	0	0	0	0	0	0	0	1	1	0	0	0	1	1	0	0
Diptera	Diptera Blepharipa albicauda DHJPAR0011315 ASTAQ702-06	0	0	1		0	0	0	0	0	0	0	0	0	0	0	0	0	0	0	0	0	0	0	0	0	0	0	0	0	0	0	0	0	0	0	0	0	0	0	1	1	0	0	0	1	1	0	0
Diptera	Diptera Blepharipa albicauda DHJPAR0011316 ASTAQ703-06	0	0	1		0	0	0	0	0	0	0	0	0	0	0	0	0	0	0	0	0	0	0	0	0	0	0	0	0	0	0	0	0	0	0	0	0	0	0	1	1	0	0	0	1	1	0	0
Diptera	Diptera Blepharipa albicauda DHJPAR0011317 ASTAQ704-06	0	0	1		0	0	0	0	0	0	0	0	0	0	0	0	0	0	0	0	0	0	0	0	0	0	0	0	0	0	0	0	0	0	0	0	0	0	0	1	1	0	0	0	1	1	0	0
Diptera	Diptera Blepharipa albicauda DHJPAR0011318 ASTAQ705-06	1	1	1		1	0	0	0	0	0	0	0	0	0	1	1	1	0	0	1	0	0	0	0	0	0	0	0	0	1	1	1	0	0	0	0	0	0	0	1	1	0	0	0	1	1	0	0
Diptera	Diptera Blepharipa albicauda DHJPAR0011319 ASTAQ706-06	1	1	1		0	0	0	0	0	0	0	0	0	0	0	0	0	0	0	0	0	0	0	0	0	0	0	0	0	0	0	0	0	0	0	0	0	0	0	1	1	0	0	0	1	1	0	0
Diptera	Diptera Blepharipa albicauda DHJPAR0011320 ASTAQ707-06	1	1	1		0	0	0	0	0	0	0	0	0	0	1	1	1	0	0	0	0	0	0	0	0	0	0	0	0	1	1	1	0	0	0	0	0	0	0	1	1	0	0	0	1	1	0	0
Diptera	Diptera Blepharipa albicauda DHJPAR0011321 ASTAQ708-06	0	0	1		0	0	0	0	0	0	0	0	0	0	0	0	0	0	0	0	0	0	0	0	0	0	0	0	0	0	0	0	0	0	0	0	0	0	0	1	1	0	0	0	1	1	0	0
Diptera	Diptera Blepharipa albicauda DHJPAR0011322 ASTAQ709-06	0	0	1		0	0	0	0	0	0	0	0	0	0	0	0	0	0	0	0	0	0	0	0	0	0	0	0	0	0	0	0	0	0	0	0	0	0	0	1	1	0	0	0	1	1	0	0
Diptera	Diptera Blepharipa albicauda DHJPAR0011323 ASTAQ710-06	0	0	1		0	0	0	0	0	0	0	0	0	0	0	0	0	0	0	0	0	0	0	0	0	0	0	0	0	0	0	0	0	0	0	0	0	0	0	1	1	0	0	0	1	1	0	0
Diptera	Diptera Blepharipa albicauda DHJPAR0011324 ASTAQ711-06	0	0	1		0	0	0	0	0	0	0	0	0	0	0	0	0	0	0	0	0	0	0	0	0	0	0	0	0	0	0	0	0	0	0	0	0	0	0	1	1	0	0	0	1	1	0	0
Diptera	Diptera Blepharipa albicauda DHJPAR0011325 ASTAQ712-06	1	1	1		0	0	0	0	0	1	1	1	1	0	0	0	0	0	0	0	0	0	0	0	1	1	1	1	0	0	0	0	0	0	0	0	0	0	0	1	1	0	0	0	1	1	0	0
Diptera	Diptera Blepharipa albicauda DHJPAR0011326 ASTAQ713-06	1	1	1		1	0	0	0	0	0	0	0	0	0	1	1	1	0	0	1	0	0	0	0	0	0	0	0	0	1	1	1	0	0	0	0	0	0	0	1	1	0	0	0	1	1	0	0
Diptera	Diptera Blepharipa albicauda DHJPAR0011327 ASTAQ714-06	1	1	1		1	1	1	1	0	0	0	0	0	0	0	0	0	0	0	1	1	1	1	0	0	0	0	0	0	0	0	0	0	0	0	0	0	0	0	1	1	0	0	0	1	1	0	0
Diptera	Diptera Blepharipa albicauda DHJPAR0011328 ASTAQ715-06	1	1	1		0	0	0	0	0	1	1	1	1	0	1	1	1	0	0	0	0	0	0	0	1	1	1	1	0	1	1	1	0	0	0	0	0	0	0	1	1	0	0	0	1	1	0	0
Diptera	Diptera Blepharipa albicauda DHJPAR0011329 ASTAQ716-06	1	1	1		1	0	0	0	0	0	0	0	0	0	1	1	1	0	0	1	0	0	0	0	0	0	0	0	0	1	1	1	0	0	0	0	0	0	0	1	1	0	0	0	1	1	0	0
Diptera	Diptera Blepharipa albicauda DHJPAR0011330 ASTAQ717-06	1	1	1		0	0	0	0	0	1	1	1	1	0	1	1	1	0	0	0	0	0	0	0	1	1	1	1	0	1	1	1	0	0	0	0	0	0	0	1	1	0	0	0	1	1	0	0
Diptera	Diptera Blepharipa albicauda DHJPAR0011331 ASTAQ718-06	1	1	1		1	1	1	0	0	1	1	1	0	0	1	1	1	1	1	1	1	1	0	0	1	1	1	0	0	1	1	1	1	1	0	0	0	0	0	1	1	0	0	0	1	1	0	0
Diptera	Diptera Blepharipa albicauda DHJPAR0011332 ASTAQ719-06	1	1	1		0	0	0	0	0	1	0	0	0	0	1	1	1	0	0	0	0	0	0	0	1	0	0	0	0	1	1	1	0	0	0	0	0	0	0	1	1	0	0	0	1	1	0	0
Diptera	Diptera Blepharipa albicauda DHJPAR0011333 ASTAQ720-06	1	1	1		0	0	0	0	0	1	1	1	1	0	1	1	1	0	0	0	0	0	0	0	1	1	1	1	0	1	1	1	0	0	0	0	0	0	0	1	1	0	0	0	1	1	0	0
Diptera	Diptera Blepharipa albicauda DHJPAR0011334 ASTAQ721-06	0	0	1		0	0	0	0	0	0	0	0	0	0	0	0	0	0	0	0	0	0	0	0	0	0	0	0	0	0	0	0	0	0	0	0	0	0	0	1	1	0	0	0	1	1	0	0
Diptera	Diptera Blepharipa albicauda DHJPAR0011335 ASTAQ722-06	1	1	1		0	0	0	0	0	0	0	0	0	0	1	1	1	0	0	0	0	0	0	0	0	0	0	0	0	1	1	1	0	0	0	0	0	0	0	1	1	0	0	0	1	1	0	0
Diptera	Diptera Blepharipa albicauda DHJPAR0011336 ASTAQ723-06	0	0	1		0	0	0	0	0	0	0	0	0	0	0	0	0	0	0	0	0	0	0	0	0	0	0	0	0	0	0	0	0	0	0	0	0	0	0	1	1	0	0	0	1	1	0	0
Diptera	Diptera Blepharipa albicauda DHJPAR0011337 ASTAQ724-06	1	1	1		1	1	1	1	0	0	0	0	0	0	0	0	0	0	0	1	1	1	1	0	0	0	0	0	0	0	0	0	0	0	0	0	0	0	0	1	1	0	0	0	1	1	0	0
Diptera	Diptera Blepharipa albicauda DHJPAR0011338 ASTAQ725-06	1	1	1		1	1	1	1	0	0	0	0	0	0	0	0	0	0	0	1	1	1	1	0	0	0	0	0	0	0	0	0	0	0	0	0	0	0	0	1	1	0	0	0	1	1	0	0
Diptera	Diptera Blepharipa albicauda DHJPAR0011339 ASTAQ726-06	1	1	1		1	1	1	1	0	0	0	0	0	0	0	0	0	0	0	1	1	1	1	0	0	0	0	0	0	0	0	0	0	0	0	0	0	0	0	1	1	0	0	0	1	1	0	0
Diptera	Diptera Blepharipa albicauda DHJPAR0011340 ASTAQ727-06	1	1	1		1	1	1	1	0	0	0	0	0	0	0	0	0	0	0	1	1	1	1	0	0	0	0	0	0	0	0	0	0	0	0	0	0	0	0	1	1	0	0	0	1	1	0	0
Diptera	Diptera Blepharipa albicauda DHJPAR0011342 ASTAQ729-06	1	1	1		1	1	1	1	0	0	0	0	0	0	0	0	0	0	0	1	1	1	1	0	0	0	0	0	0	0	0	0	0	0	0	0	0	0	0	1	1	0	0	0	1	1	0	0
Diptera	Diptera Blepharipa albicauda DHJPAR0011343 ASTAQ730-06	1	1	1		1	1	1	0	0	1	1	1	0	0	1	1	1	1	1	1	1	1	0	0	1	1	1	0	0	1	1	1	1	1	0	0	0	0	0	1	1	0	0	0	1	1	0	0
Diptera	Diptera Blepharipa albicauda DHJPAR0011344 ASTAQ731-06	1	1	1		1	1	1	0	0	1	1	1	0	0	1	1	1	1	1	1	1	1	0	0	1	1	1	0	0	1	1	1	1	1	0	0	0	0	0	1	1	0	0	0	1	1	0	0
Diptera	Diptera Blepharipa albicauda DHJPAR0011345 ASTAQ732-06	1	1	1		1	1	1	0	0	1	1	1	0	0	0	0	0	0	0	1	1	1	0	0	1	1	1	0	0	0	0	0	0	0	0	0	0	0	0	1	1	0	0	0	1	1	0	0
Diptera	Diptera Blepharipa albicauda DHJPAR0011346 ASTAQ733-06	0	0	1		0	0	0	0	0	0	0	0	0	0	0	0	0	0	0	0	0	0	0	0	0	0	0	0	0	0	0	0	0	0	0	0	0	0	0	1	1	0	0	0	1	1	0	0
Diptera	Diptera Blepharipa albicauda DHJPAR0011347 ASTAQ734-06	1	1	1		1	1	1	1	0	0	0	0	0	0	0	0	0	0	0	1	1	1	1	0	0	0	0	0	0	0	0	0	0	0	0	0	0	0	0	1	1	0	0	0	1	1	0	0
Diptera	Diptera Blepharipa albicauda DHJPAR0011348 ASTAQ735-06	1	1	1		1	1	1	1	0	0	0	0	0	0	0	0	0	0	0	1	1	1	1	0	0	0	0	0	0	0	0	0	0	0	0	0	0	0	0	1	1	0	0	0	1	1	0	0
Diptera	Diptera Blepharipa albicauda DHJPAR0011349 ASTAQ736-06	0	0	1		1	0	0	0	0	0	0	0	0	0	0	0	0	0	0	1	0	0	0	0	0	0	0	0	0	0	0	0	0	0	0	0	0	0	0	1	1	0	0	0	1	1	0	0
Diptera	Diptera Blepharipa albicauda DHJPAR0011350 ASTAQ737-06	1	1	1		0	0	0	0	0	1	1	1	1	0	0	0	0	0	0	0	0	0	0	0	1	1	1	1	0	0	0	0	0	0	0	0	0	0	0	1	1	0	0	0	1	1	0	0
Diptera	Diptera Blepharipa albicauda DHJPAR0011351 ASTAQ738-06	1	1	1		1	1	1	0	0	0	0	0	0	0	1	1	1	1	1	1	1	1	0	0	0	0	0	0	0	1	1	1	1	1	0	0	0	0	0	1	1	0	0	0	1	1	0	0
Diptera	Diptera Blepharipa albicauda DHJPAR0011352 ASTAQ739-06	1	1	1		0	0	0	0	0	1	1	1	1	0	1	1	1	0	0	0	0	0	0	0	1	1	1	1	0	1	1	1	0	0	0	0	0	0	0	1	1	0	0	0	1	1	0	0
Diptera	Diptera Blepharipa albicauda DHJPAR0011353 ASTAQ740-06	1	1	1		0	0	0	0	0	0	0	0	0	0	1	1	1	0	0	0	0	0	0	0	0	0	0	0	0	1	1	1	0	0	0	0	0	0	0	1	1	0	0	0	1	1	0	0
Diptera	Diptera Blepharipa albicauda DHJPAR0011354 ASTAQ741-06	1	1	1		1	0	0	0	0	0	0	0	0	0	0	0	0	0	0	1	0	0	0	0	0	0	0	0	0	0	0	0	0	0	0	0	0	0	0	1	1	0	0	0	1	1	0	0
Diptera	Diptera Blepharipa albicauda DHJPAR0011355 ASTAQ742-06	1	1	1		0	0	0	0	0	1	1	1	1	0	1	1	1	0	0	0	0	0	0	0	1	1	1	1	0	1	1	1	0	0	0	0	0	0	0	1	1	0	0	0	1	1	0	0
Diptera	Diptera Blepharipa albicauda DHJPAR0011356 ASTAQ743-06	1	1	1		0	0	0	0	0	0	0	0	0	0	1	1	1	0	0	0	0	0	0	0	0	0	0	0	0	1	1	1	0	0	0	0	0	0	0	1	1	0	0	0	1	1	0	0
Diptera	Diptera Blepharipa albicauda DHJPAR0011357 ASTAQ744-06	1	1	1		1	1	1	0	0	0	0	0	0	0	1	1	1	1	1	1	1	1	0	0	0	0	0	0	0	1	1	1	1	1	0	0	0	0	0	1	1	0	0	0	1	1	0	0
Diptera	Diptera Blepharipa albicauda DHJPAR0011358 ASTAQ745-06	1	1	1		0	0	0	0	0	1	1	1	1	0	0	0	0	0	0	0	0	0	0	0	1	1	1	1	0	0	0	0	0	0	0	0	0	0	0	1	1	0	0	0	1	1	0	0
Diptera	Diptera Blepharipa albicauda DHJPAR0011359 ASTAQ746-06	1	1	1		0	0	0	0	0	1	1	1	1	0	1	1	1	0	0	0	0	0	0	0	1	1	1	1	0	1	1	1	0	0	0	0	0	0	0	1	1	0	0	0	1	1	0	0
Diptera	Diptera Blepharipa albicauda DHJPAR0011360 ASTAQ747-06	1	1	1		1	1	1	1	0	0	0	0	0	0	1	1	1	0	0	1	1	1	1	0	0	0	0	0	0	1	1	1	0	0	0	0	0	0	0	1	1	0	0	0	1	1	0	0
Diptera	Diptera Blepharipa albicauda DHJPAR0011361 ASTAQ748-06	1	1	1		0	0	0	0	0	1	1	1	1	0	1	1	1	0	0	0	0	0	0	0	1	1	1	1	0	1	1	1	0	0	0	0	0	0	0	1	1	0	0	0	1	1	0	0
Diptera	Diptera Blepharipa albicauda DHJPAR0011362 ASTAQ749-06	1	1	1		1	1	1	1	0	0	0	0	0	0	1	1	1	0	0	1	1	1	1	0	0	0	0	0	0	1	1	1	0	0	0	0	0	0	0	1	1	0	0	0	1	1	0	0
Diptera	Diptera Blepharipa albicauda DHJPAR0011363 ASTAQ750-06	1	1	1		0	0	0	0	0	1	1	1	1	0	1	1	1	0	0	0	0	0	0	0	1	1	1	1	0	1	1	1	0	0	0	0	0	0	0	1	1	0	0	0	1	1	0	0
Diptera	Diptera Blepharipa albicauda DHJPAR0011364 ASTAQ751-06	1	1	1		0	0	0	0	0	1	1	1	1	0	1	1	1	0	0	0	0	0	0	0	1	1	1	1	0	1	1	1	0	0	0	0	0	0	0	1	1	0	0	0	1	1	0	0
Diptera	Diptera Blepharipa albicauda DHJPAR0011366 ASTAQ753-06	1	1	1		0	0	0	0	0	1	1	1	1	0	0	0	0	0	0	0	0	0	0	0	1	1	1	1	0	0	0	0	0	0	0	0	0	0	0	1	1	0	0	0	1	1	0	0
Diptera	Diptera Blepharipa albicauda DHJPAR0011367 ASTAQ754-06	1	1	1		0	0	0	0	0	1	1	1	1	0	1	1	1	0	0	0	0	0	0	0	1	1	1	1	0	1	1	1	0	0	0	0	0	0	0	1	1	0	0	0	1	1	0	0
Diptera	Diptera Blepharipa albicauda DHJPAR0011368 ASTAQ755-06	1	1	1		0	0	0	0	0	0	0	0	0	0	1	1	1	0	0	0	0	0	0	0	0	0	0	0	0	1	1	1	0	0	0	0	0	0	0	1	1	0	0	0	1	1	0	0
Diptera	Diptera Blepharipa albicauda DHJPAR0011369 ASTAQ756-06	1	1	1		0	0	0	0	0	0	0	0	0	0	0	0	0	0	0	0	0	0	0	0	0	0	0	0	0	0	0	0	0	0	0	0	0	0	0	1	1	0	0	0	1	1	0	0
Diptera	Diptera Blepharipa albicauda DHJPAR0011370 ASTAQ757-06	1	1	1		0	0	0	0	0	0	0	0	0	0	0	0	0	0	0	0	0	0	0	0	0	0	0	0	0	0	0	0	0	0	0	0	0	0	0	1	1	0	0	0	1	1	0	0
Diptera	Diptera Blepharipa albicauda DHJPAR0011371 ASTAQ758-06	1	1	1		0	0	0	0	0	1	1	1	1	0	1	1	1	0	0	0	0	0	0	0	1	1	1	1	0	1	1	1	0	0	0	0	0	0	0	1	1	0	0	0	1	1	0	0
Diptera	Diptera Blepharipa albicauda DHJPAR0011372 ASTAQ759-06	1	1	1		1	0	0	0	0	0	0	0	0	0	1	1	1	0	0	1	0	0	0	0	0	0	0	0	0	1	1	1	0	0	0	0	0	0	0	1	1	0	0	0	1	1	0	0
Diptera	Diptera Blepharipa albicauda DHJPAR0011373 ASTAQ760-06	1	1	1		0	0	0	0	0	1	1	1	1	0	1	1	1	0	0	0	0	0	0	0	1	1	1	1	0	1	1	1	0	0	0	0	0	0	0	1	1	0	0	0	1	1	0	0
Diptera	Diptera Blepharipa albicauda DHJPAR0011375 ASTAQ762-06	0	0	1		0	0	0	0	0	0	0	0	0	0	0	0	0	0	0	0	0	0	0	0	0	0	0	0	0	0	0	0	0	0	0	0	0	0	0	1	1	0	0	0	1	1	0	0
Diptera	Diptera Blepharipa albicauda DHJPAR0011377 ASTAQ764-06	1	1	1		0	0	0	0	0	0	0	0	0	0	1	1	1	0	0	0	0	0	0	0	0	0	0	0	0	1	1	1	0	0	0	0	0	0	0	1	1	0	0	0	1	1	0	0
Diptera	Diptera Blepharipa albicauda DHJPAR0011378 ASTAQ765-06	0	0	1		0	0	0	0	0	0	0	0	0	0	0	0	0	0	0	0	0	0	0	0	0	0	0	0	0	0	0	0	0	0	0	0	0	0	0	1	1	0	0	0	1	1	0	0
Diptera	Diptera Blepharipa albicauda DHJPAR0011379 ASTAQ766-06	0	0	1		0	0	0	0	0	0	0	0	0	0	0	0	0	0	0	0	0	0	0	0	0	0	0	0	0	0	0	0	0	0	0	0	0	0	0	1	1	0	0	0	1	1	0	0
Diptera	Diptera Blepharipa albicauda DHJPAR0011381 ASTAQ768-06	1	1	1		1	1	1	1	0	0	0	0	0	0	0	0	0	0	0	1	1	1	1	0	0	0	0	0	0	0	0	0	0	0	0	0	0	0	0	1	1	0	0	0	1	1	0	0
Diptera	Diptera Blepharipa albicauda DHJPAR0011382 ASTAQ769-06	1	1	1		1	1	1	1	0	1	1	1	1	0	0	0	0	0	0	1	1	1	1	0	1	1	1	1	0	0	0	0	0	0	0	0	0	0	0	1	1	0	0	0	1	1	0	0
Diptera	Diptera Blepharipa albicauda DHJPAR0011383 ASTAQ770-06	1	1	1		1	1	1	1	0	0	0	0	0	0	0	0	0	0	0	1	1	1	1	0	0	0	0	0	0	0	0	0	0	0	0	0	0	0	0	1	1	0	0	0	1	1	0	0
Diptera	Diptera Blepharipa albicauda DHJPAR0011384 ASTAQ771-06	1	1	1		1	0	0	0	0	0	0	0	0	0	1	1	1	0	0	1	0	0	0	0	0	0	0	0	0	1	1	1	0	0	0	0	0	0	0	1	1	0	0	0	1	1	0	0
Diptera	Diptera Blepharipa albicauda DHJPAR0011386 ASTAQ773-06	1	1	1		0	0	0	0	0	1	1	1	1	0	1	1	1	0	0	0	0	0	0	0	1	1	1	1	0	1	1	1	0	0	0	0	0	0	0	1	1	0	0	0	1	1	0	0
Diptera	Diptera Blepharipa fimbriata DHJ01 DHJPAR0003212 ASTA119-05	1	1	1		1	1	1	1	0	1	1	1	1	0	1	1	1	1	0	1	1	1	1	0	1	1	1	1	0	1	1	1	1	0	0	0	0	0	0	1	1	0	0	0	1	1	0	0
Diptera	Diptera Blepharipa fimbriata DHJ01 DHJPAR0003213 ASTA120-05	1	1	1		1	1	1	1	0	1	1	1	1	0	1	1	1	1	0	1	1	1	1	0	1	1	1	1	0	1	1	1	1	0	0	0	0	0	0	1	1	0	0	0	1	1	0	0
Diptera	Diptera Blepharipa fimbriata DHJ01 DHJPAR0003214 ASTA121-05	1	1	1		1	1	1	1	0	1	1	1	1	0	1	1	1	1	0	1	1	1	1	0	1	1	1	1	0	1	1	1	1	0	0	0	0	0	0	1	1	0	0	0	1	1	0	0
Diptera	Diptera Blepharipa fimbriata DHJ01 DHJPAR0003215 ASTA122-05	1	1	1		1	1	1	1	0	1	1	1	1	0	1	1	1	1	0	1	1	1	1	0	1	1	1	1	0	1	1	1	1	0	0	0	0	0	0	1	1	0	0	0	1	1	0	0
Diptera	Diptera Blepharipa fimbriata DHJ01 DHJPAR0003217 ASTA124-05	1	1	1		1	1	1	1	0	1	1	1	1	0	1	1	1	1	0	1	1	1	1	0	1	1	1	1	0	1	1	1	1	0	0	0	0	0	0	1	1	0	0	0	1	1	0	0
Diptera	Diptera Blepharipa fimbriata DHJ01 DHJPAR0003220 ASTA127-05	1	1	1		1	1	1	1	0	1	1	1	1	0	1	1	1	1	0	1	1	1	1	0	1	1	1	1	0	1	1	1	1	0	0	0	0	0	0	1	1	0	0	0	1	1	0	0
Diptera	Diptera Blepharipa fimbriata DHJ01 DHJPAR0003221 ASTA128-05	1	1	1		1	1	1	1	0	1	1	1	1	0	1	1	1	1	0	1	1	1	1	0	1	1	1	1	0	1	1	1	1	0	0	0	0	0	0	1	1	0	0	0	1	1	0	0
Diptera	Diptera Blepharipa fimbriata DHJ01 DHJPAR0003222 ASTA129-05	1	1	1		1	1	1	1	0	1	1	1	1	0	1	1	1	1	0	1	1	1	1	0	1	1	1	1	0	1	1	1	1	0	0	0	0	0	0	1	1	0	0	0	1	1	0	0
Diptera	Diptera Blepharipa fimbriata DHJ01 DHJPAR0003226 ASTA133-05	1	1	1		1	1	1	0	0	1	1	1	1	0	1	1	1	1	0	1	1	1	0	0	1	1	1	1	0	1	1	1	1	0	0	0	0	0	0	1	1	0	0	0	1	1	0	0
Diptera	Diptera Blepharipa fimbriata DHJ01 DHJPAR0003228 ASTA135-05	1	1	1		1	1	1	1	0	1	1	1	1	0	1	1	1	1	0	1	1	1	1	0	1	1	1	1	0	1	1	1	1	0	0	0	0	0	0	1	1	0	0	0	1	1	0	0
Diptera	Diptera Blepharipa fimbriata DHJ01 DHJPAR0003232 ASTA139-05	1	1	1		1	1	1	1	0	1	1	1	1	0	1	1	1	1	0	1	1	1	1	0	1	1	1	1	0	1	1	1	1	0	0	0	0	0	0	1	1	0	0	0	1	1	0	0
Diptera	Diptera Blepharipa fimbriata DHJ01 DHJPAR0003236 ASTA143-05	1	1	1		1	1	1	1	0	1	1	1	1	0	1	1	1	1	0	1	1	1	1	0	1	1	1	1	0	1	1	1	1	0	0	0	0	0	0	1	1	0	0	0	1	1	0	0
Diptera	Diptera Blepharipa fimbriata DHJ01 DHJPAR0003237 ASTA144-05	1	1	1		1	1	1	1	0	1	1	1	1	0	1	1	1	1	0	1	1	1	1	0	1	1	1	1	0	1	1	1	1	0	0	0	0	0	0	1	1	0	0	0	1	1	0	0
Diptera	Diptera Blepharipa fimbriata DHJ01 DHJPAR0003238 ASTA145-05	1	1	1		1	1	1	1	0	1	1	1	1	0	1	1	1	1	0	1	1	1	1	0	1	1	1	1	0	1	1	1	1	0	0	0	0	0	0	1	1	0	0	0	1	1	0	0
Diptera	Diptera Blepharipa fimbriata DHJ01 DHJPAR0003239 ASTA146-05	1	1	1		1	1	1	1	0	1	1	1	1	0	1	1	1	1	0	1	1	1	1	0	1	1	1	1	0	1	1	1	1	0	0	0	0	0	0	1	1	0	0	0	1	1	0	0
Diptera	Diptera Blepharipa fimbriata DHJ01 DHJPAR0003240 ASTA147-05	1	1	1		1	1	1	1	0	1	1	1	1	0	1	1	1	1	0	1	1	1	1	0	1	1	1	1	0	1	1	1	1	0	0	0	0	0	0	1	1	0	0	0	1	1	0	0
Diptera	Diptera Blepharipa fimbriata DHJ01 DHJPAR0003241 ASTA148-05	1	1	1		1	1	1	1	0	1	1	1	1	0	1	1	1	1	0	1	1	1	1	0	1	1	1	1	0	1	1	1	1	0	0	0	0	0	0	1	1	0	0	0	1	1	0	0
Diptera	Diptera Blepharipa fimbriata DHJ01 DHJPAR0003242 ASTA149-05	1	1	1		1	1	1	1	0	1	1	1	1	0	1	1	1	1	0	1	1	1	1	0	1	1	1	1	0	1	1	1	1	0	0	0	0	0	0	1	1	0	0	0	1	1	0	0
Diptera	Diptera Blepharipa fimbriata DHJ01 DHJPAR0003267 ASTA174-05	1	1	1		1	1	1	1	0	1	1	1	1	0	1	1	1	1	0	1	1	1	1	0	1	1	1	1	0	1	1	1	1	0	0	0	0	0	0	1	1	0	0	0	1	1	0	0
Diptera	Diptera Blepharipa fimbriata DHJ01 DHJPAR0005536 ASTA655-06	1	1	1		1	1	1	1	0	1	1	1	1	0	1	1	1	1	0	1	1	1	1	0	1	1	1	1	0	1	1	1	1	0	0	0	0	0	0	1	1	0	0	0	1	1	0	0
Diptera	Diptera Blepharipa fimbriata DHJ01 DHJPAR0007028 ASTAV270-06	1	1	1		1	1	1	1	0	1	1	1	1	0	1	1	1	1	0	1	1	1	1	0	1	1	1	1	0	1	1	1	1	0	0	0	0	0	0	1	1	0	0	0	1	1	0	0
Diptera	Diptera Blepharipa fimbriata DHJ04 DHJPAR0003156 ASTA063-05	1	1	1		1	1	1	0	0	1	1	1	1	1	1	1	1	1	0	1	1	1	0	0	1	1	1	1	1	1	1	1	1	0	0	0	0	0	0	1	1	0	0	0	1	1	0	0
Diptera	Diptera Blepharipa fimbriata DHJ04 DHJPAR0003157 ASTA064-05	1	1	1		1	1	1	0	0	1	1	1	1	1	1	1	1	1	0	1	1	1	0	0	1	1	1	1	1	1	1	1	1	0	0	0	0	0	0	1	1	0	0	0	1	1	0	0
Diptera	Diptera Blepharipa fimbriata DHJ04 DHJPAR0003158 ASTA065-05	1	1	1		1	1	1	0	0	1	1	1	1	1	1	1	1	1	0	1	1	1	0	0	1	1	1	1	1	1	1	1	1	0	0	0	0	0	0	1	1	0	0	0	1	1	0	0
Diptera	Diptera Blepharipa fimbriata DHJ04 DHJPAR0003159 ASTA066-05	1	1	1		1	1	1	1	0	1	1	1	1	1	1	1	1	1	0	1	1	1	1	0	1	1	1	1	1	1	1	1	1	0	0	0	0	0	0	1	1	0	0	0	1	1	0	0
Diptera	Diptera Blepharipa fimbriata DHJ04 DHJPAR0003160 ASTA067-05	1	1	1		1	1	1	0	0	1	1	1	1	1	1	1	1	1	0	1	1	1	0	0	1	1	1	1	1	1	1	1	1	0	0	0	0	0	0	1	1	0	0	0	1	1	0	0
Diptera	Diptera Blepharipa fimbriata DHJ04 DHJPAR0003161 ASTA068-05	1	1	1		1	1	1	0	0	1	1	1	1	1	1	1	1	1	0	1	1	1	0	0	1	1	1	1	1	1	1	1	1	0	0	0	0	0	0	1	1	0	0	0	1	1	0	0
Diptera	Diptera Blepharipa fimbriata DHJ04 DHJPAR0003162 ASTA069-05	1	1	1		1	1	1	0	0	1	1	1	1	1	1	1	1	1	0	1	1	1	0	0	1	1	1	1	1	1	1	1	1	0	0	0	0	0	0	1	1	0	0	0	1	1	0	0
Diptera	Diptera Blepharipa fimbriata DHJ04 DHJPAR0003163 ASTA070-05	1	1	1		1	1	1	0	0	1	1	1	1	1	1	1	1	1	0	1	1	1	0	0	1	1	1	1	1	1	1	1	1	0	0	0	0	0	0	1	1	0	0	0	1	1	0	0
Diptera	Diptera Blepharipa fimbriata DHJ04 DHJPAR0003165 ASTA072-05	1	1	1		1	1	1	0	0	1	1	1	1	1	1	1	1	1	0	1	1	1	0	0	1	1	1	1	1	1	1	1	1	0	0	0	0	0	0	1	1	0	0	0	1	1	0	0
Diptera	Diptera Blepharipa fimbriata DHJ04 DHJPAR0003166 ASTA073-05	1	1	1		1	1	1	0	0	1	1	1	1	1	1	1	1	1	0	1	1	1	0	0	1	1	1	1	1	1	1	1	1	0	0	0	0	0	0	1	1	0	0	0	1	1	0	0
Diptera	Diptera Blepharipa fimbriata DHJ04 DHJPAR0003167 ASTA074-05	1	1	1		1	1	1	0	0	1	1	1	1	1	1	1	1	1	0	1	1	1	0	0	1	1	1	1	1	1	1	1	1	0	0	0	0	0	0	1	1	0	0	0	1	1	0	0
Diptera	Diptera Blepharipa fimbriata DHJ04 DHJPAR0003168 ASTA075-05	1	1	1		1	1	1	0	0	1	1	1	1	0	1	1	1	1	0	1	1	1	0	0	1	1	1	1	0	1	1	1	1	0	0	0	0	0	0	1	1	0	0	0	1	1	0	0
Diptera	Diptera Blepharipa fimbriata DHJ04 DHJPAR0003169 ASTA076-05	1	1	1		1	1	1	0	0	1	1	1	1	1	1	1	1	1	0	1	1	1	0	0	1	1	1	1	1	1	1	1	1	0	0	0	0	0	0	1	1	0	0	0	1	1	0	0
Diptera	Diptera Blepharipa fimbriata DHJ04 DHJPAR0003170 ASTA077-05	1	1	1		1	1	1	0	0	1	1	1	1	1	1	1	1	1	0	1	1	1	0	0	1	1	1	1	1	1	1	1	1	0	0	0	0	0	0	1	1	0	0	0	1	1	0	0
Diptera	Diptera Blepharipa fimbriata DHJ04 DHJPAR0003171 ASTA078-05	1	1	1		1	1	1	0	0	1	1	1	1	1	1	1	1	1	0	1	1	1	0	0	1	1	1	1	1	1	1	1	1	0	0	0	0	0	0	1	1	0	0	0	1	1	0	0
Diptera	Diptera Blepharipa fimbriata DHJ04 DHJPAR0003172 ASTA079-05	1	1	1		1	1	1	0	0	1	1	1	1	1	1	1	1	1	0	1	1	1	0	0	1	1	1	1	1	1	1	1	1	0	0	0	0	0	0	1	1	0	0	0	1	1	0	0
Diptera	Diptera Blepharipa fimbriata DHJ04 DHJPAR0003173 ASTA080-05	1	1	1		1	1	1	0	0	1	1	1	1	1	1	1	1	1	0	1	1	1	0	0	1	1	1	1	1	1	1	1	1	0	0	0	0	0	0	1	1	0	0	0	1	1	0	0
Diptera	Diptera Blepharipa fimbriata DHJ04 DHJPAR0003174 ASTA081-05	1	1	1		1	1	1	0	0	1	1	1	1	1	1	1	1	1	0	1	1	1	0	0	1	1	1	1	1	1	1	1	1	0	0	0	0	0	0	1	1	0	0	0	1	1	0	0
Diptera	Diptera Blepharipa fimbriata DHJ04 DHJPAR0003175 ASTA082-05	1	1	1		1	1	1	0	0	1	1	1	1	1	1	1	1	1	0	1	1	1	0	0	1	1	1	1	1	1	1	1	1	0	0	0	0	0	0	1	1	0	0	0	1	1	0	0
Diptera	Diptera Blepharipa fimbriata DHJ04 DHJPAR0003176 ASTA083-05	1	1	1		1	1	1	0	0	1	1	1	1	1	1	1	1	1	0	1	1	1	0	0	1	1	1	1	1	1	1	1	1	0	0	0	0	0	0	1	1	0	0	0	1	1	0	0
Diptera	Diptera Blepharipa fimbriata DHJ04 DHJPAR0003177 ASTA084-05	1	1	1		1	1	1	0	0	1	1	1	1	1	1	1	1	1	0	1	1	1	0	0	1	1	1	1	1	1	1	1	1	0	0	0	0	0	0	1	1	0	0	0	1	1	0	0
Diptera	Diptera Blepharipa fimbriata DHJ04 DHJPAR0003178 ASTA085-05	1	1	1		1	1	1	0	0	1	1	1	1	1	1	1	1	1	0	1	1	1	0	0	1	1	1	1	1	1	1	1	1	0	0	0	0	0	0	1	1	0	0	0	1	1	0	0
Diptera	Diptera Blepharipa fimbriata DHJ04 DHJPAR0003179 ASTA086-05	1	1	1		1	1	1	0	0	1	1	1	1	1	1	1	1	1	0	1	1	1	0	0	1	1	1	1	1	1	1	1	1	0	0	0	0	0	0	1	1	0	0	0	1	1	0	0
Diptera	Diptera Blepharipa fimbriata DHJ04 DHJPAR0003180 ASTA087-05	1	1	1		1	1	1	0	0	1	1	1	1	1	1	1	1	1	0	1	1	1	0	0	1	1	1	1	1	1	1	1	1	0	0	0	0	0	0	1	1	0	0	0	1	1	0	0
Diptera	Diptera Blepharipa fimbriata DHJ04 DHJPAR0003181 ASTA088-05	1	1	1		1	1	1	0	0	1	1	1	1	1	1	1	1	1	0	1	1	1	0	0	1	1	1	1	1	1	1	1	1	0	0	0	0	0	0	1	1	0	0	0	1	1	0	0
Diptera	Diptera Blepharipa fimbriata DHJ04 DHJPAR0003182 ASTA089-05	1	1	1		1	1	1	0	0	1	1	1	1	1	1	1	1	1	0	1	1	1	0	0	1	1	1	1	1	1	1	1	1	0	0	0	0	0	0	1	1	0	0	0	1	1	0	0
Diptera	Diptera Blepharipa fimbriata DHJ04 DHJPAR0003183 ASTA090-05	1	1	1		1	1	1	0	0	1	1	1	1	1	1	1	1	1	0	1	1	1	0	0	1	1	1	1	1	1	1	1	1	0	0	0	0	0	0	1	1	0	0	0	1	1	0	0
Diptera	Diptera Blepharipa fimbriata DHJ04 DHJPAR0003184 ASTA091-05	1	1	1		1	1	1	0	0	1	1	1	1	1	1	1	1	1	0	1	1	1	0	0	1	1	1	1	1	1	1	1	1	0	0	0	0	0	0	1	1	0	0	0	1	1	0	0
Diptera	Diptera Blepharipa fimbriata DHJ04 DHJPAR0003185 ASTA092-05	1	1	1		1	1	1	0	0	1	1	1	1	1	1	1	1	1	0	1	1	1	0	0	1	1	1	1	1	1	1	1	1	0	0	0	0	0	0	1	1	0	0	0	1	1	0	0
Diptera	Diptera Blepharipa fimbriata DHJ04 DHJPAR0003186 ASTA093-05	1	1	1		1	1	1	0	0	1	1	1	1	1	1	1	1	1	0	1	1	1	0	0	1	1	1	1	1	1	1	1	1	0	0	0	0	0	0	1	1	0	0	0	1	1	0	0
Diptera	Diptera Blepharipa fimbriata DHJ04 DHJPAR0003188 ASTA095-05	1	1	1		1	1	1	0	0	1	1	1	1	1	1	1	1	1	0	1	1	1	0	0	1	1	1	1	1	1	1	1	1	0	0	0	0	0	0	1	1	0	0	0	1	1	0	0
Diptera	Diptera Blepharipa fimbriata DHJ04 DHJPAR0003189 ASTA096-05	1	1	1		1	1	1	0	0	1	1	1	1	1	1	1	1	1	0	1	1	1	0	0	1	1	1	1	1	1	1	1	1	0	0	0	0	0	0	1	1	0	0	0	1	1	0	0
Diptera	Diptera Blepharipa fimbriata DHJ04 DHJPAR0003190 ASTA097-05	1	1	1		1	1	1	0	0	1	1	1	1	1	1	1	1	1	0	1	1	1	0	0	1	1	1	1	1	1	1	1	1	0	0	0	0	0	0	1	1	0	0	0	1	1	0	0
Diptera	Diptera Blepharipa fimbriata DHJ04 DHJPAR0003191 ASTA098-05	1	1	1		1	1	1	0	0	1	1	1	1	1	1	1	1	1	0	1	1	1	0	0	1	1	1	1	1	1	1	1	1	0	0	0	0	0	0	1	1	0	0	0	1	1	0	0
Diptera	Diptera Blepharipa fimbriata DHJ04 DHJPAR0003192 ASTA099-05	1	1	1		1	1	1	0	0	1	1	1	1	1	1	1	1	1	0	1	1	1	0	0	1	1	1	1	1	1	1	1	1	0	0	0	0	0	0	1	1	0	0	0	1	1	0	0
Diptera	Diptera Blepharipa fimbriata DHJ04 DHJPAR0003193 ASTA100-05	1	1	1		1	1	1	0	0	1	1	1	1	1	1	1	1	1	0	1	1	1	0	0	1	1	1	1	1	1	1	1	1	0	0	0	0	0	0	1	1	0	0	0	1	1	0	0
Diptera	Diptera Blepharipa fimbriata DHJ04 DHJPAR0003194 ASTA101-05	1	1	1		1	1	1	0	0	1	1	1	1	1	1	1	1	1	0	1	1	1	0	0	1	1	1	1	1	1	1	1	1	0	0	0	0	0	0	1	1	0	0	0	1	1	0	0
Diptera	Diptera Blepharipa fimbriata DHJ04 DHJPAR0003195 ASTA102-05	1	1	1		1	1	1	0	0	1	1	1	1	1	1	1	1	1	0	1	1	1	0	0	1	1	1	1	1	1	1	1	1	0	0	0	0	0	0	1	1	0	0	0	1	1	0	0
Diptera	Diptera Blepharipa fimbriata DHJ04 DHJPAR0003196 ASTA103-05	1	1	1		1	1	1	0	0	1	1	1	1	1	1	1	1	1	0	1	1	1	0	0	1	1	1	1	1	1	1	1	1	0	0	0	0	0	0	1	1	0	0	0	1	1	0	0
Diptera	Diptera Blepharipa fimbriata DHJ04 DHJPAR0003197 ASTA104-05	1	1	1		1	1	1	0	0	1	1	1	1	1	1	1	1	1	0	1	1	1	0	0	1	1	1	1	1	1	1	1	1	0	0	0	0	0	0	1	1	0	0	0	1	1	0	0
Diptera	Diptera Blepharipa fimbriata DHJ04 DHJPAR0003199 ASTA106-05	1	1	1		1	1	1	0	0	1	1	1	1	1	1	1	1	1	0	1	1	1	0	0	1	1	1	1	1	1	1	1	1	0	0	0	0	0	0	1	1	0	0	0	1	1	0	0
Diptera	Diptera Blepharipa fimbriata DHJ04 DHJPAR0003200 ASTA107-05	1	1	1		1	1	1	0	0	1	1	1	1	1	1	1	1	1	0	1	1	1	0	0	1	1	1	1	1	1	1	1	1	0	0	0	0	0	0	1	1	0	0	0	1	1	0	0
Diptera	Diptera Blepharipa fimbriata DHJ04 DHJPAR0003201 ASTA108-05	1	1	1		1	1	1	0	0	1	1	1	1	0	1	1	1	1	0	1	1	1	0	0	1	1	1	1	0	1	1	1	1	0	0	0	0	0	0	1	1	0	0	0	1	1	0	0
Diptera	Diptera Blepharipa fimbriata DHJ04 DHJPAR0003202 ASTA109-05	1	1	1		1	1	1	0	0	1	1	1	1	1	1	1	1	1	0	1	1	1	0	0	1	1	1	1	1	1	1	1	1	0	0	0	0	0	0	1	1	0	0	0	1	1	0	0
Diptera	Diptera Blepharipa fimbriata DHJ04 DHJPAR0003203 ASTA110-05	1	1	1		1	1	1	0	0	1	1	1	1	1	1	1	1	1	0	1	1	1	0	0	1	1	1	1	1	1	1	1	1	0	0	0	0	0	0	1	1	0	0	0	1	1	0	0
Diptera	Diptera Blepharipa fimbriata DHJ04 DHJPAR0003204 ASTA111-05	1	1	1		1	1	1	0	0	1	1	1	1	1	1	1	1	1	0	1	1	1	0	0	1	1	1	1	1	1	1	1	1	0	0	0	0	0	0	1	1	0	0	0	1	1	0	0
Diptera	Diptera Blepharipa fimbriata DHJ04 DHJPAR0003205 ASTA112-05	1	1	1		1	1	1	0	0	1	1	1	1	1	1	1	1	1	0	1	1	1	0	0	1	1	1	1	1	1	1	1	1	0	0	0	0	0	0	1	1	0	0	0	1	1	0	0
Diptera	Diptera Blepharipa fimbriata DHJ04 DHJPAR0003207 ASTA114-05	1	1	1		1	1	1	0	0	1	1	1	1	1	1	1	1	1	0	1	1	1	0	0	1	1	1	1	1	1	1	1	1	0	0	0	0	0	0	1	1	0	0	0	1	1	0	0
Diptera	Diptera Blepharipa fimbriata DHJ04 DHJPAR0003208 ASTA115-05	1	1	1		1	1	1	0	0	1	1	1	1	1	1	1	1	1	0	1	1	1	0	0	1	1	1	1	1	1	1	1	1	0	0	0	0	0	0	1	1	0	0	0	1	1	0	0
Diptera	Diptera Blepharipa fimbriata DHJ04 DHJPAR0003210 ASTA117-05	1	1	1		1	1	1	0	0	1	1	1	1	0	1	1	1	1	0	1	1	1	0	0	1	1	1	1	0	1	1	1	1	0	0	0	0	0	0	1	1	0	0	0	1	1	0	0
Diptera	Diptera Blepharipa fimbriata DHJ04 DHJPAR0003249 ASTA156-05	1	1	1		1	1	1	0	0	1	1	1	1	1	1	1	1	1	0	1	1	1	0	0	1	1	1	1	1	1	1	1	1	0	0	0	0	0	0	1	1	0	0	0	1	1	0	0
Diptera	Diptera Blepharipa fimbriata DHJ04 DHJPAR0003250 ASTA157-05	1	1	1		1	1	1	0	0	1	1	1	1	1	1	1	1	1	0	1	1	1	0	0	1	1	1	1	1	1	1	1	1	0	0	0	0	0	0	1	1	0	0	0	1	1	0	0
Diptera	Diptera Blepharipa fimbriata DHJ04 DHJPAR0003251 ASTA158-05	1	1	1		1	1	1	0	0	1	1	1	1	1	1	1	1	1	0	1	1	1	0	0	1	1	1	1	1	1	1	1	1	0	0	0	0	0	0	1	1	0	0	0	1	1	0	0
Diptera	Diptera Blepharipa fimbriata DHJ04 DHJPAR0003252 ASTA159-05	1	1	1		1	1	1	0	0	1	1	1	1	1	1	1	1	1	0	1	1	1	0	0	1	1	1	1	1	1	1	1	1	0	0	0	0	0	0	1	1	0	0	0	1	1	0	0
Diptera	Diptera Blepharipa fimbriata DHJ04 DHJPAR0003253 ASTA160-05	1	1	1		1	1	1	0	0	1	1	1	1	1	1	1	1	1	0	1	1	1	0	0	1	1	1	1	1	1	1	1	1	0	0	0	0	0	0	1	1	0	0	0	1	1	0	0
Diptera	Diptera Blepharipa fimbriata DHJ04 DHJPAR0003254 ASTA161-05	1	1	1		1	1	1	0	0	1	1	1	1	1	1	1	1	1	0	1	1	1	0	0	1	1	1	1	1	1	1	1	1	0	0	0	0	0	0	1	1	0	0	0	1	1	0	0
Diptera	Diptera Blepharipa fimbriata DHJ04 DHJPAR0003255 ASTA162-05	1	1	1		1	1	1	0	0	1	1	1	1	1	1	1	1	1	0	1	1	1	0	0	1	1	1	1	1	1	1	1	1	0	0	0	0	0	0	1	1	0	0	0	1	1	0	0
Diptera	Diptera Blepharipa fimbriata DHJ04 DHJPAR0003256 ASTA163-05	1	1	1		1	1	1	0	0	1	1	1	1	1	1	1	1	1	0	1	1	1	0	0	1	1	1	1	1	1	1	1	1	0	0	0	0	0	0	1	1	0	0	0	1	1	0	0
Diptera	Diptera Blepharipa fimbriata DHJ04 DHJPAR0003257 ASTA164-05	1	1	1		1	1	1	0	0	1	1	1	1	1	1	1	1	1	0	1	1	1	0	0	1	1	1	1	1	1	1	1	1	0	0	0	0	0	0	1	1	0	0	0	1	1	0	0
Diptera	Diptera Blepharipa fimbriata DHJ04 DHJPAR0003258 ASTA165-05	1	1	1		1	1	1	0	0	1	1	1	1	1	1	1	1	1	0	1	1	1	0	0	1	1	1	1	1	1	1	1	1	0	0	0	0	0	0	1	1	0	0	0	1	1	0	0
Diptera	Diptera Blepharipa fimbriata DHJ04 DHJPAR0003260 ASTA167-05	1	1	1		1	1	1	0	0	1	1	1	1	1	1	1	1	1	0	1	1	1	0	0	1	1	1	1	1	1	1	1	1	0	0	0	0	0	0	1	1	0	0	0	1	1	0	0
Diptera	Diptera Blepharipa fimbriata DHJ04 DHJPAR0003262 ASTA169-05	1	1	1		1	1	1	0	0	1	1	1	1	1	1	1	1	1	0	1	1	1	0	0	1	1	1	1	1	1	1	1	1	0	0	0	0	0	0	1	1	0	0	0	1	1	0	0
Diptera	Diptera Blepharipa fimbriata DHJ04 DHJPAR0003263 ASTA170-05	1	1	1		1	1	1	0	0	1	1	1	1	1	1	1	1	1	0	1	1	1	0	0	1	1	1	1	1	1	1	1	1	0	0	0	0	0	0	1	1	0	0	0	1	1	0	0
Diptera	Diptera Blepharipa fimbriata DHJ04 DHJPAR0003264 ASTA171-05	1	1	1		1	1	1	0	0	1	1	1	1	1	1	1	1	1	0	1	1	1	0	0	1	1	1	1	1	1	1	1	1	0	0	0	0	0	0	1	1	0	0	0	1	1	0	0
Diptera	Diptera Blepharipa fimbriata DHJ04 DHJPAR0003265 ASTA172-05	1	1	1		1	1	1	0	0	1	1	1	1	1	1	1	1	1	0	1	1	1	0	0	1	1	1	1	1	1	1	1	1	0	0	0	0	0	0	1	1	0	0	0	1	1	0	0
Diptera	Diptera Blepharipa fimbriata DHJ04 DHJPAR0003266 ASTA173-05	1	1	1		1	1	1	0	0	1	1	1	1	1	1	1	1	1	0	1	1	1	0	0	1	1	1	1	1	1	1	1	1	0	0	0	0	0	0	1	1	0	0	0	1	1	0	0
Diptera	Diptera Blepharipa fimbriata DHJ04 DHJPAR0003285 ASTA192-05	1	1	1		1	1	1	0	0	1	1	1	1	1	1	1	1	1	0	1	1	1	0	0	1	1	1	1	1	1	1	1	1	0	0	0	0	0	0	1	1	0	0	0	1	1	0	0
Diptera	Diptera Blepharipa fimbriata DHJ04 DHJPAR0003286 ASTA193-05	1	1	1		1	1	1	0	0	1	1	1	1	1	1	1	1	1	0	1	1	1	0	0	1	1	1	1	1	1	1	1	1	0	0	0	0	0	0	1	1	0	0	0	1	1	0	0
Diptera	Diptera Blepharipa fimbriata DHJ04 DHJPAR0003293 ASTA200-05	1	1	1		1	1	1	0	0	1	1	1	1	1	1	1	1	1	0	1	1	1	0	0	1	1	1	1	1	1	1	1	1	0	0	0	0	0	0	1	1	0	0	0	1	1	0	0
Diptera	Diptera Blepharipa fimbriata DHJ04 DHJPAR0003294 ASTA201-05	1	1	1		1	1	1	0	0	1	1	1	1	1	1	1	1	1	0	1	1	1	0	0	1	1	1	1	1	1	1	1	1	0	0	0	0	0	0	1	1	0	0	0	1	1	0	0
Diptera	Diptera Blepharipa fimbriata DHJ04 DHJPAR0005444 ASTA564-06	1	1	1		1	1	1	0	0	1	1	1	1	0	1	1	1	1	0	1	1	1	0	0	1	1	1	1	0	1	1	1	1	0	0	0	0	0	0	1	1	0	0	0	1	1	0	0
Diptera	Diptera Blepharipa fimbriata DHJ04 DHJPAR0005449 ASTA569-06	1	1	1		1	1	1	0	0	1	1	1	1	0	1	1	1	1	0	1	1	1	0	0	1	1	1	1	0	1	1	1	1	0	0	0	0	0	0	1	1	0	0	0	1	1	0	0
Diptera	Diptera Blepharipa fimbriata DHJ04 DHJPAR0005452 ASTA572-06	1	1	1		1	1	1	0	0	1	1	1	1	1	1	1	1	1	0	1	1	1	0	0	1	1	1	1	1	1	1	1	1	0	0	0	0	0	0	1	1	0	0	0	1	1	0	0
Diptera	Diptera Blepharipa fimbriata DHJ04 DHJPAR0005492 ASTA611-06	1	1	1		1	1	1	0	0	1	1	1	1	1	1	1	1	1	0	1	1	1	0	0	1	1	1	1	1	1	1	1	1	0	0	0	0	0	0	1	1	0	0	0	1	1	0	0
Diptera	Diptera Blepharipa fimbriata DHJ04 DHJPAR0005493 ASTA612-06	1	1	1		1	1	1	0	0	1	1	1	1	1	1	1	1	1	0	1	1	1	0	0	1	1	1	1	1	1	1	1	1	0	0	0	0	0	0	1	1	0	0	0	1	1	0	0
Diptera	Diptera Blepharipa fimbriata DHJ04 DHJPAR0005494 ASTA613-06	1	1	1		1	1	1	0	0	1	1	1	1	1	1	1	1	1	0	1	1	1	0	0	1	1	1	1	1	1	1	1	1	0	0	0	0	0	0	1	1	0	0	0	1	1	0	0
Diptera	Diptera Blepharipa fimbriata DHJ04 DHJPAR0005499 ASTA618-06	1	1	1		1	1	1	0	0	1	1	1	1	1	1	1	1	1	0	1	1	1	0	0	1	1	1	1	1	1	1	1	1	0	0	0	0	0	0	1	1	0	0	0	1	1	0	0
Diptera	Diptera Blepharipa fimbriata DHJ04 DHJPAR0005510 ASTA629-06	1	1	1		1	1	1	0	0	1	1	1	1	1	1	1	1	1	0	1	1	1	0	0	1	1	1	1	1	1	1	1	1	0	0	0	0	0	0	1	1	0	0	0	1	1	0	0
Diptera	Diptera Blepharipa fimbriata DHJ04 DHJPAR0005516 ASTA635-06	1	1	1		1	1	1	0	0	1	1	1	1	1	1	1	1	1	0	1	1	1	0	0	1	1	1	1	1	1	1	1	1	0	0	0	0	0	0	1	1	0	0	0	1	1	0	0
Diptera	Diptera Blepharipa fimbriata DHJ04 DHJPAR0005522 ASTA641-06	1	1	1		1	1	1	0	0	1	1	1	1	1	1	1	1	1	0	1	1	1	0	0	1	1	1	1	1	1	1	1	1	0	0	0	0	0	0	1	1	0	0	0	1	1	0	0
Diptera	Diptera Blepharipa fimbriata DHJ04 DHJPAR0005563 ASTA681-06	1	1	1		1	1	1	0	0	1	1	1	1	1	1	1	1	1	0	1	1	1	0	0	1	1	1	1	1	1	1	1	1	0	0	0	0	0	0	1	1	0	0	0	1	1	0	0
Diptera	Diptera Blepharipa fimbriata DHJ04 DHJPAR0005565 ASTA683-06	1	1	1		1	1	1	0	0	1	1	1	1	1	1	1	1	1	0	1	1	1	0	0	1	1	1	1	1	1	1	1	1	0	0	0	0	0	0	1	1	0	0	0	1	1	0	0
Diptera	Diptera Blepharipa fimbriata DHJ04 DHJPAR0005566 ASTA684-06	1	1	1		1	1	1	0	0	1	1	1	1	1	1	1	1	1	0	1	1	1	0	0	1	1	1	1	1	1	1	1	1	0	0	0	0	0	0	1	1	0	0	0	1	1	0	0
Diptera	Diptera Blepharipa fimbriata DHJ04 DHJPAR0006173 ASTAI601-06	1	1	1		1	1	1	0	0	1	1	1	1	1	1	1	1	1	0	1	1	1	0	0	1	1	1	1	1	1	1	1	1	0	0	0	0	0	0	1	1	0	0	0	1	1	0	0
Diptera	Diptera Blepharipa fimbriata DHJ04 DHJPAR0006174 ASTAI602-06	1	1	1		1	1	1	0	0	1	1	1	1	1	1	1	1	1	0	1	1	1	0	0	1	1	1	1	1	1	1	1	1	0	0	0	0	0	0	1	1	0	0	0	1	1	0	0
Diptera	Diptera Blepharipa fimbriata DHJ04 DHJPAR0006176 ASTAI604-06	1	1	1		1	1	1	0	0	1	1	1	1	1	1	1	1	1	0	1	1	1	0	0	1	1	1	1	1	1	1	1	1	0	0	0	0	0	0	1	1	0	0	0	1	1	0	0
Diptera	Diptera Blepharipa fimbriata DHJ04 DHJPAR0006177 ASTAI605-06	1	1	1		1	1	1	1	0	1	1	1	1	1	1	1	1	1	0	1	1	1	1	0	1	1	1	1	1	1	1	1	1	0	0	0	0	0	0	1	1	0	0	0	1	1	0	0
Diptera	Diptera Blepharipa fimbriata DHJ04 DHJPAR0006178 ASTAI606-06	1	1	1		1	1	1	0	0	1	1	1	1	1	1	1	1	1	0	1	1	1	0	0	1	1	1	1	1	1	1	1	1	0	0	0	0	0	0	1	1	0	0	0	1	1	0	0
Diptera	Diptera Blepharipa fimbriata DHJ04 DHJPAR0006179 ASTAI607-06	1	1	1		1	1	1	0	0	1	1	1	1	1	1	1	1	1	0	1	1	1	0	0	1	1	1	1	1	1	1	1	1	0	0	0	0	0	0	1	1	0	0	0	1	1	0	0
Diptera	Diptera Blepharipa fimbriata DHJ04 DHJPAR0006181 ASTAI609-06	1	1	1		1	1	1	0	0	1	1	1	1	1	1	1	1	1	0	1	1	1	0	0	1	1	1	1	1	1	1	1	1	0	0	0	0	0	0	1	1	0	0	0	1	1	0	0
Diptera	Diptera Blepharipa fimbriata DHJ04 DHJPAR0006182 ASTAI610-06	1	1	1		1	1	1	0	0	1	1	1	1	1	1	1	1	1	0	1	1	1	0	0	1	1	1	1	1	1	1	1	1	0	0	0	0	0	0	1	1	0	0	0	1	1	0	0
Diptera	Diptera Blepharipa fimbriata DHJ04 DHJPAR0006759 ASTA937-06	1	1	1		1	1	1	0	0	1	1	1	1	0	1	1	1	1	0	1	1	1	0	0	1	1	1	1	0	1	1	1	1	0	0	0	0	0	0	1	1	0	0	0	1	1	0	0
Diptera	Diptera Blepharipa fimbriata DHJ04 DHJPAR0006952 ASTAV194-06	1	1	1		1	1	1	0	0	1	1	1	1	1	1	1	1	1	0	1	1	1	0	0	1	1	1	1	1	1	1	1	1	0	0	0	0	0	0	1	1	0	0	0	1	1	0	0
Diptera	Diptera Blepharipa fimbriata DHJ04 DHJPAR0007014 ASTAV256-06	1	1	1		1	1	1	0	0	1	1	1	1	1	1	1	1	1	0	1	1	1	0	0	1	1	1	1	1	1	1	1	1	0	0	0	0	0	0	1	1	0	0	0	1	1	0	0
Diptera	Diptera Blepharipa fimbriata DHJ04 DHJPAR0011272 ASTAQ659-06	1	1	1		1	1	1	0	0	1	1	1	1	0	1	1	1	1	0	1	1	1	0	0	1	1	1	1	0	1	1	1	1	0	0	0	0	0	0	1	1	0	0	0	1	1	0	0
Diptera	Diptera Blepharipa fimbriata DHJ11 DHJPAR0003131 ASTA038-05	1	1	1		0	0	0	0	0	1	1	0	0	0	0	0	0	0	0	0	0	0	0	0	1	1	0	0	0	0	0	0	0	0	0	0	0	0	0	1	1	0	0	0	1	1	0	0
Diptera	Diptera Blepharipa fimbriata DHJ11 DHJPAR0003132 ASTA039-05	0	0	1		0	0	0	0	0	0	0	0	0	0	0	0	0	0	0	0	0	0	0	0	0	0	0	0	0	0	0	0	0	0	0	0	0	0	0	1	1	0	0	0	1	1	0	0
Diptera	Diptera Blepharipa fimbriata DHJ11 DHJPAR0003133 ASTA040-05	1	1	1		0	0	0	0	0	1	1	0	0	0	1	1	1	0	0	0	0	0	0	0	1	1	0	0	0	1	1	1	0	0	0	0	0	0	0	1	1	0	0	0	1	1	0	0
Diptera	Diptera Blepharipa fimbriata DHJ11 DHJPAR0003134 ASTA041-05	0	0	1		0	0	0	0	0	0	0	0	0	0	0	0	0	0	0	0	0	0	0	0	0	0	0	0	0	0	0	0	0	0	0	0	0	0	0	1	1	0	0	0	1	1	0	0
Diptera	Diptera Blepharipa fimbriata DHJ11 DHJPAR0003135 ASTA042-05	1	1	1		0	0	0	0	0	0	0	0	0	0	0	0	0	0	0	0	0	0	0	0	0	0	0	0	0	0	0	0	0	0	0	0	0	0	0	1	1	0	0	0	1	1	0	0
Diptera	Diptera Blepharipa fimbriata DHJ11 DHJPAR0003136 ASTA043-05	1	1	1		0	0	0	0	0	1	1	0	0	0	1	1	1	0	0	0	0	0	0	0	1	1	0	0	0	1	1	1	0	0	0	0	0	0	0	1	1	0	0	0	1	1	0	0
Diptera	Diptera Blepharipa fimbriata DHJ11 DHJPAR0003137 ASTA044-05	1	1	1		0	0	0	0	0	1	1	0	0	0	1	1	1	0	0	0	0	0	0	0	1	1	0	0	0	1	1	1	0	0	0	0	0	0	0	1	1	0	0	0	1	1	0	0
Diptera	Diptera Blepharipa fimbriata DHJ11 DHJPAR0003138 ASTA045-05	0	0	1		0	0	0	0	0	0	0	0	0	0	0	0	0	0	0	0	0	0	0	0	0	0	0	0	0	0	0	0	0	0	0	0	0	0	0	1	1	0	0	0	1	1	0	0
Diptera	Diptera Blepharipa fimbriata DHJ11 DHJPAR0003139 ASTA046-05	1	1	1		0	0	0	0	0	1	1	0	0	0	0	0	0	0	0	0	0	0	0	0	1	1	0	0	0	0	0	0	0	0	0	0	0	0	0	1	1	0	0	0	1	1	0	0
Diptera	Diptera Blepharipa fimbriata DHJ11 DHJPAR0003140 ASTA047-05	1	1	1		0	0	0	0	0	1	1	0	0	0	1	1	1	0	0	0	0	0	0	0	1	1	0	0	0	1	1	1	0	0	0	0	0	0	0	1	1	0	0	0	1	1	0	0
Diptera	Diptera Blepharipa fimbriata DHJ11 DHJPAR0003141 ASTA048-05	0	0	1		0	0	0	0	0	0	0	0	0	0	0	0	0	0	0	0	0	0	0	0	0	0	0	0	0	0	0	0	0	0	0	0	0	0	0	1	1	0	0	0	1	1	0	0
Diptera	Diptera Blepharipa fimbriata DHJ11 DHJPAR0003142 ASTA049-05	1	1	1		0	0	0	0	0	1	1	0	0	0	0	0	0	0	0	0	0	0	0	0	1	1	0	0	0	0	0	0	0	0	0	0	0	0	0	1	1	0	0	0	1	1	0	0
Diptera	Diptera Blepharipa fimbriata DHJ11 DHJPAR0003143 ASTA050-05	0	0	1		0	0	0	0	0	0	0	0	0	0	0	0	0	0	0	0	0	0	0	0	0	0	0	0	0	0	0	0	0	0	0	0	0	0	0	1	1	0	0	0	1	1	0	0
Diptera	Diptera Blepharipa fimbriata DHJ11 DHJPAR0003144 ASTA051-05	1	1	1		0	0	0	0	0	1	1	0	0	0	1	1	1	0	0	0	0	0	0	0	1	1	0	0	0	1	1	1	0	0	0	0	0	0	0	1	1	0	0	0	1	1	0	0
Diptera	Diptera Blepharipa fimbriata DHJ11 DHJPAR0003145 ASTA052-05	0	0	1		0	0	0	0	0	0	0	0	0	0	0	0	0	0	0	0	0	0	0	0	0	0	0	0	0	0	0	0	0	0	0	0	0	0	0	1	1	0	0	0	1	1	0	0
Diptera	Diptera Blepharipa fimbriata DHJ11 DHJPAR0003146 ASTA053-05	0	0	1		0	0	0	0	0	0	0	0	0	0	0	0	0	0	0	0	0	0	0	0	0	0	0	0	0	0	0	0	0	0	0	0	0	0	0	1	1	0	0	0	1	1	0	0
Diptera	Diptera Blepharipa fimbriata DHJ11 DHJPAR0003147 ASTA054-05	1	1	1		0	0	0	0	0	0	0	0	0	0	0	0	0	0	0	0	0	0	0	0	0	0	0	0	0	0	0	0	0	0	0	0	0	0	0	1	1	0	0	0	1	1	0	0
Diptera	Diptera Blepharipa fimbriata DHJ11 DHJPAR0003148 ASTA055-05	0	0	1		0	0	0	0	0	0	0	0	0	0	0	0	0	0	0	0	0	0	0	0	0	0	0	0	0	0	0	0	0	0	0	0	0	0	0	1	1	0	0	0	1	1	0	0
Diptera	Diptera Blepharipa fimbriata DHJ11 DHJPAR0003149 ASTA056-05	1	1	1		0	0	0	0	0	0	0	0	0	0	0	0	0	0	0	0	0	0	0	0	0	0	0	0	0	0	0	0	0	0	0	0	0	0	0	1	1	0	0	0	1	1	0	0
Diptera	Diptera Blepharipa fimbriata DHJ11 DHJPAR0003150 ASTA057-05	1	1	1		0	0	0	0	0	1	1	0	0	0	0	0	0	0	0	0	0	0	0	0	1	1	0	0	0	0	0	0	0	0	0	0	0	0	0	1	1	0	0	0	1	1	0	0
Diptera	Diptera Blepharipa fimbriata DHJ11 DHJPAR0003153 ASTA060-05	1	1	1		0	0	0	0	0	1	1	0	0	0	0	0	0	0	0	0	0	0	0	0	1	1	0	0	0	0	0	0	0	0	0	0	0	0	0	1	1	0	0	0	1	1	0	0
Diptera	Diptera Blepharipa fimbriata DHJ11 DHJPAR0003154 ASTA061-05	0	0	1		0	0	0	0	0	0	0	0	0	0	0	0	0	0	0	0	0	0	0	0	0	0	0	0	0	0	0	0	0	0	0	0	0	0	0	1	1	0	0	0	1	1	0	0
Diptera	Diptera Blepharipa fimbriata DHJ11 DHJPAR0006185 ASTAI613-06	0	0	1		0	0	0	0	0	0	0	0	0	0	0	0	0	0	0	0	0	0	0	0	0	0	0	0	0	0	0	0	0	0	0	0	0	0	0	1	1	0	0	0	1	1	0	0
Diptera	Diptera Blepharipa fimbriata DHJ11 DHJPAR0006186 ASTAI614-06	1	1	1		0	0	0	0	0	0	0	0	0	0	0	0	0	0	0	0	0	0	0	0	0	0	0	0	0	0	0	0	0	0	0	0	0	0	0	1	1	0	0	0	1	1	0	0
Diptera	Diptera Blepharipa fimbriata DHJ11 DHJPAR0006187 ASTAI615-06	1	1	1		0	0	0	0	0	1	1	0	0	0	1	1	1	0	0	0	0	0	0	0	1	1	0	0	0	1	1	1	0	0	0	0	0	0	0	1	1	0	0	0	1	1	0	0
Diptera	Diptera Blepharipa fimbriata DHJ11 DHJPAR0008673 ASTAC505-06	0	0	1		0	0	0	0	0	0	0	0	0	0	0	0	0	0	0	0	0	0	0	0	0	0	0	0	0	0	0	0	0	0	0	0	0	0	0	1	1	0	0	0	1	1	0	0
Diptera	Diptera Blepharipa fimbriata DHJ12 DHJPAR0003094 ASTA001-05	1	1	1		1	1	1	1	0	1	1	1	1	0	1	1	1	1	0	1	1	1	1	0	1	1	1	1	0	1	1	1	1	0	0	0	0	0	0	1	1	0	0	0	1	1	0	0
Diptera	Diptera Blepharipa fimbriata DHJ12 DHJPAR0003095 ASTA002-05	1	1	1		1	1	1	1	0	1	1	1	1	0	1	1	1	1	0	1	1	1	1	0	1	1	1	1	0	1	1	1	1	0	0	0	0	0	0	1	1	0	0	0	1	1	0	0
Diptera	Diptera Blepharipa fimbriata DHJ12 DHJPAR0003096 ASTA003-05	1	1	1		1	1	1	1	0	1	1	1	1	0	1	1	1	1	0	1	1	1	1	0	1	1	1	1	0	1	1	1	1	0	0	0	0	0	0	1	1	0	0	0	1	1	0	0
Diptera	Diptera Blepharipa fimbriata DHJ12 DHJPAR0003097 ASTA004-05	1	1	1		1	1	1	1	0	1	1	1	1	0	1	1	1	1	0	1	1	1	1	0	1	1	1	1	0	1	1	1	1	0	0	0	0	0	0	1	1	0	0	0	1	1	0	0
Diptera	Diptera Blepharipa fimbriata DHJ12 DHJPAR0003098 ASTA005-05	1	1	1		1	1	1	1	0	1	1	1	1	0	1	1	1	1	0	1	1	1	1	0	1	1	1	1	0	1	1	1	1	0	0	0	0	0	0	1	1	0	0	0	1	1	0	0
Diptera	Diptera Blepharipa fimbriata DHJ12 DHJPAR0003099 ASTA006-05	1	1	1		1	1	1	1	0	1	1	1	1	0	1	1	1	1	0	1	1	1	1	0	1	1	1	1	0	1	1	1	1	0	0	0	0	0	0	1	1	0	0	0	1	1	0	0
Diptera	Diptera Blepharipa fimbriata DHJ12 DHJPAR0003100 ASTA007-05	1	1	1		1	1	1	1	0	1	1	1	1	0	1	1	1	1	0	1	1	1	1	0	1	1	1	1	0	1	1	1	1	0	0	0	0	0	0	1	1	0	0	0	1	1	0	0
Diptera	Diptera Blepharipa fimbriata DHJ12 DHJPAR0003101 ASTA008-05	1	1	1		1	1	1	1	0	1	1	1	1	0	1	1	1	1	0	1	1	1	1	0	1	1	1	1	0	1	1	1	1	0	0	0	0	0	0	1	1	0	0	0	1	1	0	0
Diptera	Diptera Blepharipa fimbriata DHJ12 DHJPAR0003102 ASTA009-05	1	1	1		1	1	1	1	0	1	1	1	1	0	1	1	1	1	0	1	1	1	1	0	1	1	1	1	0	1	1	1	1	0	0	0	0	0	0	1	1	0	0	0	1	1	0	0
Diptera	Diptera Blepharipa fimbriata DHJ12 DHJPAR0003104 ASTA011-05	1	1	1		1	1	1	1	0	1	1	1	1	0	1	1	1	1	0	1	1	1	1	0	1	1	1	1	0	1	1	1	1	0	0	0	0	0	0	1	1	0	0	0	1	1	0	0
Diptera	Diptera Blepharipa fimbriata DHJ12 DHJPAR0003105 ASTA012-05	1	1	1		1	1	1	1	0	1	1	1	1	0	1	1	1	1	0	1	1	1	1	0	1	1	1	1	0	1	1	1	1	0	0	0	0	0	0	1	1	0	0	0	1	1	0	0
Diptera	Diptera Blepharipa fimbriata DHJ12 DHJPAR0003106 ASTA013-05	1	1	1		1	1	1	1	0	1	1	1	1	0	1	1	1	1	0	1	1	1	1	0	1	1	1	1	0	1	1	1	1	0	0	0	0	0	0	1	1	0	0	0	1	1	0	0
Diptera	Diptera Blepharipa fimbriata DHJ12 DHJPAR0003107 ASTA014-05	1	1	1		1	1	1	1	0	1	1	1	1	0	1	1	1	1	0	1	1	1	1	0	1	1	1	1	0	1	1	1	1	0	0	0	0	0	0	1	1	0	0	0	1	1	0	0
Diptera	Diptera Blepharipa fimbriata DHJ12 DHJPAR0003108 ASTA015-05	1	1	1		1	1	1	1	0	1	1	1	1	0	1	1	1	1	0	1	1	1	1	0	1	1	1	1	0	1	1	1	1	0	0	0	0	0	0	1	1	0	0	0	1	1	0	0
Diptera	Diptera Blepharipa fimbriata DHJ12 DHJPAR0003109 ASTA016-05	1	1	1		1	1	1	1	0	1	1	1	1	0	1	1	1	1	0	1	1	1	1	0	1	1	1	1	0	1	1	1	1	0	0	0	0	0	0	1	1	0	0	0	1	1	0	0
Diptera	Diptera Blepharipa fimbriata DHJ12 DHJPAR0003110 ASTA017-05	1	1	1		1	1	1	1	0	1	1	1	1	0	1	1	1	1	0	1	1	1	1	0	1	1	1	1	0	1	1	1	1	0	0	0	0	0	0	1	1	0	0	0	1	1	0	0
Diptera	Diptera Blepharipa fimbriata DHJ12 DHJPAR0003111 ASTA018-05	1	1	1		1	1	1	1	0	1	1	1	1	0	1	1	1	1	0	1	1	1	1	0	1	1	1	1	0	1	1	1	1	0	0	0	0	0	0	1	1	0	0	0	1	1	0	0
Diptera	Diptera Blepharipa fimbriata DHJ12 DHJPAR0003112 ASTA019-05	1	1	1		1	1	1	1	0	1	1	1	1	0	1	1	1	1	0	1	1	1	1	0	1	1	1	1	0	1	1	1	1	0	0	0	0	0	0	1	1	0	0	0	1	1	0	0
Diptera	Diptera Blepharipa fimbriata DHJ12 DHJPAR0003113 ASTA020-05	1	1	1		1	1	1	1	0	1	1	1	1	0	1	1	1	1	0	1	1	1	1	0	1	1	1	1	0	1	1	1	1	0	0	0	0	0	0	1	1	0	0	0	1	1	0	0
Diptera	Diptera Blepharipa fimbriata DHJ12 DHJPAR0003114 ASTA021-05	1	1	1		1	1	1	1	0	1	1	1	1	0	1	1	1	1	0	1	1	1	1	0	1	1	1	1	0	1	1	1	1	0	0	0	0	0	0	1	1	0	0	0	1	1	0	0
Diptera	Diptera Blepharipa fimbriata DHJ12 DHJPAR0003116 ASTA023-05	1	1	1		1	1	1	1	0	1	1	1	1	0	1	1	1	1	0	1	1	1	1	0	1	1	1	1	0	1	1	1	1	0	0	0	0	0	0	1	1	0	0	0	1	1	0	0
Diptera	Diptera Blepharipa fimbriata DHJ12 DHJPAR0003117 ASTA024-05	1	1	1		1	1	1	1	0	1	1	1	1	0	1	1	1	1	0	1	1	1	1	0	1	1	1	1	0	1	1	1	1	0	0	0	0	0	0	1	1	0	0	0	1	1	0	0
Diptera	Diptera Blepharipa fimbriata DHJ12 DHJPAR0003118 ASTA025-05	1	1	1		1	1	1	1	0	1	1	1	1	0	1	1	1	1	0	1	1	1	1	0	1	1	1	1	0	1	1	1	1	0	0	0	0	0	0	1	1	0	0	0	1	1	0	0
Diptera	Diptera Blepharipa fimbriata DHJ12 DHJPAR0003119 ASTA026-05	1	1	1		1	1	1	1	0	1	1	1	1	0	1	1	1	1	0	1	1	1	1	0	1	1	1	1	0	1	1	1	1	0	0	0	0	0	0	1	1	0	0	0	1	1	0	0
Diptera	Diptera Blepharipa fimbriata DHJ12 DHJPAR0003121 ASTA028-05	1	1	1		1	1	1	1	0	1	1	1	1	0	1	1	1	1	0	1	1	1	1	0	1	1	1	1	0	1	1	1	1	0	0	0	0	0	0	1	1	0	0	0	1	1	0	0
Diptera	Diptera Blepharipa fimbriata DHJ12 DHJPAR0003122 ASTA029-05	1	1	1		1	1	1	1	0	1	1	1	1	0	1	1	1	1	0	1	1	1	1	0	1	1	1	1	0	1	1	1	1	0	0	0	0	0	0	1	1	0	0	0	1	1	0	0
Diptera	Diptera Blepharipa fimbriata DHJ12 DHJPAR0003123 ASTA030-05	1	1	1		1	1	1	1	0	1	1	1	1	0	1	1	1	1	0	1	1	1	1	0	1	1	1	1	0	1	1	1	1	0	0	0	0	0	0	1	1	0	0	0	1	1	0	0
Diptera	Diptera Blepharipa fimbriata DHJ12 DHJPAR0003124 ASTA031-05	1	1	1		1	1	1	1	0	1	1	1	1	0	1	1	1	1	0	1	1	1	1	0	1	1	1	1	0	1	1	1	1	0	0	0	0	0	0	1	1	0	0	0	1	1	0	0
Diptera	Diptera Blepharipa fimbriata DHJ12 DHJPAR0003126 ASTA033-05	1	1	1		1	1	1	1	0	1	1	1	1	0	1	1	1	1	0	1	1	1	1	0	1	1	1	1	0	1	1	1	1	0	0	0	0	0	0	1	1	0	0	0	1	1	0	0
Diptera	Diptera Blepharipa fimbriata DHJ12 DHJPAR0003128 ASTA035-05	1	1	1		1	1	1	1	0	1	1	1	1	0	1	1	1	1	0	1	1	1	1	0	1	1	1	1	0	1	1	1	1	0	0	0	0	0	0	1	1	0	0	0	1	1	0	0
Diptera	Diptera Blepharipa fimbriata DHJ12 DHJPAR0003129 ASTA036-05	1	1	1		1	1	1	1	0	1	1	1	1	0	1	1	1	1	0	1	1	1	1	0	1	1	1	1	0	1	1	1	1	0	0	0	0	0	0	1	1	0	0	0	1	1	0	0
Diptera	Diptera Blepharipa fimbriata DHJ12 DHJPAR0003130 ASTA037-05	1	1	1		1	1	1	1	0	1	1	1	1	0	1	1	1	1	0	1	1	1	1	0	1	1	1	1	0	1	1	1	1	0	0	0	0	0	0	1	1	0	0	0	1	1	0	0
Diptera	Diptera Blepharipa fimbriata DHJ12 DHJPAR0006180 ASTAI608-06	1	1	1		1	1	1	1	0	1	1	1	1	0	1	1	1	1	0	1	1	1	1	0	1	1	1	1	0	1	1	1	1	0	0	0	0	0	0	1	1	0	0	0	1	1	0	0
Diptera	Diptera Blepharipa fimbriata DHJ12 DHJPAR0006190 ASTAI618-06	1	1	1		1	1	1	1	0	1	1	1	1	0	1	1	1	1	0	1	1	1	1	0	1	1	1	1	0	1	1	1	1	0	0	0	0	0	0	1	1	0	0	0	1	1	0	0
Diptera	Diptera Blepharipa fimbriata DHJ12 DHJPAR0006191 ASTAI619-06	1	1	1		1	1	1	1	0	1	1	1	1	0	1	1	1	1	0	1	1	1	1	0	1	1	1	1	0	1	1	1	1	0	0	0	0	0	0	1	1	0	0	0	1	1	0	0
Diptera	Diptera Blepharipa fimbriata DHJ12 DHJPAR0006192 ASTAI620-06	1	1	1		1	1	1	1	0	1	1	1	1	0	1	1	1	1	0	1	1	1	1	0	1	1	1	1	0	1	1	1	1	0	0	0	0	0	0	1	1	0	0	0	1	1	0	0
Diptera	Diptera Blepharipa fimbriata DHJ12 DHJPAR0006193 ASTAI621-06	1	1	1		1	1	1	1	0	1	1	1	1	0	1	1	1	1	0	1	1	1	1	0	1	1	1	1	0	1	1	1	1	0	0	0	0	0	0	1	1	0	0	0	1	1	0	0
Diptera	Diptera Blepharipa fimbriata DHJ12 DHJPAR0006194 ASTAI622-06	1	1	1		1	1	1	1	0	1	1	1	1	0	1	1	1	1	0	1	1	1	1	0	1	1	1	1	0	1	1	1	1	0	0	0	0	0	0	1	1	0	0	0	1	1	0	0
Diptera	Diptera Blepharipa fimbriata DHJ12 DHJPAR0006196 ASTAI624-06	1	1	1		1	1	1	1	0	1	1	1	1	0	1	1	1	1	0	1	1	1	1	0	1	1	1	1	0	1	1	1	1	0	0	0	0	0	0	1	1	0	0	0	1	1	0	0
Diptera	Diptera Blepharipa fimbriata DHJ12 DHJPAR0006197 ASTAI625-06	1	1	1		1	1	1	1	0	1	1	1	1	0	1	1	1	1	0	1	1	1	1	0	1	1	1	1	0	1	1	1	1	0	0	0	0	0	0	1	1	0	0	0	1	1	0	0
Diptera	Diptera Blepharipa fimbriata DHJ12 DHJPAR0006199 ASTAI627-06	1	1	1		1	1	1	1	0	1	1	1	1	0	1	1	1	1	0	1	1	1	1	0	1	1	1	1	0	1	1	1	1	0	0	0	0	0	0	1	1	0	0	0	1	1	0	0
Diptera	Diptera Blepharipa fimbriata DHJ12 DHJPAR0006202 ASTAI630-06	1	1	1		1	1	1	1	0	1	1	1	1	0	1	1	1	1	0	1	1	1	1	0	1	1	1	1	0	1	1	1	1	0	0	0	0	0	0	1	1	0	0	0	1	1	0	0
Diptera	Diptera Blepharipa fimbriata DHJ12 DHJPAR0006203 ASTAI631-06	1	1	1		1	1	1	1	0	1	1	1	1	0	1	1	1	1	0	1	1	1	1	0	1	1	1	1	0	1	1	1	1	0	0	0	0	0	0	1	1	0	0	0	1	1	0	0
Diptera	Diptera Blepharipa fimbriata DHJ12 DHJPAR0006204 ASTAI632-06	1	1	1		1	1	1	1	0	1	1	1	1	0	1	1	1	1	0	1	1	1	1	0	1	1	1	1	0	1	1	1	1	0	0	0	0	0	0	1	1	0	0	0	1	1	0	0
Diptera	Diptera Blepharipa fimbriata DHJ12 DHJPAR0006205 ASTAI633-06	1	1	1		1	1	1	1	0	1	1	1	1	0	1	1	1	1	0	1	1	1	1	0	1	1	1	1	0	1	1	1	1	0	0	0	0	0	0	1	1	0	0	0	1	1	0	0
Diptera	Diptera Capparimyia melanaspis Kenya 100 RMCA TBI	1	1	1		1	1	1	1	0	1	1	1	0	0	1	1	1	1	0	1	1	1	1	0	1	1	1	0	0	1	1	1	1	0	1	1	1	1	0	1	1	1	1	0	1	1	1	1
Diptera	Diptera Capparimyia melanaspis Kenya 1118 RMCA TBI	1	1	1		1	1	1	1	0	1	1	1	1	0	1	1	1	1	0	1	1	1	1	0	1	1	1	1	0	1	1	1	1	0	1	1	1	1	0	1	1	1	1	0	1	1	1	1
Diptera	Diptera Ceratitis anonae AY788411 GBDP1756-06	1	1	0		0	0	0	0	0	1	0	0	0	0	1	1	0	0	0	0	0	0	0	0	1	0	0	0	0	1	1	0	0	0	0	0	0	0	0	0	0	0	0	0	0	0	0	0
Diptera	Diptera Ceratitis anonae Cameroon 17 RMCA TBI	1	1	0		0	0	0	0	0	1	1	0	0	0	1	1	0	0	0	0	0	0	0	0	1	1	0	0	0	1	1	0	0	0	0	0	0	0	0	0	0	0	0	0	0	0	0	0
Diptera	Diptera Ceratitis anonae Cameroon 18 RMCA TBI	0	0	0		1	1	1	0	0	1	1	0	0	0	0	0	0	0	0	1	1	1	0	0	1	1	0	0	0	0	0	0	0	0	0	0	0	0	0	0	0	0	0	0	0	0	0	0
Diptera	Diptera Ceratitis anonae Cameroon 20 RMCA TBI	1	1	0		0	1	1	0	0	1	1	0	0	0	1	0	0	0	0	0	1	1	0	0	1	1	0	0	0	1	0	0	0	0	0	0	0	0	0	0	0	0	0	0	0	0	0	0
Diptera	Diptera Ceratitis anonae Kenya 1007 RMCA TBI	1	1	0		0	0	0	0	0	1	1	0	0	0	1	1	0	0	0	0	0	0	0	0	1	1	0	0	0	1	1	0	0	0	0	0	0	0	0	0	0	0	0	0	0	0	0	0
Diptera	Diptera Ceratitis anonae Kenya 390 RMCA TBI	1	1	0		0	0	0	0	0	1	1	0	0	0	1	1	0	0	0	0	0	0	0	0	1	1	0	0	0	1	1	0	0	0	0	0	0	0	0	0	0	0	0	0	0	0	0	0
Diptera	Diptera Ceratitis anonae Kenya 391 RMCA TBI	1	1	0		1	1	1	0	0	1	1	0	0	0	0	0	0	0	0	1	1	1	0	0	1	1	0	0	0	0	0	0	0	0	0	0	0	0	0	0	0	0	0	0	0	0	0	0
Diptera	Diptera Ceratitis bremi Benin 1124 RMCA TBI	0	0	0		0	0	0	0	0	0	0	0	0	0	0	0	0	0	0	0	0	0	0	0	0	0	0	0	0	0	0	0	0	0	0	0	0	0	0	0	0	0	0	0	0	0	0	0
Diptera	Diptera Ceratitis bremi Cameroon 1185 RMCA TBI	1	1	0		1	1	1	0	0	1	1	1	0	0	0	0	0	0	0	1	1	1	0	0	1	1	1	0	0	0	0	0	0	0	0	0	0	0	0	0	0	0	0	0	0	0	0	0
Diptera	Diptera Ceratitis bremii Guinea 1735 RMCA TBI	1	1	0		0	0	0	0	0	1	1	1	0	0	0	0	0	0	0	0	0	0	0	0	1	1	1	0	0	0	0	0	0	0	0	0	0	0	0	0	0	0	0	0	0	0	0	0
Diptera	Diptera Ceratitis bremii IvCoast 82 RMCA TBI	1	1	0		1	1	1	0	0	1	1	1	0	0	1	1	1	1	0	1	1	1	0	0	1	1	1	0	0	1	1	1	1	0	0	0	0	0	0	0	0	0	0	0	0	0	0	0
Diptera	Diptera Ceratitis bremii IvCoast 83 RMCA TBI	1	1	0		1	1	1	0	0	1	1	0	0	0	1	1	1	1	0	1	1	1	0	0	1	1	0	0	0	1	1	1	1	0	0	0	0	0	0	0	0	0	0	0	0	0	0	0
Diptera	Diptera Ceratitis bremii Kenya 1010 RMCA TBI	0	0	0		0	0	0	0	0	1	1	1	0	0	1	1	1	0	0	0	0	0	0	0	1	1	1	0	0	1	1	1	0	0	0	0	0	0	0	0	0	0	0	0	0	0	0	0
Diptera	Diptera Ceratitis caetrata AY788414 GBDP1757-06	0	0	0		0	0	0	0	0	1	0	0	0	0	1	1	0	0	0	0	0	0	0	0	1	0	0	0	0	1	1	0	0	0	0	0	0	0	0	0	0	0	0	0	0	0	0	0
Diptera	Diptera Ceratitis caetrata Kenya 1244 RMCA TBI	1	1	0		0	0	0	0	0	0	0	0	0	0	0	0	0	0	0	0	0	0	0	0	0	0	0	0	0	0	0	0	0	0	0	0	0	0	0	0	0	0	0	0	0	0	0	0
Diptera	Diptera Ceratitis caetrata Kenya 1245 RMCA TBI	0	0	0		0	0	0	0	0	0	0	0	0	0	0	0	0	0	0	0	0	0	0	0	0	0	0	0	0	0	0	0	0	0	0	0	0	0	0	0	0	0	0	0	0	0	0	0
Diptera	Diptera Ceratitis capitata AJ242872 GBDP0702-06	1	1	0		0	0	0	0	0	1	1	1	0	0	0	0	0	0	0	0	0	0	0	0	1	1	1	0	0	0	0	0	0	0	0	0	0	0	0	0	0	0	0	0	0	0	0	0
Diptera	Diptera Ceratitis capitata AY788415 GBDP1758-06	1	1	0		0	0	0	0	0	1	1	1	0	0	0	0	0	0	0	0	0	0	0	0	1	1	1	0	0	0	0	0	0	0	0	0	0	0	0	0	0	0	0	0	0	0	0	0
Diptera	Diptera Ceratitis capitata Benin 1093 RMCA TBI	1	1	0		0	0	0	0	0	0	0	0	0	0	1	1	0	0	0	0	0	0	0	0	0	0	0	0	0	1	1	0	0	0	0	0	0	0	0	0	0	0	0	0	0	0	0	0
Diptera	Diptera Ceratitis capitata CanaryIsl 1125 RMCA TBI	1	1	0		0	0	0	0	0	1	1	1	0	0	0	0	0	0	0	0	0	0	0	0	1	1	1	0	0	0	0	0	0	0	0	0	0	0	0	0	0	0	0	0	0	0	0	0
Diptera	Diptera Ceratitis capitata DQ006887 GBDP1934-06	1	1	0		0	0	0	0	0	1	1	1	0	0	0	0	0	0	0	0	0	0	0	0	1	1	1	0	0	0	0	0	0	0	0	0	0	0	0	0	0	0	0	0	0	0	0	0
Diptera	Diptera Ceratitis capitata DQ011888 GBDP1936-06	1	1	0		0	0	0	0	0	1	1	1	0	0	0	0	0	0	0	0	0	0	0	0	1	1	1	0	0	0	0	0	0	0	0	0	0	0	0	0	0	0	0	0	0	0	0	0
Diptera	Diptera Ceratitis capitata DQ116363 GBDP2211-06	1	1	0		0	0	0	0	0	1	1	1	0	0	1	1	1	1	0	0	0	0	0	0	1	1	1	0	0	1	1	1	1	0	0	0	0	0	0	0	0	0	0	0	0	0	0	0
Diptera	Diptera Ceratitis capitata DQ116364 GBDP2212-06	1	1	0		0	0	0	0	0	1	1	1	0	0	1	1	1	1	0	0	0	0	0	0	1	1	1	0	0	1	1	1	1	0	0	0	0	0	0	0	0	0	0	0	0	0	0	0
Diptera	Diptera Ceratitis capitata DQ116367 GBDP2213-06	1	1	0		0	0	0	0	0	1	1	1	0	0	0	0	0	0	0	0	0	0	0	0	1	1	1	0	0	0	0	0	0	0	0	0	0	0	0	0	0	0	0	0	0	0	0	0
Diptera	Diptera Ceratitis capitata DQ116368 GBDP2214-06	1	1	0		0	0	0	0	0	1	1	1	0	0	1	1	1	1	0	0	0	0	0	0	1	1	1	0	0	1	1	1	1	0	0	0	0	0	0	0	0	0	0	0	0	0	0	0
Diptera	Diptera Ceratitis capitata DQ116369 GBDP2215-06	1	1	0		1	1	1	1	0	1	1	1	0	0	0	0	0	0	0	1	1	1	1	0	1	1	1	0	0	0	0	0	0	0	0	0	0	0	0	0	0	0	0	0	0	0	0	0
Diptera	Diptera Ceratitis capitata DQ116370 GBDP2216-06	0	0	0		0	0	0	0	0	0	0	0	0	0	0	0	0	0	0	0	0	0	0	0	0	0	0	0	0	0	0	0	0	0	0	0	0	0	0	0	0	0	0	0	0	0	0	0
Diptera	Diptera Ceratitis capitata DQ116371 GBDP2217-06	1	1	0		1	1	1	1	0	1	1	1	0	0	0	0	0	0	0	1	1	1	1	0	1	1	1	0	0	0	0	0	0	0	0	0	0	0	0	0	0	0	0	0	0	0	0	0
Diptera	Diptera Ceratitis capitata Kenya 1014 RMCA TBI	0	0	0		0	0	0	0	0	0	0	0	0	0	0	0	0	0	0	0	0	0	0	0	0	0	0	0	0	0	0	0	0	0	0	0	0	0	0	0	0	0	0	0	0	0	0	0
Diptera	Diptera Ceratitis capitata NC 000857 GBDP2874-06	1	1	0		0	0	0	0	0	1	1	1	0	0	0	0	0	0	0	0	0	0	0	0	1	1	1	0	0	0	0	0	0	0	0	0	0	0	0	0	0	0	0	0	0	0	0	0
Diptera	Diptera Ceratitis capitata Reunion 286 RMCA TBI	1	1	0		1	1	1	1	0	1	1	1	0	0	0	0	0	0	0	1	1	1	1	0	1	1	1	0	0	0	0	0	0	0	0	0	0	0	0	0	0	0	0	0	0	0	0	0
Diptera	Diptera Ceratitis capitata Reunion 287 RMCA TBI	1	1	0		1	1	1	1	0	1	1	1	0	0	0	0	0	0	0	1	1	1	1	0	1	1	1	0	0	0	0	0	0	0	0	0	0	0	0	0	0	0	0	0	0	0	0	0
Diptera	Diptera Ceratitis capitata Seichelles 1012 RMCA TBI	1	1	0		0	0	0	0	0	1	1	1	0	0	1	1	0	0	0	0	0	0	0	0	1	1	1	0	0	1	1	0	0	0	0	0	0	0	0	0	0	0	0	0	0	0	0	0
Diptera	Diptera Ceratitis capitata Tanzania 1015 RMCA TBI	0	0	0		0	0	0	0	0	1	0	0	0	0	0	0	0	0	0	0	0	0	0	0	1	0	0	0	0	0	0	0	0	0	0	0	0	0	0	0	0	0	0	0	0	0	0	0
Diptera	Diptera Ceratitis catoiri Reunion 321 RMCA TBI	1	1	0		1	1	1	1	0	1	1	1	1	0	1	1	1	1	0	1	1	1	1	0	1	1	1	1	0	1	1	1	1	0	0	0	0	0	0	0	0	0	0	0	0	0	0	0
Diptera	Diptera Ceratitis catoiri Reunion 322 RMCA TBI	1	1	0		1	1	1	1	0	1	1	1	1	0	1	1	1	1	0	1	1	1	1	0	1	1	1	1	0	1	1	1	1	0	0	0	0	0	0	0	0	0	0	0	0	0	0	0
Diptera	Diptera Ceratitis colae Liberia 1718 RMCA TBI	1	1	0		1	1	1	1	0	1	1	1	0	0	1	1	1	1	1	1	1	1	1	0	1	1	1	0	0	1	1	1	1	1	0	0	0	0	0	0	0	0	0	0	0	0	0	0
Diptera	Diptera Ceratitis colae Togo 1535 RMCA TBI	1	1	0		1	1	1	1	0	1	1	1	0	0	1	1	1	1	1	1	1	1	1	0	1	1	1	0	0	1	1	1	1	1	0	0	0	0	0	0	0	0	0	0	0	0	0	0
Diptera	Diptera Ceratitis copelandi Kenya 1248 RMCA TBI	1	1	0		1	1	1	1	0	1	1	1	0	0	1	1	1	1	1	1	1	1	1	0	1	1	1	0	0	1	1	1	1	1	0	0	0	0	0	0	0	0	0	0	0	0	0	0
Diptera	Diptera Ceratitis copelandi Kenya 1249 RMCA TBI	1	1	0		1	1	1	1	0	1	1	1	0	0	1	1	1	1	1	1	1	1	1	0	1	1	1	0	0	1	1	1	1	1	0	0	0	0	0	0	0	0	0	0	0	0	0	0
Diptera	Diptera Ceratitis cosyra AY788421 GBDP1759-06	1	1	0		1	1	1	1	0	1	1	1	1	0	1	1	1	1	1	1	1	1	1	0	1	1	1	1	0	1	1	1	1	1	0	0	0	0	0	0	0	0	0	0	0	0	0	0
Diptera	Diptera Ceratitis cosyra Benin 674 RMCA TBI	1	1	0		1	1	1	0	0	1	1	1	1	0	1	1	1	1	0	1	1	1	0	0	1	1	1	1	0	1	1	1	1	0	0	0	0	0	0	0	0	0	0	0	0	0	0	0
Diptera	Diptera Ceratitis cosyra Benin 697 RMCA TBI	0	0	0		1	0	0	0	0	0	0	0	0	0	0	0	0	0	0	1	0	0	0	0	0	0	0	0	0	0	0	0	0	0	0	0	0	0	0	0	0	0	0	0	0	0	0	0
Diptera	Diptera Ceratitis cosyra Cameroon 675 RMCA TBI	1	1	0		1	1	1	1	0	1	1	0	0	0	1	1	1	1	0	1	1	1	1	0	1	1	0	0	0	1	1	1	1	0	0	0	0	0	0	0	0	0	0	0	0	0	0	0
Diptera	Diptera Ceratitis cosyra DQ116372 GBDP2218-06	1	1	0		1	1	1	0	0	1	1	1	1	0	1	1	1	1	1	1	1	1	0	0	1	1	1	1	0	1	1	1	1	1	0	0	0	0	0	0	0	0	0	0	0	0	0	0
Diptera	Diptera Ceratitis cosyra DQ116373 GBDP2219-06	1	1	0		1	1	1	1	0	1	1	1	0	0	1	1	1	1	1	1	1	1	1	0	1	1	1	0	0	1	1	1	1	1	0	0	0	0	0	0	0	0	0	0	0	0	0	0
Diptera	Diptera Ceratitis cosyra EF670588 GBDP2903-07	1	1	0		1	1	1	1	0	1	1	1	1	0	1	1	1	1	1	1	1	1	1	0	1	1	1	1	0	1	1	1	1	1	0	0	0	0	0	0	0	0	0	0	0	0	0	0
Diptera	Diptera Ceratitis cosyra IvCoast 677 RMCA TBI	1	1	0		1	1	1	1	0	1	1	1	0	0	1	1	1	1	0	1	1	1	1	0	1	1	1	0	0	1	1	1	1	0	0	0	0	0	0	0	0	0	0	0	0	0	0	0
Diptera	Diptera Ceratitis cosyra Kenya 1024 RMCA TBI	1	1	0		1	1	1	1	0	1	1	1	1	0	1	1	1	1	1	1	1	1	1	0	1	1	1	1	0	1	1	1	1	1	0	0	0	0	0	0	0	0	0	0	0	0	0	0
Diptera	Diptera Ceratitis cosyra Kenya 679 RMCA TBI	1	1	0		1	1	1	1	0	1	1	1	1	0	1	1	1	1	1	1	1	1	1	0	1	1	1	1	0	1	1	1	1	1	0	0	0	0	0	0	0	0	0	0	0	0	0	0
Diptera	Diptera Ceratitis cosyra Madagascar 1547 RMCA TBI	1	1	0		1	1	1	1	0	1	1	1	1	0	1	1	1	1	1	1	1	1	1	0	1	1	1	1	0	1	1	1	1	1	0	0	0	0	0	0	0	0	0	0	0	0	0	0
Diptera	Diptera Ceratitis cosyra Mozambique 1540 RMCA TBI	1	1	0		1	1	1	0	0	1	1	1	1	0	1	1	1	1	1	1	1	1	0	0	1	1	1	1	0	1	1	1	1	1	0	0	0	0	0	0	0	0	0	0	0	0	0	0
Diptera	Diptera Ceratitis cosyra Mozambique 1545 RMCA TBI	1	1	0		1	1	1	1	0	1	1	1	0	0	1	1	1	1	1	1	1	1	1	0	1	1	1	0	0	1	1	1	1	1	0	0	0	0	0	0	0	0	0	0	0	0	0	0
Diptera	Diptera Ceratitis cosyra Mozambique 1546 RMCA TBI	1	1	0		1	1	1	1	0	1	1	1	1	0	1	1	1	1	1	1	1	1	1	0	1	1	1	1	0	1	1	1	1	1	0	0	0	0	0	0	0	0	0	0	0	0	0	0
Diptera	Diptera Ceratitis cosyra Senegal 681 RMCA TBI	1	1	0		1	1	1	0	0	1	1	1	0	0	1	1	1	1	1	1	1	1	0	0	1	1	1	0	0	1	1	1	1	1	0	0	0	0	0	0	0	0	0	0	0	0	0	0
Diptera	Diptera Ceratitis cosyra SouthAfr 694 RMCA TBI	1	1	0		1	1	1	0	0	1	1	1	1	0	1	1	1	1	0	1	1	1	0	0	1	1	1	1	0	1	1	1	1	0	0	0	0	0	0	0	0	0	0	0	0	0	0	0
Diptera	Diptera Ceratitis cosyra Tanzania 682 RMCA TBI	1	1	0		1	1	1	1	0	1	1	1	0	0	1	1	1	1	1	1	1	1	1	0	1	1	1	0	0	1	1	1	1	1	0	0	0	0	0	0	0	0	0	0	0	0	0	0
Diptera	Diptera Ceratitis cosyra Uganda 683 RMCA TBI	1	1	0		1	1	1	0	0	1	1	1	1	0	1	1	1	1	1	1	1	1	0	0	1	1	1	1	0	1	1	1	1	1	0	0	0	0	0	0	0	0	0	0	0	0	0	0
Diptera	Diptera Ceratitis ditissima AY788424 GBDP1762-06	1	1	0		1	1	1	1	0	1	1	1	1	0	1	1	1	1	1	1	1	1	1	0	1	1	1	1	0	1	1	1	1	1	0	0	0	0	0	0	0	0	0	0	0	0	0	0
Diptera	Diptera Ceratitis ditissima Ghana 1206 RMCA TBI	1	1	0		1	1	1	1	0	1	1	1	1	0	1	1	1	1	1	1	1	1	1	0	1	1	1	1	0	1	1	1	1	1	0	0	0	0	0	0	0	0	0	0	0	0	0	0
Diptera	Diptera Ceratitis fasciventris IvCoast 633 RMCA TBI	1	1	0		1	1	1	1	0	1	1	0	0	0	1	1	1	1	1	1	1	1	1	0	1	1	0	0	0	1	1	1	1	1	0	0	0	0	0	0	0	0	0	0	0	0	0	0
Diptera	Diptera Ceratitis fasciventris IvCoast 634 RMCA TBI	1	1	0		1	1	1	1	0	1	1	0	0	0	1	1	1	1	1	1	1	1	1	0	1	1	0	0	0	1	1	1	1	1	0	0	0	0	0	0	0	0	0	0	0	0	0	0
Diptera	Diptera Ceratitis fasciventris IvCoast 635 RMCA TBI	1	1	0		1	1	1	1	0	1	1	0	0	0	1	1	1	1	1	1	1	1	1	0	1	1	0	0	0	1	1	1	1	1	0	0	0	0	0	0	0	0	0	0	0	0	0	0
Diptera	Diptera Ceratitis flexuosa Congo 966 RMCA TBI	1	1	0		1	1	1	1	0	1	1	1	0	0	1	1	1	1	1	1	1	1	1	0	1	1	1	0	0	1	1	1	1	1	0	0	0	0	0	0	0	0	0	0	0	0	0	0
Diptera	Diptera Ceratitis flexuosa Kenya 1028 RMCA TBI	1	1	0		1	1	1	1	0	1	1	1	0	0	1	1	1	1	0	1	1	1	1	0	1	1	1	0	0	1	1	1	1	0	0	0	0	0	0	0	0	0	0	0	0	0	0	0
Diptera	Diptera Ceratitis flexuosa Kenya 1029 RMCA TBI	1	1	0		1	1	1	0	0	1	1	1	0	0	1	1	1	1	1	1	1	1	0	0	1	1	1	0	0	1	1	1	1	1	0	0	0	0	0	0	0	0	0	0	0	0	0	0
Diptera	Diptera Ceratitis malgassa Comoro 1031 RMCA TBI	1	1	0		1	1	1	1	0	1	1	1	1	0	1	1	1	0	0	1	1	1	1	0	1	1	1	1	0	1	1	1	0	0	0	0	0	0	0	0	0	0	0	0	0	0	0	0
Diptera	Diptera Ceratitis malgassa Madagascar 1193 RMCA TBI	1	1	0		1	1	1	1	0	0	0	1	0	0	1	1	1	0	0	1	1	1	1	0	0	0	1	0	0	1	1	1	0	0	0	0	0	0	0	0	0	0	0	0	0	0	0	0
Diptera	Diptera Ceratitis millicentae Kenya 1134 RMCA TBI	1	1	0		1	1	1	1	1	1	1	1	1	0	1	1	1	1	0	1	1	1	1	1	1	1	1	1	0	1	1	1	1	0	0	0	0	0	0	0	0	0	0	0	0	0	0	0
Diptera	Diptera Ceratitis millicentae Mozambique 1538 RMCA TBI	1	1	0		1	1	1	1	1	1	1	1	1	0	1	1	1	1	0	1	1	1	1	1	1	1	1	1	0	1	1	1	1	0	0	0	0	0	0	0	0	0	0	0	0	0	0	0
Diptera	Diptera Ceratitis millicentae Mozambique 1737 RMCA TBI	1	1	0		1	1	1	1	1	1	1	1	1	0	1	1	1	1	0	1	1	1	1	1	1	1	1	1	0	1	1	1	1	0	0	0	0	0	0	0	0	0	0	0	0	0	0	0
Diptera	Diptera Ceratitis millicentae Mozambique 1738 RMCA TBI	1	1	0		1	1	1	1	1	1	1	1	1	0	1	1	1	1	0	1	1	1	1	1	1	1	1	1	0	1	1	1	1	0	0	0	0	0	0	0	0	0	0	0	0	0	0	0
Diptera	Diptera Ceratitis millicentae Mozambique 1739 RMCA TBI	1	1	0		1	1	1	1	1	1	1	1	1	0	1	1	1	1	0	1	1	1	1	1	1	1	1	1	0	1	1	1	1	0	0	0	0	0	0	0	0	0	0	0	0	0	0	0
Diptera	Diptera Ceratitis pedestris Benin 1200 RMCA TBI	1	1	0		1	1	1	1	0	1	1	1	0	0	1	1	1	1	0	1	1	1	1	0	1	1	1	0	0	1	1	1	1	0	0	0	0	0	0	0	0	0	0	0	0	0	0	0
Diptera	Diptera Ceratitis pedestris Kenya 1770 RMCA TBI	1	1	0		1	1	1	1	0	1	1	1	0	0	1	1	1	1	0	1	1	1	1	0	1	1	1	0	0	1	1	1	1	0	0	0	0	0	0	0	0	0	0	0	0	0	0	0
Diptera	Diptera Ceratitis podocarpi AY788434 GBDP1764-06	1	1	0		1	1	1	1	0	1	1	0	0	0	1	1	1	1	0	1	1	1	1	0	1	1	0	0	0	1	1	1	1	0	0	0	0	0	0	0	0	0	0	0	0	0	0	0
Diptera	Diptera Ceratitis podocarpi Kenya 1137 RMCA TBI	1	1	0		1	1	1	1	0	1	1	0	0	0	1	1	1	1	0	1	1	1	1	0	1	1	0	0	0	1	1	1	1	0	0	0	0	0	0	0	0	0	0	0	0	0	0	0
Diptera	Diptera Ceratitis podocarpi SouthAfr 1204 RMCA TBI	1	1	0		1	1	1	1	0	1	1	0	0	0	1	1	1	1	0	1	1	1	1	0	1	1	0	0	0	1	1	1	1	0	0	0	0	0	0	0	0	0	0	0	0	0	0	0
Diptera	Diptera Ceratitis quinaria Benin 686 RMCA TBI	1	1	0		0	0	0	0	0	0	0	0	0	0	1	1	0	0	0	0	0	0	0	0	0	0	0	0	0	1	1	0	0	0	0	0	0	0	0	0	0	0	0	0	0	0	0	0
Diptera	Diptera Ceratitis quinaria Mali 1772 RMCA TBI	1	1	0		0	0	0	0	0	0	0	0	0	0	1	0	0	0	0	0	0	0	0	0	0	0	0	0	0	1	0	0	0	0	0	0	0	0	0	0	0	0	0	0	0	0	0	0
Diptera	Diptera Ceratitis quinaria Mali 709 RMCA TBI	1	1	0		0	0	0	0	0	0	0	0	0	0	1	1	0	0	0	0	0	0	0	0	0	0	0	0	0	1	1	0	0	0	0	0	0	0	0	0	0	0	0	0	0	0	0	0
Diptera	Diptera Ceratitis quinaria Mozambique 1734 RMCA TBI	1	1	0		0	0	0	0	0	0	0	0	0	0	1	1	0	0	0	0	0	0	0	0	0	0	0	0	0	1	1	0	0	0	0	0	0	0	0	0	0	0	0	0	0	0	0	0
Diptera	Diptera Ceratitis quinaria Namibia 1714 RMCA TBI	0	0	0		0	0	0	0	0	0	0	0	0	0	0	0	0	0	0	0	0	0	0	0	0	0	0	0	0	0	0	0	0	0	0	0	0	0	0	0	0	0	0	0	0	0	0	0
Diptera	Diptera Ceratitis quinaria Sudan 1195 RMCA TBI	0	0	0		0	0	0	0	0	0	0	0	0	0	0	0	0	0	0	0	0	0	0	0	0	0	0	0	0	0	0	0	0	0	0	0	0	0	0	0	0	0	0	0	0	0	0	0
Diptera	Diptera Ceratitis rosa DQ116374 GBDP2220-06	1	1	0		0	1	1	1	0	1	1	0	0	0	1	1	1	1	1	0	1	1	1	0	1	1	0	0	0	1	1	1	1	1	0	0	0	0	0	0	0	0	0	0	0	0	0	0
Diptera	Diptera Ceratitis rosa DQ116375 GBDP2221-06	1	1	0		0	1	1	1	0	1	0	0	0	0	1	1	1	0	1	0	1	1	1	0	1	0	0	0	0	1	1	1	0	1	0	0	0	0	0	0	0	0	0	0	0	0	0	0
Diptera	Diptera Ceratitis rosa Kenya 624 RMCA TBI	1	1	0		0	0	0	0	0	1	1	1	0	0	1	0	0	0	0	0	0	0	0	0	1	1	1	0	0	1	0	0	0	0	0	0	0	0	0	0	0	0	0	0	0	0	0	0
Diptera	Diptera Ceratitis rosa Kenya 626 RMCA TBI	1	1	0		0	0	0	0	0	1	1	1	0	0	1	0	0	0	0	0	0	0	0	0	1	1	1	0	0	1	0	0	0	0	0	0	0	0	0	0	0	0	0	0	0	0	0	0
Diptera	Diptera Ceratitis rosa Kenya 627 RMCA TBI	1	1	0		0	0	0	0	0	1	1	1	0	0	1	0	0	0	0	0	0	0	0	0	1	1	1	0	0	1	0	0	0	0	0	0	0	0	0	0	0	0	0	0	0	0	0	0
Diptera	Diptera Ceratitis rosa Reunion 240 RMCA TBI	1	1	0		0	0	0	0	0	1	1	1	0	0	1	0	0	0	0	0	0	0	0	0	1	1	1	0	0	1	0	0	0	0	0	0	0	0	0	0	0	0	0	0	0	0	0	0
Diptera	Diptera Ceratitis rosa Reunion 241 RMCA TBI	1	1	0		0	0	0	0	0	1	1	1	0	0	1	0	0	0	0	0	0	0	0	0	1	1	1	0	0	1	0	0	0	0	0	0	0	0	0	0	0	0	0	0	0	0	0	0
Diptera	Diptera Ceratitis rosa SouthAfr 651 RMCA TBI	1	1	0		1	1	1	1	0	1	1	0	0	0	1	1	1	0	0	1	1	1	1	0	1	1	0	0	0	1	1	1	0	0	0	0	0	0	0	0	0	0	0	0	0	0	0	0
Diptera	Diptera Ceratitis rosa SouthAfr 653 RMCA TBI	1	1	0		1	1	1	1	0	1	1	0	0	0	1	1	1	0	0	1	1	1	1	0	1	1	0	0	0	1	1	1	0	0	0	0	0	0	0	0	0	0	0	0	0	0	0	0
Diptera	Diptera Ceratitis rosa Tanzania 22 RMCA TBI	1	1	0		1	1	1	1	0	1	1	0	0	0	1	1	1	0	0	1	1	1	1	0	1	1	0	0	0	1	1	1	0	0	0	0	0	0	0	0	0	0	0	0	0	0	0	0
Diptera	Diptera Ceratitis rosa Tanzania 24 RMCA TBI	0	0	0		0	0	0	0	0	1	1	0	0	0	1	1	0	0	0	0	0	0	0	0	1	1	0	0	0	1	1	0	0	0	0	0	0	0	0	0	0	0	0	0	0	0	0	0
Diptera	Diptera Ceratitis rosa Tanzania 26 RMCA TBI	1	1	0		0	0	0	0	0	1	1	1	0	0	1	0	0	0	0	0	0	0	0	0	1	1	1	0	0	1	0	0	0	0	0	0	0	0	0	0	0	0	0	0	0	0	0	0
Diptera	Diptera Ceratitis rosa Tanzania 27 RMCA TBI	1	1	0		1	1	1	0	0	1	1	0	0	0	1	1	1	0	0	1	1	1	0	0	1	1	0	0	0	1	1	1	0	0	0	0	0	0	0	0	0	0	0	0	0	0	0	0
Diptera	Diptera Ceratitis rubivora SouthAfr 1205 RMCA TBI	1	1	0		1	1	1	0	0	1	1	1	0	0	1	1	1	1	0	1	1	1	0	0	1	1	1	0	0	1	1	1	1	0	0	0	0	0	0	0	0	0	0	0	0	0	0	0
Diptera	Diptera Ceratitis rubivora SouthAfr 130 RMCA TBI	1	1	0		1	1	1	0	0	1	1	1	0	0	1	1	1	1	0	1	1	1	0	0	1	1	1	0	0	1	1	1	1	0	0	0	0	0	0	0	0	0	0	0	0	0	0	0
Diptera	Diptera Ceratitis silvestrii Benin 687 RMCA TBI	0	0	0		0	0	0	0	0	0	0	0	0	0	0	0	0	0	0	0	0	0	0	0	0	0	0	0	0	0	0	0	0	0	0	0	0	0	0	0	0	0	0	0	0	0	0	0
Diptera	Diptera Ceratitis silvestrii IvCoast 688 RMCA TBI	1	1	0		0	0	0	0	0	0	0	0	0	0	0	0	0	0	0	0	0	0	0	0	0	0	0	0	0	0	0	0	0	0	0	0	0	0	0	0	0	0	0	0	0	0	0	0
Diptera	Diptera Ceratitis silvestrii Mali 1774 RMCA TBI	1	1	0		0	0	0	0	0	1	1	1	0	0	0	0	0	0	0	0	0	0	0	0	1	1	1	0	0	0	0	0	0	0	0	0	0	0	0	0	0	0	0	0	0	0	0	0
Diptera	Diptera Ceratitis silvestrii Senegal 690 RMCA TBI	0	0	0		0	0	0	0	0	0	0	0	0	0	0	0	0	0	0	0	0	0	0	0	0	0	0	0	0	0	0	0	0	0	0	0	0	0	0	0	0	0	0	0	0	0	0	0
Diptera	Diptera Ceratitis striatella Benin 691 RMCA TBI	1	1	0		1	1	1	1	0	1	1	1	1	0	1	1	1	1	0	1	1	1	1	0	1	1	1	1	0	1	1	1	1	0	0	0	0	0	0	0	0	0	0	0	0	0	0	0
Diptera	Diptera Ceratitis striatella Mali 1775 RMCA TBI	1	1	0		1	1	1	1	0	1	1	1	1	0	1	1	1	1	0	1	1	1	1	0	1	1	1	1	0	1	1	1	1	0	0	0	0	0	0	0	0	0	0	0	0	0	0	0
Diptera	Diptera Cerodontha fasciata AF230241 GBDP0527-06	1	1	1		1	1	1	1	0	1	1	1	0	0	1	1	1	1	0	1	1	1	1	0	1	1	1	0	0	1	1	1	1	0	1	1	1	1	0	1	1	1	0	0	1	1	1	1
Diptera	Diptera Cerodontha fasciata EF104687 GBDP6629-09	1	1	1		1	1	1	1	0	1	1	1	0	0	1	1	1	1	0	1	1	1	1	0	1	1	1	0	0	1	1	1	1	0	1	1	1	1	0	1	1	1	0	0	1	1	1	1
Diptera	Diptera Cheilosia cumanica EU487763 GBDP4375-08	0	0	1		0	0	0	0	0	0	0	0	0	0	0	0	0	0	0	0	0	0	0	0	0	0	0	0	0	0	0	0	0	0	1	0	0	0	0	1	1	1	1	0	1	1	1	1
Diptera	Diptera Cheilosia cumanica EU487764 GBDP4374-08	0	0	1		0	0	0	0	0	0	0	0	0	0	0	0	0	0	0	0	0	0	0	0	0	0	0	0	0	0	0	0	0	0	1	0	0	0	0	1	1	1	1	0	1	1	1	1
Diptera	Diptera Cheilosia cumanica EU487765 GBDP4373-08	0	0	1		0	0	0	0	0	0	0	0	0	0	0	0	0	0	0	0	0	0	0	0	0	0	0	0	0	0	0	0	0	0	1	0	0	0	0	1	1	1	1	0	1	1	1	1
Diptera	Diptera Cheilosia cumanica EU487766 GBDP4372-08	1	1	1		1	1	0	0	0	1	0	0	0	0	1	1	0	0	0	1	1	0	0	0	1	0	0	0	0	1	1	0	0	0	1	0	0	0	0	1	1	1	1	0	1	1	1	1
Diptera	Diptera Cheilosia cumanica EU487767 GBDP4371-08	1	1	1		1	1	0	0	0	1	0	0	0	0	1	1	0	0	0	1	1	0	0	0	1	0	0	0	0	1	1	0	0	0	1	0	0	0	0	1	1	1	1	0	1	1	1	1
Diptera	Diptera Cheilosia hypena EU487759 GBDP4379-08	0	0	1		0	0	0	0	0	0	0	0	0	0	0	0	0	0	0	0	0	0	0	0	0	0	0	0	0	0	0	0	0	0	1	0	0	0	0	1	1	1	1	0	1	1	1	1
Diptera	Diptera Cheilosia hypena EU487760 GBDP4378-08	0	0	1		0	0	0	0	0	0	0	0	0	0	0	0	0	0	0	0	0	0	0	0	0	0	0	0	0	0	0	0	0	0	1	0	0	0	0	1	1	1	1	0	1	1	1	1
Diptera	Diptera Cheilosia hypena EU487761 GBDP4377-08	0	0	1		0	0	0	0	0	0	0	0	0	0	0	0	0	0	0	0	0	0	0	0	0	0	0	0	0	0	0	0	0	0	1	0	0	0	0	1	1	1	1	0	1	1	1	1
Diptera	Diptera Cheilosia hypena EU487762 GBDP4376-08	0	0	1		0	0	0	0	0	0	0	0	0	0	0	0	0	0	0	0	0	0	0	0	0	0	0	0	0	0	0	0	0	0	1	0	0	0	0	1	1	1	1	0	1	1	1	1
Diptera	Diptera Cheilosia laticornis EU487768 GBDP4370-08	1	1	1		1	1	1	0	0	1	1	1	1	0	1	1	1	1	0	1	1	1	0	0	1	1	1	1	0	1	1	1	1	0	1	0	0	0	0	1	1	1	1	0	1	1	1	1
Diptera	Diptera Cheilosia laticornis EU487769 GBDP4369-08	1	1	1		1	1	1	0	0	1	1	1	1	0	1	1	1	1	0	1	1	1	0	0	1	1	1	1	0	1	1	1	1	0	1	0	0	0	0	1	1	1	1	0	1	1	1	1
Diptera	Diptera Cheilosia laticornis EU487770 GBDP4368-08	1	1	1		1	1	1	0	0	1	1	1	1	0	1	1	1	1	0	1	1	1	0	0	1	1	1	1	0	1	1	1	1	0	1	0	0	0	0	1	1	1	1	0	1	1	1	1
Diptera	Diptera Chetogena scutellaris DHJ01 DHJPAR0003398 ASTA305-05	1	1	1		1	1	1	0	0	1	1	1	1	0	1	1	1	1	0	1	1	1	0	0	1	1	1	1	0	1	1	1	1	0	1	1	1	0	0	1	1	1	1	0	1	1	1	1
Diptera	Diptera Chetogena scutellaris DHJ01 DHJPAR0003401 ASTA308-05	1	1	1		1	1	1	0	0	1	1	1	1	0	1	1	1	1	0	1	1	1	0	0	1	1	1	1	0	1	1	1	1	0	1	1	1	0	0	1	1	1	1	0	1	1	1	1
Diptera	Diptera Chetogena scutellaris DHJ01 DHJPAR0003402 ASTA309-05	1	1	1		1	1	1	0	0	1	1	1	1	0	1	1	1	1	0	1	1	1	0	0	1	1	1	1	0	1	1	1	1	0	1	1	1	0	0	1	1	1	1	0	1	1	1	1
Diptera	Diptera Chetogena scutellaris DHJ01 DHJPAR0003403 ASTA310-05	1	1	1		1	1	1	0	0	1	1	1	1	0	1	1	1	1	0	1	1	1	0	0	1	1	1	1	0	1	1	1	1	0	1	1	1	0	0	1	1	1	1	0	1	1	1	1
Diptera	Diptera Chetogena scutellaris DHJ01 DHJPAR0003405 ASTA312-05	1	1	1		1	1	1	0	0	1	1	1	1	0	1	1	1	1	0	1	1	1	0	0	1	1	1	1	0	1	1	1	1	0	1	1	1	0	0	1	1	1	1	0	1	1	1	1
Diptera	Diptera Chetogena scutellaris DHJ01 DHJPAR0003408 ASTA315-05	1	1	1		1	1	1	0	0	1	1	1	1	0	1	1	1	1	0	1	1	1	0	0	1	1	1	1	0	1	1	1	1	0	1	1	1	0	0	1	1	1	1	0	1	1	1	1
Diptera	Diptera Chetogena scutellaris DHJ01 DHJPAR0003409 ASTA316-05	1	1	1		1	1	1	0	0	1	1	1	1	0	1	1	1	1	0	1	1	1	0	0	1	1	1	1	0	1	1	1	1	0	1	1	1	0	0	1	1	1	1	0	1	1	1	1
Diptera	Diptera Chetogena scutellaris DHJ01 DHJPAR0003417 ASTA324-05	1	1	1		1	1	1	0	0	1	1	1	1	0	1	1	1	1	0	1	1	1	0	0	1	1	1	1	0	1	1	1	1	0	1	1	1	0	0	1	1	1	1	0	1	1	1	1
Diptera	Diptera Chetogena scutellaris DHJ01 DHJPAR0003428 ASTA335-05	1	1	1		1	1	1	0	0	1	1	1	1	0	1	1	1	1	0	1	1	1	0	0	1	1	1	1	0	1	1	1	1	0	1	1	1	0	0	1	1	1	1	0	1	1	1	1
Diptera	Diptera Chetogena scutellaris DHJ01 DHJPAR0003430 ASTA337-05	1	1	1		1	1	1	0	0	1	1	1	1	0	1	1	1	1	0	1	1	1	0	0	1	1	1	1	0	1	1	1	1	0	1	1	1	0	0	1	1	1	1	0	1	1	1	1
Diptera	Diptera Chetogena scutellaris DHJ01 DHJPAR0003433 ASTA340-05	1	1	1		1	1	1	0	0	1	1	1	1	0	1	1	1	1	0	1	1	1	0	0	1	1	1	1	0	1	1	1	1	0	1	1	1	0	0	1	1	1	1	0	1	1	1	1
Diptera	Diptera Chetogena scutellaris DHJ01 DHJPAR0003435 ASTA342-05	1	1	1		1	1	1	0	0	1	1	1	1	0	1	1	1	1	0	1	1	1	0	0	1	1	1	1	0	1	1	1	1	0	1	1	1	0	0	1	1	1	1	0	1	1	1	1
Diptera	Diptera Chetogena scutellaris DHJ01 DHJPAR0003443 ASTA350-05	1	1	1		1	1	1	0	0	1	1	1	1	0	1	1	1	1	0	1	1	1	0	0	1	1	1	1	0	1	1	1	1	0	1	1	1	0	0	1	1	1	1	0	1	1	1	1
Diptera	Diptera Chetogena scutellaris DHJ01 DHJPAR0003444 ASTA351-05	1	1	1		1	1	1	0	0	1	1	1	1	0	1	1	1	1	0	1	1	1	0	0	1	1	1	1	0	1	1	1	1	0	1	1	1	0	0	1	1	1	1	0	1	1	1	1
Diptera	Diptera Chetogena scutellaris DHJ01 DHJPAR0006208 ASTAI636-06	1	1	1		1	1	1	0	0	1	1	1	1	0	1	1	1	1	0	1	1	1	0	0	1	1	1	1	0	1	1	1	1	0	1	1	1	0	0	1	1	1	1	0	1	1	1	1
Diptera	Diptera Chetogena scutellaris DHJ01 DHJPAR0006210 ASTAI638-06	1	1	1		1	1	1	0	0	1	1	1	1	0	1	1	1	1	0	1	1	1	0	0	1	1	1	1	0	1	1	1	1	0	1	1	1	0	0	1	1	1	1	0	1	1	1	1
Diptera	Diptera Chetogena scutellaris DHJ01 DHJPAR0006211 ASTAI639-06	1	1	1		1	1	1	0	0	1	1	1	1	0	1	1	1	1	0	1	1	1	0	0	1	1	1	1	0	1	1	1	1	0	1	1	1	0	0	1	1	1	1	0	1	1	1	1
Diptera	Diptera Chetogena scutellaris DHJ01 DHJPAR0006212 ASTAI640-06	1	1	1		1	1	1	0	0	1	1	1	1	0	1	1	1	1	0	1	1	1	0	0	1	1	1	1	0	1	1	1	1	0	1	1	1	0	0	1	1	1	1	0	1	1	1	1
Diptera	Diptera Chetogena scutellaris DHJ01 DHJPAR0006214 ASTAI642-06	1	1	1		1	1	1	0	0	1	1	1	1	0	1	1	1	1	0	1	1	1	0	0	1	1	1	1	0	1	1	1	1	0	1	1	1	0	0	1	1	1	1	0	1	1	1	1
Diptera	Diptera Chetogena scutellaris DHJ01 DHJPAR0006217 ASTAI645-06	1	1	1		1	1	1	0	0	1	1	1	1	0	1	1	1	1	0	1	1	1	0	0	1	1	1	1	0	1	1	1	1	0	1	1	1	0	0	1	1	1	1	0	1	1	1	1
Diptera	Diptera Chetogena scutellaris DHJ01 DHJPAR0006218 ASTAI646-06	1	1	1		1	1	1	0	0	1	1	1	1	0	1	1	1	1	0	1	1	1	0	0	1	1	1	1	0	1	1	1	1	0	1	1	1	0	0	1	1	1	1	0	1	1	1	1
Diptera	Diptera Chetogena scutellaris DHJ01 DHJPAR0006222 ASTAI650-06	1	1	1		1	1	1	0	0	1	1	1	1	0	1	1	1	1	0	1	1	1	0	0	1	1	1	1	0	1	1	1	1	0	1	1	1	0	0	1	1	1	1	0	1	1	1	1
Diptera	Diptera Chetogena scutellaris DHJ01 DHJPAR0006225 ASTAI653-06	1	1	1		1	1	1	0	0	1	1	1	1	0	1	1	1	1	0	1	1	1	0	0	1	1	1	1	0	1	1	1	1	0	1	1	1	0	0	1	1	1	1	0	1	1	1	1
Diptera	Diptera Chetogena scutellaris DHJ01 DHJPAR0006231 ASTAI659-06	1	1	1		1	1	1	0	0	1	1	1	1	0	1	1	1	1	0	1	1	1	0	0	1	1	1	1	0	1	1	1	1	0	1	1	1	0	0	1	1	1	1	0	1	1	1	1
Diptera	Diptera Chetogena scutellaris DHJ01 DHJPAR0006232 ASTAI660-06	1	1	1		1	1	1	0	0	1	1	1	1	0	1	1	1	1	0	1	1	1	0	0	1	1	1	1	0	1	1	1	1	0	1	1	1	0	0	1	1	1	1	0	1	1	1	1
Diptera	Diptera Chetogena scutellaris DHJ01 DHJPAR0006233 ASTAI661-06	1	1	1		1	1	1	0	0	1	1	1	1	0	1	1	1	1	0	1	1	1	0	0	1	1	1	1	0	1	1	1	1	0	1	1	1	0	0	1	1	1	1	0	1	1	1	1
Diptera	Diptera Chetogena scutellaris DHJ01 DHJPAR0006234 ASTAI662-06	1	1	1		1	1	1	0	0	1	1	1	1	0	1	1	1	1	0	1	1	1	0	0	1	1	1	1	0	1	1	1	1	0	1	1	1	0	0	1	1	1	1	0	1	1	1	1
Diptera	Diptera Chetogena scutellaris DHJ01 DHJPAR0006241 ASTAI669-06	1	1	1		1	1	1	0	0	1	1	1	1	0	1	1	1	1	0	1	1	1	0	0	1	1	1	1	0	1	1	1	1	0	1	1	1	0	0	1	1	1	1	0	1	1	1	1
Diptera	Diptera Chetogena scutellaris DHJ01 DHJPAR0006242 ASTAI670-06	1	1	1		1	1	1	0	0	1	1	1	1	0	1	1	1	1	0	1	1	1	0	0	1	1	1	1	0	1	1	1	1	0	1	1	1	0	0	1	1	1	1	0	1	1	1	1
Diptera	Diptera Chetogena scutellaris DHJ01 DHJPAR0006251 ASTAI679-06	1	1	1		1	1	1	0	0	1	1	1	1	0	1	1	1	1	0	1	1	1	0	0	1	1	1	1	0	1	1	1	1	0	1	1	1	0	0	1	1	1	1	0	1	1	1	1
Diptera	Diptera Chetogena scutellaris DHJ01 DHJPAR0006252 ASTAI680-06	1	1	1		1	1	1	0	0	1	1	1	1	0	1	1	1	1	0	1	1	1	0	0	1	1	1	1	0	1	1	1	1	0	1	1	1	0	0	1	1	1	1	0	1	1	1	1
Diptera	Diptera Chetogena scutellaris DHJ01 DHJPAR0006254 ASTAI682-06	1	1	1		1	1	1	0	0	1	1	1	1	0	1	1	1	1	0	1	1	1	0	0	1	1	1	1	0	1	1	1	1	0	1	1	1	0	0	1	1	1	1	0	1	1	1	1
Diptera	Diptera Chetogena scutellaris DHJ01 DHJPAR0006255 ASTAI683-06	1	1	1		1	1	1	0	0	1	1	1	1	0	1	1	1	1	0	1	1	1	0	0	1	1	1	1	0	1	1	1	1	0	1	1	1	0	0	1	1	1	1	0	1	1	1	1
Diptera	Diptera Chetogena scutellaris DHJ01 DHJPAR0006260 ASTAI688-06	1	1	1		1	1	1	0	0	1	1	1	1	0	1	1	1	1	0	1	1	1	0	0	1	1	1	1	0	1	1	1	1	0	1	1	1	0	0	1	1	1	1	0	1	1	1	1
Diptera	Diptera Chetogena scutellaris DHJ01 DHJPAR0007656 ASTAT428-06	1	1	1		1	1	1	0	0	1	1	1	1	0	1	1	1	1	0	1	1	1	0	0	1	1	1	1	0	1	1	1	1	0	1	1	1	0	0	1	1	1	1	0	1	1	1	1
Diptera	Diptera Chetogena scutellaris DHJ02 DHJPAR0003395 ASTA302-05	1	1	1		1	1	1	0	0	1	1	1	1	0	1	1	1	1	0	1	1	1	0	0	1	1	1	1	0	1	1	1	1	0	1	1	1	0	0	1	1	1	1	0	1	1	1	1
Diptera	Diptera Chetogena scutellaris DHJ02 DHJPAR0003396 ASTA303-05	1	1	1		1	1	1	0	0	1	1	1	1	0	1	1	1	1	0	1	1	1	0	0	1	1	1	1	0	1	1	1	1	0	1	1	1	0	0	1	1	1	1	0	1	1	1	1
Diptera	Diptera Chetogena scutellaris DHJ02 DHJPAR0003399 ASTA306-05	1	1	1		1	1	1	0	0	1	1	1	1	0	1	1	1	1	0	1	1	1	0	0	1	1	1	1	0	1	1	1	1	0	1	1	1	0	0	1	1	1	1	0	1	1	1	1
Diptera	Diptera Chetogena scutellaris DHJ02 DHJPAR0003400 ASTA307-05	1	1	1		1	1	1	0	0	1	1	1	1	0	1	1	1	1	0	1	1	1	0	0	1	1	1	1	0	1	1	1	1	0	1	1	1	0	0	1	1	1	1	0	1	1	1	1
Diptera	Diptera Chetogena scutellaris DHJ02 DHJPAR0003404 ASTA311-05	1	1	1		1	1	1	0	0	1	1	1	1	0	1	1	1	1	0	1	1	1	0	0	1	1	1	1	0	1	1	1	1	0	1	1	1	0	0	1	1	1	1	0	1	1	1	1
Diptera	Diptera Chetogena scutellaris DHJ02 DHJPAR0003406 ASTA313-05	1	1	1		1	1	1	0	0	1	1	1	1	0	1	1	1	1	0	1	1	1	0	0	1	1	1	1	0	1	1	1	1	0	1	1	1	0	0	1	1	1	1	0	1	1	1	1
Diptera	Diptera Chetogena scutellaris DHJ02 DHJPAR0003407 ASTA314-05	1	1	1		1	1	1	0	0	1	1	1	1	0	1	1	1	1	0	1	1	1	0	0	1	1	1	1	0	1	1	1	1	0	1	1	1	0	0	1	1	1	1	0	1	1	1	1
Diptera	Diptera Chetogena scutellaris DHJ02 DHJPAR0003410 ASTA317-05	1	1	1		1	1	1	0	0	1	1	1	1	0	1	1	1	1	0	1	1	1	0	0	1	1	1	1	0	1	1	1	1	0	1	1	1	0	0	1	1	1	1	0	1	1	1	1
Diptera	Diptera Chetogena scutellaris DHJ02 DHJPAR0003412 ASTA319-05	1	1	1		1	1	1	0	0	1	1	1	1	0	1	1	1	1	0	1	1	1	0	0	1	1	1	1	0	1	1	1	1	0	1	1	1	0	0	1	1	1	1	0	1	1	1	1
Diptera	Diptera Chetogena scutellaris DHJ02 DHJPAR0003414 ASTA321-05	1	1	1		1	1	1	0	0	1	1	1	1	0	1	1	1	1	0	1	1	1	0	0	1	1	1	1	0	1	1	1	1	0	1	1	1	0	0	1	1	1	1	0	1	1	1	1
Diptera	Diptera Chetogena scutellaris DHJ02 DHJPAR0003416 ASTA323-05	1	1	1		1	1	1	0	0	1	1	1	1	0	1	1	1	1	0	1	1	1	0	0	1	1	1	1	0	1	1	1	1	0	1	1	1	0	0	1	1	1	1	0	1	1	1	1
Diptera	Diptera Chetogena scutellaris DHJ02 DHJPAR0003418 ASTA325-05	1	1	1		1	1	1	0	0	1	1	1	1	0	1	1	1	1	0	1	1	1	0	0	1	1	1	1	0	1	1	1	1	0	1	1	1	0	0	1	1	1	1	0	1	1	1	1
Diptera	Diptera Chetogena scutellaris DHJ02 DHJPAR0003419 ASTA326-05	1	1	1		1	1	1	0	0	1	1	1	1	0	1	1	1	1	0	1	1	1	0	0	1	1	1	1	0	1	1	1	1	0	1	1	1	0	0	1	1	1	1	0	1	1	1	1
Diptera	Diptera Chetogena scutellaris DHJ02 DHJPAR0003420 ASTA327-05	1	1	1		1	1	1	0	0	1	1	1	1	0	1	1	1	1	0	1	1	1	0	0	1	1	1	1	0	1	1	1	1	0	1	1	1	0	0	1	1	1	1	0	1	1	1	1
Diptera	Diptera Chetogena scutellaris DHJ02 DHJPAR0003421 ASTA328-05	1	1	1		1	1	1	0	0	1	1	1	1	0	1	1	1	1	0	1	1	1	0	0	1	1	1	1	0	1	1	1	1	0	1	1	1	0	0	1	1	1	1	0	1	1	1	1
Diptera	Diptera Chetogena scutellaris DHJ02 DHJPAR0003422 ASTA329-05	1	1	1		1	1	1	0	0	1	1	1	1	0	1	1	1	1	0	1	1	1	0	0	1	1	1	1	0	1	1	1	1	0	1	1	1	0	0	1	1	1	1	0	1	1	1	1
Diptera	Diptera Chetogena scutellaris DHJ02 DHJPAR0003423 ASTA330-05	1	1	1		1	1	1	0	0	1	1	1	1	0	1	1	1	1	0	1	1	1	0	0	1	1	1	1	0	1	1	1	1	0	1	1	1	0	0	1	1	1	1	0	1	1	1	1
Diptera	Diptera Chetogena scutellaris DHJ02 DHJPAR0003424 ASTA331-05	1	1	1		1	1	1	0	0	1	1	1	1	0	1	1	1	1	0	1	1	1	0	0	1	1	1	1	0	1	1	1	1	0	1	1	1	0	0	1	1	1	1	0	1	1	1	1
Diptera	Diptera Chetogena scutellaris DHJ02 DHJPAR0003425 ASTA332-05	1	1	1		1	1	1	0	0	1	1	1	1	0	1	1	1	1	0	1	1	1	0	0	1	1	1	1	0	1	1	1	1	0	1	1	1	0	0	1	1	1	1	0	1	1	1	1
Diptera	Diptera Chetogena scutellaris DHJ02 DHJPAR0003426 ASTA333-05	1	1	1		1	1	1	0	0	1	1	1	1	0	1	1	1	1	0	1	1	1	0	0	1	1	1	1	0	1	1	1	1	0	1	1	1	0	0	1	1	1	1	0	1	1	1	1
Diptera	Diptera Chetogena scutellaris DHJ02 DHJPAR0003427 ASTA334-05	1	1	1		1	1	1	0	0	1	1	1	1	0	1	1	1	1	0	1	1	1	0	0	1	1	1	1	0	1	1	1	1	0	1	1	1	0	0	1	1	1	1	0	1	1	1	1
Diptera	Diptera Chetogena scutellaris DHJ02 DHJPAR0003429 ASTA336-05	1	1	1		1	1	1	0	0	1	1	1	1	0	1	1	1	1	0	1	1	1	0	0	1	1	1	1	0	1	1	1	1	0	1	1	1	0	0	1	1	1	1	0	1	1	1	1
Diptera	Diptera Chetogena scutellaris DHJ02 DHJPAR0003431 ASTA338-05	1	1	1		1	1	1	0	0	1	1	1	1	0	1	1	1	1	0	1	1	1	0	0	1	1	1	1	0	1	1	1	1	0	1	1	1	0	0	1	1	1	1	0	1	1	1	1
Diptera	Diptera Chetogena scutellaris DHJ02 DHJPAR0003432 ASTA339-05	1	1	1		1	1	1	0	0	1	1	1	1	0	1	1	1	1	0	1	1	1	0	0	1	1	1	1	0	1	1	1	1	0	1	1	1	0	0	1	1	1	1	0	1	1	1	1
Diptera	Diptera Chetogena scutellaris DHJ02 DHJPAR0003434 ASTA341-05	1	1	1		1	1	1	0	0	1	1	1	1	0	1	1	1	1	0	1	1	1	0	0	1	1	1	1	0	1	1	1	1	0	1	1	1	0	0	1	1	1	1	0	1	1	1	1
Diptera	Diptera Chetogena scutellaris DHJ02 DHJPAR0003436 ASTA343-05	1	1	1		1	1	1	0	0	1	1	1	1	0	1	1	1	1	0	1	1	1	0	0	1	1	1	1	0	1	1	1	1	0	1	1	1	0	0	1	1	1	1	0	1	1	1	1
Diptera	Diptera Chetogena scutellaris DHJ02 DHJPAR0003437 ASTA344-05	1	1	1		1	1	1	0	0	1	1	1	1	0	1	1	1	1	0	1	1	1	0	0	1	1	1	1	0	1	1	1	1	0	1	1	1	0	0	1	1	1	1	0	1	1	1	1
Diptera	Diptera Chetogena scutellaris DHJ02 DHJPAR0003438 ASTA345-05	1	1	1		1	1	1	0	0	1	1	1	1	0	1	1	1	1	0	1	1	1	0	0	1	1	1	1	0	1	1	1	1	0	1	1	1	0	0	1	1	1	1	0	1	1	1	1
Diptera	Diptera Chetogena scutellaris DHJ02 DHJPAR0003439 ASTA346-05	1	1	1		1	1	1	0	0	1	1	1	1	0	1	1	1	1	0	1	1	1	0	0	1	1	1	1	0	1	1	1	1	0	1	1	1	0	0	1	1	1	1	0	1	1	1	1
Diptera	Diptera Chetogena scutellaris DHJ02 DHJPAR0003440 ASTA347-05	1	1	1		1	1	1	0	0	1	1	1	1	0	1	1	1	1	0	1	1	1	0	0	1	1	1	1	0	1	1	1	1	0	1	1	1	0	0	1	1	1	1	0	1	1	1	1
Diptera	Diptera Chetogena scutellaris DHJ02 DHJPAR0003441 ASTA348-05	1	1	1		1	1	1	0	0	1	1	1	1	0	1	1	1	1	0	1	1	1	0	0	1	1	1	1	0	1	1	1	1	0	1	1	1	0	0	1	1	1	1	0	1	1	1	1
Diptera	Diptera Chetogena scutellaris DHJ02 DHJPAR0003442 ASTA349-05	1	1	1		1	1	1	0	0	1	1	1	1	0	1	1	1	1	0	1	1	1	0	0	1	1	1	1	0	1	1	1	1	0	1	1	1	0	0	1	1	1	1	0	1	1	1	1
Diptera	Diptera Chetogena scutellaris DHJ02 DHJPAR0006206 ASTAI634-06	1	1	1		1	1	1	0	0	1	1	1	1	0	1	1	1	1	0	1	1	1	0	0	1	1	1	1	0	1	1	1	1	0	1	1	1	0	0	1	1	1	1	0	1	1	1	1
Diptera	Diptera Chetogena scutellaris DHJ02 DHJPAR0006207 ASTAI635-06	1	1	1		1	1	1	0	0	1	1	1	1	0	1	1	1	1	0	1	1	1	0	0	1	1	1	1	0	1	1	1	1	0	1	1	1	0	0	1	1	1	1	0	1	1	1	1
Diptera	Diptera Chetogena scutellaris DHJ02 DHJPAR0006209 ASTAI637-06	1	1	1		1	1	1	0	0	1	1	1	1	0	1	1	1	1	0	1	1	1	0	0	1	1	1	1	0	1	1	1	1	0	1	1	1	0	0	1	1	1	1	0	1	1	1	1
Diptera	Diptera Chetogena scutellaris DHJ02 DHJPAR0006213 ASTAI641-06	1	1	1		1	1	1	0	0	1	1	1	1	0	1	1	1	1	0	1	1	1	0	0	1	1	1	1	0	1	1	1	1	0	1	1	1	0	0	1	1	1	1	0	1	1	1	1
Diptera	Diptera Chetogena scutellaris DHJ02 DHJPAR0006221 ASTAI649-06	1	1	1		1	1	1	0	0	1	1	1	1	0	1	1	1	1	0	1	1	1	0	0	1	1	1	1	0	1	1	1	1	0	1	1	1	0	0	1	1	1	1	0	1	1	1	1
Diptera	Diptera Chetogena scutellaris DHJ02 DHJPAR0006236 ASTAI664-06	1	1	1		1	1	1	0	0	1	1	1	1	0	1	1	1	1	0	1	1	1	0	0	1	1	1	1	0	1	1	1	1	0	1	1	1	0	0	1	1	1	1	0	1	1	1	1
Diptera	Diptera Chetogena scutellaris DHJ02 DHJPAR0006240 ASTAI668-06	1	1	1		1	1	1	0	0	1	1	1	1	0	1	1	1	1	0	1	1	1	0	0	1	1	1	1	0	1	1	1	1	0	1	1	1	0	0	1	1	1	1	0	1	1	1	1
Diptera	Diptera Chetogena scutellaris DHJ02 DHJPAR0006244 ASTAI672-06	1	1	1		1	1	1	0	0	1	1	1	1	0	1	1	1	1	0	1	1	1	0	0	1	1	1	1	0	1	1	1	1	0	1	1	1	0	0	1	1	1	1	0	1	1	1	1
Diptera	Diptera Chetogena scutellaris DHJ02 DHJPAR0006250 ASTAI678-06	1	1	1		1	1	1	0	0	1	1	1	1	0	1	1	1	1	0	1	1	1	0	0	1	1	1	1	0	1	1	1	1	0	1	1	1	0	0	1	1	1	1	0	1	1	1	1
Diptera	Diptera Chetogena scutellaris DHJ02 DHJPAR0006259 ASTAI687-06	1	1	1		1	1	1	0	0	1	1	1	1	0	1	1	1	1	0	1	1	1	0	0	1	1	1	1	0	1	1	1	1	0	1	1	1	0	0	1	1	1	1	0	1	1	1	1
Diptera	Diptera Chironomus dilutus AF110160 GBDP0474-06	1	1	0		1	0	0	0	0	1	1	1	1	0	0	0	0	0	0	1	0	0	0	0	1	1	1	1	0	0	0	0	0	0	1	1	1	0	0	0	0	0	0	0	0	0	0	0
Diptera	Diptera Chironomus dilutus AF110161 GBDP0475-06	1	1	0		1	1	1	1	0	1	1	1	1	0	1	1	1	0	0	1	1	1	1	0	1	1	1	1	0	1	1	1	0	0	1	1	1	0	0	0	0	0	0	0	0	0	0	0
Diptera	Diptera Chironomus dilutus AF110162 GBDP0476-06	1	1	0		1	1	1	1	0	0	0	0	0	0	1	1	1	0	0	1	1	1	1	0	0	0	0	0	0	1	1	1	0	0	1	1	1	0	0	0	0	0	0	0	0	0	0	0
Diptera	Diptera Chironomus dorsalis AF192206 GBDP0509-06	0	0	0		0	0	0	0	0	0	0	0	0	0	0	0	0	0	0	0	0	0	0	0	0	0	0	0	0	0	0	0	0	0	1	1	1	0	0	0	0	0	0	0	0	0	0	0
Diptera	Diptera Chironomus dorsalis DQ648200 GBDP6674-09	0	0	0		0	0	0	0	0	0	0	0	0	0	0	0	0	0	0	0	0	0	0	0	0	0	0	0	0	0	0	0	0	0	1	1	1	0	0	0	0	0	0	0	0	0	0	0
Diptera	Diptera Chironomus pallidivittatus AF110163 GBDP0477-06	1	1	0		0	0	0	0	0	1	1	1	0	0	1	1	0	0	0	0	0	0	0	0	1	1	1	0	0	1	1	0	0	0	1	1	1	0	0	0	0	0	0	0	0	0	0	0
Diptera	Diptera Chironomus pallidivittatus AF110164 GBDP0478-06	1	1	0		0	0	0	0	0	1	1	1	1	0	0	0	0	0	0	0	0	0	0	0	1	1	1	1	0	0	0	0	0	0	1	1	1	0	0	0	0	0	0	0	0	0	0	0
Diptera	Diptera Chironomus pallidivittatus AF110165 GBDP0479-06	0	0	0		0	0	0	0	0	0	0	0	0	0	0	0	0	0	0	0	0	0	0	0	0	0	0	0	0	0	0	0	0	0	1	1	1	0	0	0	0	0	0	0	0	0	0	0
Diptera	Diptera Chironomus tentans AF110156 GBDP0470-06	1	1	0		0	0	0	0	0	1	1	1	0	0	1	1	0	0	0	0	0	0	0	0	1	1	1	0	0	1	1	0	0	0	1	1	1	0	0	0	0	0	0	0	0	0	0	0
Diptera	Diptera Chironomus tentans AF110157 GBDP0471-06	1	1	0		0	0	0	0	0	1	1	1	1	0	1	1	0	0	0	0	0	0	0	0	1	1	1	1	0	1	1	0	0	0	1	1	1	0	0	0	0	0	0	0	0	0	0	0
Diptera	Diptera Chironomus tentans AF110158 GBDP0472-06	1	1	0		0	0	0	0	0	1	1	1	1	0	1	1	0	0	0	0	0	0	0	0	1	1	1	1	0	1	1	0	0	0	1	1	1	0	0	0	0	0	0	0	0	0	0	0
Diptera	Diptera Chironomus tentans AF110159 GBDP0473-06	1	1	0		0	0	0	0	0	1	1	1	1	0	1	1	0	0	0	0	0	0	0	0	1	1	1	1	0	1	1	0	0	0	1	1	1	0	0	0	0	0	0	0	0	0	0	0
Diptera	Diptera Chironomus thummi AF110154 GBDP0468-06	1	1	0		1	1	1	1	0	1	1	1	1	0	1	1	1	1	0	1	1	1	1	0	1	1	1	1	0	1	1	1	1	0	1	1	1	0	0	0	0	0	0	0	0	0	0	0
Diptera	Diptera Chironomus thummi AF192202 GBDP0505-06	1	1	0		1	1	1	1	0	1	1	1	1	0	1	1	1	1	0	1	1	1	1	0	1	1	1	1	0	1	1	1	1	0	1	1	1	0	0	0	0	0	0	0	0	0	0	0
Diptera	Diptera Chrysomya flavifrons DQ647331 GBDP3499-07	1	1	1		1	1	1	1	0	1	1	1	1	0	1	1	1	1	0	1	1	1	1	0	1	1	1	1	0	1	1	1	1	0	1	0	0	0	0	0	0	0	0	0	1	1	0	0
Diptera	Diptera Chrysomya flavifrons DQ647332 GBDP3498-07	1	1	1		1	1	1	1	0	1	1	1	1	0	1	1	1	1	0	1	1	1	1	0	1	1	1	1	0	1	1	1	1	0	1	0	0	0	0	0	0	0	0	0	1	1	0	0
Diptera	Diptera Chrysomya flavifrons DQ647333 GBDP3497-07	1	1	1		1	1	1	1	0	1	1	1	1	0	1	1	1	1	0	1	1	1	1	0	1	1	1	1	0	1	1	1	1	0	1	0	0	0	0	0	0	0	0	0	1	1	0	0
Diptera	Diptera Chrysomya flavifrons DQ647334 GBDP3496-07	1	1	1		1	1	1	1	0	1	1	1	1	0	1	1	1	1	0	1	1	1	1	0	1	1	1	1	0	1	1	1	1	0	1	0	0	0	0	0	0	0	0	0	1	1	0	0
Diptera	Diptera Chrysomya incisuralis DQ647335 GBDP3495-07	1	1	1		1	1	1	1	0	1	1	1	1	0	1	1	1	1	0	1	1	1	1	0	1	1	1	1	0	1	1	1	1	0	1	0	0	0	0	0	0	0	0	0	1	1	0	0
Diptera	Diptera Chrysomya incisuralis DQ647336 GBDP3494-07	1	1	1		1	1	1	1	0	1	1	1	1	0	1	1	1	1	0	1	1	1	1	0	1	1	1	1	0	1	1	1	1	0	1	0	0	0	0	0	0	0	0	0	1	1	0	0
Diptera	Diptera Chrysomya incisuralis DQ647337 GBDP3493-07	1	1	1		1	1	1	1	0	1	1	1	1	0	1	1	1	1	0	1	1	1	1	0	1	1	1	1	0	1	1	1	1	0	1	0	0	0	0	0	0	0	0	0	1	1	0	0
Diptera	Diptera Chrysomya incisuralis DQ647338 GBDP3492-07	1	1	1		1	1	1	1	0	1	1	1	1	0	1	1	1	1	0	1	1	1	1	0	1	1	1	1	0	1	1	1	1	0	1	0	0	0	0	0	0	0	0	0	1	1	0	0
Diptera	Diptera Chrysomya incisuralis DQ647339 GBDP3491-07	1	1	1		1	1	1	1	0	1	1	1	1	0	1	1	1	1	0	1	1	1	1	0	1	1	1	1	0	1	1	1	1	0	1	0	0	0	0	0	0	0	0	0	1	1	0	0
Diptera	Diptera Chrysomya incisuralis DQ647340 GBDP3490-07	1	1	1		1	1	1	1	0	1	1	1	1	0	1	1	1	1	0	1	1	1	1	0	1	1	1	1	0	1	1	1	1	0	1	0	0	0	0	0	0	0	0	0	1	1	0	0
Diptera	Diptera Chrysomya incisuralis DQ647341 GBDP3489-07	1	1	1		1	1	1	1	0	1	1	1	1	0	1	1	1	1	0	1	1	1	1	0	1	1	1	1	0	1	1	1	1	0	1	0	0	0	0	0	0	0	0	0	1	1	0	0
Diptera	Diptera Chrysomya incisuralis DQ647342 GBDP3488-07	1	1	1		1	1	1	1	0	1	1	1	1	0	1	1	1	1	0	1	1	1	1	0	1	1	1	1	0	1	1	1	1	0	1	0	0	0	0	0	0	0	0	0	1	1	0	0
Diptera	Diptera Chrysomya latifrons DQ647344 GBDP6559-09	1	1	1		1	1	0	0	0	1	1	1	0	0	1	1	1	1	0	1	1	0	0	0	1	1	1	0	0	1	1	1	1	0	1	0	0	0	0	0	0	0	0	0	1	1	0	0
Diptera	Diptera Chrysomya latifrons DQ647345 GBDP6558-09	1	1	1		1	1	0	0	0	1	1	1	0	0	1	1	1	1	0	1	1	0	0	0	1	1	1	0	0	1	1	1	1	0	1	0	0	0	0	0	0	0	0	0	1	1	0	0
Diptera	Diptera Chrysomya latifrons DQ647347 GBDP6556-09	1	1	1		1	1	0	0	0	1	1	1	0	0	1	1	1	1	0	1	1	0	0	0	1	1	1	0	0	1	1	1	1	0	1	0	0	0	0	0	0	0	0	0	1	1	0	0
Diptera	Diptera Chrysomya latifrons DQ647381 GBDP6550-09	1	1	1		1	1	0	0	0	1	1	1	0	0	1	1	1	1	0	1	1	0	0	0	1	1	1	0	0	1	1	1	1	0	1	0	0	0	0	0	0	0	0	0	1	1	0	0
Diptera	Diptera Chrysomya latifrons DQ647382 GBDP6549-09	1	1	1		1	1	0	0	0	1	1	1	0	0	1	1	1	1	0	1	1	0	0	0	1	1	1	0	0	1	1	1	1	0	1	0	0	0	0	0	0	0	0	0	1	1	0	0
Diptera	Diptera Chrysomya megacephala AF295551 GBDP0583-06	1	1	1		0	0	0	0	0	0	0	0	0	0	1	1	1	0	0	0	0	0	0	0	0	0	0	0	0	1	1	1	0	0	1	0	0	0	0	0	0	0	0	0	1	1	0	0
Diptera	Diptera Chrysomya megacephala AJ426041 GBDP2900-07	1	1	1		0	0	0	0	0	0	0	0	0	0	1	1	1	0	0	0	0	0	0	0	0	0	0	0	0	1	1	1	0	0	1	0	0	0	0	0	0	0	0	0	1	1	0	0
Diptera	Diptera Chrysomya megacephala AY092761 GBDP0975-06	1	1	1		1	0	0	0	0	0	0	0	0	0	1	1	1	0	0	1	0	0	0	0	0	0	0	0	0	1	1	1	0	0	1	0	0	0	0	0	0	0	0	0	1	1	0	0
Diptera	Diptera Chrysomya megacephala AY909052 GBDP1869-06	1	1	1		0	0	0	0	0	0	0	0	0	0	1	1	1	0	0	0	0	0	0	0	0	0	0	0	0	1	1	1	0	0	1	0	0	0	0	0	0	0	0	0	1	1	0	0
Diptera	Diptera Chrysomya megacephala AY909053 GBDP1870-06	1	1	1		0	0	0	0	0	0	0	0	0	0	1	1	1	0	0	0	0	0	0	0	0	0	0	0	0	1	1	1	0	0	1	0	0	0	0	0	0	0	0	0	1	1	0	0
Diptera	Diptera Chrysomya megacephala DQ647350 GBDP3480-07	1	1	1		0	0	0	0	0	0	0	0	0	0	1	1	1	0	0	0	0	0	0	0	0	0	0	0	0	1	1	1	0	0	1	0	0	0	0	0	0	0	0	0	1	1	0	0
Diptera	Diptera Chrysomya megacephala DQ647351 GBDP3479-07	1	1	1		0	0	0	0	0	0	0	0	0	0	1	1	1	0	0	0	0	0	0	0	0	0	0	0	0	1	1	1	0	0	1	0	0	0	0	0	0	0	0	0	1	1	0	0
Diptera	Diptera Chrysomya megacephala DQ647352 GBDP3478-07	1	1	1		0	0	0	0	0	0	0	0	0	0	1	1	1	0	0	0	0	0	0	0	0	0	0	0	0	1	1	1	0	0	1	0	0	0	0	0	0	0	0	0	1	1	0	0
Diptera	Diptera Chrysomya megacephala DQ647353 GBDP3477-07	1	1	1		0	0	0	0	0	0	0	0	0	0	1	1	1	0	0	0	0	0	0	0	0	0	0	0	0	1	1	1	0	0	1	0	0	0	0	0	0	0	0	0	1	1	0	0
Diptera	Diptera Chrysomya megacephala FJ025604 GBDP5821-09	1	1	1		0	0	0	0	0	0	0	0	0	0	1	1	1	0	0	0	0	0	0	0	0	0	0	0	0	1	1	1	0	0	1	0	0	0	0	0	0	0	0	0	1	1	0	0
Diptera	Diptera Chrysomya nigripes DQ647354 GBDP3476-07	1	1	1		1	1	1	0	0	1	1	1	0	0	1	1	1	0	0	1	1	1	0	0	1	1	1	0	0	1	1	1	0	0	1	0	0	0	0	0	0	0	0	0	1	1	0	0
Diptera	Diptera Chrysomya nigripes DQ647355 GBDP3475-07	1	1	1		1	1	1	0	0	1	1	1	0	0	1	1	1	0	0	1	1	1	0	0	1	1	1	0	0	1	1	1	0	0	1	0	0	0	0	0	0	0	0	0	1	1	0	0
Diptera	Diptera Chrysomya nigripes DQ647356 GBDP3474-07	1	1	1		1	1	1	0	0	1	1	1	0	0	1	1	1	0	0	1	1	1	0	0	1	1	1	0	0	1	1	1	0	0	1	0	0	0	0	0	0	0	0	0	1	1	0	0
Diptera	Diptera Chrysomya putoria AF295554 GBDP0586-06	1	1	1		1	1	1	1	0	1	1	1	0	0	1	1	1	1	0	1	1	1	1	0	1	1	1	0	0	1	1	1	1	0	1	0	0	0	0	0	0	0	0	0	1	1	0	0
Diptera	Diptera Chrysomya putoria NC 002697 GBDP2880-06	1	1	1		1	1	1	1	0	1	1	1	0	0	1	1	1	1	0	1	1	1	1	0	1	1	1	0	0	1	1	1	1	0	1	0	0	0	0	0	0	0	0	0	1	1	0	0
Diptera	Diptera Chrysomya rufifacies AF083658 GBDP0466-06	1	1	1		1	1	1	0	0	1	1	1	0	0	1	1	1	1	0	1	1	1	0	0	1	1	1	0	0	1	1	1	1	0	1	0	0	0	0	0	0	0	0	0	1	1	0	0
Diptera	Diptera Chrysomya rufifacies AY092760 GBDP0974-06	1	1	1		1	1	1	0	0	1	1	1	0	0	1	1	1	1	0	1	1	1	0	0	1	1	1	0	0	1	1	1	1	0	1	0	0	0	0	0	0	0	0	0	1	1	0	0
Diptera	Diptera Chrysomya rufifacies AY909054 GBDP1871-06	1	1	1		1	1	1	0	0	1	1	1	0	0	1	1	1	1	0	1	1	1	0	0	1	1	1	0	0	1	1	1	1	0	1	0	0	0	0	0	0	0	0	0	1	1	0	0
Diptera	Diptera Chrysomya rufifacies AY909055 GBDP1872-06	1	1	1		1	1	1	0	0	1	1	1	0	0	1	1	1	1	0	1	1	1	0	0	1	1	1	0	0	1	1	1	1	0	1	0	0	0	0	0	0	0	0	0	1	1	0	0
Diptera	Diptera Chrysomya rufifacies DQ647357 GBDP3473-07	1	1	1		1	1	1	0	0	1	1	1	0	0	1	1	1	1	0	1	1	1	0	0	1	1	1	0	0	1	1	1	1	0	1	0	0	0	0	0	0	0	0	0	1	1	0	0
Diptera	Diptera Chrysomya rufifacies DQ647358 GBDP3472-07	1	1	1		1	1	1	0	0	1	1	1	0	0	1	1	1	1	0	1	1	1	0	0	1	1	1	0	0	1	1	1	1	0	1	0	0	0	0	0	0	0	0	0	1	1	0	0
Diptera	Diptera Chrysomya rufifacies DQ647359 GBDP3471-07	1	1	1		1	1	1	0	0	1	1	1	0	0	1	1	1	1	0	1	1	1	0	0	1	1	1	0	0	1	1	1	1	0	1	0	0	0	0	0	0	0	0	0	1	1	0	0
Diptera	Diptera Chrysomya rufifacies DQ647360 GBDP3470-07	1	1	1		1	1	1	0	0	1	1	1	0	0	1	1	1	1	0	1	1	1	0	0	1	1	1	0	0	1	1	1	1	0	1	0	0	0	0	0	0	0	0	0	1	1	0	0
Diptera	Diptera Chrysomya rufifacies DQ647361 GBDP3469-07	1	1	1		1	1	1	0	0	1	1	1	0	0	1	1	1	1	0	1	1	1	0	0	1	1	1	0	0	1	1	1	1	0	1	0	0	0	0	0	0	0	0	0	1	1	0	0
Diptera	Diptera Chrysomya saffranea DQ647362 GBDP6555-09	1	1	1		0	0	0	0	0	0	0	0	0	0	1	1	1	1	0	0	0	0	0	0	0	0	0	0	0	1	1	1	1	0	1	0	0	0	0	0	0	0	0	0	1	1	0	0
Diptera	Diptera Chrysomya saffranea DQ647363 GBDP6554-09	1	1	1		0	0	0	0	0	0	0	0	0	0	1	1	1	1	0	0	0	0	0	0	0	0	0	0	0	1	1	1	1	0	1	0	0	0	0	0	0	0	0	0	1	1	0	0
Diptera	Diptera Chrysomya saffranea DQ647364 GBDP6553-09	1	1	1		0	0	0	0	0	0	0	0	0	0	1	1	1	1	0	0	0	0	0	0	0	0	0	0	0	1	1	1	1	0	1	0	0	0	0	0	0	0	0	0	1	1	0	0
Diptera	Diptera Chrysomya saffranea DQ647365 GBDP6552-09	1	1	1		0	0	0	0	0	0	0	0	0	0	1	1	1	1	0	0	0	0	0	0	0	0	0	0	0	1	1	1	1	0	1	0	0	0	0	0	0	0	0	0	1	1	0	0
Diptera	Diptera Chrysomya saffranea DQ647366 GBDP3464-07	1	1	1		0	0	0	0	0	0	0	0	0	0	1	1	1	1	0	0	0	0	0	0	0	0	0	0	0	1	1	1	1	0	1	0	0	0	0	0	0	0	0	0	1	1	0	0
Diptera	Diptera Chrysomya saffranea DQ647367 GBDP3463-07	1	1	1		0	0	0	0	0	0	0	0	0	0	1	1	1	1	0	0	0	0	0	0	0	0	0	0	0	1	1	1	1	0	1	0	0	0	0	0	0	0	0	0	1	1	0	0
Diptera	Diptera Chrysomya saffranea DQ647368 GBDP3462-07	1	1	1		0	0	0	0	0	0	0	0	0	0	1	1	1	1	0	0	0	0	0	0	0	0	0	0	0	1	1	1	1	0	1	0	0	0	0	0	0	0	0	0	1	1	0	0
Diptera	Diptera Chrysomya semimetallica AF295562 GBDP0592-06	1	1	1		1	0	0	0	0	0	0	0	0	0	1	1	1	0	0	1	0	0	0	0	0	0	0	0	0	1	1	1	0	0	1	0	0	0	0	0	0	0	0	0	1	1	0	0
Diptera	Diptera Chrysomya semimetallica DQ647343 GBDP3487-07	1	1	1		1	1	1	0	0	1	1	1	1	0	1	1	1	1	0	1	1	1	0	0	1	1	1	1	0	1	1	1	1	0	1	0	0	0	0	0	0	0	0	0	1	1	0	0
Diptera	Diptera Chrysomya semimetallica DQ647346 GBDP6557-09	1	1	1		1	1	1	0	0	1	1	1	1	0	1	1	1	1	0	1	1	1	0	0	1	1	1	1	0	1	1	1	1	0	1	0	0	0	0	0	0	0	0	0	1	1	0	0
Diptera	Diptera Chrysomya semimetallica DQ647348 GBDP3482-07	1	1	1		1	1	1	0	0	1	1	1	1	0	1	1	1	1	0	1	1	1	0	0	1	1	1	1	0	1	1	1	1	0	1	0	0	0	0	0	0	0	0	0	1	1	0	0
Diptera	Diptera Chrysomya semimetallica DQ647349 GBDP3481-07	1	1	1		1	1	1	0	0	1	1	1	1	0	1	1	1	1	0	1	1	1	0	0	1	1	1	1	0	1	1	1	1	0	1	0	0	0	0	0	0	0	0	0	1	1	0	0
Diptera	Diptera Chrysomya semimetallica DQ647369 GBDP3461-07	1	1	1		1	1	1	0	0	1	1	1	1	0	1	1	1	1	0	1	1	1	0	0	1	1	1	1	0	1	1	1	1	0	1	0	0	0	0	0	0	0	0	0	1	1	0	0
Diptera	Diptera Chrysomya semimetallica DQ647370 GBDP3460-07	1	1	1		1	1	1	0	0	1	1	1	1	0	1	1	1	1	0	1	1	1	0	0	1	1	1	1	0	1	1	1	1	0	1	0	0	0	0	0	0	0	0	0	1	1	0	0
Diptera	Diptera Chrysomya semimetallica DQ647371 GBDP3459-07	1	1	1		1	1	1	0	0	1	1	1	1	0	1	1	1	1	0	1	1	1	0	0	1	1	1	1	0	1	1	1	1	0	1	0	0	0	0	0	0	0	0	0	1	1	0	0
Diptera	Diptera Chrysomya semimetallica DQ647372 GBDP3458-07	1	1	1		1	1	1	0	0	1	1	1	1	0	1	1	1	1	0	1	1	1	0	0	1	1	1	1	0	1	1	1	1	0	1	0	0	0	0	0	0	0	0	0	1	1	0	0
Diptera	Diptera Chrysomya semimetallica DQ647373 GBDP3457-07	1	1	1		1	0	1	0	0	1	1	1	1	0	1	1	1	1	0	1	0	1	0	0	1	1	1	1	0	1	1	1	1	0	1	0	0	0	0	0	0	0	0	0	1	1	0	0
Diptera	Diptera Chrysomya semimetallica DQ647374 GBDP3456-07	1	1	1		1	1	1	0	0	1	1	1	1	0	1	1	1	1	0	1	1	1	0	0	1	1	1	1	0	1	1	1	1	0	1	0	0	0	0	0	0	0	0	0	1	1	0	0
Diptera	Diptera Chrysomya varipes AF295556 GBDP0588-06	1	1	1		1	1	1	1	1	1	1	1	0	0	1	1	1	1	0	1	1	1	1	1	1	1	1	0	0	1	1	1	1	0	1	0	0	0	0	0	0	0	0	0	1	1	0	0
Diptera	Diptera Chrysomya varipes DQ647375 GBDP3455-07	1	1	1		1	1	1	1	1	1	1	1	1	0	1	1	1	1	0	1	1	1	1	1	1	1	1	1	0	1	1	1	1	0	1	0	0	0	0	0	0	0	0	0	1	1	0	0
Diptera	Diptera Chrysomya varipes DQ647376 GBDP3454-07	1	1	1		1	1	1	1	1	1	1	1	1	0	1	1	1	1	0	1	1	1	1	1	1	1	1	1	0	1	1	1	1	0	1	0	0	0	0	0	0	0	0	0	1	1	0	0
Diptera	Diptera Chrysomya varipes DQ647377 GBDP3453-07	1	1	1		1	1	1	1	1	1	1	1	1	0	1	1	1	1	0	1	1	1	1	1	1	1	1	1	0	1	1	1	1	0	1	0	0	0	0	0	0	0	0	0	1	1	0	0
Diptera	Diptera Chrysomya varipes DQ647378 GBDP3452-07	1	1	1		1	1	1	1	1	1	1	1	1	0	1	1	1	1	0	1	1	1	1	1	1	1	1	1	0	1	1	1	1	0	1	0	0	0	0	0	0	0	0	0	1	1	0	0
Diptera	Diptera Chrysomya varipes DQ647379 GBDP3451-07	1	1	1		1	1	1	1	1	1	1	1	1	0	1	1	1	1	0	1	1	1	1	1	1	1	1	1	0	1	1	1	1	0	1	0	0	0	0	0	0	0	0	0	1	1	0	0
Diptera	Diptera Chrysomya varipes DQ647380 GBDP6551-09	1	1	1		1	1	1	1	1	1	1	1	1	0	1	1	1	1	0	1	1	1	1	1	1	1	1	1	0	1	1	1	1	0	1	0	0	0	0	0	0	0	0	0	1	1	0	0
Diptera	Diptera Cladotanytarsus australomancus DQ393836 GBDP2428-06	1	1	0		1	1	1	0	0	1	1	1	1	0	1	1	1	1	1	1	1	1	0	0	1	1	1	1	0	1	1	1	1	1	0	0	0	0	0	0	0	0	0	0	0	0	0	0
Diptera	Diptera Cladotanytarsus australomancus DQ393837 GBDP2429-06	1	1	0		1	1	1	0	0	1	1	1	1	0	1	1	1	1	1	1	1	1	0	0	1	1	1	1	0	1	1	1	1	1	0	0	0	0	0	0	0	0	0	0	0	0	0	0
Diptera	Diptera Cladotanytarsus australomancus DQ393841 GBDP2433-06	1	1	0		1	1	1	0	0	1	1	1	1	0	1	1	1	1	1	1	1	1	0	0	1	1	1	1	0	1	1	1	1	1	0	0	0	0	0	0	0	0	0	0	0	0	0	0
Diptera	Diptera Cladotanytarsus australomancus DQ393861 GBDP2453-06	1	1	0		1	1	1	0	0	1	1	1	1	0	1	1	1	1	1	1	1	1	0	0	1	1	1	1	0	1	1	1	1	1	0	0	0	0	0	0	0	0	0	0	0	0	0	0
Diptera	Diptera Cladotanytarsus australomancus DQ393881 GBDP2473-06	1	1	0		1	1	0	0	0	1	1	1	0	0	1	1	1	1	1	1	1	0	0	0	1	1	1	0	0	1	1	1	1	1	0	0	0	0	0	0	0	0	0	0	0	0	0	0
Diptera	Diptera Cladotanytarsus australomancus DQ393882 GBDP2474-06	1	1	0		1	1	0	0	0	1	1	1	0	0	1	1	1	1	1	1	1	0	0	0	1	1	1	0	0	1	1	1	1	1	0	0	0	0	0	0	0	0	0	0	0	0	0	0
Diptera	Diptera Cladotanytarsus bilinearis DQ393840 GBDP2432-06	1	1	0		1	1	1	1	0	1	1	1	1	0	1	1	1	1	0	1	1	1	1	0	1	1	1	1	0	1	1	1	1	0	0	0	0	0	0	0	0	0	0	0	0	0	0	0
Diptera	Diptera Cladotanytarsus bilinearis DQ393865 GBDP2457-06	1	1	0		1	1	1	0	0	1	1	1	1	0	1	1	1	1	0	1	1	1	0	0	1	1	1	1	0	1	1	1	1	0	0	0	0	0	0	0	0	0	0	0	0	0	0	0
Diptera	Diptera Cladotanytarsus bilinearis DQ393883 GBDP2475-06	1	1	0		1	1	1	1	0	1	1	1	1	0	1	1	1	1	0	1	1	1	1	0	1	1	1	1	0	1	1	1	1	0	0	0	0	0	0	0	0	0	0	0	0	0	0	0
Diptera	Diptera Cladotanytarsus bilinearis DQ393888 GBDP2480-06	1	1	0		1	1	1	1	0	1	1	1	1	0	1	1	1	1	0	1	1	1	1	0	1	1	1	1	0	1	1	1	1	0	0	0	0	0	0	0	0	0	0	0	0	0	0	0
Diptera	Diptera Clistoabdominalis ancylus DQ337628 GBDP3220-07	1	1	1		1	1	0	0	0	1	1	1	0	0	1	1	1	1	1	1	1	0	0	0	1	1	1	0	0	1	1	1	1	1	0	0	0	0	0	0	0	0	0	0	0	0	0	0
Diptera	Diptera Clistoabdominalis ancylus DQ337629 GBDP3219-07	1	1	1		1	1	0	0	0	1	1	1	0	0	1	1	1	1	1	1	1	0	0	0	1	1	1	0	0	1	1	1	1	1	0	0	0	0	0	0	0	0	0	0	0	0	0	0
Diptera	Diptera Clistoabdominalis ancylus DQ337630 GBDP3218-07	0	0	1		0	0	0	0	0	0	0	0	0	0	0	0	1	0	0	0	0	0	0	0	0	0	0	0	0	0	0	0	0	0	0	0	0	0	0	0	0	0	0	0	0	0	0	0
Diptera	Diptera Clistoabdominalis ancylus DQ337631 GBDP6506-09	1	1	1		1	1	0	0	0	1	1	1	0	0	1	1	1	1	1	1	1	0	0	0	1	1	1	0	0	1	1	1	1	1	0	0	0	0	0	0	0	0	0	0	0	0	0	0
Diptera	Diptera Clistoabdominalis ancylus DQ337632 GBDP6505-09	1	1	1		1	1	1	1	0	1	1	1	1	0	1	1	1	1	1	1	1	1	1	0	1	1	1	1	0	1	1	1	1	1	0	0	0	0	0	0	0	0	0	0	0	0	0	0
Diptera	Diptera Clistoabdominalis ancylus DQ337633 GBDP6504-09	1	1	1		1	1	1	1	0	1	1	1	1	0	1	1	1	1	1	1	1	1	1	0	1	1	1	1	0	1	1	1	1	1	0	0	0	0	0	0	0	0	0	0	0	0	0	0
Diptera	Diptera Clistoabdominalis ancylus DQ337634 GBDP6503-09	1	1	1		1	1	1	1	0	1	1	1	1	0	1	1	1	1	1	1	1	1	1	0	1	1	1	1	0	1	1	1	1	1	0	0	0	0	0	0	0	0	0	0	0	0	0	0
Diptera	Diptera Clistoabdominalis ancylus DQ337635 GBDP6502-09	1	1	1		1	1	1	1	0	1	1	1	1	0	1	1	1	1	1	1	1	1	1	0	1	1	1	1	0	1	1	1	1	1	0	0	0	0	0	0	0	0	0	0	0	0	0	0
Diptera	Diptera Clistoabdominalis ancylus DQ337636 GBDP3212-07	1	1	1		1	1	1	1	0	1	1	1	1	0	1	1	1	1	1	1	1	1	1	0	1	1	1	1	0	1	1	1	1	1	0	0	0	0	0	0	0	0	0	0	0	0	0	0
Diptera	Diptera Clistoabdominalis ancylus DQ337637 GBDP3211-07	1	1	1		1	1	1	1	0	1	1	1	1	0	1	1	1	1	0	1	1	1	1	0	1	1	1	1	0	1	1	1	1	0	0	0	0	0	0	0	0	0	0	0	0	0	0	0
Diptera	Diptera Clistoabdominalis ancylus DQ337638 GBDP3210-07	1	1	1		1	1	1	1	0	1	1	1	1	0	1	1	1	1	1	1	1	1	1	0	1	1	1	1	0	1	1	1	1	1	0	0	0	0	0	0	0	0	0	0	0	0	0	0
Diptera	Diptera Clistoabdominalis ancylus DQ337639 GBDP3209-07	1	1	1		1	1	1	1	0	1	1	1	1	0	1	1	1	1	1	1	1	1	1	0	1	1	1	1	0	1	1	1	1	1	0	0	0	0	0	0	0	0	0	0	0	0	0	0
Diptera	Diptera Clistoabdominalis ancylus DQ337640 GBDP3208-07	1	1	1		1	1	1	1	0	1	1	1	1	0	1	1	1	1	1	1	1	1	1	0	1	1	1	1	0	1	1	1	1	1	0	0	0	0	0	0	0	0	0	0	0	0	0	0
Diptera	Diptera Clistoabdominalis ancylus DQ337641 GBDP3207-07	1	1	1		1	1	1	1	0	1	1	1	1	0	1	1	1	1	1	1	1	1	1	0	1	1	1	1	0	1	1	1	1	1	0	0	0	0	0	0	0	0	0	0	0	0	0	0
Diptera	Diptera Clistoabdominalis ancylus DQ337642 GBDP3206-07	1	1	1		1	1	0	0	0	1	1	1	0	0	1	1	1	1	1	1	1	0	0	0	1	1	1	0	0	1	1	1	1	1	0	0	0	0	0	0	0	0	0	0	0	0	0	0
Diptera	Diptera Clistoabdominalis ancylus DQ337643 GBDP3205-07	1	1	1		1	1	0	0	0	1	1	1	0	0	1	1	1	1	1	1	1	0	0	0	1	1	1	0	0	1	1	1	1	1	0	0	0	0	0	0	0	0	0	0	0	0	0	0
Diptera	Diptera Clistoabdominalis ancylus DQ337644 GBDP3204-07	1	1	1		1	1	1	1	0	1	1	1	1	0	1	1	1	1	1	1	1	1	1	0	1	1	1	1	0	1	1	1	1	1	0	0	0	0	0	0	0	0	0	0	0	0	0	0
Diptera	Diptera Clistoabdominalis ancylus DQ337645 GBDP3203-07	1	1	1		1	1	1	1	0	1	1	1	1	0	1	1	1	1	1	1	1	1	1	0	1	1	1	1	0	1	1	1	1	1	0	0	0	0	0	0	0	0	0	0	0	0	0	0
Diptera	Diptera Clistoabdominalis ancylus DQ337646 GBDP3202-07	1	1	1		1	1	1	1	0	1	1	1	1	0	1	1	1	1	1	1	1	1	1	0	1	1	1	1	0	1	1	1	1	1	0	0	0	0	0	0	0	0	0	0	0	0	0	0
Diptera	Diptera Clistoabdominalis ancylus DQ337647 GBDP3201-07	1	1	1		1	1	0	0	0	1	1	1	0	0	1	1	1	1	1	1	1	0	0	0	1	1	1	0	0	1	1	1	1	1	0	0	0	0	0	0	0	0	0	0	0	0	0	0
Diptera	Diptera Clistoabdominalis ancylus DQ337648 GBDP3200-07	1	1	1		1	1	0	0	0	1	1	1	0	0	1	1	1	1	1	1	1	0	0	0	1	1	1	0	0	1	1	1	1	1	0	0	0	0	0	0	0	0	0	0	0	0	0	0
Diptera	Diptera Clistoabdominalis ancylus DQ337649 GBDP6501-09	1	1	1		1	1	1	1	0	1	1	1	1	0	1	1	1	1	1	1	1	1	1	0	1	1	1	1	0	1	1	1	1	1	0	0	0	0	0	0	0	0	0	0	0	0	0	0
Diptera	Diptera Clistoabdominalis ancylus DQ337650 GBDP6500-09	1	1	1		1	1	0	0	0	1	1	1	0	0	1	1	1	1	1	1	1	0	0	0	1	1	1	0	0	1	1	1	1	1	0	0	0	0	0	0	0	0	0	0	0	0	0	0
Diptera	Diptera Clistoabdominalis ancylus DQ337651 GBDP6499-09	1	1	1		1	1	1	1	0	1	1	1	1	0	1	1	1	1	1	1	1	1	1	0	1	1	1	1	0	1	1	1	1	1	0	0	0	0	0	0	0	0	0	0	0	0	0	0
Diptera	Diptera Clistoabdominalis ancylus DQ337652 GBDP6498-09	1	1	1		1	1	1	1	0	1	1	1	1	0	1	1	1	1	1	1	1	1	1	0	1	1	1	1	0	1	1	1	1	1	0	0	0	0	0	0	0	0	0	0	0	0	0	0
Diptera	Diptera Clistoabdominalis ancylus DQ337653 GBDP6497-09	1	1	1		1	1	1	1	0	1	1	1	1	0	1	1	1	1	1	1	1	1	1	0	1	1	1	1	0	1	1	1	1	1	0	0	0	0	0	0	0	0	0	0	0	0	0	0
Diptera	Diptera Clistoabdominalis ancylus DQ337654 GBDP3194-07	1	1	1		1	1	1	1	0	1	1	1	1	0	1	1	1	1	1	1	1	1	1	0	1	1	1	1	0	1	1	1	1	1	0	0	0	0	0	0	0	0	0	0	0	0	0	0
Diptera	Diptera Clistoabdominalis ancylus DQ337687 GBDP6489-09	1	0	1		1	1	1	1	0	0	0	0	0	0	1	1	0	0	0	0	1	1	1	0	0	0	0	0	0	0	0	0	0	0	0	0	0	0	0	0	0	0	0	0	0	0	0	0
Diptera	Diptera Clistoabdominalis beneficiens DQ337655 GBDP3193-07	1	1	1		1	1	1	1	0	1	1	1	1	0	1	1	1	1	0	1	1	1	1	0	1	1	1	1	0	1	1	1	1	0	0	0	0	0	0	0	0	0	0	0	0	0	0	0
Diptera	Diptera Clistoabdominalis beneficiens DQ337656 GBDP3192-07	1	1	1		1	1	1	1	0	1	1	1	1	0	1	1	1	1	0	1	1	1	1	0	1	1	1	1	0	1	1	1	1	0	0	0	0	0	0	0	0	0	0	0	0	0	0	0
Diptera	Diptera Clistoabdominalis beneficiens DQ337657 GBDP3191-07	1	1	1		1	1	1	1	0	1	1	1	1	0	1	1	1	1	0	1	1	1	1	0	1	1	1	1	0	1	1	1	1	0	0	0	0	0	0	0	0	0	0	0	0	0	0	0
Diptera	Diptera Clistoabdominalis colophus DQ337659 GBDP3189-07	1	1	1		1	1	0	0	0	1	1	1	0	0	1	1	1	1	1	1	1	0	0	0	1	1	1	0	0	1	1	1	1	1	0	0	0	0	0	0	0	0	0	0	0	0	0	0
Diptera	Diptera Clistoabdominalis colophus DQ337660 GBDP3188-07	1	1	1		1	1	0	0	0	1	1	1	0	0	1	1	1	1	1	1	1	0	0	0	1	1	1	0	0	1	1	1	1	1	0	0	0	0	0	0	0	0	0	0	0	0	0	0
Diptera	Diptera Clistoabdominalis colophus DQ337661 GBDP3187-07	0	0	1		0	0	0	0	0	0	1	1	0	0	0	0	1	1	1	0	0	0	0	0	0	1	1	0	0	0	0	1	1	1	0	0	0	0	0	0	0	0	0	0	0	0	0	0
Diptera	Diptera Clistoabdominalis condylostylus DQ337662 GBDP3186-07	1	1	1		1	1	1	1	0	1	1	1	1	1	1	1	1	1	1	1	1	1	1	0	1	1	1	1	1	1	1	1	1	1	0	0	0	0	0	0	0	0	0	0	0	0	0	0
Diptera	Diptera Clistoabdominalis condylostylus DQ337663 GBDP3185-07	1	1	1		1	1	1	1	0	1	1	1	1	1	1	1	1	1	1	1	1	1	1	0	1	1	1	1	1	1	1	1	1	1	0	0	0	0	0	0	0	0	0	0	0	0	0	0
Diptera	Diptera Clistoabdominalis digitatus DQ337665 GBDP3183-07	1	1	1		1	1	1	1	0	1	1	1	1	0	1	1	1	1	1	1	1	1	1	0	1	1	1	1	0	1	1	1	1	1	0	0	0	0	0	0	0	0	0	0	0	0	0	0
Diptera	Diptera Clistoabdominalis digitatus DQ337666 GBDP3182-07	1	1	1		1	1	1	1	0	1	1	1	1	1	1	1	1	1	0	1	1	1	1	0	1	1	1	1	1	1	1	1	1	0	0	0	0	0	0	0	0	0	0	0	0	0	0	0
Diptera	Diptera Clistoabdominalis digitatus DQ337667 GBDP6496-09	1	1	1		1	1	1	1	0	1	1	1	1	1	1	1	1	1	0	1	1	1	1	0	1	1	1	1	1	1	1	1	1	0	0	0	0	0	0	0	0	0	0	0	0	0	0	0
Diptera	Diptera Clistoabdominalis digitatus DQ337668 GBDP6495-09	1	1	1		1	1	1	1	0	1	1	1	1	1	1	1	1	1	0	1	1	1	1	0	1	1	1	1	1	1	1	1	1	0	0	0	0	0	0	0	0	0	0	0	0	0	0	0
Diptera	Diptera Clistoabdominalis digitatus DQ337669 GBDP6494-09	1	1	1		1	1	1	1	0	1	1	1	1	0	1	1	1	1	1	1	1	1	1	0	1	1	1	1	0	1	1	1	1	1	0	0	0	0	0	0	0	0	0	0	0	0	0	0
Diptera	Diptera Clistoabdominalis gremialis DQ337670 GBDP6493-09	1	1	1		1	1	1	1	0	1	1	1	1	0	1	1	1	1	1	1	1	1	1	0	1	1	1	1	0	1	1	1	1	1	0	0	0	0	0	0	0	0	0	0	0	0	0	0
Diptera	Diptera Clistoabdominalis gremialis DQ337671 GBDP6492-09	1	1	1		1	1	1	1	0	1	1	1	1	0	1	1	1	1	1	1	1	1	1	0	1	1	1	1	0	1	1	1	1	1	0	0	0	0	0	0	0	0	0	0	0	0	0	0
Diptera	Diptera Clistoabdominalis gremialis DQ337672 GBDP3176-07	1	1	1		1	1	1	1	0	1	1	1	1	0	1	1	1	1	1	1	1	1	1	0	1	1	1	1	0	1	1	1	1	1	0	0	0	0	0	0	0	0	0	0	0	0	0	0
Diptera	Diptera Clistoabdominalis gremialis DQ337673 GBDP3175-07	1	1	1		1	1	1	1	0	1	1	1	1	0	1	1	1	1	1	1	1	1	1	0	1	1	1	1	0	1	1	1	1	1	0	0	0	0	0	0	0	0	0	0	0	0	0	0
Diptera	Diptera Clistoabdominalis gremialis DQ337674 GBDP3174-07	1	1	1		1	1	1	1	0	1	1	1	1	0	1	1	1	1	1	1	1	1	1	0	1	1	1	1	0	1	1	1	1	1	0	0	0	0	0	0	0	0	0	0	0	0	0	0
Diptera	Diptera Clistoabdominalis helluo DQ337676 GBDP3172-07	1	1	1		1	1	1	1	0	1	1	1	1	0	1	1	1	1	1	1	1	1	1	0	1	1	1	1	0	1	1	1	1	1	0	0	0	0	0	0	0	0	0	0	0	0	0	0
Diptera	Diptera Clistoabdominalis helluo DQ337677 GBDP3171-07	1	1	1		1	1	1	1	0	1	1	1	1	0	1	1	1	1	1	1	1	1	1	0	1	1	1	1	0	1	1	1	1	1	0	0	0	0	0	0	0	0	0	0	0	0	0	0
Diptera	Diptera Clistoabdominalis helluo DQ337678 GBDP3170-07	1	1	1		1	1	1	1	0	1	1	1	1	0	1	1	1	1	1	1	1	1	1	0	1	1	1	1	0	1	1	1	1	1	0	0	0	0	0	0	0	0	0	0	0	0	0	0
Diptera	Diptera Clistoabdominalis helluo DQ337679 GBDP3169-07	1	1	1		1	1	1	1	0	1	1	1	1	0	1	1	1	1	1	1	1	1	1	0	1	1	1	1	0	1	1	1	1	1	0	0	0	0	0	0	0	0	0	0	0	0	0	0
Diptera	Diptera Clistoabdominalis koebelei DQ337680 GBDP3168-07	1	1	1		1	1	1	1	0	1	1	1	1	0	1	1	1	1	0	1	1	1	1	0	1	1	1	1	0	1	1	1	1	0	0	0	0	0	0	0	0	0	0	0	0	0	0	0
Diptera	Diptera Clistoabdominalis koebelei DQ337681 GBDP3167-07	1	1	1		1	1	1	0	0	1	1	1	1	0	1	1	1	1	0	1	1	1	0	0	1	1	1	1	0	1	1	1	1	0	0	0	0	0	0	0	0	0	0	0	0	0	0	0
Diptera	Diptera Clistoabdominalis koebelei DQ337682 GBDP3166-07	1	1	1		1	1	1	1	0	1	1	1	1	0	1	1	1	1	0	1	1	1	1	0	1	1	1	1	0	1	1	1	1	0	0	0	0	0	0	0	0	0	0	0	0	0	0	0
Diptera	Diptera Clistoabdominalis koebelei DQ337683 GBDP3165-07	1	1	1		1	1	1	1	0	1	1	1	1	0	1	1	1	1	0	1	1	1	1	0	1	1	1	1	0	1	1	1	1	0	0	0	0	0	0	0	0	0	0	0	0	0	0	0
Diptera	Diptera Clistoabdominalis tharra DQ337689 GBDP6487-09	1	1	1		1	1	1	1	0	1	1	1	1	0	1	1	1	1	0	1	1	1	1	0	1	1	1	1	0	1	1	1	1	0	0	0	0	0	0	0	0	0	0	0	0	0	0	0
Diptera	Diptera Clistoabdominalis tharra DQ337690 GBDP3158-07	1	1	1		1	1	1	1	0	1	1	1	1	0	1	1	1	1	0	1	1	1	1	0	1	1	1	1	0	1	1	1	1	0	0	0	0	0	0	0	0	0	0	0	0	0	0	0
Diptera	Diptera Clistoabdominalis trochanteratus DQ337686 GBDP6490-09	1	1	1		1	0	0	1	0	1	1	0	0	0	1	1	1	0	0	1	0	0	1	0	0	0	0	0	0	1	1	1	0	0	0	0	0	0	0	0	0	0	0	0	0	0	0	0
Diptera	Diptera Clistoabdominalis trochanteratus DQ337691 GBDP3157-07	1	1	1		1	1	1	1	0	1	1	1	1	0	1	1	1	1	0	1	1	1	1	0	1	1	1	1	0	1	1	1	1	0	0	0	0	0	0	0	0	0	0	0	0	0	0	0
Diptera	Diptera Clistoabdominalis trochanteratus DQ337692 GBDP3156-07	1	1	1		1	1	1	1	0	1	1	1	1	0	1	1	1	1	0	1	1	1	1	0	1	1	1	1	0	1	1	1	1	0	0	0	0	0	0	0	0	0	0	0	0	0	0	0
Diptera	Diptera Clistoabdominalis trochanteratus DQ337693 GBDP3155-07	1	1	1		1	1	1	1	0	1	1	1	1	0	1	1	1	1	0	1	1	1	1	0	1	1	1	1	0	1	1	1	1	0	0	0	0	0	0	0	0	0	0	0	0	0	0	0
Diptera	Diptera Clistoabdominalis trochanteratus DQ337694 GBDP3154-07	1	1	1		1	1	1	1	0	1	1	1	1	0	1	1	1	1	0	1	1	1	1	0	1	1	1	1	0	1	1	1	1	0	0	0	0	0	0	0	0	0	0	0	0	0	0	0
Diptera	Diptera Clistoabdominalis trochanteratus DQ337695 GBDP3153-07	1	0	1		1	0	0	0	0	1	1	0	0	0	1	1	0	0	0	0	0	0	0	0	0	0	0	0	0	0	1	0	0	0	0	0	0	0	0	0	0	0	0	0	0	0	0	0
Diptera	Diptera Coquillettidia perturbans mosq176-15 ACMC047-04	1	1	1		1	1	1	1	1	1	1	1	1	0	1	1	1	1	1	1	1	1	1	1	1	1	1	1	0	1	1	1	1	1	1	1	1	1	1	1	1	1	1	0	1	1	1	1
Diptera	Diptera Coquillettidia perturbans mosq176-18 ACMC049-04	1	1	1		1	1	1	1	1	1	1	1	1	0	1	1	1	1	1	1	1	1	1	1	1	1	1	1	0	1	1	1	1	1	1	1	1	1	1	1	1	1	1	0	1	1	1	1
Diptera	Diptera Coquillettidia perturbans mosq29.03 ACMC112-04	1	1	1		1	1	1	1	1	1	1	1	1	0	1	1	1	1	1	1	1	1	1	1	1	1	1	1	0	1	1	1	1	1	1	1	1	1	1	1	1	1	1	0	1	1	1	1
Diptera	Diptera Coquillettidia perturbans mosq37.03 ACMC136-04	1	1	1		1	1	1	1	1	1	1	1	1	0	1	1	1	1	1	1	1	1	1	1	1	1	1	1	0	1	1	1	1	1	1	1	1	1	1	1	1	1	1	0	1	1	1	1
Diptera	Diptera Coquillettidia perturbans mosq39.03 ACMC139-04	1	1	1		1	1	1	1	1	1	1	1	1	0	1	1	1	1	1	1	1	1	1	1	1	1	1	1	0	1	1	1	1	1	1	1	1	1	1	1	1	1	1	0	1	1	1	1
Diptera	Diptera Coquillettidia perturbans mosq40.03 ACMC141-04	1	1	1		1	1	1	1	1	1	1	1	1	0	1	1	1	1	1	1	1	1	1	1	1	1	1	1	0	1	1	1	1	1	1	1	1	1	1	1	1	1	1	0	1	1	1	1
Diptera	Diptera Coquillettidia perturbans mosq41.03 ACMC142-04	1	1	1		1	1	1	1	1	1	1	1	1	0	1	1	1	1	1	1	1	1	1	1	1	1	1	1	0	1	1	1	1	1	1	1	1	1	1	1	1	1	1	0	1	1	1	1
Diptera	Diptera Coquillettidia perturbans mosq42.03 ACMC143-04	1	1	1		1	1	1	1	1	1	1	1	1	0	1	1	1	1	1	1	1	1	1	1	1	1	1	1	0	1	1	1	1	1	1	1	1	1	1	1	1	1	1	0	1	1	1	1
Diptera	Diptera Coquillettidia perturbans mosq43.03 ACMC146-04	1	1	1		1	1	1	1	1	1	1	1	1	0	1	1	1	1	1	1	1	1	1	1	1	1	1	1	0	1	1	1	1	1	1	1	1	1	1	1	1	1	1	0	1	1	1	1
Diptera	Diptera Coquillettidia perturbans mosq44.03 ACMC148-04	1	1	1		1	1	1	1	1	1	1	1	1	0	1	1	1	1	1	1	1	1	1	1	1	1	1	1	0	1	1	1	1	1	1	1	1	1	1	1	1	1	1	0	1	1	1	1
Diptera	Diptera Coquillettidia perturbans mosqCq71 ACMC302-04	1	1	1		1	1	1	1	1	1	1	1	1	0	1	1	1	1	1	1	1	1	1	1	1	1	1	1	0	1	1	1	1	1	1	1	1	1	1	1	1	1	1	0	1	1	1	1
Diptera	Diptera Coquillettidia perturbans mosqCq72 ACMC303-04	1	1	1		1	1	1	1	1	1	1	1	1	0	1	1	1	1	1	1	1	1	1	1	1	1	1	1	0	1	1	1	1	1	1	1	1	1	1	1	1	1	1	0	1	1	1	1
Diptera	Diptera Coquillettidia perturbans mosqCq73 ACMC304-04	1	1	1		1	1	1	1	1	1	1	1	1	0	1	1	1	1	1	1	1	1	1	1	1	1	1	1	0	1	1	1	1	1	1	1	1	1	1	1	1	1	1	0	1	1	1	1
Diptera	Diptera Coquillettidia perturbans mosqCq74 ACMC305-04	1	1	1		1	1	1	1	1	1	1	1	1	0	1	1	1	1	1	1	1	1	1	1	1	1	1	1	0	1	1	1	1	1	1	1	1	1	1	1	1	1	1	0	1	1	1	1
Diptera	Diptera Coquillettidia perturbans mosqCq75 ACMC306-04	1	1	1		1	1	1	1	1	1	1	1	1	0	1	1	1	1	1	1	1	1	1	1	1	1	1	1	0	1	1	1	1	1	1	1	1	1	1	1	1	1	1	0	1	1	1	1
Diptera	Diptera Coquillettidia perturbans mosqCq77 ACMC307-04	1	1	1		1	1	1	1	1	1	1	1	1	0	1	1	1	1	1	1	1	1	1	1	1	1	1	1	0	1	1	1	1	1	1	1	1	1	1	1	1	1	1	0	1	1	1	1
Diptera	Diptera Coquillettidia perturbans mosqCq78 ACMC308-04	1	1	1		1	1	1	1	1	1	1	1	1	0	1	1	1	1	1	1	1	1	1	1	1	1	1	1	0	1	1	1	1	1	1	1	1	1	1	1	1	1	1	0	1	1	1	1
Diptera	Diptera Coquillettidia perturbans mosqCq79 ACMC309-04	1	1	1		1	1	1	1	1	1	1	1	1	0	1	1	1	1	1	1	1	1	1	1	1	1	1	1	0	1	1	1	1	1	1	1	1	1	1	1	1	1	1	0	1	1	1	1
Diptera	Diptera Coquillettidia perturbans mosqF-3 ACMC206-04	1	1	1		1	1	1	1	1	1	1	1	1	0	1	1	1	1	1	1	1	1	1	1	1	1	1	1	0	1	1	1	1	1	1	1	1	1	1	1	1	1	1	0	1	1	1	1
Diptera	Diptera Ctenosciara japonica AB284392 GBDP3842-07	1	1	1		1	1	1	1	0	1	1	1	1	0	1	1	1	1	0	1	1	1	1	0	1	1	1	1	0	1	1	1	1	0	1	1	1	1	0	1	1	1	1	1	1	1	1	1
Diptera	Diptera Ctenosciara japonica AB284393 GBDP3841-07	1	1	1		1	1	1	1	0	1	1	1	1	0	1	1	1	1	0	1	1	1	1	0	1	1	1	1	0	1	1	1	1	0	1	1	1	1	0	1	1	1	1	1	1	1	1	1
Diptera	Diptera Ctenosciara japonica AB284394 GBDP3840-07	1	1	1		1	1	1	1	0	1	1	1	1	0	1	1	1	1	0	1	1	1	1	0	1	1	1	1	0	1	1	1	1	0	1	1	1	1	0	1	1	1	1	1	1	1	1	1
Diptera	Diptera Ctenosciara japonica AB284395 GBDP3839-07	1	1	1		1	1	1	1	0	1	1	1	1	0	1	1	1	1	0	1	1	1	1	0	1	1	1	1	0	1	1	1	1	0	1	1	1	1	0	1	1	1	1	1	1	1	1	1
Diptera	Diptera Ctenosciara japonica AB284396 GBDP3838-07	1	1	1		1	1	1	1	0	1	1	1	1	0	1	1	1	1	0	1	1	1	1	0	1	1	1	1	0	1	1	1	1	0	1	1	1	1	0	1	1	1	1	1	1	1	1	1
Diptera	Diptera Ctenosciara japonica AB284397 GBDP3837-07	1	1	1		1	1	1	1	0	1	1	1	1	0	1	1	1	1	0	1	1	1	1	0	1	1	1	1	0	1	1	1	1	0	1	1	1	1	0	1	1	1	1	1	1	1	1	1
Diptera	Diptera Culex pipiens AM403476 GBDP0965-06	1	1	1		0	0	0	0	0	1	0	0	0	0	0	0	0	0	0	0	0	0	0	0	1	0	0	0	0	0	0	0	0	0	1	0	0	0	0	0	0	1	1	0	0	0	0	0
Diptera	Diptera Culex pipiens AM403492 GBDP0967-06	0	0	1		0	0	0	0	0	0	0	0	0	0	0	0	0	0	0	0	0	0	0	0	0	0	0	0	0	0	0	0	0	0	1	0	0	0	0	0	0	1	1	0	0	0	0	0
Diptera	Diptera Culex pipiens FM177757 GBDP4839-08	1	1	1		0	0	0	0	0	1	0	0	0	0	0	0	0	0	0	0	0	0	0	0	1	0	0	0	0	0	0	0	0	0	1	0	0	0	0	0	0	1	1	0	0	0	0	0
Diptera	Diptera Culex pipiens mosq174-12 ACMC044-04	1	1	1		0	0	0	0	0	1	0	0	0	0	0	0	0	0	0	0	0	0	0	0	1	0	0	0	0	0	0	0	0	0	1	0	0	0	0	0	0	1	1	0	0	0	0	0
Diptera	Diptera Culex pipiens mosq174-9 ACMC045-04	1	1	1		0	0	0	0	0	1	0	0	0	0	0	0	0	0	0	0	0	0	0	0	1	0	0	0	0	0	0	0	0	0	1	0	0	0	0	0	0	1	1	0	0	0	0	0
Diptera	Diptera Culex pipiens mosq281-11ab ACMC101-04	1	1	1		0	0	0	0	0	1	0	0	0	0	0	0	0	0	0	0	0	0	0	0	1	0	0	0	0	0	0	0	0	0	1	0	0	0	0	0	0	1	1	0	0	0	0	0
Diptera	Diptera Culex pipiens mosqPP10 ACMC229-04	1	1	1		0	0	0	0	0	1	0	0	0	0	0	0	0	0	0	0	0	0	0	0	1	0	0	0	0	0	0	0	0	0	1	0	0	0	0	0	0	1	1	0	0	0	0	0
Diptera	Diptera Culex pipiens mosqPP2 ACMC230-04	1	1	1		0	0	0	0	0	1	0	0	0	0	0	0	0	0	0	0	0	0	0	0	1	0	0	0	0	0	0	0	0	0	1	0	0	0	0	0	0	1	1	0	0	0	0	0
Diptera	Diptera Culex pipiens mosqPP3 ACMC231-04	1	1	1		0	0	0	0	0	1	0	0	0	0	0	0	0	0	0	0	0	0	0	0	1	0	0	0	0	0	0	0	0	0	1	0	0	0	0	0	0	1	1	0	0	0	0	0
Diptera	Diptera Culex pipiens mosqPP4 ACMC232-04	1	1	1		1	1	0	0	0	1	0	0	0	0	1	1	1	1	0	1	1	0	0	0	1	0	0	0	0	1	1	1	1	0	1	0	0	0	0	0	0	1	1	0	0	0	0	0
Diptera	Diptera Culex pipiens mosqPP5 ACMC233-04	1	1	1		0	0	0	0	0	1	0	0	0	0	0	0	0	0	0	0	0	0	0	0	1	0	0	0	0	0	0	0	0	0	1	0	0	0	0	0	0	1	1	0	0	0	0	0
Diptera	Diptera Culex pipiens mosqPP6 ACMC234-04	1	1	1		0	0	0	0	0	1	0	0	0	0	0	0	0	0	0	0	0	0	0	0	1	0	0	0	0	0	0	0	0	0	1	0	0	0	0	0	0	1	1	0	0	0	0	0
Diptera	Diptera Culex pipiens mosqPP7 ACMC235-04	1	1	1		0	0	0	0	0	1	0	0	0	0	0	0	0	0	0	0	0	0	0	0	1	0	0	0	0	0	0	0	0	0	1	0	0	0	0	0	0	1	1	0	0	0	0	0
Diptera	Diptera Culex pipiens mosqPP9 ACMC236-04	1	1	1		1	1	0	0	0	1	0	0	0	0	1	1	1	1	0	1	1	0	0	0	1	0	0	0	0	1	1	1	1	0	1	0	0	0	0	0	0	1	1	0	0	0	0	0
Diptera	Diptera Culex quinquefasciatus FJ210901 GBDP5700-09	0	0	1		0	0	0	0	0	0	0	0	0	0	0	0	0	0	0	0	0	0	0	0	0	0	0	0	0	0	0	0	0	0	1	0	0	0	0	0	0	1	1	0	0	0	0	0
Diptera	Diptera Culex quinquefasciatus FJ210909 GBDP5692-09	1	1	1		0	0	0	0	0	1	1	1	1	0	0	0	0	0	0	0	0	0	0	0	1	1	1	1	0	0	0	0	0	0	1	0	0	0	0	0	0	1	1	0	0	0	0	0
Diptera	Diptera Culex quinquefasciatus FJ210910 GBDP5691-09	1	1	1		0	0	0	0	0	1	1	1	1	0	0	0	0	0	0	0	0	0	0	0	1	1	1	1	0	0	0	0	0	0	1	0	0	0	0	0	0	1	1	0	0	0	0	0
Diptera	Diptera Culex quinquefasciatus FM177756 GBDP4840-08	1	1	1		0	0	0	0	0	1	1	1	1	0	0	0	0	0	0	0	0	0	0	0	1	1	1	1	0	0	0	0	0	0	1	0	0	0	0	0	0	1	1	0	0	0	0	0
Diptera	Diptera Culex restuans mosq176-50 ACMC051-04	1	1	1		1	1	1	0	0	1	1	1	1	0	1	1	1	1	0	1	1	1	0	0	1	1	1	1	0	1	1	1	1	0	1	0	0	0	0	0	0	1	1	0	0	0	0	0
Diptera	Diptera Culex restuans mosq281-37 ACMC106-04	1	1	1		1	1	1	0	0	1	1	1	1	0	1	1	1	1	0	1	1	1	0	0	1	1	1	1	0	1	1	1	1	0	1	0	0	0	0	0	0	1	1	0	0	0	0	0
Diptera	Diptera Culex restuans mosqRN19 ACMC245-04	1	1	1		1	1	1	0	0	1	1	1	1	0	1	1	1	1	0	1	1	1	0	0	1	1	1	1	0	1	1	1	1	0	1	0	0	0	0	0	0	1	1	0	0	0	0	0
Diptera	Diptera Culex restuans mosqRN20 ACMC246-04	1	1	1		1	1	1	0	0	1	1	1	1	0	1	1	1	1	0	1	1	1	0	0	1	1	1	1	0	1	1	1	1	0	1	0	0	0	0	0	0	1	1	0	0	0	0	0
Diptera	Diptera Culex restuans mosqRN22 ACMC247-04	1	1	1		1	1	1	0	0	1	1	1	1	0	1	1	1	1	0	1	0	1	0	0	1	1	1	1	0	1	1	1	1	0	1	0	0	0	0	0	0	1	1	0	0	0	0	0
Diptera	Diptera Culex restuans mosqRN23 ACMC248-04	1	1	1		1	1	1	0	0	1	1	1	1	0	1	1	1	1	0	1	1	1	0	0	1	1	1	1	0	1	1	1	1	0	1	0	0	0	0	0	0	1	1	0	0	0	0	0
Diptera	Diptera Culex restuans mosqRN24 ACMC249-04	1	1	1		1	1	1	0	0	1	1	1	1	0	1	1	1	1	0	1	1	1	0	0	1	1	1	1	0	1	1	1	1	0	1	0	0	0	0	0	0	1	1	0	0	0	0	0
Diptera	Diptera Culex restuans mosqRN25 ACMC250-04	1	1	1		1	1	1	0	0	1	1	1	1	0	1	1	1	1	0	1	1	1	0	0	1	1	1	1	0	1	1	1	1	0	1	0	0	0	0	0	0	1	1	0	0	0	0	0
Diptera	Diptera Culex restuans mosqRN26 ACMC251-04	1	1	1		1	1	1	0	0	1	1	1	1	0	1	1	1	1	0	1	1	1	0	0	1	1	1	1	0	1	1	1	1	0	1	0	0	0	0	0	0	1	1	0	0	0	0	0
Diptera	Diptera Culex restuans mosqRN27 ACMC252-04	1	1	1		1	1	1	0	0	1	1	1	1	0	1	1	1	1	0	1	1	1	0	0	1	1	1	1	0	1	1	1	1	0	1	0	0	0	0	0	0	1	1	0	0	0	0	0
Diptera	Diptera Culex restuans mosqRN28 ACMC253-04	1	1	1		1	1	1	0	0	1	1	1	1	0	1	1	1	1	0	1	1	1	0	0	1	1	1	1	0	1	1	1	1	0	1	0	0	0	0	0	0	1	1	0	0	0	0	0
Diptera	Diptera Culex restuans mosqRN29 ACMC254-04	1	1	1		1	1	1	0	0	1	1	1	1	0	1	1	1	1	0	1	1	1	0	0	1	1	1	1	0	1	1	1	1	0	1	0	0	0	0	0	0	1	1	0	0	0	0	0
Diptera	Diptera Culex salinarius mosq191-29ab ACMC077-04	1	1	1		1	1	1	0	0	1	1	1	1	0	1	1	1	1	0	1	1	1	0	0	1	1	1	1	0	1	1	1	1	0	1	0	0	0	0	0	0	1	1	0	0	0	0	0
Diptera	Diptera Culex salinarius mosqSN37 ACMC268-04	1	1	1		1	1	1	0	0	1	1	1	1	0	1	1	1	1	0	1	1	1	0	0	1	1	1	1	0	1	1	1	1	0	1	0	0	0	0	0	0	1	1	0	0	0	0	0
Diptera	Diptera Culex salinarius mosqSN38 ACMC269-04	1	1	1		1	1	1	0	0	1	1	1	1	0	1	1	1	1	0	1	1	1	0	0	1	1	1	1	0	1	1	1	1	0	1	0	0	0	0	0	0	1	1	0	0	0	0	0
Diptera	Diptera Culex territans mosq184-42 ACMC066-04	1	1	1		1	1	1	1	0	1	1	1	1	0	1	1	1	1	0	1	1	1	1	0	1	1	1	1	0	1	1	1	1	0	1	0	0	0	0	0	0	1	1	0	0	0	0	0
Diptera	Diptera Culex territans mosqTT40 ACMC282-04	1	1	1		1	1	1	1	0	1	1	1	1	0	1	1	1	1	0	1	1	1	1	0	1	1	1	1	0	1	1	1	1	0	1	0	0	0	0	0	0	1	1	0	0	0	0	0
Diptera	Diptera Culex territans mosqTT41 ACMC283-04	1	1	1		1	1	1	1	0	1	1	1	1	0	1	1	1	1	0	1	1	1	1	0	1	1	1	1	0	1	1	1	1	0	1	0	0	0	0	0	0	1	1	0	0	0	0	0
Diptera	Diptera Culex theileri FJ210898 GBDP5703-09	1	1	1		1	1	1	1	0	1	1	1	1	0	1	1	1	1	0	1	1	1	1	0	1	1	1	1	0	1	1	1	1	0	1	0	0	0	0	0	0	1	1	0	0	0	0	0
Diptera	Diptera Culex theileri FJ210899 GBDP5702-09	1	1	1		1	1	1	1	0	1	1	1	1	0	1	1	1	1	0	1	1	1	1	0	1	1	1	1	0	1	1	1	1	0	1	0	0	0	0	0	0	1	1	0	0	0	0	0
Diptera	Diptera Culex theileri FJ210900 GBDP5701-09	1	1	1		1	1	1	1	0	1	1	1	1	0	1	1	1	1	0	1	1	1	1	0	1	1	1	1	0	1	1	1	1	0	1	0	0	0	0	0	0	1	1	0	0	0	0	0
Diptera	Diptera Culicoides arakawae AB360972 GBDP4727-08	1	1	0		1	1	1	1	0	1	1	1	1	1	1	1	1	1	0	1	1	1	1	0	1	1	1	1	1	1	1	1	1	0	0	0	0	0	0	1	0	0	0	0	0	0	0	0
Diptera	Diptera Culicoides arakawae AB360973 GBDP4726-08	1	1	0		1	1	1	1	0	1	1	1	1	1	1	1	1	1	0	1	1	1	1	0	1	1	1	1	1	1	1	1	1	0	0	0	0	0	0	1	0	0	0	0	0	0	0	0
Diptera	Diptera Culicoides arakawae AB360974 GBDP4725-08	1	1	0		1	1	1	1	0	1	1	1	1	1	1	1	1	1	0	1	1	1	1	0	1	1	1	1	1	1	1	1	1	0	0	0	0	0	0	1	0	0	0	0	0	0	0	0
Diptera	Diptera Culicoides arakawae AB360975 GBDP4724-08	1	1	0		1	1	1	1	0	1	1	1	1	1	1	1	1	1	0	1	1	1	1	0	1	1	1	1	1	1	1	1	1	0	0	0	0	0	0	1	0	0	0	0	0	0	0	0
Diptera	Diptera Culicoides arakawae AB361004 GBDP4674-08	1	1	0		1	1	1	1	0	1	1	1	1	1	1	1	1	1	0	1	1	1	1	0	1	1	1	1	1	1	1	1	1	0	0	0	0	0	0	1	0	0	0	0	0	0	0	0
Diptera	Diptera Culicoides arakawae NC 009809 GBDP4695-08	1	1	0		1	1	1	1	0	1	1	1	1	1	1	1	1	1	0	1	1	1	1	0	1	1	1	1	1	1	1	1	1	0	0	0	0	0	0	1	0	0	0	0	0	0	0	0
Diptera	Diptera Culicoides wadai AB360996 GBDP4704-08	1	1	0		1	1	1	1	0	1	1	1	1	0	1	1	1	1	0	1	1	1	1	0	1	1	1	1	0	1	1	1	1	0	0	0	0	0	0	1	0	0	0	0	0	0	0	0
Diptera	Diptera Culicoides wadai AB360997 GBDP4703-08	1	1	0		1	1	1	1	0	1	1	1	1	0	1	1	1	1	0	1	1	1	1	0	1	1	1	1	0	1	1	1	1	0	0	0	0	0	0	1	0	0	0	0	0	0	0	0
Diptera	Diptera Culicoides wadai AB361005 GBDP4673-08	1	1	0		1	1	1	1	0	1	1	1	1	0	1	1	1	1	0	1	1	1	1	0	1	1	1	1	0	1	1	1	1	0	0	0	0	0	0	1	0	0	0	0	0	0	0	0
Diptera	Diptera Culiseta inornata mosq179-66 ACMC054-04	1	1	0		1	1	1	1	0	1	1	1	1	0	1	1	1	1	0	1	1	1	1	0	1	1	1	1	0	1	1	1	1	0	0	0	0	0	0	0	0	0	0	0	0	0	0	0
Diptera	Diptera Culiseta inornata mosq185-15 ACMC073-04	1	1	0		1	1	1	1	0	1	1	1	1	0	1	1	1	1	0	1	1	1	1	0	1	1	1	1	0	1	1	1	1	0	0	0	0	0	0	0	0	0	0	0	0	0	0	0
[truncated: 13,951 more rows]
[truncated: 1 more columns]

## Sheet: summary
	BM	BCM	NJT		BM	BM	BM	BM	BM	BM	BM	BM	BM	BM	BM	BM	BM	BM	BM	BCM	BCM	BCM	BCM	BCM	BCM	BCM	BCM	BCM	BCM	BCM	BCM	BCM	BCM	BCM	NJT	NJT	NJT	NJT	NJT	NJT	NJT	NJT	NJT	NJT	NJT	NJT	NJT	NJT	NJT
proportion of correct ID	550-658bp	550-658bp	550-658bp		MB1_220bp	MB1_164bp	MB1_110bp	MB1_55bp	MB1_22bp	MB2_219bp	MB2_164bp	MB2_110bp	MB2_55bp	MB2_22bp	MB3_219bp	MB3_164bp	MB3_110bp	MB3_55bp	MB3_22bp	MB1_220bp	MB1_164bp	MB2_110bp	MB1_55bp	MB1_22bp	MB2_219bp	MB2_164bp	MB2_110bp	MB2_55bp	MB2_22bp	MB3_219bp	MB3_164bp	MB3_110bp	MB3_55bp	MB3_22bp	MB1_220bp	MB1_164bp	MB1_110bp	MB1_55bp	MB1_22bp	MB2_219bp	MB2_164bp	MB2_110bp	MB2_55bp	MB2_22bp	MB3_219bp	MB3_164bp	MB3_110bp	MB3_55bp	MB3_22bp
Coleoptera	0.898089	0.883758	0.671975		0.805732	0.785032	0.742038	0.530255	0.152866	0.863057	0.850318	0.840764	0.77707	0.234076	0.86465	0.869427	0.828025	0.710191	0.441083	0.794586	0.767516	0.732484	0.522293	0.152866	0.848726	0.83121	0.829618	0.773885	0.232484	0.855096	0.85828	0.824841	0.707006	0.441083	0.593949	0.361465	0.361465	0.232484	0.0907643	0.576433	0.665605	0.671975	0.257962	0.0286624	0.598726	0.538217	0.305732	0.167197	0.0748408
Diptera	0.945225	0.944054	0.4897		0.889279	0.855103	0.823736	0.515918	0.0334738	0.908708	0.891386	0.875702	0.764513	0.100655	0.919944	0.91339	0.894897	0.837079	0.184691	0.888811	0.854635	0.823736	0.515918	0.0334738	0.907537	0.889981	0.875234	0.764513	0.100655	0.918539	0.912453	0.894663	0.837079	0.184691	0.314139	0.162453	0.125702	0.0393258	0.0138109	0.349251	0.387875	0.344101	0.100655	0.00632022	0.340122	0.216994	0.108848	0.0873127	0.01147
Hemiptera	0.977802	0.977802	0.550499		0.945616	0.826859	0.768036	0.568257	0.158713	0.965594	0.962264	0.936737	0.628191	0.234184	0.961154	0.956715	0.943396	0.840178	0.235294	0.944506	0.826859	0.768036	0.567148	0.158713	0.964484	0.961154	0.936737	0.628191	0.234184	0.961154	0.956715	0.943396	0.837958	0.235294	0.251942	0.209767	0.166482	0.127636	0.0721421	0.238624	0.254162	0.194229	0.146504	0.054384	0.227525	0.254162	0.218646	0.1798	0.0832408
Hymenoptera	0.955491	0.950169	0.814707		0.872279	0.830672	0.747944	0.460087	0.0367683	0.846638	0.835994	0.81374	0.669086	0.0507983	0.85583	0.840348	0.801645	0.65941	0.319787	0.871795	0.830189	0.747944	0.460087	0.0367683	0.846638	0.835994	0.81374	0.669086	0.0507983	0.85583	0.840348	0.801645	0.65941	0.319787	0.77552	0.656991	0.490566	0.459603	0.0459603	0.521529	0.522496	0.599903	0.301403	0.0953072	0.780358	0.788099	0.379777	0.211418	0.149492
Lepidoptera	0.944437	0.944041	0.704896		0.878316	0.848357	0.775637	0.567243	0.0285073	0.911575	0.902468	0.873169	0.715587	0.113765	0.904316	0.895737	0.862611	0.78118	0.233602	0.876864	0.846113	0.774185	0.566187	0.0285073	0.909199	0.900488	0.871981	0.714927	0.113765	0.903128	0.894285	0.861027	0.781048	0.233602	0.446747	0.361093	0.291276	0.107034	0.00197968	0.518543	0.465884	0.480269	0.180546	0.0176851	0.538472	0.484229	0.375478	0.218952	0.0339184
Orthoptera	0.947277	0.946906	0.71349		0.883787	0.851856	0.773762	0.560767	0.0267327	0.916832	0.908416	0.879579	0.72302	0.109035	0.909901	0.901856	0.869307	0.785149	0.227599	0.882426	0.849752	0.772401	0.559777	0.0267327	0.914604	0.906559	0.878465	0.722401	0.109035	0.908787	0.900495	0.867822	0.785025	0.227599	0.469554	0.38453	0.323515	0.104208	0.00235149	0.541955	0.492822	0.508416	0.20854	0.0193069	0.557426	0.506807	0.404579	0.241832	0.0665842
mean	0.94758	0.945824	0.655819		0.884186	0.845937	0.78223	0.534926	0.0422624	0.906195	0.895222	0.871708	0.723915	0.111237	0.906697	0.898796	0.869952	0.782919	0.236895	0.882807	0.843993	0.781164	0.534048	0.0422624	0.904126	0.89309	0.870579	0.723476	0.111174	0.90538	0.897417	0.869012	0.782606	0.236895	0.460183	0.349574	0.284801	0.139265	0.0184976	0.471909	0.461876	0.464949	0.190118	0.0280286	0.511099	0.452596	0.30775	0.190055	0.0638325
SD	0.0260452	0.0308821	0.118246		0.0446763	0.0261687	0.0289308	0.0419498	0.0643746	0.0423847	0.0451448	0.0414923	0.056545	0.0759895	0.0385054	0.0395624	0.0498573	0.0715241	0.0930288	0.0480493	0.0321458	0.0310108	0.0417132	0.0643746	0.0446688	0.0485478	0.0431718	0.0558025	0.0755988	0.0403408	0.0411582	0.0503474	0.0716074	0.0930288	0.190221	0.173384	0.133153	0.151338	0.0378586	0.133213	0.13764	0.173825	0.0732413	0.0328597	0.196278	0.208725	0.115048	0.0547087	0.0474489
