# Supplementary material for: Comparative performances of DNA barcoding across insect orders
Source: BMC Bioinformatics. 2010 Apr 27;11:206. doi: 10.1186/1471-2105-11-206 (PMC2885370; doi:10.1186/1471-2105-11-206)
Supplement: Additional file 2 — Summary of simulations on Dataset B. [file 1471-2105-11-206-S2.XLS]

## Sheet: datasetB
ASB: All Species Barcodes. FB: full DNA barcode (>550bp). 1= corret ID, 0=incorrect/ambiguous ID	ASB
	FB>550bp
Coleoptera Acalles longus EU286458 GBCL4243 09	0
Coleoptera Acalles longus EU286499 GBCL4202 09	1
Coleoptera Acalles longus EU286501 GBCL4200 09	1
Coleoptera Carabus albrechti AB095194 GBCL0082 06	0
Coleoptera Carabus albrechti AB095195 GBCL0083 06	0
Coleoptera Carabus albrechti AB095196 GBCL0084 06	0
Coleoptera Carabus albrechti AB095197 GBCL0085 06	0
Coleoptera Carabus albrechti AB095198 GBCL0086 06	0
Coleoptera Carabus albrechti AB095199 GBCL0087 06	0
Coleoptera Carabus albrechti AB095200 GBCL0088 06	0
Coleoptera Carabus albrechti AB095201 GBCL0089 06	0
Coleoptera Carabus albrechti AB095202 GBCL0090 06	0
Coleoptera Carabus albrechti AB095203 GBCL0091 06	0
Coleoptera Carabus albrechti AB095204 GBCL0092 06	0
Coleoptera Carabus albrechti AB095205 GBCL0093 06	0
Coleoptera Carabus albrechti AB095206 GBCL0094 06	0
Coleoptera Carabus albrechti AB095208 GBCL0096 06	0
Coleoptera Carabus albrechti AB095209 GBCL0097 06	0
Coleoptera Carabus albrechti AB095210 GBCL0098 06	0
Coleoptera Carabus albrechti AB095211 GBCL0099 06	0
Coleoptera Carabus albrechti AB095212 GBCL0100 06	0
Coleoptera Carabus albrechti AB095213 GBCL0101 06	0
Coleoptera Carabus albrechti AB095214 GBCL0102 06	0
Coleoptera Carabus albrechti AB095215 GBCL0103 06	0
Coleoptera Carabus albrechti AB095216 GBCL0104 06	0
Coleoptera Carabus albrechti AB095217 GBCL0105 06	0
Coleoptera Carabus albrechti AB095218 GBCL0106 06	0
Coleoptera Carabus albrechti AB095219 GBCL0107 06	0
Coleoptera Carabus albrechti AB095220 GBCL0108 06	0
Coleoptera Carabus albrechti AB095221 GBCL0109 06	0
Coleoptera Carabus albrechti AB095222 GBCL0110 06	0
Coleoptera Carabus albrechti AB095223 GBCL0111 06	0
Coleoptera Carabus albrechti AB095226 GBCL0114 06	0
Coleoptera Carabus albrechti AB095234 GBCL0122 06	0
Coleoptera Carabus albrechti AB095235 GBCL0123 06	0
Coleoptera Carabus albrechti AB095236 GBCL0124 06	0
Coleoptera Carabus albrechti AB095237 GBCL0125 06	0
Coleoptera Carabus albrechti AB095246 GBCL0134 06	0
Coleoptera Carabus albrechti AB095247 GBCL0135 06	0
Coleoptera Carabus albrechti AB095248 GBCL0136 06	0
Coleoptera Carabus albrechti AB095249 GBCL0137 06	0
Coleoptera Carabus albrechti AB095250 GBCL0138 06	0
Coleoptera Carabus albrechti AB095251 GBCL0139 06	0
Coleoptera Carabus albrechti AB095252 GBCL0140 06	0
Coleoptera Carabus albrechti AB095253 GBCL0141 06	0
Coleoptera Carabus albrechti AB095254 GBCL0142 06	0
Coleoptera Carabus albrechti AB095255 GBCL0143 06	0
Coleoptera Carabus albrechti AB095256 GBCL0144 06	0
Coleoptera Carabus albrechti AB095257 GBCL0145 06	0
Coleoptera Carabus albrechti AB095258 GBCL0146 06	0
Coleoptera Carabus albrechti AB095259 GBCL0147 06	0
Coleoptera Carabus albrechti AB095260 GBCL0148 06	0
Coleoptera Carabus arboreus AB047562 GBCL0062 06	0
Coleoptera Carabus arboreus AB047563 GBCL0063 06	0
Coleoptera Carabus arboreus AB047564 GBCL0064 06	0
Coleoptera Carabus arboreus AB047565 GBCL0065 06	0
Coleoptera Carabus kimurai AB095231 GBCL0119 06	0
Coleoptera Carabus kimurai AB095232 GBCL0120 06	0
Coleoptera Carabus kimurai AB095233 GBCL0121 06	0
Coleoptera Carabus kyushuensis AB047573 GBCL0073 06	0
Coleoptera Carabus kyushuensis AB047574 GBCL0074 06	0
Coleoptera Carabus kyushuensis AB047575 GBCL0075 06	0
Coleoptera Carabus kyushuensis AB047576 GBCL0076 06	0
Coleoptera Carabus kyushuensis AB047577 GBCL0077 06	0
Coleoptera Carabus kyushuensis AB047578 GBCL0078 06	0
Coleoptera Carabus kyushuensis AB047579 GBCL0079 06	0
Coleoptera Carabus lewisianus AB095207 GBCL0095 06	0
Coleoptera Carabus lewisianus AB095224 GBCL0112 06	0
Coleoptera Carabus lewisianus AB095225 GBCL0113 06	0
Coleoptera Carabus lewisianus AB095227 GBCL0115 06	0
Coleoptera Carabus lewisianus AB095228 GBCL0116 06	0
Coleoptera Carabus lewisianus AB095229 GBCL0117 06	0
Coleoptera Carabus lewisianus AB095230 GBCL0118 06	0
Coleoptera Carabus procerulus AB047566 GBCL0066 06	0
Coleoptera Carabus procerulus AB047567 GBCL0067 06	0
Coleoptera Carabus procerulus AB047568 GBCL0068 06	0
Coleoptera Carabus yamato AB095238 GBCL0126 06	0
Coleoptera Carabus yamato AB095239 GBCL0127 06	0
Coleoptera Carabus yamato AB095240 GBCL0128 06	0
Coleoptera Carabus yamato AB095241 GBCL0129 06	0
Coleoptera Carabus yamato AB095242 GBCL0130 06	0
Coleoptera Carabus yamato AB095243 GBCL0131 06	0
Coleoptera Carabus yamato AB095244 GBCL0132 06	0
Coleoptera Carabus yamato AB095245 GBCL0133 06	0
Coleoptera Cryptalaus larvatus FJ472603 GBCL4126 09	1
Coleoptera Cryptalaus larvatus FJ472604 GBCL4125 09	1
Coleoptera Cryptalaus larvatus FJ472605 GBCL4124 09	1
Coleoptera Cryptalaus larvatus FJ472606 GBCL4123 09	1
Coleoptera Cryptalaus larvatus FJ472607 GBCL4122 09	1
Coleoptera Cychrus aeneus AB109830 GBCL0177 06	1
Coleoptera Cychrus aeneus AB109831 GBCL0178 06	1
Coleoptera Cychrus aeneus AB109832 GBCL0179 06	1
Coleoptera Cychrus aeneus AB109833 GBCL0180 06	1
Coleoptera Cychrus aeneus AB109834 GBCL0181 06	1
Coleoptera Cychrus aeneus AB109835 GBCL0182 06	1
Coleoptera Cychrus morawitzi AB109826 GBCL0173 06	1
Coleoptera Cychrus morawitzi AB109827 GBCL0174 06	1
Coleoptera Cychrus morawitzi AB109828 GBCL0175 06	1
Coleoptera Cychrus stoetzneri AB109849 GBCL0196 06	1
Coleoptera Cychrus stoetzneri AB109850 GBCL0197 06	1
Coleoptera Cychrus stoetzneri AB109851 GBCL0198 06	1
Coleoptera Cychrus stoetzneri AB109852 GBCL0199 06	1
Coleoptera Cychrus thibetanus AB109841 GBCL0188 06	1
Coleoptera Cychrus thibetanus AB109842 GBCL0189 06	1
Coleoptera Cychrus thibetanus AB109843 GBCL0190 06	1
Coleoptera Diabrotica barberi EU498290 GBCL3673 08	1
Coleoptera Diabrotica barberi EU498291 GBCL3672 08	1
Coleoptera Diabrotica barberi EU498292 GBCL3671 08	1
Coleoptera Diabrotica barberi EU498293 GBCL3670 08	1
Coleoptera Diabrotica barberi EU498294 GBCL3669 08	1
Coleoptera Diabrotica barberi EU498295 GBCL3668 08	1
Coleoptera Diabrotica barberi EU498296 GBCL3667 08	1
Coleoptera Diabrotica barberi EU498297 GBCL3666 08	1
Coleoptera Diabrotica barberi EU498298 GBCL3665 08	1
Coleoptera Diabrotica barberi EU498299 GBCL3664 08	1
Coleoptera Diabrotica barberi EU498300 GBCL3663 08	1
Coleoptera Diabrotica barberi EU498303 GBCL3660 08	1
Coleoptera Diabrotica barberi EU498304 GBCL3659 08	1
Coleoptera Diabrotica barberi EU498305 GBCL3658 08	1
Coleoptera Diabrotica barberi EU498306 GBCL3657 08	1
Coleoptera Diabrotica speciosa FJ039867 GBCL4371 09	1
Coleoptera Diabrotica speciosa FJ039868 GBCL4370 09	1
Coleoptera Diabrotica speciosa FJ039869 GBCL4369 09	1
Coleoptera Diabrotica wartensis EF183512 GBCL2812 07	1
Coleoptera Diabrotica wartensis EF183513 GBCL2811 07	1
Coleoptera Diabrotica wartensis FJ039874 GBCL4364 09	1
Coleoptera Harmonia axyridis AM398943 GBCL0963 06	0
Coleoptera Harmonia axyridis AM398944 GBCL0964 06	0
Coleoptera Harmonia axyridis AM403518 GBCL0965 06	0
Coleoptera Harmonia axyridis AM403519 GBCL0966 06	0
Coleoptera Harmonia axyridis AM403712 GBCL0967 06	0
Coleoptera Harmonia axyridis AM403713 GBCL0968 06	0
Coleoptera Harmonia axyridis AM407721 GBCL0969 06	0
Coleoptera Harmonia axyridis AM407722 GBCL0970 06	0
Coleoptera Harmonia axyridis AM407723 GBCL0971 06	0
Coleoptera Harmonia axyridis AM407724 GBCL0972 06	1
Coleoptera Harmonia axyridis AY165684 SBGB056 03	0
Coleoptera Harmonia axyridis EU100377 GBCL3723 08	0
Coleoptera Harmonia axyridis EU100382 GBCL3722 08	0
Coleoptera Harmonia axyridis EU100383 GBCL3721 08	0
Coleoptera Harmonia axyridis EU100385 GBCL3720 08	0
Coleoptera Hatchiana rosinae FJ200431 GBCL4376 09	1
Coleoptera Hatchiana rosinae FJ462773 GBCL4026 09	1
Coleoptera Hatchiana rosinae FJ462774 GBCL4025 09	1
Coleoptera Henosepilachna niponica AB002185 GBCL0013 06	0
Coleoptera Henosepilachna niponica AB002204 GBCL0032 06	0
Coleoptera Henosepilachna niponica AB002220 GBCL0048 06	0
Coleoptera Henosepilachna niponica AB002222 GBCL0050 06	0
Coleoptera Henosepilachna niponica AB002223 GBCL0051 06	0
Coleoptera Henosepilachna niponica AB002224 GBCL0052 06	0
Coleoptera Henosepilachna pustulosa AB002183 GBCL0011 06	0
Coleoptera Henosepilachna pustulosa AB002197 GBCL0025 06	0
Coleoptera Henosepilachna pustulosa AB002198 GBCL0026 06	0
Coleoptera Henosepilachna pustulosa AB002199 GBCL0027 06	0
Coleoptera Henosepilachna pustulosa AB002200 GBCL0028 06	0
Coleoptera Henosepilachna pustulosa AB002201 GBCL0029 06	0
Coleoptera Henosepilachna pustulosa AB002202 GBCL0030 06	0
Coleoptera Henosepilachna pustulosa AB002203 GBCL0031 06	0
Coleoptera Henosepilachna pustulosa AB002205 GBCL0033 06	0
Coleoptera Henosepilachna pustulosa AB002206 GBCL0034 06	0
Coleoptera Henosepilachna pustulosa AB002207 GBCL0035 06	0
Coleoptera Henosepilachna pustulosa AB002208 GBCL0036 06	0
Coleoptera Henosepilachna pustulosa AB002209 GBCL0037 06	0
Coleoptera Henosepilachna pustulosa AB002210 GBCL0038 06	0
Coleoptera Henosepilachna pustulosa AB002211 GBCL0039 06	0
Coleoptera Henosepilachna pustulosa AB002212 GBCL0040 06	0
Coleoptera Henosepilachna pustulosa AB002213 GBCL0041 06	0
Coleoptera Henosepilachna pustulosa AB002214 GBCL0042 06	0
Coleoptera Henosepilachna pustulosa AB002215 GBCL0043 06	0
Coleoptera Henosepilachna pustulosa AB002216 GBCL0044 06	0
Coleoptera Henosepilachna pustulosa AB002217 GBCL0045 06	0
Coleoptera Henosepilachna pustulosa AB002218 GBCL0046 06	0
Coleoptera Henosepilachna pustulosa AB002219 GBCL0047 06	0
Coleoptera Henosepilachna vigintioctomaculata AB002182 GBCL0010 06	1
Coleoptera Henosepilachna vigintioctomaculata AB002187 GBCL0015 06	1
Coleoptera Henosepilachna vigintioctomaculata AB002188 GBCL0016 06	1
Coleoptera Henosepilachna vigintioctomaculata AB002189 GBCL0017 06	1
Coleoptera Henosepilachna vigintioctomaculata AB002190 GBCL0018 06	1
Coleoptera Henosepilachna vigintioctomaculata AB002191 GBCL0019 06	1
Coleoptera Henosepilachna vigintioctomaculata AB002192 GBCL0020 06	1
Coleoptera Henosepilachna vigintioctomaculata AB002193 GBCL0021 06	1
Coleoptera Henosepilachna vigintioctomaculata AB002194 GBCL0022 06	1
Coleoptera Henosepilachna vigintioctomaculata AB002195 GBCL0023 06	1
Coleoptera Henosepilachna vigintioctomaculata AB002196 GBCL0024 06	1
Coleoptera Henosepilachna yasutomii AB002184 GBCL0012 06	0
Coleoptera Henosepilachna yasutomii AB002186 GBCL0014 06	0
Coleoptera Henosepilachna yasutomii AB002221 GBCL0049 06	0
Coleoptera Henosepilachna yasutomii AB002225 GBCL0053 06	0
Coleoptera Henosepilachna yasutomii AB002226 GBCL0054 06	0
Coleoptera Henosepilachna yasutomii AB002227 GBCL0055 06	0
Coleoptera Henosepilachna yasutomii AB002228 GBCL0056 06	0
Coleoptera Henosepilachna yasutomii AB002229 GBCL0057 06	0
Coleoptera Henosepilachna yasutomii AB002230 GBCL0058 06	0
Coleoptera Henosepilachna yasutomii AB002231 GBCL0059 06	0
Coleoptera Henosepilachna yasutomii AB002232 GBCL0060 06	0
Coleoptera Henosepilachna yasutomii AB002233 GBCL0061 06	0
Coleoptera Leptinotarsa decemlineata AY165708 SBGB080 03	1
Coleoptera Leptinotarsa decemlineata DQ127906 GBCL2417 06	1
Coleoptera Leptinotarsa decemlineata DQ127907 GBCL2418 06	1
Coleoptera Leptinotarsa decemlineata DQ127909 GBCL2420 06	1
Coleoptera Leptinotarsa decemlineata DQ649094 GBCL2696 06	1
Coleoptera Leptinotarsa decemlineata DQ649095 GBCL2697 06	1
Coleoptera Leptinotarsa decemlineata DQ649096 GBCL2698 06	1
Coleoptera Leptinotarsa decemlineata DQ649097 GBCL2699 06	1
Coleoptera Leptinotarsa decemlineata DQ649098 GBCL2700 06	1
Coleoptera Leptinotarsa decemlineata DQ649099 GBCL2701 06	1
Coleoptera Leptinotarsa decemlineata DQ649100 GBCL2702 06	1
Coleoptera Leptinotarsa decemlineata DQ649101 GBCL2703 06	1
Coleoptera Meligethes aeneus AJ536171 GBCL0922 06	1
Coleoptera Meligethes aeneus AJ536172 GBCL0923 06	1
Coleoptera Meligethes aeneus AJ536173 GBCL0924 06	1
Coleoptera Meligethes aeneus AJ536176 GBCL0927 06	1
Coleoptera Moneilema appressum AY650945 GBCL1768 06	1
Coleoptera Moneilema appressum AY650947 GBCL1769 06	1
Coleoptera Moneilema appressum AY650948 GBCL1770 06	1
Coleoptera Moneilema appressum AY650949 GBCL1771 06	1
Coleoptera Moneilema appressum AY650951 GBCL1772 06	1
Coleoptera Moneilema appressum AY650952 GBCL1773 06	1
Coleoptera Moneilema appressum AY650953 GBCL1774 06	1
Coleoptera Moneilema appressum AY650954 GBCL1775 06	1
Coleoptera Moneilema appressum AY650955 GBCL1776 06	1
Coleoptera Moneilema appressum AY650956 GBCL1777 06	1
Coleoptera Moneilema appressum AY650957 GBCL1778 06	1
Coleoptera Moneilema appressum AY650958 GBCL1779 06	1
Coleoptera Moneilema appressum AY650959 GBCL1780 06	1
Coleoptera Moneilema appressum AY650960 GBCL1781 06	1
Coleoptera Moneilema appressum AY650961 GBCL1782 06	1
Coleoptera Moneilema appressum AY650962 GBCL1783 06	1
Coleoptera Moneilema appressum AY650963 GBCL1784 06	1
Coleoptera Moneilema appressum AY650964 GBCL1785 06	1
Coleoptera Moneilema appressum AY650965 GBCL1786 06	1
Coleoptera Moneilema appressum AY650966 GBCL1787 06	1
Coleoptera Moneilema appressum AY650967 GBCL1788 06	1
Coleoptera Moneilema appressum AY650968 GBCL1789 06	1
Coleoptera Moneilema appressum AY650970 GBCL1790 06	1
Coleoptera Moneilema appressum AY650973 GBCL1792 06	1
Coleoptera Moneilema appressum AY650974 GBCL1793 06	1
Coleoptera Moneilema appressum AY650975 GBCL1794 06	1
Coleoptera Moneilema appressum AY650976 GBCL1795 06	1
Coleoptera Moneilema appressum AY650977 GBCL1796 06	1
Coleoptera Moneilema appressum AY650978 GBCL1797 06	1
Coleoptera Moneilema appressum AY650979 GBCL1798 06	1
Coleoptera Moneilema appressum AY650982 GBCL1800 06	1
Coleoptera Moneilema appressum AY650983 GBCL1801 06	1
Coleoptera Moneilema appressum AY650984 GBCL1802 06	1
Coleoptera Moneilema appressum AY650986 GBCL1804 06	1
Coleoptera Moneilema appressum AY650987 GBCL1805 06	1
Coleoptera Moneilema appressum AY650988 GBCL1806 06	1
Coleoptera Moneilema appressum AY650989 GBCL1807 06	1
Coleoptera Moneilema appressum AY650990 GBCL1808 06	1
Coleoptera Moneilema appressum AY650991 GBCL1809 06	1
Coleoptera Moneilema appressum AY650992 GBCL1810 06	1
Coleoptera Moneilema appressum AY650997 GBCL1814 06	1
Coleoptera Moneilema appressum AY650998 GBCL1815 06	0
Coleoptera Moneilema appressum AY651000 GBCL1817 06	1
Coleoptera Moneilema appressum AY651001 GBCL1818 06	1
Coleoptera Moneilema appressum AY651004 GBCL1820 06	1
Coleoptera Moneilema appressum AY651005 GBCL1821 06	1
Coleoptera Moneilema appressum AY651006 GBCL1822 06	1
Coleoptera Moneilema appressum AY651007 GBCL1823 06	1
Coleoptera Moneilema appressum AY651008 GBCL1824 06	1
Coleoptera Moneilema armatum AY651009 GBCL1825 06	0
Coleoptera Moneilema armatum AY651010 GBCL1826 06	0
Coleoptera Moneilema armatum AY651011 GBCL1827 06	0
Coleoptera Moneilema armatum AY704269 GBCL1834 06	0
Coleoptera Moneilema gigas AF267465 GBCL0681 06	0
Coleoptera Moneilema gigas AY651015 GBCL1831 06	0
Coleoptera Moneilema gigas AY708326 GBCL1844 06	0
Coleoptera Moneilema gigas AY708328 GBCL1846 06	0
Coleoptera Moneilema gigas AY708353 GBCL1847 06	0
Coleoptera Moneilema gigas AY708366 GBCL1849 06	0
Coleoptera Osmoderma barnabita AJ880684 GBCL4004 09	1
Coleoptera Osmoderma barnabita AM412378 GBCL4015 09	1
Coleoptera Osmoderma barnabita AM412379 GBCL4014 09	1
Coleoptera Osmoderma barnabita AM423160 GBCL3680 08	1
Coleoptera Osmoderma cristinae AJ880679 GBCL4009 09	1
Coleoptera Osmoderma cristinae AM412382 GBCL4011 09	1
Coleoptera Osmoderma cristinae AM412383 GBCL4010 09	1
Coleoptera Osmoderma eremita AJ880680 GBCL4008 09	0
Coleoptera Osmoderma eremita AJ880681 GBCL4007 09	0
Coleoptera Osmoderma eremita AJ880682 GBCL4006 09	0
Coleoptera Osmoderma eremita AJ880683 GBCL4005 09	0
Coleoptera Osmoderma eremita AM412372 GBCL4021 09	0
Coleoptera Osmoderma eremita AM412373 GBCL4020 09	0
Coleoptera Osmoderma eremita AM412374 GBCL4019 09	0
Coleoptera Osmoderma eremita AM412375 GBCL4018 09	0
Coleoptera Osmoderma eremita AM412376 GBCL4017 09	0
Coleoptera Osmoderma eremita AM412377 GBCL4016 09	0
Coleoptera Osmoderma eremita AM423156 GBCL3684 08	0
Coleoptera Osmoderma eremita AM423157 GBCL3683 08	0
Coleoptera Osmoderma eremita AM423158 GBCL3682 08	0
Coleoptera Osmoderma eremita AM423159 GBCL3681 08	0
Coleoptera Osmoderma lassallei AJ880685 GBCL4003 09	1
Coleoptera Osmoderma lassallei AM412380 GBCL4013 09	1
Coleoptera Osmoderma lassallei AM412381 GBCL4012 09	1
Coleoptera Osmoderma lassallei AM423161 GBCL3679 08	1
Coleoptera Paranapiacaba significata FJ039870 GBCL4368 09	1
Coleoptera Paranapiacaba significata FJ039871 GBCL4367 09	1
Coleoptera Paranapiacaba significata FJ039872 GBCL4366 09	1
Coleoptera Paranapiacaba significata FJ039873 GBCL4365 09	1
Coleoptera Phyllophaga affabilis EU156618 GBCL4568 09	1
Coleoptera Phyllophaga affabilis EU156619 GBCL4567 09	1
Coleoptera Phyllophaga affabilis EU156620 GBCL4566 09	1
Coleoptera Phyllophaga affabilis EU156621 GBCL4565 09	1
Coleoptera Phyllophaga affabilis EU156622 GBCL4564 09	1
Coleoptera Phyllophaga affabilis EU156623 GBCL4563 09	1
Coleoptera Phyllophaga bipartita EU156624 GBCL4562 09	1
Coleoptera Phyllophaga bipartita EU156625 GBCL4561 09	1
Coleoptera Phyllophaga bipartita EU156626 GBCL4560 09	1
Coleoptera Phyllophaga bipartita EU156627 GBCL4559 09	1
Coleoptera Phyllophaga bipartita EU156628 GBCL4558 09	1
Coleoptera Phyllophaga bipartita EU156629 GBCL4557 09	1
Coleoptera Phyllophaga bipartita EU156630 GBCL4556 09	1
Coleoptera Phyllophaga calceata EU156631 GBCL4555 09	1
Coleoptera Phyllophaga calceata EU156632 GBCL4554 09	1
Coleoptera Phyllophaga calceata EU156633 GBCL4553 09	1
Coleoptera Phyllophaga calceata EU156634 GBCL4552 09	1
Coleoptera Phyllophaga calceata EU156635 GBCL4551 09	1
Coleoptera Phyllophaga calceata EU156636 GBCL4550 09	1
Coleoptera Phyllophaga calceata EU156637 GBCL4549 09	1
Coleoptera Phyllophaga calceata EU156638 GBCL4548 09	1
Coleoptera Phyllophaga calceata EU156639 GBCL4547 09	1
Coleoptera Phyllophaga calceata EU156640 GBCL4546 09	1
Coleoptera Phyllophaga congrua EU156641 GBCL4545 09	1
Coleoptera Phyllophaga congrua EU156642 GBCL4544 09	1
Coleoptera Phyllophaga congrua EU156643 GBCL4543 09	1
Coleoptera Phyllophaga congrua EU156644 GBCL4542 09	0
Coleoptera Phyllophaga congrua EU156645 GBCL4541 09	0
Coleoptera Phyllophaga congrua EU156646 GBCL4540 09	0
Coleoptera Phyllophaga congrua EU156647 GBCL4539 09	0
Coleoptera Phyllophaga congrua EU156648 GBCL4538 09	0
Coleoptera Phyllophaga corrosa EU156649 GBCL4537 09	1
Coleoptera Phyllophaga corrosa EU156650 GBCL4536 09	1
Coleoptera Phyllophaga corrosa EU156651 GBCL4535 09	1
Coleoptera Phyllophaga corrosa EU156652 GBCL4534 09	1
Coleoptera Phyllophaga corrosa EU156653 GBCL4533 09	1
Coleoptera Phyllophaga corrosa EU156654 GBCL4532 09	1
Coleoptera Phyllophaga crassissima EU156655 GBCL4531 09	1
Coleoptera Phyllophaga crassissima EU156656 GBCL4530 09	1
Coleoptera Phyllophaga crassissima EU156657 GBCL4529 09	1
Coleoptera Phyllophaga crassissima EU156658 GBCL4528 09	1
Coleoptera Phyllophaga crassissima EU156659 GBCL4527 09	1
Coleoptera Phyllophaga crassissima EU156660 GBCL4526 09	1
Coleoptera Phyllophaga crenulata EU156589 GBCL4597 09	0
Coleoptera Phyllophaga crenulata EU156590 GBCL4596 09	0
Coleoptera Phyllophaga crenulata EU156591 GBCL4595 09	0
Coleoptera Phyllophaga crenulata EU156592 GBCL4594 09	0
Coleoptera Phyllophaga crenulata EU156593 GBCL4593 09	0
Coleoptera Phyllophaga crenulata EU156661 GBCL4525 09	0
Coleoptera Phyllophaga crenulata EU156662 GBCL4524 09	0
Coleoptera Phyllophaga crenulata EU156663 GBCL4523 09	0
Coleoptera Phyllophaga crenulata EU156664 GBCL4522 09	0
Coleoptera Phyllophaga crenulata EU156720 GBCL4466 09	0
Coleoptera Phyllophaga crenulata EU156721 GBCL4465 09	0
Coleoptera Phyllophaga crenulata EU156722 GBCL4464 09	0
Coleoptera Phyllophaga crinita EU156665 GBCL4521 09	1
Coleoptera Phyllophaga crinita EU156666 GBCL4520 09	1
Coleoptera Phyllophaga crinita EU156667 GBCL4519 09	1
Coleoptera Phyllophaga crinita EU156668 GBCL4518 09	1
Coleoptera Phyllophaga crinita EU156669 GBCL4517 09	1
Coleoptera Phyllophaga crinita EU156670 GBCL4516 09	1
Coleoptera Phyllophaga crinita EU156671 GBCL4515 09	1
Coleoptera Phyllophaga crinita EU156672 GBCL4514 09	1
Coleoptera Phyllophaga crinita EU156673 GBCL4513 09	1
Coleoptera Phyllophaga crinita EU156674 GBCL4512 09	1
Coleoptera Phyllophaga ephilida EU156675 GBCL4511 09	1
Coleoptera Phyllophaga ephilida EU156676 GBCL4510 09	1
Coleoptera Phyllophaga ephilida EU156677 GBCL4509 09	1
Coleoptera Phyllophaga ephilida EU156678 GBCL4508 09	1
Coleoptera Phyllophaga ephilida EU156679 GBCL4507 09	1
Coleoptera Phyllophaga ephilida EU156680 GBCL4506 09	1
Coleoptera Phyllophaga ephilida EU156681 GBCL4505 09	1
Coleoptera Phyllophaga ephilida EU156682 GBCL4504 09	1
Coleoptera Phyllophaga ephilida EU156683 GBCL4503 09	1
Coleoptera Phyllophaga ephilida EU156684 GBCL4502 09	1
Coleoptera Phyllophaga ephilida EU156685 GBCL4501 09	1
Coleoptera Phyllophaga ephilida EU156686 GBCL4500 09	1
Coleoptera Phyllophaga fusca EU156615 GBCL4571 09	1
Coleoptera Phyllophaga fusca EU156687 GBCL4499 09	1
Coleoptera Phyllophaga fusca EU156688 GBCL4498 09	1
Coleoptera Phyllophaga fusca EU156689 GBCL4497 09	1
Coleoptera Phyllophaga futilis EU156598 GBCL4588 09	1
Coleoptera Phyllophaga futilis EU156599 GBCL4587 09	1
Coleoptera Phyllophaga futilis EU156600 GBCL4586 09	1
Coleoptera Phyllophaga futilis EU156601 GBCL4585 09	1
Coleoptera Phyllophaga futilis EU156602 GBCL4584 09	1
Coleoptera Phyllophaga futilis EU156690 GBCL4496 09	1
Coleoptera Phyllophaga glabricula EU156691 GBCL4495 09	0
Coleoptera Phyllophaga glabricula EU156692 GBCL4494 09	0
Coleoptera Phyllophaga glabricula EU156693 GBCL4493 09	0
Coleoptera Phyllophaga glabricula EU156694 GBCL4492 09	0
Coleoptera Phyllophaga glabricula EU156695 GBCL4491 09	1
Coleoptera Phyllophaga glabricula EU156696 GBCL4490 09	0
Coleoptera Phyllophaga glabricula EU156697 GBCL4489 09	0
Coleoptera Phyllophaga glabricula EU156698 GBCL4488 09	0
Coleoptera Phyllophaga glabricula EU156699 GBCL4487 09	0
Coleoptera Phyllophaga glabricula EU156700 GBCL4486 09	0
Coleoptera Phyllophaga hirtiventris EU156701 GBCL4485 09	1
Coleoptera Phyllophaga hirtiventris EU156702 GBCL4484 09	1
Coleoptera Phyllophaga hirtiventris EU156703 GBCL4483 09	1
Coleoptera Phyllophaga hirtiventris EU156704 GBCL4482 09	1
Coleoptera Phyllophaga hirtiventris EU156705 GBCL4481 09	1
Coleoptera Phyllophaga hirtiventris EU156706 GBCL4480 09	1
Coleoptera Phyllophaga ilicis EU156594 GBCL4592 09	1
Coleoptera Phyllophaga ilicis EU156595 GBCL4591 09	1
Coleoptera Phyllophaga ilicis EU156596 GBCL4590 09	1
Coleoptera Phyllophaga ilicis EU156597 GBCL4589 09	1
Coleoptera Phyllophaga implicita EU156616 GBCL4570 09	1
Coleoptera Phyllophaga implicita EU156617 GBCL4569 09	1
Coleoptera Phyllophaga implicita EU156707 GBCL4479 09	1
Coleoptera Phyllophaga implicita EU156708 GBCL4478 09	1
Coleoptera Phyllophaga implicita EU156709 GBCL4477 09	1
Coleoptera Phyllophaga implicita EU156710 GBCL4476 09	1
Coleoptera Phyllophaga implicita EU156711 GBCL4475 09	1
Coleoptera Phyllophaga longitarsa EU156605 GBCL4581 09	1
Coleoptera Phyllophaga longitarsa EU156606 GBCL4580 09	1
Coleoptera Phyllophaga longitarsa EU156607 GBCL4579 09	1
Coleoptera Phyllophaga longitarsa EU156608 GBCL4578 09	1
Coleoptera Phyllophaga longitarsa EU156609 GBCL4577 09	1
Coleoptera Phyllophaga praetermissa EU156712 GBCL4474 09	1
Coleoptera Phyllophaga praetermissa EU156713 GBCL4473 09	1
Coleoptera Phyllophaga praetermissa EU156714 GBCL4472 09	1
Coleoptera Phyllophaga praetermissa EU156715 GBCL4471 09	1
Coleoptera Phyllophaga profunda EU156716 GBCL4470 09	1
Coleoptera Phyllophaga profunda EU156717 GBCL4469 09	1
Coleoptera Phyllophaga profunda EU156718 GBCL4468 09	1
Coleoptera Phyllophaga profunda EU156719 GBCL4467 09	1
Coleoptera Phyllophaga rubiginosa EU156725 GBCL4461 09	1
Coleoptera Phyllophaga rubiginosa EU156726 GBCL4460 09	1
Coleoptera Phyllophaga rubiginosa EU156727 GBCL4459 09	1
Coleoptera Phyllophaga rubiginosa EU156728 GBCL4458 09	1
Coleoptera Phyllophaga rubiginosa EU156729 GBCL4457 09	1
Coleoptera Phyllophaga rubiginosa EU156730 GBCL4456 09	1
Coleoptera Phyllophaga rubiginosa EU156731 GBCL4455 09	1
Coleoptera Phyllophaga rubiginosa EU156732 GBCL4454 09	1
Coleoptera Phyllophaga rubiginosa EU156733 GBCL4453 09	1
Coleoptera Phyllophaga rubiginosa EU156734 GBCL4452 09	1
Coleoptera Phyllophaga rubiginosa EU156735 GBCL4451 09	1
Coleoptera Phyllophaga rubiginosa EU156736 GBCL4450 09	1
Coleoptera Phyllophaga spreta EU156610 GBCL4576 09	1
Coleoptera Phyllophaga spreta EU156611 GBCL4575 09	1
Coleoptera Phyllophaga spreta EU156612 GBCL4574 09	1
Coleoptera Phyllophaga spreta EU156613 GBCL4573 09	1
Coleoptera Phyllophaga spreta EU156614 GBCL4572 09	1
Coleoptera Phyllophaga submucida EU156737 GBCL4449 09	0
Coleoptera Phyllophaga submucida EU156738 GBCL4448 09	1
Coleoptera Phyllophaga submucida EU156739 GBCL4447 09	0
Coleoptera Phyllophaga submucida EU156740 GBCL4446 09	0
Coleoptera Phyllophaga submucida EU156741 GBCL4445 09	0
Coleoptera Phyllophaga submucida EU156742 GBCL4444 09	0
Coleoptera Phyllophaga submucida EU156743 GBCL4443 09	0
Coleoptera Phyllophaga submucida EU156744 GBCL4442 09	0
Coleoptera Phyllophaga submucida EU156745 GBCL4441 09	1
Coleoptera Phyllophaga submucida EU156746 GBCL4440 09	0
Coleoptera Phyllophaga torta EU156747 GBCL4439 09	1
Coleoptera Phyllophaga torta EU156748 GBCL4438 09	1
Coleoptera Phyllophaga torta EU156749 GBCL4437 09	1
Coleoptera Sitona discoideus EF118265 GBCL3807 08	1
Coleoptera Sitona discoideus EF118266 GBCL3806 08	1
Coleoptera Sitona discoideus EF118267 GBCL3805 08	1
Coleoptera Sitona discoideus EF118268 GBCL3804 08	1
Coleoptera Sitona discoideus EF118269 GBCL3803 08	1
Coleoptera Sitona discoideus EF118270 GBCL3802 08	1
Coleoptera Sitona discoideus EF118271 GBCL3801 08	1
Coleoptera Sitona discoideus EF118272 GBCL3800 08	1
Coleoptera Sitona discoideus EF118273 GBCL3799 08	1
Coleoptera Sitona discoideus EF118274 GBCL3798 08	1
Coleoptera Sitona discoideus EF118275 GBCL3797 08	1
Coleoptera Sitona discoideus EF118276 GBCL3796 08	1
Coleoptera Sitona discoideus EF118277 GBCL3795 08	1
Coleoptera Sitona discoideus EF118278 GBCL3794 08	1
Coleoptera Sitona discoideus EF118279 GBCL3793 08	1
Coleoptera Sitona discoideus EF118280 GBCL3792 08	1
Coleoptera Sitona discoideus EF118281 GBCL3791 08	1
Coleoptera Sitona discoideus EF118282 GBCL3790 08	1
Coleoptera Sitona discoideus EF118283 GBCL3789 08	1
Coleoptera Sitona discoideus EF118285 GBCL3788 08	1
Coleoptera Sitona discoideus EF118286 GBCL3787 08	1
Coleoptera Sitona discoideus EF118287 GBCL3786 08	1
Coleoptera Sitona discoideus EF118288 GBCL3785 08	1
Coleoptera Sitona discoideus EF118289 GBCL3784 08	1
Coleoptera Sitona discoideus EF118290 GBCL3783 08	1
Coleoptera Sitona discoideus EF118291 GBCL3782 08	1
Coleoptera Sitona discoideus EF118293 GBCL3780 08	1
Coleoptera Sitona discoideus EF118294 GBCL3779 08	1
Coleoptera Sitona discoideus EF118295 GBCL3778 08	1
Coleoptera Sitona discoideus EF118296 GBCL3777 08	1
Coleoptera Sitona discoideus EF118297 GBCL3776 08	1
Coleoptera Sitona discoideus EF118298 GBCL3775 08	1
Coleoptera Sitona discoideus EF118299 GBCL3774 08	1
Coleoptera Stator limbatus AY997323 GBCL2258 06	1
Coleoptera Stator limbatus AY997324 GBCL2259 06	1
Coleoptera Stator limbatus AY997325 GBCL2260 06	1
Coleoptera Stator limbatus AY997326 GBCL2261 06	1
Coleoptera Stator limbatus AY997327 GBCL2262 06	1
Coleoptera Stator limbatus AY997328 GBCL2263 06	1
Coleoptera Stator limbatus AY997329 GBCL2264 06	1
Coleoptera Stator limbatus AY997330 GBCL2265 06	1
Coleoptera Stator limbatus AY997331 GBCL2266 06	1
Coleoptera Stator limbatus AY997332 GBCL2267 06	1
Coleoptera Stator limbatus AY997333 GBCL2268 06	1
Coleoptera Stator limbatus AY997334 GBCL2269 06	1
Coleoptera Stator limbatus AY997335 GBCL2270 06	1
Coleoptera Stator limbatus AY997336 GBCL2271 06	1
Coleoptera Stator limbatus AY997337 GBCL2272 06	1
Coleoptera Stator limbatus AY997338 GBCL2273 06	1
Coleoptera Stator limbatus AY997339 GBCL2274 06	1
Coleoptera Stator limbatus AY997340 GBCL2275 06	1
Coleoptera Stator limbatus AY997341 GBCL2276 06	1
Coleoptera Stator pruininus AY997347 GBCL2282 06	1
Coleoptera Stator pruininus AY997348 GBCL2283 06	1
Coleoptera Stator pruininus AY997349 GBCL2284 06	1
Coleoptera Stator vachelliae AY997358 GBCL2293 06	1
Coleoptera Stator vachelliae AY997359 GBCL2294 06	1
Coleoptera Stator vachelliae AY997360 GBCL2295 06	1
Coleoptera Stator vachelliae AY997361 GBCL2296 06	1
Diptera Aedes abserratus mosq16 17 ACMC032 04	1
Diptera Aedes abserratus mosq21 16 ACMC087 04	1
Diptera Aedes abserratus mosq32 26 ACMC124 04	1
Diptera Aedes abserratus mosq32 60 ACMC128 04	1
Diptera Aedes abserratus mosqAB23 ACMC162 04	1
Diptera Aedes abserratus mosqAB55 ACMC164 04	1
Diptera Aedes abserratus mosqAB57 ACMC166 04	1
Diptera Aedes abserratus mosqAB72 ACMC167 04	1
Diptera Aedes abserratus mosqST12 ACMC275 04	1
Diptera Aedes aegypti AF380835 ACMC001 04	1
Diptera Aedes aegypti AF380835 GBDP4310 07	1
Diptera Aedes aegypti AF390098 ACMC002 04	1
Diptera Aedes aegypti AF390098 GBDP6753 09	1
Diptera Aedes aegypti AF425846 ACMC007 04	1
Diptera Aedes aegypti AY056596 ACMC013 04	1
Diptera Aedes aegypti AY056596 GBDP6755 09	1
Diptera Aedes aegypti AY056597 ACMC014 04	1
Diptera Aedes aegypti AY056597 GBDP6754 09	1
Diptera Aedes aegypti EU352212 GBDP4552 08	1
Diptera Aedes aegypti NC 010241 GBDP4550 08	1
Diptera Aedes atropalpus AF425845 ACMC006 04	1
Diptera Aedes atropalpus mosqAP20 ACMC169 04	1
Diptera Aedes atropalpus mosqAP21 ACMC170 04	1
Diptera Aedes atropalpus mosqAP70 ACMC171 04	1
Diptera Aedes atropalpus mosqAP71 ACMC172 04	1
Diptera Aedes atropalpus mosqAP72 ACMC173 04	1
Diptera Aedes canadensis mosq173 20 ACMC042 04	1
Diptera Aedes canadensis mosq173 7 ACMC043 04	1
Diptera Aedes canadensis mosq44 26 ACMC149 04	1
Diptera Aedes canadensis mosqCD1 ACMC179 04	1
Diptera Aedes canadensis mosqCD10 ACMC180 04	1
Diptera Aedes canadensis mosqCD11 ACMC181 04	1
Diptera Aedes canadensis mosqCD12 ACMC182 04	1
Diptera Aedes canadensis mosqCD2 ACMC183 04	1
Diptera Aedes canadensis mosqCD3 ACMC184 04	1
Diptera Aedes canadensis mosqCD4 ACMC185 04	1
Diptera Aedes canadensis mosqCD5 ACMC186 04	1
Diptera Aedes canadensis mosqCD6 ACMC187 04	1
Diptera Aedes canadensis mosqCD7 ACMC188 04	1
Diptera Aedes canadensis mosqCD8 ACMC189 04	1
Diptera Aedes canadensis mosqCD9 ACMC190 04	1
Diptera Aedes canadensis mosqX 7 ACMC297 04	1
Diptera Aedes cinereus mosq28.03 ACMC100 04	1
Diptera Aedes cinereus mosqCN46 ACMC191 04	1
Diptera Aedes cinereus mosqCN47 ACMC192 04	1
Diptera Aedes cinereus mosqCN48 ACMC193 04	1
Diptera Aedes communis mosq17 23 ACMC038 04	1
Diptera Aedes communis mosqCO73 ACMC194 04	1
Diptera Aedes communis mosqCO74 ACMC195 04	1
Diptera Aedes communis mosqCO75 ACMC196 04	1
Diptera Aedes communis mosqCO76 ACMC197 04	1
Diptera Aedes dorsalis mosq184 50 ACMC067 04	1
Diptera Aedes dorsalis mosq184 56 ACMC070 04	1
Diptera Aedes dorsalis mosq193 9 ACMC081 04	1
Diptera Aedes dorsalis mosqX 37FFLT ACMC296 04	1
Diptera Aedes euedes mosq32 2 ACMC123 04	1
Diptera Aedes euedes mosq32 52 ACMC126 04	1
Diptera Aedes euedes mosq35.03 ACMC133 04	1
Diptera Aedes euedes mosqEU17 ACMC200 04	1
Diptera Aedes euedes mosqEU43 ACMC301 04	1
Diptera Aedes euedes mosqFT60 ACMC212 04	1
Diptera Aedes euedes mosqX 9p1LT ACMC298 04	1
Diptera Aedes excrucians mosq168 78 ACMC036 04	1
Diptera Aedes excrucians mosq25.03 ACMC096 04	1
Diptera Aedes excrucians mosq30.03 ACMC114 04	1
Diptera Aedes excrucians mosqEX1 ACMC201 04	1
Diptera Aedes excrucians mosqEX2 ACMC203 04	1
Diptera Aedes excrucians mosqEX3 ACMC204 04	1
Diptera Aedes excrucians mosqEX70 ACMC205 04	1
Diptera Aedes fitchii mosq32 18 ACMC121 04	0
Diptera Aedes fitchii mosqFT39 ACMC208 04	0
Diptera Aedes fitchii mosqFT40 ACMC209 04	0
Diptera Aedes fitchii mosqFT44ab ACMC210 04	0
Diptera Aedes fitchii mosqFT61 ACMC213 04	1
Diptera Aedes grossbecki mosq101 62 ACMC022 04	1
Diptera Aedes grossbecki mosq20 19 ACMC085 04	1
Diptera Aedes grossbecki mosqGB43 ACMC214 04	1
Diptera Aedes implicatus mosq21 51 ACMC090 04	1
Diptera Aedes implicatus mosq32 3 ACMC125 04	1
Diptera Aedes implicatus mosq32 6 ACMC127 04	1
Diptera Aedes implicatus mosq42 44 ACMC144 04	1
Diptera Aedes implicatus mosqAB22 ACMC161 04	1
Diptera Aedes implicatus mosqAB24 ACMC163 04	1
Diptera Aedes implicatus mosqAB56 ACMC165 04	1
Diptera Aedes implicatus mosqAB77 ACMC168 04	1
Diptera Aedes implicatus mosqIP50 ACMC218 04	1
Diptera Aedes implicatus mosqIP51 ACMC219 04	1
Diptera Aedes implicatus mosqIP52 ACMC220 04	1
Diptera Aedes provocans mosq14 24 ACMC029 04	1
Diptera Aedes provocans mosqPR60 ACMC237 04	1
Diptera Aedes provocans mosqPR61 ACMC238 04	1
Diptera Aedes provocans mosqPR62 ACMC239 04	1
Diptera Aedes provocans mosqPR63 ACMC240 04	1
Diptera Aedes provocans mosqPR64 ACMC241 04	1
Diptera Aedes provocans mosqPR65 ACMC242 04	1
Diptera Aedes riparius mosq21 43 ACMC088 04	1
Diptera Aedes riparius mosq21 44 ACMC089 04	1
Diptera Aedes riparius mosqRP1 ACMC255 04	1
Diptera Aedes riparius mosqRP2 ACMC256 04	1
Diptera Aedes riparius mosqRP3 ACMC257 04	1
Diptera Aedes riparius mosqRP4 ACMC258 04	1
Diptera Aedes riparius mosqRP5 ACMC259 04	1
Diptera Aedes sollicitans mosqSL5 ACMC262 04	1
Diptera Aedes sollicitans mosqSL6 ACMC263 04	1
Diptera Aedes sollicitans mosqSL7 ACMC264 04	1
Diptera Aedes stimulans mosq1.03 ACMC020 04	1
Diptera Aedes stimulans mosq10.03 ACMC021 04	1
Diptera Aedes stimulans mosq12.03 ACMC025 04	1
Diptera Aedes stimulans mosq13.03 ACMC026 04	1
Diptera Aedes stimulans mosq14 19 ACMC028 04	1
Diptera Aedes stimulans mosq14.03 ACMC027 04	1
Diptera Aedes stimulans mosq15.03 ACMC030 04	1
Diptera Aedes stimulans mosq16.03 ACMC031 04	1
Diptera Aedes stimulans mosq17.03 ACMC037 04	1
Diptera Aedes stimulans mosq18.03 ACMC055 04	1
Diptera Aedes stimulans mosq184 38 ACMC065 04	1
Diptera Aedes stimulans mosq184 8 ACMC072 04	1
Diptera Aedes stimulans mosq19.03 ACMC075 04	1
Diptera Aedes stimulans mosq2.03 ACMC083 04	1
Diptera Aedes stimulans mosq20.03 ACMC084 04	1
Diptera Aedes stimulans mosq21.03 ACMC086 04	1
Diptera Aedes stimulans mosq23.03 ACMC093 04	1
Diptera Aedes stimulans mosq24 17 ACMC094 04	1
Diptera Aedes stimulans mosq24 78 ACMC095 04	1
Diptera Aedes stimulans mosq31.03 ACMC116 04	1
Diptera Aedes stimulans mosq32 13 ACMC119 04	1
Diptera Aedes stimulans mosq32 19 ACMC122 04	1
Diptera Aedes stimulans mosq33.03 ACMC130 04	1
Diptera Aedes stimulans mosq44 69 ACMC150 04	1
Diptera Aedes stimulans mosqEX16 ACMC202 04	1
Diptera Aedes stimulans mosqFT59 ACMC211 04	1
Diptera Aedes triseriatus mosq172 41ab ACMC039 04	1
Diptera Aedes triseriatus mosq172 64ab ACMC040 04	1
Diptera Aedes triseriatus mosq176 12 ACMC046 04	1
Diptera Aedes triseriatus mosq176 16ab ACMC048 04	1
Diptera Aedes triseriatus mosq184 35 ACMC064 04	1
Diptera Aedes triseriatus mosqTS14 ACMC279 04	1
Diptera Aedes triseriatus mosqTS67 ACMC280 04	1
Diptera Aedes triseriatus mosqTS68 ACMC281 04	1
Diptera Aedes trivittatus mosq176 21 ACMC050 04	1
Diptera Aedes trivittatus mosq176 9 ACMC052 04	1
Diptera Aedes trivittatus mosq281 15 ACMC102 04	1
Diptera Aedes trivittatus mosq281 18 ACMC103 04	1
Diptera Aedes trivittatus mosq281 45 ACMC107 04	1
Diptera Aedes trivittatus mosq281 70 ACMC108 04	1
Diptera Aedes trivittatus mosq281 74 ACMC109 04	1
Diptera Aedes trivittatus mosqTV25 ACMC284 04	1
Diptera Aedes vexans mosq16 8 ACMC033 04	1
Diptera Aedes vexans mosq178 22 ACMC053 04	1
Diptera Aedes vexans mosq281 27 ACMC104 04	1
Diptera Aedes vexans mosq34.03 ACMC131 04	1
Diptera Aedes vexans mosqE1 72 ACMC198 04	1
Diptera Aedes vexans mosqJ1 36 ACMC221 04	1
Diptera Aedes vexans mosqT1 10 ACMC276 04	1
Diptera Aedes vexans mosqT1 2 ACMC277 04	1
Diptera Aedes vexans mosqVXVN49 ACMC288 04	1
Diptera Aedes vexans mosqVXVN50 ACMC289 04	1
Diptera Aedes vexans mosqVXVN51 ACMC290 04	1
Diptera Anastrepha fraterculus DQ116196 GBDP2051 06	0
Diptera Anastrepha fraterculus DQ116197 GBDP2052 06	0
Diptera Anastrepha fraterculus DQ116198 GBDP2053 06	0
Diptera Anastrepha fraterculus DQ116200 GBDP2055 06	0
Diptera Anastrepha fraterculus DQ116201 GBDP2056 06	0
Diptera Anastrepha fraterculus DQ116202 GBDP2057 06	0
Diptera Anastrepha fraterculus DQ116203 GBDP2058 06	0
Diptera Anastrepha grandis DQ116204 GBDP2059 06	1
Diptera Anastrepha grandis DQ116205 GBDP2060 06	1
Diptera Anastrepha grandis DQ116206 GBDP2061 06	1
Diptera Anastrepha obliqua DQ116208 GBDP2063 06	0
Diptera Anastrepha obliqua DQ116209 GBDP2064 06	0
Diptera Anastrepha obliqua DQ116210 GBDP2065 06	0
Diptera Anastrepha obliqua DQ116211 GBDP2066 06	0
Diptera Anastrepha obliqua DQ116213 GBDP2068 06	0
Diptera Anastrepha obliqua DQ116214 GBDP2069 06	0
Diptera Anastrepha striata DQ116221 GBDP2076 06	1
Diptera Anastrepha striata DQ116222 GBDP2077 06	1
Diptera Anastrepha striata DQ116223 GBDP2078 06	1
Diptera Anastrepha striata DQ116224 GBDP2079 06	1
Diptera Anastrepha striata DQ116225 GBDP2080 06	1
Diptera Anastrepha striata DQ116226 GBDP2081 06	1
Diptera Anastrepha striata DQ116227 GBDP2082 06	1
Diptera Anastrepha striata DQ116228 GBDP2083 06	1
Diptera Anopheles albitarsis B DQ076210 GBDP2018 06	0
Diptera Anopheles albitarsis B DQ076211 GBDP2019 06	0
Diptera Anopheles albitarsis B DQ076212 GBDP2020 06	0
Diptera Anopheles albitarsis B DQ076213 GBDP2021 06	0
Diptera Anopheles albitarsis B DQ076214 GBDP2022 06	0
Diptera Anopheles albitarsis B DQ076215 GBDP2023 06	0
Diptera Anopheles albitarsis DQ076204 GBDP2012 06	0
Diptera Anopheles albitarsis DQ076205 GBDP2013 06	0
Diptera Anopheles albitarsis DQ076206 GBDP2014 06	0
Diptera Anopheles albitarsis DQ076207 GBDP2015 06	0
Diptera Anopheles albitarsis DQ076208 GBDP2016 06	0
Diptera Anopheles albitarsis DQ076209 GBDP2017 06	0
Diptera Anopheles albitarsis E DQ076231 GBDP2038 06	0
Diptera Anopheles albitarsis E DQ076232 GBDP2039 06	0
Diptera Anopheles albitarsis E DQ076233 GBDP2040 06	0
Diptera Anopheles albitarsis E DQ076234 GBDP2041 06	0
Diptera Anopheles barbirostris AB331570 GBDP4694 08	0
Diptera Anopheles barbirostris AB331571 GBDP4693 08	0
Diptera Anopheles barbirostris AB331572 GBDP4692 08	0
Diptera Anopheles barbirostris AB331573 GBDP4691 08	0
Diptera Anopheles barbirostris AB331574 GBDP4690 08	0
Diptera Anopheles barbirostris AB331575 GBDP4689 08	0
Diptera Anopheles barbirostris AB331576 GBDP4688 08	0
Diptera Anopheles barbirostris AB331577 GBDP4687 08	0
Diptera Anopheles barbirostris AB331578 GBDP4686 08	0
Diptera Anopheles barbirostris AB331579 GBDP4685 08	0
Diptera Anopheles barbirostris AB331580 GBDP4684 08	0
Diptera Anopheles barbirostris AB331581 GBDP4683 08	0
Diptera Anopheles barbirostris AB362235 GBDP4367 08	0
Diptera Anopheles barbirostris AB362236 GBDP4366 08	0
Diptera Anopheles barbirostris AB362237 GBDP4365 08	0
Diptera Anopheles barbirostris AB362238 GBDP4364 08	0
Diptera Anopheles barbirostris AB362239 GBDP4363 08	0
Diptera Anopheles barbirostris AB362240 GBDP4362 08	0
Diptera Anopheles barbirostris AB373942 GBDP5832 09	0
Diptera Anopheles barbirostris AB373943 GBDP5833 09	0
Diptera Anopheles barbirostris AB373944 GBDP5834 09	0
Diptera Anopheles campestris AB331582 GBDP4682 08	1
Diptera Anopheles campestris AB331583 GBDP4681 08	1
Diptera Anopheles campestris AB331584 GBDP4680 08	1
Diptera Anopheles campestris AB331585 GBDP4679 08	1
Diptera Anopheles campestris AB331586 GBDP4678 08	1
Diptera Anopheles campestris AB331587 GBDP4677 08	1
Diptera Anopheles campestris AB331588 GBDP4676 08	1
Diptera Anopheles deaneorum DQ076226 GBDP2034 06	0
Diptera Anopheles deaneorum DQ076227 GBDP2035 06	1
Diptera Anopheles deaneorum DQ076229 GBDP2036 06	1
Diptera Anopheles deaneorum DQ076230 GBDP2037 06	0
Diptera Anopheles earlei AF425843 ACMC004 04	1
Diptera Anopheles earlei mosq184 3 ACMC063 04	1
Diptera Anopheles earlei mosq184 51 ACMC068 04	1
Diptera Anopheles earlei mosqN1 34 ACMC228 04	1
Diptera Anopheles gambiae DQ792577 GBDP6507 09	1
Diptera Anopheles gambiae DQ792578 GBDP3224 07	1
Diptera Anopheles gambiae NC 002084 GBDP2878 06	1
Diptera Anopheles gambiae NC084a ACMC299 04	1
Diptera Anopheles lesteri EU699001 GBDP4923 08	1
Diptera Anopheles lesteri EU699002 GBDP4922 08	1
Diptera Anopheles lesteri EU699003 GBDP4921 08	1
Diptera Anopheles lesteri EU699004 GBDP4920 08	1
Diptera Anopheles lesteri EU699005 GBDP4919 08	1
Diptera Anopheles lesteri EU699006 GBDP4918 08	1
Diptera Anopheles lesteri EU699007 GBDP4917 08	1
Diptera Anopheles lesteri EU699008 GBDP4916 08	1
Diptera Anopheles lesteri EU699009 GBDP4915 08	1
Diptera Anopheles lesteri EU699010 GBDP4914 08	1
Diptera Anopheles lesteri EU699011 GBDP4913 08	1
Diptera Anopheles lesteri EU699012 GBDP4912 08	1
Diptera Anopheles lesteri EU699013 GBDP4911 08	1
Diptera Anopheles lesteri EU699014 GBDP4910 08	1
Diptera Anopheles lesteri EU699015 GBDP4909 08	1
Diptera Anopheles lesteri EU699016 GBDP4908 08	1
Diptera Anopheles lesteri EU699017 GBDP4907 08	1
Diptera Anopheles lesteri EU699018 GBDP4906 08	1
Diptera Anopheles lesteri EU699019 GBDP4905 08	1
Diptera Anopheles lesteri EU699020 GBDP4904 08	1
Diptera Anopheles lesteri EU699021 GBDP4903 08	1
Diptera Anopheles lesteri EU699022 GBDP4902 08	1
Diptera Anopheles lesteri EU699023 GBDP4901 08	1
Diptera Anopheles lesteri EU699024 GBDP4900 08	1
Diptera Anopheles lesteri EU699025 GBDP4899 08	1
Diptera Anopheles lesteri EU699026 GBDP4898 08	1
Diptera Anopheles lesteri EU699027 GBDP4897 08	1
Diptera Anopheles lesteri EU699028 GBDP4896 08	1
Diptera Anopheles lesteri EU699029 GBDP4895 08	1
Diptera Anopheles lesteri EU699030 GBDP4894 08	1
Diptera Anopheles lesteri EU699031 GBDP4893 08	1
Diptera Anopheles lesteri EU699032 GBDP4892 08	1
Diptera Anopheles lesteri EU699033 GBDP4891 08	1
Diptera Anopheles lesteri EU699034 GBDP4890 08	1
Diptera Anopheles lesteri EU699035 GBDP4889 08	1
Diptera Anopheles lesteri EU699036 GBDP4888 08	1
Diptera Anopheles lesteri EU699037 GBDP4887 08	1
Diptera Anopheles lesteri EU699038 GBDP4886 08	1
Diptera Anopheles lesteri EU699039 GBDP4885 08	1
Diptera Anopheles lesteri EU699040 GBDP4884 08	1
Diptera Anopheles lesteri EU699041 GBDP4883 08	1
Diptera Anopheles lesteri EU699042 GBDP4882 08	1
Diptera Anopheles lesteri EU699043 GBDP4881 08	1
Diptera Anopheles lesteri EU699044 GBDP4880 08	1
Diptera Anopheles lesteri EU699045 GBDP4879 08	1
Diptera Anopheles lesteri EU699046 GBDP4878 08	1
Diptera Anopheles lesteri EU699047 GBDP4877 08	1
Diptera Anopheles lesteri EU699048 GBDP4876 08	1
Diptera Anopheles lesteri EU699049 GBDP4875 08	1
Diptera Anopheles lesteri EU699050 GBDP4874 08	1
Diptera Anopheles lesteri EU699051 GBDP4873 08	1
Diptera Anopheles lesteri EU699052 GBDP4872 08	1
Diptera Anopheles lesteri EU699053 GBDP4871 08	1
Diptera Anopheles lesteri EU699054 GBDP4870 08	1
Diptera Anopheles lesteri EU699055 GBDP4869 08	1
Diptera Anopheles marajoara DQ076216 GBDP2024 06	0
Diptera Anopheles marajoara DQ076217 GBDP2025 06	0
Diptera Anopheles marajoara DQ076218 GBDP2026 06	1
Diptera Anopheles marajoara DQ076219 GBDP2027 06	0
Diptera Anopheles marajoara DQ076220 GBDP2028 06	0
Diptera Anopheles marajoara DQ076221 GBDP2029 06	1
Diptera Anopheles marajoara DQ076222 GBDP2030 06	0
Diptera Anopheles marajoara DQ076223 GBDP2031 06	0
Diptera Anopheles marajoara DQ076224 GBDP2032 06	0
Diptera Anopheles marajoara DQ076225 GBDP2033 06	0
Diptera Anopheles punctipennis mosq182 18 ACMC058 04	1
Diptera Anopheles punctipennis mosq182 59 ACMC060 04	1
Diptera Anopheles punctipennis mosq281 33 ACMC105 04	1
Diptera Anopheles punctipennis mosq28TOR ACMC111 04	1
Diptera Anopheles punctipennis mosq30FNCT ACMC115 04	1
Diptera Anopheles punctipennis mosq31FNCT ACMC117 04	1
Diptera Anopheles punctipennis mosq32FNCT ACMC129 04	1
Diptera Anopheles punctipennis mosq34FNCT ACMC132 04	1
Diptera Anopheles punctipennis mosq36FNCT ACMC135 04	1
Diptera Anopheles punctipennis mosq37FNSN ACMC138 04	1
Diptera Anopheles punctipennis mosq42FNSN ACMC145 04	1
Diptera Anopheles punctipennis mosq43FNSN ACMC147 04	1
Diptera Anopheles punctipennis mosq44FNSN ACMC151 04	1
Diptera Anopheles punctipennis mosq45FNSN ACMC152 04	1
Diptera Anopheles punctipennis mosqF 52 ACMC207 04	1
Diptera Anopheles quadrimaculatus A NC 000875 GBDP2875 06	1
Diptera Anopheles quadrimaculatus mosq184 11 ACMC061 04	1
Diptera Anopheles quadrimaculatus mosq184 14 ACMC062 04	1
Diptera Anopheles quadrimaculatus mosq26.03 ACMC097 04	1
Diptera Anopheles quadrimaculatus mosq27.03 ACMC098 04	1
Diptera Anopheles quadrimaculatus mosq32.03 ACMC118 04	1
Diptera Anopheles quadrimaculatus mosq36.03 ACMC134 04	1
Diptera Anopheles quadrimaculatus mosqblml31A ACMC174 04	1
Diptera Anopheles quadrimaculatus mosqblml74A ACMC175 04	1
Diptera Anopheles quadrimaculatus mosqblml77 ACMC176 04	1
Diptera Anopheles quadrimaculatus mosqC1 23 ACMC178 04	1
Diptera Anopheles quadrimaculatus mosqQ1 56 ACMC244 04	1
Diptera Anopheles quadrimaculatus NC875a ACMC300 04	1
Diptera Anopheles stephensi AF425844 ACMC005 04	1
Diptera Anopheles stephensi FJ210893 GBDP5708 09	1
Diptera Anopheles stephensi FJ210894 GBDP5707 09	1
Diptera Anopheles walkeri mosq182 15 ACMC057 04	1
Diptera Anopheles walkeri mosq182 41 ACMC059 04	1
Diptera Anopheles walkeri mosqC1 14 ACMC177 04	1
Diptera Anopheles walkeri mosqWK19 ACMC293 04	1
Diptera Anopheles walkeri mosqWK21 ACMC294 04	1
Diptera Anopheles walkeri mosqWK22 ACMC295 04	1
Diptera Anoxynops auratus DHJ01 DHJPAR0008779 ASTAC611 06	0
Diptera Anoxynops auratus DHJ03 DHJPAR0008771 ASTAC603 06	1
Diptera Anoxynops auratus DHJ04 DHJPAR0008750 ASTAC582 06	1
Diptera Anoxynops auratus DHJ04 DHJPAR0008760 ASTAC592 06	1
Diptera Anoxynops auratus DHJ04 DHJPAR0008769 ASTAC601 06	1
Diptera Anoxynops auratus DHJ04 DHJPAR0008777 ASTAC609 06	1
Diptera Anoxynops auratus DHJ05 DHJPAR0008767 ASTAC599 06	1
Diptera Anoxynops auratus DHJ05 DHJPAR0008775 ASTAC607 06	1
Diptera Anoxynops auratus DHJ06 DHJPAR0008742 ASTAC574 06	1
Diptera Anoxynops auratus DHJ06 DHJPAR0008745 ASTAC577 06	1
Diptera Anoxynops auratus DHJ06 DHJPAR0008749 ASTAC581 06	1
Diptera Anoxynops auratus DHJ06 DHJPAR0008751 ASTAC583 06	1
Diptera Anoxynops auratus DHJ06 DHJPAR0008754 ASTAC586 06	1
Diptera Anoxynops auratus DHJ06 DHJPAR0008759 ASTAC591 06	1
Diptera Anoxynops auratus DHJ06 DHJPAR0008762 ASTAC594 06	1
Diptera Anoxynops auratus DHJ06 DHJPAR0008765 ASTAC597 06	1
Diptera Anoxynops auratus DHJ06 DHJPAR0008766 ASTAC598 06	1
Diptera Anoxynops auratus DHJ06 DHJPAR0008770 ASTAC602 06	1
Diptera Anoxynops auratus DHJ07 DHJPAR0008746 ASTAC578 06	1
Diptera Anoxynops auratus DHJ07 DHJPAR0008752 ASTAC584 06	1
Diptera Anoxynops auratus DHJ07 DHJPAR0008753 ASTAC585 06	1
Diptera Anoxynops auratus DHJ07 DHJPAR0008755 ASTAC587 06	1
Diptera Anoxynops auratus DHJ07 DHJPAR0008763 ASTAC595 06	1
Diptera Anoxynops auratus DHJ07 DHJPAR0008764 ASTAC596 06	1
Diptera Anoxynops auratus DHJ07 DHJPAR0008768 ASTAC600 06	1
Diptera Anoxynops auratus DHJ07 DHJPAR0008772 ASTAC604 06	1
Diptera Anoxynops auratus DHJ07 DHJPAR0008773 ASTAC605 06	1
Diptera Anoxynops auratus DHJ07 DHJPAR0014961 ASTAV652 06	1
Diptera Anoxynops auratus DHJ08 DHJPAR0008269 ASTAC101 06	1
Diptera Anoxynops auratus DHJ08 DHJPAR0008748 ASTAC580 06	1
Diptera Anoxynops auratus DHJ08 DHJPAR0008756 ASTAC588 06	1
Diptera Anoxynops auratus DHJ08 DHJPAR0008757 ASTAC589 06	1
Diptera Anoxynops auratus DHJ08 DHJPAR0008758 ASTAC590 06	1
Diptera Anoxynops auratus DHJ08 DHJPAR0008761 ASTAC593 06	1
Diptera Anoxynops auratus DHJ08 DHJPAR0008774 ASTAC606 06	1
Diptera Asteromyia carbonifera DQ241866 GBDP2288 06	1
Diptera Asteromyia carbonifera DQ241867 GBDP2289 06	1
Diptera Asteromyia carbonifera DQ241868 GBDP2290 06	1
Diptera Asteromyia carbonifera DQ241869 GBDP2291 06	1
Diptera Asteromyia carbonifera DQ241870 GBDP2292 06	1
Diptera Asteromyia carbonifera DQ241871 GBDP2293 06	1
Diptera Asteromyia carbonifera DQ241872 GBDP2294 06	1
Diptera Asteromyia carbonifera DQ241873 GBDP2295 06	1
Diptera Asteromyia carbonifera DQ241874 GBDP2296 06	1
Diptera Asteromyia carbonifera DQ241875 GBDP2297 06	1
Diptera Asteromyia carbonifera DQ241876 GBDP2298 06	1
Diptera Asteromyia carbonifera DQ241877 GBDP2299 06	1
Diptera Asteromyia carbonifera DQ241878 GBDP2300 06	1
Diptera Asteromyia carbonifera DQ241879 GBDP2301 06	1
Diptera Asteromyia carbonifera DQ241880 GBDP2302 06	1
Diptera Asteromyia carbonifera DQ241881 GBDP2303 06	1
Diptera Asteromyia carbonifera DQ241882 GBDP2304 06	1
Diptera Asteromyia carbonifera DQ241883 GBDP2305 06	1
Diptera Asteromyia carbonifera DQ241884 GBDP2306 06	1
Diptera Asteromyia carbonifera DQ241885 GBDP2307 06	1
Diptera Asteromyia carbonifera DQ241886 GBDP2308 06	1
Diptera Asteromyia carbonifera DQ241887 GBDP2309 06	1
Diptera Asteromyia carbonifera DQ241888 GBDP2310 06	1
Diptera Asteromyia carbonifera DQ241889 GBDP2311 06	1
Diptera Asteromyia carbonifera DQ241890 GBDP2312 06	1
Diptera Asteromyia carbonifera DQ241891 GBDP2313 06	1
Diptera Asteromyia carbonifera DQ241892 GBDP2314 06	1
Diptera Asteromyia carbonifera DQ241893 GBDP2315 06	1
Diptera Asteromyia carbonifera DQ241894 GBDP2316 06	1
Diptera Asteromyia carbonifera DQ241895 GBDP2317 06	1
Diptera Asteromyia carbonifera DQ241896 GBDP2318 06	1
Diptera Asteromyia carbonifera DQ241897 GBDP2319 06	1
Diptera Asteromyia carbonifera DQ241898 GBDP2320 06	1
Diptera Asteromyia carbonifera DQ241899 GBDP2321 06	1
Diptera Asteromyia carbonifera DQ241900 GBDP2322 06	1
Diptera Asteromyia carbonifera DQ241901 GBDP2323 06	1
Diptera Asteromyia carbonifera DQ241902 GBDP2324 06	1
Diptera Asteromyia carbonifera DQ241903 GBDP2325 06	1
Diptera Asteromyia carbonifera DQ241904 GBDP2326 06	1
Diptera Asteromyia carbonifera DQ241905 GBDP2327 06	1
Diptera Asteromyia carbonifera DQ241906 GBDP2328 06	1
Diptera Asteromyia carbonifera DQ241907 GBDP2329 06	1
Diptera Asteromyia carbonifera DQ241908 GBDP2330 06	1
Diptera Asteromyia carbonifera DQ241909 GBDP2331 06	1
Diptera Bactrocera aquilonis DQ116233 GBDP2086 06	1
Diptera Bactrocera aquilonis DQ116234 GBDP2087 06	0
Diptera Bactrocera aquilonis DQ116235 GBDP2088 06	0
Diptera Bactrocera cacuminata DQ116238 GBDP2091 06	1
Diptera Bactrocera cacuminata DQ116239 GBDP2092 06	1
Diptera Bactrocera cacuminata DQ116240 GBDP2093 06	1
Diptera Bactrocera cacuminata DQ116241 GBDP2094 06	1
Diptera Bactrocera carambolae DQ006871 GBDP1918 06	0
Diptera Bactrocera carambolae DQ006872 GBDP1919 06	0
Diptera Bactrocera carambolae DQ116255 GBDP2108 06	0
Diptera Bactrocera carambolae DQ116257 GBDP2110 06	0
Diptera Bactrocera carambolae DQ116258 GBDP2111 06	0
Diptera Bactrocera carambolae DQ116259 GBDP2112 06	0
Diptera Bactrocera carambolae NC 009772 GBDP4750 08	0
Diptera Bactrocera cognata DQ116249 GBDP2102 06	0
Diptera Bactrocera cognata DQ116250 GBDP2103 06	0
Diptera Bactrocera cognata DQ116251 GBDP2104 06	0
Diptera Bactrocera cognata DQ116252 GBDP2105 06	0
Diptera Bactrocera correcta DQ116263 GBDP2116 06	1
Diptera Bactrocera correcta DQ116264 GBDP2117 06	1
Diptera Bactrocera correcta DQ116265 GBDP2118 06	1
Diptera Bactrocera cucurbitae AY788409 GBDP1754 06	0
Diptera Bactrocera cucurbitae Bangladesh 1556 RMCA TBI	0
Diptera Bactrocera cucurbitae Bangladesh 1557 RMCA TBI	0
Diptera Bactrocera cucurbitae Bangladesh 1559 RMCA TBI	0
Diptera Bactrocera cucurbitae Bangladesh MB2 RMCA TBI	0
Diptera Bactrocera cucurbitae Bangladesh MB3 RMCA TBI	0
Diptera Bactrocera cucurbitae Bangladesh MB4 RMCA TBI	0
Diptera Bactrocera cucurbitae Bangladesh MB5 RMCA TBI	0
Diptera Bactrocera cucurbitae Cambodia 1435 RMCA TBI	0
Diptera Bactrocera cucurbitae Cambodia 1436 RMCA TBI	0
Diptera Bactrocera cucurbitae Cambodia 1438 RMCA TBI	0
Diptera Bactrocera cucurbitae China 1418 RMCA TBI	0
Diptera Bactrocera cucurbitae DQ006865 GBDP1912 06	0
Diptera Bactrocera cucurbitae DQ006875 GBDP1922 06	0
Diptera Bactrocera cucurbitae DQ006876 GBDP1923 06	0
Diptera Bactrocera cucurbitae DQ116242 GBDP2095 06	0
Diptera Bactrocera cucurbitae DQ116243 GBDP2096 06	0
Diptera Bactrocera cucurbitae DQ116244 GBDP2097 06	0
Diptera Bactrocera cucurbitae DQ116245 GBDP2098 06	0
Diptera Bactrocera cucurbitae DQ116246 GBDP2099 06	0
Diptera Bactrocera cucurbitae DQ116247 GBDP2100 06	0
Diptera Bactrocera cucurbitae DQ116248 GBDP2101 06	0
Diptera Bactrocera cucurbitae Hawaii 1384 RMCA TBI	0
Diptera Bactrocera cucurbitae Hawaii 1385 RMCA TBI	0
Diptera Bactrocera cucurbitae Hawaii 1386 RMCA TBI	0
Diptera Bactrocera cucurbitae Hawaii 1387 RMCA TBI	0
Diptera Bactrocera cucurbitae India MB25 RMCA TBI	0
Diptera Bactrocera cucurbitae India MB26 RMCA TBI	0
Diptera Bactrocera cucurbitae India MB27 RMCA TBI	0
Diptera Bactrocera cucurbitae India MB28 RMCA TBI	0
Diptera Bactrocera cucurbitae Kenya 1404 RMCA TBI	0
Diptera Bactrocera cucurbitae Kenya 1405 RMCA TBI	0
Diptera Bactrocera cucurbitae Kenya 1406 RMCA TBI	0
Diptera Bactrocera cucurbitae Kenya 1407 RMCA TBI	0
Diptera Bactrocera cucurbitae LaReunion 1506 RMCA TBI	0
Diptera Bactrocera cucurbitae LaReunion 1507 RMCA TBI	0
Diptera Bactrocera cucurbitae LaReunion 1508 RMCA TBI	0
Diptera Bactrocera cucurbitae LaReunion 1509 RMCA TBI	0
Diptera Bactrocera cucurbitae LaReunion 1510 RMCA TBI	0
Diptera Bactrocera cucurbitae LaReunion 1511 RMCA TBI	0
Diptera Bactrocera cucurbitae LaReunion 1512 RMCA TBI	0
Diptera Bactrocera cucurbitae Malaysia MB73 RMCA TBI	0
Diptera Bactrocera cucurbitae Malaysia MB74 RMCA TBI	0
Diptera Bactrocera cucurbitae Malaysia MB75 RMCA TBI	0
Diptera Bactrocera cucurbitae Malaysia MB76 RMCA TBI	0
Diptera Bactrocera cucurbitae Philippines 1280 RMCA TBI	0
Diptera Bactrocera cucurbitae Philippines 1281 RMCA TBI	0
Diptera Bactrocera cucurbitae Philippines 1282 RMCA TBI	0
Diptera Bactrocera cucurbitae Sudan MB122 RMCA TBI	0
Diptera Bactrocera cucurbitae Tanzania 1318 RMCA TBI	0
Diptera Bactrocera cucurbitae Tanzania 1319 RMCA TBI	0
Diptera Bactrocera cucurbitae Tanzania 1330 RMCA TBI	0
Diptera Bactrocera cucurbitae Tanzania 1342 RMCA TBI	0
Diptera Bactrocera cucurbitae Tanzania 1343 RMCA TBI	0
Diptera Bactrocera cucurbitae Tanzania 1344 RMCA TBI	0
Diptera Bactrocera cucurbitae Tanzania 1345 RMCA TBI	0
Diptera Bactrocera dorsalis DQ006864 GBDP1911 06	0
Diptera Bactrocera dorsalis DQ116267 GBDP2120 06	0
Diptera Bactrocera dorsalis DQ116268 GBDP2121 06	0
Diptera Bactrocera dorsalis DQ116269 GBDP2122 06	0
Diptera Bactrocera dorsalis DQ116270 GBDP2123 06	0
Diptera Bactrocera dorsalis DQ116271 GBDP2124 06	0
Diptera Bactrocera dorsalis DQ116272 GBDP2125 06	0
Diptera Bactrocera dorsalis DQ116273 GBDP2126 06	0
Diptera Bactrocera dorsalis DQ116274 GBDP2127 06	0
Diptera Bactrocera dorsalis DQ116275 GBDP2128 06	0
Diptera Bactrocera dorsalis DQ116276 GBDP2129 06	0
Diptera Bactrocera dorsalis DQ116277 GBDP2130 06	0
Diptera Bactrocera dorsalis DQ116278 GBDP2131 06	0
Diptera Bactrocera dorsalis DQ116279 GBDP2132 06	0
Diptera Bactrocera dorsalis DQ116280 GBDP2133 06	0
Diptera Bactrocera dorsalis DQ116281 GBDP2134 06	0
Diptera Bactrocera dorsalis DQ845759 GBDP4143 07	0
Diptera Bactrocera dorsalis NC 008748 GBDP4140 07	0
Diptera Bactrocera invadens FJ009202 GBDP5594 09	0
Diptera Bactrocera invadens IvCoast 1081 RMCA TBI	0
Diptera Bactrocera invadens Uganda 1079 RMCA TBI	0
Diptera Bactrocera kirki DQ116290 GBDP2143 06	1
Diptera Bactrocera kirki DQ116291 GBDP2144 06	1
Diptera Bactrocera kirki DQ116292 GBDP2145 06	1
Diptera Bactrocera kirki DQ116293 GBDP2146 06	1
Diptera Bactrocera kirki DQ116294 GBDP2147 06	1
Diptera Bactrocera latifrons DQ116296 GBDP2149 06	1
Diptera Bactrocera latifrons DQ116297 GBDP2150 06	1
Diptera Bactrocera latifrons FJ009203 GBDP5593 09	1
Diptera Bactrocera latifrons Hawaii 1305 RMCA TBI	1
Diptera Bactrocera latifrons Hawaii 1307 RMCA TBI	1
Diptera Bactrocera latifrons Japan 1301 RMCA TBI	1
Diptera Bactrocera latifrons Japan 1302 RMCA TBI	1
Diptera Bactrocera latifrons Japan 1303 RMCA TBI	1
Diptera Bactrocera latifrons Kenya 1051 RMCA TBI	1
Diptera Bactrocera latifrons Tanzania 1046 RMCA TBI	1
Diptera Bactrocera latifrons Tanzania 1047 RMCA TBI	1
Diptera Bactrocera latifrons Tanzania 1048 RMCA TBI	1
Diptera Bactrocera latifrons Tanzania 1049 RMCA TBI	1
Diptera Bactrocera latifrons Tanzania 1050 RMCA TBI	1
Diptera Bactrocera latifrons Tanzania 715 RMCA TBI	1
Diptera Bactrocera melanotus DQ116298 GBDP2151 06	1
Diptera Bactrocera melanotus DQ116299 GBDP2152 06	1
Diptera Bactrocera melanotus DQ116300 GBDP2153 06	1
Diptera Bactrocera occipitalis DQ116308 GBDP2161 06	0
Diptera Bactrocera occipitalis DQ116309 GBDP2162 06	0
Diptera Bactrocera occipitalis DQ116310 GBDP2163 06	0
Diptera Bactrocera occipitalis DQ116311 GBDP2164 06	0
Diptera Bactrocera occipitalis Philippines 1523 RMCA TBI	0
Diptera Bactrocera papayae DQ006873 GBDP1920 06	0
Diptera Bactrocera papayae DQ006874 GBDP1921 06	0
Diptera Bactrocera papayae DQ116321 GBDP2174 06	0
Diptera Bactrocera papayae DQ116322 GBDP2175 06	0
Diptera Bactrocera papayae DQ116323 GBDP2176 06	0
Diptera Bactrocera papayae DQ116324 GBDP2177 06	0
Diptera Bactrocera papayae DQ116325 GBDP2178 06	0
Diptera Bactrocera papayae DQ116326 GBDP2179 06	0
Diptera Bactrocera papayae Indonesia 1525 RMCA TBI	0
Diptera Bactrocera papayae Malaysia 1726 RMCA TBI	0
Diptera Bactrocera papayae NC 009770 GBDP4751 08	0
Diptera Bactrocera philippinensis DQ116314 GBDP2167 06	0
Diptera Bactrocera philippinensis DQ116315 GBDP2168 06	0
Diptera Bactrocera philippinensis DQ116316 GBDP2169 06	0
Diptera Bactrocera philippinensis DQ116317 GBDP2170 06	0
Diptera Bactrocera philippinensis DQ116318 GBDP2171 06	0
Diptera Bactrocera philippinensis DQ116319 GBDP2172 06	0
Diptera Bactrocera philippinensis DQ116320 GBDP2173 06	0
Diptera Bactrocera philippinensis NC 009771 GBDP4749 08	0
Diptera Bactrocera philippinensis Philippines 1529 RMCA TBI	0
Diptera Bactrocera quadrisetosa DQ116327 GBDP2180 06	1
Diptera Bactrocera quadrisetosa DQ116328 GBDP2181 06	1
Diptera Bactrocera quadrisetosa DQ116329 GBDP2182 06	1
Diptera Bactrocera tau Bangladesh 1581X RMCA TBI	0
Diptera Bactrocera tau Bangladesh 1582X RMCA TBI	1
Diptera Bactrocera tau Bangladesh 1583X RMCA TBI	1
Diptera Bactrocera tau China 1530 RMCA TBI	1
Diptera Bactrocera tau Malaysia 1743 RMCA TBI	1
Diptera Bactrocera trivialis DQ116340 GBDP2188 06	0
Diptera Bactrocera trivialis DQ116341 GBDP2189 06	0
Diptera Bactrocera trivialis DQ116342 GBDP2190 06	0
Diptera Bactrocera tryoni DQ006866 GBDP1913 06	0
Diptera Bactrocera tryoni DQ116332 GBDP2184 06	0
Diptera Bactrocera tryoni DQ116336 GBDP2185 06	0
Diptera Bactrocera umbrosa DQ006867 GBDP1914 06	1
Diptera Bactrocera umbrosa DQ006868 GBDP1915 06	1
Diptera Bactrocera umbrosa DQ116343 GBDP2191 06	1
Diptera Bactrocera umbrosa DQ116344 GBDP2192 06	1
Diptera Bactrocera umbrosa DQ116345 GBDP2193 06	1
Diptera Bactrocera umbrosa DQ116346 GBDP2194 06	1
Diptera Bactrocera umbrosa DQ116347 GBDP2195 06	1
Diptera Bactrocera umbrosa DQ116348 GBDP2196 06	1
Diptera Bactrocera umbrosa Malaysia 1725 RMCA TBI	1
Diptera Bactrocera xanthodes DQ116351 GBDP2199 06	1
Diptera Bactrocera xanthodes DQ116352 GBDP2200 06	1
Diptera Bactrocera xanthodes DQ116353 GBDP2201 06	1
Diptera Bactrocera xanthodes DQ116354 GBDP2202 06	1
Diptera Bactrocera xanthodes DQ116355 GBDP2203 06	1
Diptera Bactrocera xanthodes DQ116356 GBDP2204 06	1
Diptera Bactrocera zonata DQ116357 GBDP2205 06	0
Diptera Bactrocera zonata DQ116358 GBDP2206 06	0
Diptera Bactrocera zonata DQ116359 GBDP2207 06	0
Diptera Bactrocera zonata DQ116360 GBDP2208 06	0
Diptera Bactrocera zonata DQ116361 GBDP2209 06	0
Diptera Bactrocera zonata DQ116362 GBDP2210 06	0
Diptera Blepharipa albicauda DHJPAR0007107 ASTAV349 06	0
Diptera Blepharipa albicauda DHJPAR0007110 ASTAV352 06	0
Diptera Blepharipa albicauda DHJPAR0007111 ASTAV353 06	0
Diptera Blepharipa albicauda DHJPAR0007117 ASTAV359 06	0
Diptera Blepharipa albicauda DHJPAR0011273 ASTAQ660 06	0
Diptera Blepharipa albicauda DHJPAR0011274 ASTAQ661 06	0
Diptera Blepharipa albicauda DHJPAR0011275 ASTAQ662 06	0
Diptera Blepharipa albicauda DHJPAR0011276 ASTAQ663 06	0
Diptera Blepharipa albicauda DHJPAR0011277 ASTAQ664 06	0
Diptera Blepharipa albicauda DHJPAR0011278 ASTAQ665 06	0
Diptera Blepharipa albicauda DHJPAR0011279 ASTAQ666 06	0
Diptera Blepharipa albicauda DHJPAR0011280 ASTAQ667 06	0
Diptera Blepharipa albicauda DHJPAR0011281 ASTAQ668 06	0
Diptera Blepharipa albicauda DHJPAR0011282 ASTAQ669 06	0
Diptera Blepharipa albicauda DHJPAR0011283 ASTAQ670 06	0
Diptera Blepharipa albicauda DHJPAR0011284 ASTAQ671 06	0
Diptera Blepharipa albicauda DHJPAR0011285 ASTAQ672 06	0
Diptera Blepharipa albicauda DHJPAR0011286 ASTAQ673 06	0
Diptera Blepharipa albicauda DHJPAR0011287 ASTAQ674 06	0
Diptera Blepharipa albicauda DHJPAR0011288 ASTAQ675 06	0
Diptera Blepharipa albicauda DHJPAR0011289 ASTAQ676 06	0
Diptera Blepharipa albicauda DHJPAR0011290 ASTAQ677 06	0
Diptera Blepharipa albicauda DHJPAR0011291 ASTAQ678 06	0
Diptera Blepharipa albicauda DHJPAR0011292 ASTAQ679 06	0
Diptera Blepharipa albicauda DHJPAR0011293 ASTAQ680 06	0
Diptera Blepharipa albicauda DHJPAR0011294 ASTAQ681 06	0
Diptera Blepharipa albicauda DHJPAR0011296 ASTAQ683 06	0
Diptera Blepharipa albicauda DHJPAR0011297 ASTAQ684 06	0
Diptera Blepharipa albicauda DHJPAR0011298 ASTAQ685 06	0
Diptera Blepharipa albicauda DHJPAR0011299 ASTAQ686 06	0
Diptera Blepharipa albicauda DHJPAR0011300 ASTAQ687 06	0
Diptera Blepharipa albicauda DHJPAR0011301 ASTAQ688 06	0
Diptera Blepharipa albicauda DHJPAR0011302 ASTAQ689 06	0
Diptera Blepharipa albicauda DHJPAR0011303 ASTAQ690 06	0
Diptera Blepharipa albicauda DHJPAR0011304 ASTAQ691 06	0
Diptera Blepharipa albicauda DHJPAR0011305 ASTAQ692 06	0
Diptera Blepharipa albicauda DHJPAR0011307 ASTAQ694 06	0
Diptera Blepharipa albicauda DHJPAR0011308 ASTAQ695 06	0
Diptera Blepharipa albicauda DHJPAR0011309 ASTAQ696 06	0
Diptera Blepharipa albicauda DHJPAR0011310 ASTAQ697 06	0
Diptera Blepharipa albicauda DHJPAR0011311 ASTAQ698 06	0
Diptera Blepharipa albicauda DHJPAR0011312 ASTAQ699 06	0
Diptera Blepharipa albicauda DHJPAR0011313 ASTAQ700 06	0
Diptera Blepharipa albicauda DHJPAR0011315 ASTAQ702 06	0
Diptera Blepharipa albicauda DHJPAR0011316 ASTAQ703 06	0
Diptera Blepharipa albicauda DHJPAR0011317 ASTAQ704 06	0
Diptera Blepharipa albicauda DHJPAR0011318 ASTAQ705 06	0
Diptera Blepharipa albicauda DHJPAR0011319 ASTAQ706 06	0
Diptera Blepharipa albicauda DHJPAR0011320 ASTAQ707 06	0
Diptera Blepharipa albicauda DHJPAR0011321 ASTAQ708 06	0
Diptera Blepharipa albicauda DHJPAR0011322 ASTAQ709 06	0
Diptera Blepharipa albicauda DHJPAR0011323 ASTAQ710 06	0
Diptera Blepharipa albicauda DHJPAR0011324 ASTAQ711 06	0
Diptera Blepharipa albicauda DHJPAR0011325 ASTAQ712 06	0
Diptera Blepharipa albicauda DHJPAR0011326 ASTAQ713 06	0
Diptera Blepharipa albicauda DHJPAR0011327 ASTAQ714 06	0
Diptera Blepharipa albicauda DHJPAR0011328 ASTAQ715 06	0
Diptera Blepharipa albicauda DHJPAR0011329 ASTAQ716 06	0
Diptera Blepharipa albicauda DHJPAR0011330 ASTAQ717 06	0
Diptera Blepharipa albicauda DHJPAR0011331 ASTAQ718 06	0
Diptera Blepharipa albicauda DHJPAR0011332 ASTAQ719 06	0
Diptera Blepharipa albicauda DHJPAR0011333 ASTAQ720 06	0
Diptera Blepharipa albicauda DHJPAR0011334 ASTAQ721 06	0
Diptera Blepharipa albicauda DHJPAR0011335 ASTAQ722 06	0
Diptera Blepharipa albicauda DHJPAR0011336 ASTAQ723 06	0
Diptera Blepharipa albicauda DHJPAR0011337 ASTAQ724 06	0
Diptera Blepharipa albicauda DHJPAR0011338 ASTAQ725 06	0
Diptera Blepharipa albicauda DHJPAR0011339 ASTAQ726 06	0
Diptera Blepharipa albicauda DHJPAR0011340 ASTAQ727 06	0
Diptera Blepharipa albicauda DHJPAR0011342 ASTAQ729 06	0
Diptera Blepharipa albicauda DHJPAR0011343 ASTAQ730 06	0
Diptera Blepharipa albicauda DHJPAR0011344 ASTAQ731 06	0
Diptera Blepharipa albicauda DHJPAR0011345 ASTAQ732 06	0
Diptera Blepharipa albicauda DHJPAR0011346 ASTAQ733 06	0
Diptera Blepharipa albicauda DHJPAR0011347 ASTAQ734 06	0
Diptera Blepharipa albicauda DHJPAR0011348 ASTAQ735 06	0
Diptera Blepharipa albicauda DHJPAR0011349 ASTAQ736 06	0
Diptera Blepharipa albicauda DHJPAR0011350 ASTAQ737 06	0
Diptera Blepharipa albicauda DHJPAR0011351 ASTAQ738 06	0
Diptera Blepharipa albicauda DHJPAR0011352 ASTAQ739 06	0
Diptera Blepharipa albicauda DHJPAR0011353 ASTAQ740 06	0
Diptera Blepharipa albicauda DHJPAR0011354 ASTAQ741 06	0
Diptera Blepharipa albicauda DHJPAR0011355 ASTAQ742 06	0
Diptera Blepharipa albicauda DHJPAR0011356 ASTAQ743 06	0
Diptera Blepharipa albicauda DHJPAR0011357 ASTAQ744 06	0
Diptera Blepharipa albicauda DHJPAR0011358 ASTAQ745 06	0
Diptera Blepharipa albicauda DHJPAR0011359 ASTAQ746 06	0
Diptera Blepharipa albicauda DHJPAR0011360 ASTAQ747 06	0
Diptera Blepharipa albicauda DHJPAR0011361 ASTAQ748 06	0
Diptera Blepharipa albicauda DHJPAR0011362 ASTAQ749 06	0
Diptera Blepharipa albicauda DHJPAR0011363 ASTAQ750 06	0
Diptera Blepharipa albicauda DHJPAR0011364 ASTAQ751 06	0
Diptera Blepharipa albicauda DHJPAR0011366 ASTAQ753 06	0
Diptera Blepharipa albicauda DHJPAR0011367 ASTAQ754 06	0
Diptera Blepharipa albicauda DHJPAR0011368 ASTAQ755 06	0
Diptera Blepharipa albicauda DHJPAR0011369 ASTAQ756 06	0
Diptera Blepharipa albicauda DHJPAR0011370 ASTAQ757 06	0
Diptera Blepharipa albicauda DHJPAR0011371 ASTAQ758 06	0
Diptera Blepharipa albicauda DHJPAR0011372 ASTAQ759 06	0
Diptera Blepharipa albicauda DHJPAR0011373 ASTAQ760 06	0
Diptera Blepharipa albicauda DHJPAR0011375 ASTAQ762 06	0
Diptera Blepharipa albicauda DHJPAR0011377 ASTAQ764 06	0
Diptera Blepharipa albicauda DHJPAR0011378 ASTAQ765 06	0
Diptera Blepharipa albicauda DHJPAR0011379 ASTAQ766 06	0
Diptera Blepharipa albicauda DHJPAR0011381 ASTAQ768 06	0
Diptera Blepharipa albicauda DHJPAR0011382 ASTAQ769 06	0
Diptera Blepharipa albicauda DHJPAR0011383 ASTAQ770 06	0
Diptera Blepharipa albicauda DHJPAR0011384 ASTAQ771 06	0
Diptera Blepharipa albicauda DHJPAR0011386 ASTAQ773 06	0
Diptera Blepharipa fimbriata DHJ01 DHJPAR0003212 ASTA119 05	0
Diptera Blepharipa fimbriata DHJ01 DHJPAR0003213 ASTA120 05	0
Diptera Blepharipa fimbriata DHJ01 DHJPAR0003214 ASTA121 05	0
Diptera Blepharipa fimbriata DHJ01 DHJPAR0003215 ASTA122 05	0
Diptera Blepharipa fimbriata DHJ01 DHJPAR0003217 ASTA124 05	0
Diptera Blepharipa fimbriata DHJ01 DHJPAR0003220 ASTA127 05	0
Diptera Blepharipa fimbriata DHJ01 DHJPAR0003221 ASTA128 05	0
Diptera Blepharipa fimbriata DHJ01 DHJPAR0003222 ASTA129 05	0
Diptera Blepharipa fimbriata DHJ01 DHJPAR0003226 ASTA133 05	0
Diptera Blepharipa fimbriata DHJ01 DHJPAR0003228 ASTA135 05	0
Diptera Blepharipa fimbriata DHJ01 DHJPAR0003232 ASTA139 05	0
Diptera Blepharipa fimbriata DHJ01 DHJPAR0003236 ASTA143 05	0
Diptera Blepharipa fimbriata DHJ01 DHJPAR0003237 ASTA144 05	0
Diptera Blepharipa fimbriata DHJ01 DHJPAR0003238 ASTA145 05	0
Diptera Blepharipa fimbriata DHJ01 DHJPAR0003239 ASTA146 05	0
Diptera Blepharipa fimbriata DHJ01 DHJPAR0003240 ASTA147 05	0
Diptera Blepharipa fimbriata DHJ01 DHJPAR0003241 ASTA148 05	0
Diptera Blepharipa fimbriata DHJ01 DHJPAR0003242 ASTA149 05	0
Diptera Blepharipa fimbriata DHJ01 DHJPAR0003267 ASTA174 05	0
Diptera Blepharipa fimbriata DHJ01 DHJPAR0005536 ASTA655 06	0
Diptera Blepharipa fimbriata DHJ01 DHJPAR0007028 ASTAV270 06	0
Diptera Blepharipa fimbriata DHJ04 DHJPAR0003156 ASTA063 05	0
Diptera Blepharipa fimbriata DHJ04 DHJPAR0003157 ASTA064 05	0
Diptera Blepharipa fimbriata DHJ04 DHJPAR0003158 ASTA065 05	0
Diptera Blepharipa fimbriata DHJ04 DHJPAR0003159 ASTA066 05	0
Diptera Blepharipa fimbriata DHJ04 DHJPAR0003160 ASTA067 05	0
Diptera Blepharipa fimbriata DHJ04 DHJPAR0003161 ASTA068 05	0
Diptera Blepharipa fimbriata DHJ04 DHJPAR0003162 ASTA069 05	0
Diptera Blepharipa fimbriata DHJ04 DHJPAR0003163 ASTA070 05	0
Diptera Blepharipa fimbriata DHJ04 DHJPAR0003165 ASTA072 05	0
Diptera Blepharipa fimbriata DHJ04 DHJPAR0003166 ASTA073 05	0
Diptera Blepharipa fimbriata DHJ04 DHJPAR0003167 ASTA074 05	0
Diptera Blepharipa fimbriata DHJ04 DHJPAR0003168 ASTA075 05	0
Diptera Blepharipa fimbriata DHJ04 DHJPAR0003169 ASTA076 05	0
Diptera Blepharipa fimbriata DHJ04 DHJPAR0003170 ASTA077 05	0
Diptera Blepharipa fimbriata DHJ04 DHJPAR0003171 ASTA078 05	0
Diptera Blepharipa fimbriata DHJ04 DHJPAR0003172 ASTA079 05	0
Diptera Blepharipa fimbriata DHJ04 DHJPAR0003173 ASTA080 05	0
Diptera Blepharipa fimbriata DHJ04 DHJPAR0003174 ASTA081 05	0
Diptera Blepharipa fimbriata DHJ04 DHJPAR0003175 ASTA082 05	0
Diptera Blepharipa fimbriata DHJ04 DHJPAR0003176 ASTA083 05	0
Diptera Blepharipa fimbriata DHJ04 DHJPAR0003177 ASTA084 05	0
Diptera Blepharipa fimbriata DHJ04 DHJPAR0003178 ASTA085 05	0
Diptera Blepharipa fimbriata DHJ04 DHJPAR0003179 ASTA086 05	0
Diptera Blepharipa fimbriata DHJ04 DHJPAR0003180 ASTA087 05	0
Diptera Blepharipa fimbriata DHJ04 DHJPAR0003181 ASTA088 05	0
Diptera Blepharipa fimbriata DHJ04 DHJPAR0003182 ASTA089 05	0
Diptera Blepharipa fimbriata DHJ04 DHJPAR0003183 ASTA090 05	0
Diptera Blepharipa fimbriata DHJ04 DHJPAR0003184 ASTA091 05	0
Diptera Blepharipa fimbriata DHJ04 DHJPAR0003185 ASTA092 05	0
Diptera Blepharipa fimbriata DHJ04 DHJPAR0003186 ASTA093 05	0
Diptera Blepharipa fimbriata DHJ04 DHJPAR0003188 ASTA095 05	0
Diptera Blepharipa fimbriata DHJ04 DHJPAR0003189 ASTA096 05	0
Diptera Blepharipa fimbriata DHJ04 DHJPAR0003190 ASTA097 05	0
Diptera Blepharipa fimbriata DHJ04 DHJPAR0003191 ASTA098 05	0
Diptera Blepharipa fimbriata DHJ04 DHJPAR0003192 ASTA099 05	0
Diptera Blepharipa fimbriata DHJ04 DHJPAR0003193 ASTA100 05	0
Diptera Blepharipa fimbriata DHJ04 DHJPAR0003194 ASTA101 05	0
Diptera Blepharipa fimbriata DHJ04 DHJPAR0003195 ASTA102 05	0
Diptera Blepharipa fimbriata DHJ04 DHJPAR0003196 ASTA103 05	0
Diptera Blepharipa fimbriata DHJ04 DHJPAR0003197 ASTA104 05	0
Diptera Blepharipa fimbriata DHJ04 DHJPAR0003199 ASTA106 05	0
Diptera Blepharipa fimbriata DHJ04 DHJPAR0003200 ASTA107 05	0
Diptera Blepharipa fimbriata DHJ04 DHJPAR0003201 ASTA108 05	0
Diptera Blepharipa fimbriata DHJ04 DHJPAR0003202 ASTA109 05	0
Diptera Blepharipa fimbriata DHJ04 DHJPAR0003203 ASTA110 05	0
Diptera Blepharipa fimbriata DHJ04 DHJPAR0003204 ASTA111 05	0
Diptera Blepharipa fimbriata DHJ04 DHJPAR0003205 ASTA112 05	0
Diptera Blepharipa fimbriata DHJ04 DHJPAR0003207 ASTA114 05	0
Diptera Blepharipa fimbriata DHJ04 DHJPAR0003208 ASTA115 05	0
Diptera Blepharipa fimbriata DHJ04 DHJPAR0003210 ASTA117 05	0
Diptera Blepharipa fimbriata DHJ04 DHJPAR0003249 ASTA156 05	0
Diptera Blepharipa fimbriata DHJ04 DHJPAR0003250 ASTA157 05	0
Diptera Blepharipa fimbriata DHJ04 DHJPAR0003251 ASTA158 05	0
Diptera Blepharipa fimbriata DHJ04 DHJPAR0003252 ASTA159 05	0
Diptera Blepharipa fimbriata DHJ04 DHJPAR0003253 ASTA160 05	0
Diptera Blepharipa fimbriata DHJ04 DHJPAR0003254 ASTA161 05	0
Diptera Blepharipa fimbriata DHJ04 DHJPAR0003255 ASTA162 05	0
Diptera Blepharipa fimbriata DHJ04 DHJPAR0003256 ASTA163 05	0
Diptera Blepharipa fimbriata DHJ04 DHJPAR0003257 ASTA164 05	0
Diptera Blepharipa fimbriata DHJ04 DHJPAR0003258 ASTA165 05	0
Diptera Blepharipa fimbriata DHJ04 DHJPAR0003260 ASTA167 05	0
Diptera Blepharipa fimbriata DHJ04 DHJPAR0003262 ASTA169 05	0
Diptera Blepharipa fimbriata DHJ04 DHJPAR0003263 ASTA170 05	0
Diptera Blepharipa fimbriata DHJ04 DHJPAR0003264 ASTA171 05	0
Diptera Blepharipa fimbriata DHJ04 DHJPAR0003265 ASTA172 05	0
Diptera Blepharipa fimbriata DHJ04 DHJPAR0003266 ASTA173 05	0
Diptera Blepharipa fimbriata DHJ04 DHJPAR0003285 ASTA192 05	0
Diptera Blepharipa fimbriata DHJ04 DHJPAR0003286 ASTA193 05	0
Diptera Blepharipa fimbriata DHJ04 DHJPAR0003293 ASTA200 05	0
Diptera Blepharipa fimbriata DHJ04 DHJPAR0003294 ASTA201 05	0
Diptera Blepharipa fimbriata DHJ04 DHJPAR0005444 ASTA564 06	0
Diptera Blepharipa fimbriata DHJ04 DHJPAR0005449 ASTA569 06	0
Diptera Blepharipa fimbriata DHJ04 DHJPAR0005452 ASTA572 06	0
Diptera Blepharipa fimbriata DHJ04 DHJPAR0005492 ASTA611 06	0
Diptera Blepharipa fimbriata DHJ04 DHJPAR0005493 ASTA612 06	0
Diptera Blepharipa fimbriata DHJ04 DHJPAR0005494 ASTA613 06	0
Diptera Blepharipa fimbriata DHJ04 DHJPAR0005499 ASTA618 06	0
Diptera Blepharipa fimbriata DHJ04 DHJPAR0005510 ASTA629 06	0
Diptera Blepharipa fimbriata DHJ04 DHJPAR0005516 ASTA635 06	0
Diptera Blepharipa fimbriata DHJ04 DHJPAR0005522 ASTA641 06	0
Diptera Blepharipa fimbriata DHJ04 DHJPAR0005563 ASTA681 06	0
Diptera Blepharipa fimbriata DHJ04 DHJPAR0005565 ASTA683 06	0
Diptera Blepharipa fimbriata DHJ04 DHJPAR0005566 ASTA684 06	0
Diptera Blepharipa fimbriata DHJ04 DHJPAR0006173 ASTAI601 06	0
Diptera Blepharipa fimbriata DHJ04 DHJPAR0006174 ASTAI602 06	0
Diptera Blepharipa fimbriata DHJ04 DHJPAR0006176 ASTAI604 06	0
Diptera Blepharipa fimbriata DHJ04 DHJPAR0006177 ASTAI605 06	0
Diptera Blepharipa fimbriata DHJ04 DHJPAR0006178 ASTAI606 06	0
Diptera Blepharipa fimbriata DHJ04 DHJPAR0006179 ASTAI607 06	0
Diptera Blepharipa fimbriata DHJ04 DHJPAR0006181 ASTAI609 06	0
Diptera Blepharipa fimbriata DHJ04 DHJPAR0006182 ASTAI610 06	0
Diptera Blepharipa fimbriata DHJ04 DHJPAR0006759 ASTA937 06	0
Diptera Blepharipa fimbriata DHJ04 DHJPAR0006952 ASTAV194 06	0
Diptera Blepharipa fimbriata DHJ04 DHJPAR0007014 ASTAV256 06	0
Diptera Blepharipa fimbriata DHJ04 DHJPAR0011272 ASTAQ659 06	0
Diptera Blepharipa fimbriata DHJ11 DHJPAR0003131 ASTA038 05	0
Diptera Blepharipa fimbriata DHJ11 DHJPAR0003132 ASTA039 05	0
Diptera Blepharipa fimbriata DHJ11 DHJPAR0003133 ASTA040 05	0
Diptera Blepharipa fimbriata DHJ11 DHJPAR0003134 ASTA041 05	0
Diptera Blepharipa fimbriata DHJ11 DHJPAR0003135 ASTA042 05	0
Diptera Blepharipa fimbriata DHJ11 DHJPAR0003136 ASTA043 05	0
Diptera Blepharipa fimbriata DHJ11 DHJPAR0003137 ASTA044 05	0
Diptera Blepharipa fimbriata DHJ11 DHJPAR0003138 ASTA045 05	0
Diptera Blepharipa fimbriata DHJ11 DHJPAR0003139 ASTA046 05	0
Diptera Blepharipa fimbriata DHJ11 DHJPAR0003140 ASTA047 05	0
Diptera Blepharipa fimbriata DHJ11 DHJPAR0003141 ASTA048 05	0
Diptera Blepharipa fimbriata DHJ11 DHJPAR0003142 ASTA049 05	0
Diptera Blepharipa fimbriata DHJ11 DHJPAR0003143 ASTA050 05	0
Diptera Blepharipa fimbriata DHJ11 DHJPAR0003144 ASTA051 05	0
Diptera Blepharipa fimbriata DHJ11 DHJPAR0003145 ASTA052 05	0
Diptera Blepharipa fimbriata DHJ11 DHJPAR0003146 ASTA053 05	0
Diptera Blepharipa fimbriata DHJ11 DHJPAR0003147 ASTA054 05	0
Diptera Blepharipa fimbriata DHJ11 DHJPAR0003148 ASTA055 05	0
Diptera Blepharipa fimbriata DHJ11 DHJPAR0003149 ASTA056 05	0
Diptera Blepharipa fimbriata DHJ11 DHJPAR0003150 ASTA057 05	0
Diptera Blepharipa fimbriata DHJ11 DHJPAR0003153 ASTA060 05	0
Diptera Blepharipa fimbriata DHJ11 DHJPAR0003154 ASTA061 05	0
Diptera Blepharipa fimbriata DHJ11 DHJPAR0006185 ASTAI613 06	0
Diptera Blepharipa fimbriata DHJ11 DHJPAR0006186 ASTAI614 06	0
Diptera Blepharipa fimbriata DHJ11 DHJPAR0006187 ASTAI615 06	0
Diptera Blepharipa fimbriata DHJ11 DHJPAR0008673 ASTAC505 06	0
Diptera Blepharipa fimbriata DHJ12 DHJPAR0003094 ASTA001 05	0
Diptera Blepharipa fimbriata DHJ12 DHJPAR0003095 ASTA002 05	0
Diptera Blepharipa fimbriata DHJ12 DHJPAR0003096 ASTA003 05	0
Diptera Blepharipa fimbriata DHJ12 DHJPAR0003097 ASTA004 05	0
Diptera Blepharipa fimbriata DHJ12 DHJPAR0003098 ASTA005 05	0
Diptera Blepharipa fimbriata DHJ12 DHJPAR0003099 ASTA006 05	0
Diptera Blepharipa fimbriata DHJ12 DHJPAR0003100 ASTA007 05	0
Diptera Blepharipa fimbriata DHJ12 DHJPAR0003101 ASTA008 05	0
Diptera Blepharipa fimbriata DHJ12 DHJPAR0003102 ASTA009 05	0
Diptera Blepharipa fimbriata DHJ12 DHJPAR0003104 ASTA011 05	0
Diptera Blepharipa fimbriata DHJ12 DHJPAR0003105 ASTA012 05	0
Diptera Blepharipa fimbriata DHJ12 DHJPAR0003106 ASTA013 05	0
Diptera Blepharipa fimbriata DHJ12 DHJPAR0003107 ASTA014 05	0
Diptera Blepharipa fimbriata DHJ12 DHJPAR0003108 ASTA015 05	0
Diptera Blepharipa fimbriata DHJ12 DHJPAR0003109 ASTA016 05	0
Diptera Blepharipa fimbriata DHJ12 DHJPAR0003110 ASTA017 05	0
Diptera Blepharipa fimbriata DHJ12 DHJPAR0003111 ASTA018 05	0
Diptera Blepharipa fimbriata DHJ12 DHJPAR0003112 ASTA019 05	0
Diptera Blepharipa fimbriata DHJ12 DHJPAR0003113 ASTA020 05	0
Diptera Blepharipa fimbriata DHJ12 DHJPAR0003114 ASTA021 05	0
Diptera Blepharipa fimbriata DHJ12 DHJPAR0003116 ASTA023 05	0
Diptera Blepharipa fimbriata DHJ12 DHJPAR0003117 ASTA024 05	0
Diptera Blepharipa fimbriata DHJ12 DHJPAR0003118 ASTA025 05	0
Diptera Blepharipa fimbriata DHJ12 DHJPAR0003119 ASTA026 05	0
Diptera Blepharipa fimbriata DHJ12 DHJPAR0003121 ASTA028 05	0
Diptera Blepharipa fimbriata DHJ12 DHJPAR0003122 ASTA029 05	0
Diptera Blepharipa fimbriata DHJ12 DHJPAR0003123 ASTA030 05	0
Diptera Blepharipa fimbriata DHJ12 DHJPAR0003124 ASTA031 05	0
Diptera Blepharipa fimbriata DHJ12 DHJPAR0003126 ASTA033 05	0
Diptera Blepharipa fimbriata DHJ12 DHJPAR0003128 ASTA035 05	0
Diptera Blepharipa fimbriata DHJ12 DHJPAR0003129 ASTA036 05	0
Diptera Blepharipa fimbriata DHJ12 DHJPAR0003130 ASTA037 05	0
Diptera Blepharipa fimbriata DHJ12 DHJPAR0006180 ASTAI608 06	0
Diptera Blepharipa fimbriata DHJ12 DHJPAR0006190 ASTAI618 06	0
Diptera Blepharipa fimbriata DHJ12 DHJPAR0006191 ASTAI619 06	0
Diptera Blepharipa fimbriata DHJ12 DHJPAR0006192 ASTAI620 06	0
Diptera Blepharipa fimbriata DHJ12 DHJPAR0006193 ASTAI621 06	0
Diptera Blepharipa fimbriata DHJ12 DHJPAR0006194 ASTAI622 06	0
Diptera Blepharipa fimbriata DHJ12 DHJPAR0006196 ASTAI624 06	0
Diptera Blepharipa fimbriata DHJ12 DHJPAR0006197 ASTAI625 06	0
Diptera Blepharipa fimbriata DHJ12 DHJPAR0006199 ASTAI627 06	0
Diptera Blepharipa fimbriata DHJ12 DHJPAR0006202 ASTAI630 06	0
Diptera Blepharipa fimbriata DHJ12 DHJPAR0006203 ASTAI631 06	0
Diptera Blepharipa fimbriata DHJ12 DHJPAR0006204 ASTAI632 06	0
Diptera Blepharipa fimbriata DHJ12 DHJPAR0006205 ASTAI633 06	0
Diptera Ceratitis anonae AY788411 GBDP1756 06	0
Diptera Ceratitis anonae Cameroon 17 RMCA TBI	0
Diptera Ceratitis anonae Cameroon 18 RMCA TBI	0
Diptera Ceratitis anonae Cameroon 20 RMCA TBI	0
Diptera Ceratitis anonae Kenya 1007 RMCA TBI	0
Diptera Ceratitis anonae Kenya 390 RMCA TBI	0
Diptera Ceratitis anonae Kenya 391 RMCA TBI	0
Diptera Ceratitis bremii Benin 1124 RMCA TBI	1
Diptera Ceratitis bremii Cameroon 1185 RMCA TBI	1
Diptera Ceratitis bremii Guinea 1735 RMCA TBI	1
Diptera Ceratitis bremii IvCoast 82 RMCA TBI	1
Diptera Ceratitis bremii IvCoast 83 RMCA TBI	1
Diptera Ceratitis bremii Kenya 1010 RMCA TBI	1
Diptera Ceratitis caetrata AY788414 GBDP1757 06	0
Diptera Ceratitis caetrata Kenya 1244 RMCA TBI	0
Diptera Ceratitis caetrata Kenya 1245 RMCA TBI	0
Diptera Ceratitis capitata AJ242872 GBDP0702 06	0
Diptera Ceratitis capitata AY788415 GBDP1758 06	0
Diptera Ceratitis capitata Benin 1093 RMCA TBI	0
Diptera Ceratitis capitata CanaryIsl 1125 RMCA TBI	0
Diptera Ceratitis capitata DQ006887 GBDP1934 06	0
Diptera Ceratitis capitata DQ011888 GBDP1936 06	0
Diptera Ceratitis capitata DQ116363 GBDP2211 06	0
Diptera Ceratitis capitata DQ116364 GBDP2212 06	0
Diptera Ceratitis capitata DQ116367 GBDP2213 06	0
Diptera Ceratitis capitata DQ116368 GBDP2214 06	0
Diptera Ceratitis capitata DQ116369 GBDP2215 06	0
Diptera Ceratitis capitata DQ116370 GBDP2216 06	0
Diptera Ceratitis capitata DQ116371 GBDP2217 06	0
Diptera Ceratitis capitata Kenya 1014 RMCA TBI	0
Diptera Ceratitis capitata NC 000857 GBDP2874 06	0
Diptera Ceratitis capitata Reunion 286 RMCA TBI	0
Diptera Ceratitis capitata Reunion 287 RMCA TBI	0
Diptera Ceratitis capitata Seichelles 1012 RMCA TBI	0
Diptera Ceratitis capitata Tanzania 1015 RMCA TBI	0
Diptera Ceratitis cosyra AY788421 GBDP1759 06	0
Diptera Ceratitis cosyra Benin 674 RMCA TBI	0
Diptera Ceratitis cosyra Benin 697 RMCA TBI	0
Diptera Ceratitis cosyra Cameroon 675 RMCA TBI	0
Diptera Ceratitis cosyra DQ116372 GBDP2218 06	0
Diptera Ceratitis cosyra DQ116373 GBDP2219 06	0
Diptera Ceratitis cosyra EF670588 GBDP2903 07	0
Diptera Ceratitis cosyra IvCoast 677 RMCA TBI	0
Diptera Ceratitis cosyra Kenya 1024 RMCA TBI	0
Diptera Ceratitis cosyra Kenya 679 RMCA TBI	0
Diptera Ceratitis cosyra Madagascar 1547 RMCA TBI	0
Diptera Ceratitis cosyra Mozambique 1540 RMCA TBI	0
Diptera Ceratitis cosyra Mozambique 1545 RMCA TBI	0
Diptera Ceratitis cosyra Mozambique 1546 RMCA TBI	0
Diptera Ceratitis cosyra Senegal 681 RMCA TBI	0
Diptera Ceratitis cosyra SouthAfr 694 RMCA TBI	0
Diptera Ceratitis cosyra Tanzania 682 RMCA TBI	0
Diptera Ceratitis cosyra Uganda 683 RMCA TBI	0
Diptera Ceratitis fasciventris IvCoast 633 RMCA TBI	1
Diptera Ceratitis fasciventris IvCoast 634 RMCA TBI	1
Diptera Ceratitis fasciventris IvCoast 635 RMCA TBI	1
Diptera Ceratitis flexuosa Congo 966 RMCA TBI	1
Diptera Ceratitis flexuosa Kenya 1028 RMCA TBI	1
Diptera Ceratitis flexuosa Kenya 1029 RMCA TBI	1
Diptera Ceratitis millicentae Kenya 1134 RMCA TBI	1
Diptera Ceratitis millicentae Mozambique 1538 RMCA TBI	1
Diptera Ceratitis millicentae Mozambique 1737 RMCA TBI	1
Diptera Ceratitis millicentae Mozambique 1738 RMCA TBI	1
Diptera Ceratitis millicentae Mozambique 1739 RMCA TBI	1
Diptera Ceratitis podocarpi AY788434 GBDP1764 06	1
Diptera Ceratitis podocarpi Kenya 1137 RMCA TBI	1
Diptera Ceratitis podocarpi SouthAfr 1204 RMCA TBI	1
Diptera Ceratitis quinaria Benin 686 RMCA TBI	0
Diptera Ceratitis quinaria Mali 1772 RMCA TBI	0
Diptera Ceratitis quinaria Mali 709 RMCA TBI	0
Diptera Ceratitis quinaria Mozambique 1734 RMCA TBI	0
Diptera Ceratitis quinaria Namibia 1714 RMCA TBI	0
Diptera Ceratitis quinaria Sudan 1195 RMCA TBI	0
Diptera Ceratitis rosa DQ116374 GBDP2220 06	0
Diptera Ceratitis rosa DQ116375 GBDP2221 06	0
Diptera Ceratitis rosa Kenya 624 RMCA TBI	0
Diptera Ceratitis rosa Kenya 626 RMCA TBI	0
Diptera Ceratitis rosa Kenya 627 RMCA TBI	0
Diptera Ceratitis rosa Reunion 240 RMCA TBI	0
Diptera Ceratitis rosa Reunion 241 RMCA TBI	0
Diptera Ceratitis rosa SouthAfr 651 RMCA TBI	0
Diptera Ceratitis rosa SouthAfr 653 RMCA TBI	0
Diptera Ceratitis rosa Tanzania 22 RMCA TBI	0
Diptera Ceratitis rosa Tanzania 24 RMCA TBI	0
Diptera Ceratitis rosa Tanzania 26 RMCA TBI	0
Diptera Ceratitis rosa Tanzania 27 RMCA TBI	0
Diptera Ceratitis silvestrii Benin 687 RMCA TBI	0
Diptera Ceratitis silvestrii IvCoast 688 RMCA TBI	0
Diptera Ceratitis silvestrii Mali 1774 RMCA TBI	0
Diptera Ceratitis silvestrii Senegal 690 RMCA TBI	0
Diptera Cheilosia cumanica EU487763 GBDP4375 08	0
Diptera Cheilosia cumanica EU487764 GBDP4374 08	0
Diptera Cheilosia cumanica EU487765 GBDP4373 08	0
Diptera Cheilosia cumanica EU487766 GBDP4372 08	1
Diptera Cheilosia cumanica EU487767 GBDP4371 08	1
Diptera Cheilosia hypena EU487759 GBDP4379 08	1
Diptera Cheilosia hypena EU487760 GBDP4378 08	1
Diptera Cheilosia hypena EU487761 GBDP4377 08	1
Diptera Cheilosia hypena EU487762 GBDP4376 08	1
Diptera Cheilosia laticornis EU487768 GBDP4370 08	1
Diptera Cheilosia laticornis EU487769 GBDP4369 08	1
Diptera Cheilosia laticornis EU487770 GBDP4368 08	1
Diptera Chetogena scutellaris DHJ01 DHJPAR0003398 ASTA305 05	1
Diptera Chetogena scutellaris DHJ01 DHJPAR0003401 ASTA308 05	1
Diptera Chetogena scutellaris DHJ01 DHJPAR0003402 ASTA309 05	1
Diptera Chetogena scutellaris DHJ01 DHJPAR0003403 ASTA310 05	1
Diptera Chetogena scutellaris DHJ01 DHJPAR0003405 ASTA312 05	1
Diptera Chetogena scutellaris DHJ01 DHJPAR0003408 ASTA315 05	1
Diptera Chetogena scutellaris DHJ01 DHJPAR0003409 ASTA316 05	1
Diptera Chetogena scutellaris DHJ01 DHJPAR0003417 ASTA324 05	1
Diptera Chetogena scutellaris DHJ01 DHJPAR0003428 ASTA335 05	1
Diptera Chetogena scutellaris DHJ01 DHJPAR0003430 ASTA337 05	1
Diptera Chetogena scutellaris DHJ01 DHJPAR0003433 ASTA340 05	1
Diptera Chetogena scutellaris DHJ01 DHJPAR0003435 ASTA342 05	1
Diptera Chetogena scutellaris DHJ01 DHJPAR0003443 ASTA350 05	1
Diptera Chetogena scutellaris DHJ01 DHJPAR0003444 ASTA351 05	1
Diptera Chetogena scutellaris DHJ01 DHJPAR0006208 ASTAI636 06	1
Diptera Chetogena scutellaris DHJ01 DHJPAR0006210 ASTAI638 06	1
Diptera Chetogena scutellaris DHJ01 DHJPAR0006211 ASTAI639 06	1
Diptera Chetogena scutellaris DHJ01 DHJPAR0006212 ASTAI640 06	1
Diptera Chetogena scutellaris DHJ01 DHJPAR0006214 ASTAI642 06	1
Diptera Chetogena scutellaris DHJ01 DHJPAR0006217 ASTAI645 06	1
Diptera Chetogena scutellaris DHJ01 DHJPAR0006218 ASTAI646 06	1
Diptera Chetogena scutellaris DHJ01 DHJPAR0006222 ASTAI650 06	1
Diptera Chetogena scutellaris DHJ01 DHJPAR0006225 ASTAI653 06	1
Diptera Chetogena scutellaris DHJ01 DHJPAR0006231 ASTAI659 06	1
Diptera Chetogena scutellaris DHJ01 DHJPAR0006232 ASTAI660 06	1
Diptera Chetogena scutellaris DHJ01 DHJPAR0006233 ASTAI661 06	1
Diptera Chetogena scutellaris DHJ01 DHJPAR0006234 ASTAI662 06	1
Diptera Chetogena scutellaris DHJ01 DHJPAR0006241 ASTAI669 06	1
Diptera Chetogena scutellaris DHJ01 DHJPAR0006242 ASTAI670 06	1
Diptera Chetogena scutellaris DHJ01 DHJPAR0006251 ASTAI679 06	1
Diptera Chetogena scutellaris DHJ01 DHJPAR0006252 ASTAI680 06	1
Diptera Chetogena scutellaris DHJ01 DHJPAR0006254 ASTAI682 06	1
Diptera Chetogena scutellaris DHJ01 DHJPAR0006255 ASTAI683 06	1
Diptera Chetogena scutellaris DHJ01 DHJPAR0006260 ASTAI688 06	1
Diptera Chetogena scutellaris DHJ01 DHJPAR0007656 ASTAT428 06	1
Diptera Chetogena scutellaris DHJ02 DHJPAR0003395 ASTA302 05	1
Diptera Chetogena scutellaris DHJ02 DHJPAR0003396 ASTA303 05	1
Diptera Chetogena scutellaris DHJ02 DHJPAR0003399 ASTA306 05	1
Diptera Chetogena scutellaris DHJ02 DHJPAR0003400 ASTA307 05	1
Diptera Chetogena scutellaris DHJ02 DHJPAR0003404 ASTA311 05	1
Diptera Chetogena scutellaris DHJ02 DHJPAR0003406 ASTA313 05	1
Diptera Chetogena scutellaris DHJ02 DHJPAR0003407 ASTA314 05	1
Diptera Chetogena scutellaris DHJ02 DHJPAR0003410 ASTA317 05	1
Diptera Chetogena scutellaris DHJ02 DHJPAR0003412 ASTA319 05	1
Diptera Chetogena scutellaris DHJ02 DHJPAR0003414 ASTA321 05	1
Diptera Chetogena scutellaris DHJ02 DHJPAR0003416 ASTA323 05	1
Diptera Chetogena scutellaris DHJ02 DHJPAR0003418 ASTA325 05	1
Diptera Chetogena scutellaris DHJ02 DHJPAR0003419 ASTA326 05	1
Diptera Chetogena scutellaris DHJ02 DHJPAR0003420 ASTA327 05	1
Diptera Chetogena scutellaris DHJ02 DHJPAR0003421 ASTA328 05	1
Diptera Chetogena scutellaris DHJ02 DHJPAR0003422 ASTA329 05	1
Diptera Chetogena scutellaris DHJ02 DHJPAR0003423 ASTA330 05	1
Diptera Chetogena scutellaris DHJ02 DHJPAR0003424 ASTA331 05	1
Diptera Chetogena scutellaris DHJ02 DHJPAR0003425 ASTA332 05	1
Diptera Chetogena scutellaris DHJ02 DHJPAR0003426 ASTA333 05	1
Diptera Chetogena scutellaris DHJ02 DHJPAR0003427 ASTA334 05	1
Diptera Chetogena scutellaris DHJ02 DHJPAR0003429 ASTA336 05	1
Diptera Chetogena scutellaris DHJ02 DHJPAR0003431 ASTA338 05	1
Diptera Chetogena scutellaris DHJ02 DHJPAR0003432 ASTA339 05	1
Diptera Chetogena scutellaris DHJ02 DHJPAR0003434 ASTA341 05	1
Diptera Chetogena scutellaris DHJ02 DHJPAR0003436 ASTA343 05	1
Diptera Chetogena scutellaris DHJ02 DHJPAR0003437 ASTA344 05	1
Diptera Chetogena scutellaris DHJ02 DHJPAR0003438 ASTA345 05	1
Diptera Chetogena scutellaris DHJ02 DHJPAR0003439 ASTA346 05	1
Diptera Chetogena scutellaris DHJ02 DHJPAR0003440 ASTA347 05	1
Diptera Chetogena scutellaris DHJ02 DHJPAR0003441 ASTA348 05	1
Diptera Chetogena scutellaris DHJ02 DHJPAR0003442 ASTA349 05	1
Diptera Chetogena scutellaris DHJ02 DHJPAR0006206 ASTAI634 06	1
Diptera Chetogena scutellaris DHJ02 DHJPAR0006207 ASTAI635 06	1
Diptera Chetogena scutellaris DHJ02 DHJPAR0006209 ASTAI637 06	1
Diptera Chetogena scutellaris DHJ02 DHJPAR0006213 ASTAI641 06	1
Diptera Chetogena scutellaris DHJ02 DHJPAR0006221 ASTAI649 06	1
Diptera Chetogena scutellaris DHJ02 DHJPAR0006236 ASTAI664 06	1
Diptera Chetogena scutellaris DHJ02 DHJPAR0006240 ASTAI668 06	1
Diptera Chetogena scutellaris DHJ02 DHJPAR0006244 ASTAI672 06	1
Diptera Chetogena scutellaris DHJ02 DHJPAR0006250 ASTAI678 06	1
Diptera Chetogena scutellaris DHJ02 DHJPAR0006259 ASTAI687 06	1
Diptera Chironomus dilutus AF110160 GBDP0474 06	0
Diptera Chironomus dilutus AF110161 GBDP0475 06	0
Diptera Chironomus dilutus AF110162 GBDP0476 06	1
Diptera Chironomus pallidivittatus AF110163 GBDP0477 06	0
Diptera Chironomus pallidivittatus AF110164 GBDP0478 06	0
Diptera Chironomus pallidivittatus AF110165 GBDP0479 06	0
Diptera Chironomus tentans AF110156 GBDP0470 06	1
Diptera Chironomus tentans AF110157 GBDP0471 06	1
Diptera Chironomus tentans AF110158 GBDP0472 06	1
Diptera Chironomus tentans AF110159 GBDP0473 06	1
Diptera Chrysomya flavifrons DQ647331 GBDP3499 07	1
Diptera Chrysomya flavifrons DQ647332 GBDP3498 07	1
Diptera Chrysomya flavifrons DQ647333 GBDP3497 07	1
Diptera Chrysomya flavifrons DQ647334 GBDP3496 07	1
Diptera Chrysomya incisuralis DQ647335 GBDP3495 07	1
Diptera Chrysomya incisuralis DQ647336 GBDP3494 07	1
Diptera Chrysomya incisuralis DQ647337 GBDP3493 07	1
Diptera Chrysomya incisuralis DQ647338 GBDP3492 07	1
Diptera Chrysomya incisuralis DQ647339 GBDP3491 07	1
Diptera Chrysomya incisuralis DQ647340 GBDP3490 07	1
Diptera Chrysomya incisuralis DQ647341 GBDP3489 07	1
Diptera Chrysomya incisuralis DQ647342 GBDP3488 07	1
Diptera Chrysomya latifrons DQ647344 GBDP6559 09	1
Diptera Chrysomya latifrons DQ647345 GBDP6558 09	1
Diptera Chrysomya latifrons DQ647347 GBDP6556 09	1
Diptera Chrysomya latifrons DQ647381 GBDP6550 09	1
Diptera Chrysomya latifrons DQ647382 GBDP6549 09	1
Diptera Chrysomya megacephala AF295551 GBDP0583 06	0
Diptera Chrysomya megacephala AJ426041 GBDP2900 07	0
Diptera Chrysomya megacephala AY092761 GBDP0975 06	1
Diptera Chrysomya megacephala AY909052 GBDP1869 06	0
Diptera Chrysomya megacephala AY909053 GBDP1870 06	0
Diptera Chrysomya megacephala DQ647350 GBDP3480 07	0
Diptera Chrysomya megacephala DQ647351 GBDP3479 07	0
Diptera Chrysomya megacephala DQ647352 GBDP3478 07	0
Diptera Chrysomya megacephala DQ647353 GBDP3477 07	0
Diptera Chrysomya megacephala FJ025604 GBDP5821 09	0
Diptera Chrysomya nigripes DQ647354 GBDP3476 07	1
Diptera Chrysomya nigripes DQ647355 GBDP3475 07	1
Diptera Chrysomya nigripes DQ647356 GBDP3474 07	1
Diptera Chrysomya rufifacies AF083658 GBDP0466 06	1
Diptera Chrysomya rufifacies AY092760 GBDP0974 06	1
Diptera Chrysomya rufifacies AY909054 GBDP1871 06	1
Diptera Chrysomya rufifacies AY909055 GBDP1872 06	1
Diptera Chrysomya rufifacies DQ647357 GBDP3473 07	1
Diptera Chrysomya rufifacies DQ647358 GBDP3472 07	1
Diptera Chrysomya rufifacies DQ647359 GBDP3471 07	1
Diptera Chrysomya rufifacies DQ647360 GBDP3470 07	1
Diptera Chrysomya rufifacies DQ647361 GBDP3469 07	1
Diptera Chrysomya saffranea DQ647362 GBDP6555 09	1
Diptera Chrysomya saffranea DQ647363 GBDP6554 09	1
Diptera Chrysomya saffranea DQ647364 GBDP6553 09	1
Diptera Chrysomya saffranea DQ647365 GBDP6552 09	1
Diptera Chrysomya saffranea DQ647366 GBDP3464 07	1
Diptera Chrysomya saffranea DQ647367 GBDP3463 07	1
Diptera Chrysomya saffranea DQ647368 GBDP3462 07	1
Diptera Chrysomya semimetallica AF295562 GBDP0592 06	1
Diptera Chrysomya semimetallica DQ647343 GBDP3487 07	0
Diptera Chrysomya semimetallica DQ647346 GBDP6557 09	0
Diptera Chrysomya semimetallica DQ647348 GBDP3482 07	0
Diptera Chrysomya semimetallica DQ647349 GBDP3481 07	0
Diptera Chrysomya semimetallica DQ647369 GBDP3461 07	0
Diptera Chrysomya semimetallica DQ647370 GBDP3460 07	0
Diptera Chrysomya semimetallica DQ647371 GBDP3459 07	0
Diptera Chrysomya semimetallica DQ647372 GBDP3458 07	0
Diptera Chrysomya semimetallica DQ647373 GBDP3457 07	0
Diptera Chrysomya semimetallica DQ647374 GBDP3456 07	0
Diptera Chrysomya varipes AF295556 GBDP0588 06	1
Diptera Chrysomya varipes DQ647375 GBDP3455 07	1
Diptera Chrysomya varipes DQ647376 GBDP3454 07	1
Diptera Chrysomya varipes DQ647377 GBDP3453 07	1
Diptera Chrysomya varipes DQ647378 GBDP3452 07	1
Diptera Chrysomya varipes DQ647379 GBDP3451 07	1
Diptera Chrysomya varipes DQ647380 GBDP6551 09	1
Diptera Cladotanytarsus australomancus DQ393836 GBDP2428 06	1
Diptera Cladotanytarsus australomancus DQ393837 GBDP2429 06	1
Diptera Cladotanytarsus australomancus DQ393841 GBDP2433 06	1
Diptera Cladotanytarsus australomancus DQ393861 GBDP2453 06	1
Diptera Cladotanytarsus australomancus DQ393881 GBDP2473 06	1
Diptera Cladotanytarsus australomancus DQ393882 GBDP2474 06	1
Diptera Cladotanytarsus bilinearis DQ393840 GBDP2432 06	1
Diptera Cladotanytarsus bilinearis DQ393865 GBDP2457 06	1
Diptera Cladotanytarsus bilinearis DQ393883 GBDP2475 06	1
Diptera Cladotanytarsus bilinearis DQ393888 GBDP2480 06	1
Diptera Clistoabdominalis ancylus DQ337628 GBDP3220 07	0
Diptera Clistoabdominalis ancylus DQ337629 GBDP3219 07	0
Diptera Clistoabdominalis ancylus DQ337630 GBDP3218 07	0
Diptera Clistoabdominalis ancylus DQ337631 GBDP6506 09	0
Diptera Clistoabdominalis ancylus DQ337632 GBDP6505 09	0
Diptera Clistoabdominalis ancylus DQ337633 GBDP6504 09	0
Diptera Clistoabdominalis ancylus DQ337634 GBDP6503 09	0
Diptera Clistoabdominalis ancylus DQ337635 GBDP6502 09	0
Diptera Clistoabdominalis ancylus DQ337636 GBDP3212 07	0
Diptera Clistoabdominalis ancylus DQ337637 GBDP3211 07	0
Diptera Clistoabdominalis ancylus DQ337638 GBDP3210 07	0
Diptera Clistoabdominalis ancylus DQ337639 GBDP3209 07	0
Diptera Clistoabdominalis ancylus DQ337640 GBDP3208 07	0
Diptera Clistoabdominalis ancylus DQ337641 GBDP3207 07	0
Diptera Clistoabdominalis ancylus DQ337642 GBDP3206 07	0
Diptera Clistoabdominalis ancylus DQ337643 GBDP3205 07	0
Diptera Clistoabdominalis ancylus DQ337644 GBDP3204 07	0
Diptera Clistoabdominalis ancylus DQ337645 GBDP3203 07	0
Diptera Clistoabdominalis ancylus DQ337646 GBDP3202 07	0
Diptera Clistoabdominalis ancylus DQ337647 GBDP3201 07	0
Diptera Clistoabdominalis ancylus DQ337648 GBDP3200 07	0
Diptera Clistoabdominalis ancylus DQ337649 GBDP6501 09	0
Diptera Clistoabdominalis ancylus DQ337650 GBDP6500 09	0
Diptera Clistoabdominalis ancylus DQ337651 GBDP6499 09	0
Diptera Clistoabdominalis ancylus DQ337652 GBDP6498 09	0
Diptera Clistoabdominalis ancylus DQ337653 GBDP6497 09	0
Diptera Clistoabdominalis ancylus DQ337654 GBDP3194 07	0
Diptera Clistoabdominalis ancylus DQ337687 GBDP6489 09	0
Diptera Clistoabdominalis beneficiens DQ337655 GBDP3193 07	1
Diptera Clistoabdominalis beneficiens DQ337656 GBDP3192 07	1
Diptera Clistoabdominalis beneficiens DQ337657 GBDP3191 07	1
Diptera Clistoabdominalis colophus DQ337659 GBDP3189 07	0
Diptera Clistoabdominalis colophus DQ337660 GBDP3188 07	0
Diptera Clistoabdominalis colophus DQ337661 GBDP3187 07	0
Diptera Clistoabdominalis digitatus DQ337665 GBDP3183 07	0
Diptera Clistoabdominalis digitatus DQ337666 GBDP3182 07	0
Diptera Clistoabdominalis digitatus DQ337667 GBDP6496 09	0
Diptera Clistoabdominalis digitatus DQ337668 GBDP6495 09	0
Diptera Clistoabdominalis digitatus DQ337669 GBDP6494 09	0
Diptera Clistoabdominalis gremialis DQ337670 GBDP6493 09	1
Diptera Clistoabdominalis gremialis DQ337671 GBDP6492 09	1
Diptera Clistoabdominalis gremialis DQ337672 GBDP3176 07	1
Diptera Clistoabdominalis gremialis DQ337673 GBDP3175 07	1
Diptera Clistoabdominalis gremialis DQ337674 GBDP3174 07	1
Diptera Clistoabdominalis helluo DQ337676 GBDP3172 07	1
Diptera Clistoabdominalis helluo DQ337677 GBDP3171 07	1
Diptera Clistoabdominalis helluo DQ337678 GBDP3170 07	0
Diptera Clistoabdominalis helluo DQ337679 GBDP3169 07	0
Diptera Clistoabdominalis koebelei DQ337680 GBDP3168 07	1
Diptera Clistoabdominalis koebelei DQ337681 GBDP3167 07	1
Diptera Clistoabdominalis koebelei DQ337682 GBDP3166 07	1
Diptera Clistoabdominalis koebelei DQ337683 GBDP3165 07	1
Diptera Clistoabdominalis trochanteratus DQ337686 GBDP6490 09	1
Diptera Clistoabdominalis trochanteratus DQ337691 GBDP3157 07	1
Diptera Clistoabdominalis trochanteratus DQ337692 GBDP3156 07	1
Diptera Clistoabdominalis trochanteratus DQ337693 GBDP3155 07	1
Diptera Clistoabdominalis trochanteratus DQ337694 GBDP3154 07	1
Diptera Clistoabdominalis trochanteratus DQ337695 GBDP3153 07	0
Diptera Coquillettidia perturbans mosq176 15 ACMC047 04	1
Diptera Coquillettidia perturbans mosq176 18 ACMC049 04	1
Diptera Coquillettidia perturbans mosq29.03 ACMC112 04	1
Diptera Coquillettidia perturbans mosq37.03 ACMC136 04	1
Diptera Coquillettidia perturbans mosq39.03 ACMC139 04	1
Diptera Coquillettidia perturbans mosq40.03 ACMC141 04	1
Diptera Coquillettidia perturbans mosq41.03 ACMC142 04	1
Diptera Coquillettidia perturbans mosq42.03 ACMC143 04	1
Diptera Coquillettidia perturbans mosq43.03 ACMC146 04	1
Diptera Coquillettidia perturbans mosq44.03 ACMC148 04	1
Diptera Coquillettidia perturbans mosqCq71 ACMC302 04	1
Diptera Coquillettidia perturbans mosqCq72 ACMC303 04	1
Diptera Coquillettidia perturbans mosqCq73 ACMC304 04	1
Diptera Coquillettidia perturbans mosqCq74 ACMC305 04	1
Diptera Coquillettidia perturbans mosqCq75 ACMC306 04	1
Diptera Coquillettidia perturbans mosqCq77 ACMC307 04	1
Diptera Coquillettidia perturbans mosqCq78 ACMC308 04	1
Diptera Coquillettidia perturbans mosqCq79 ACMC309 04	1
Diptera Coquillettidia perturbans mosqF 3 ACMC206 04	1
Diptera Ctenosciara japonica AB284392 GBDP3842 07	1
Diptera Ctenosciara japonica AB284393 GBDP3841 07	1
Diptera Ctenosciara japonica AB284394 GBDP3840 07	1
Diptera Ctenosciara japonica AB284395 GBDP3839 07	1
Diptera Ctenosciara japonica AB284396 GBDP3838 07	1
Diptera Ctenosciara japonica AB284397 GBDP3837 07	1
Diptera Culex pipiens AM403476 GBDP0965 06	0
Diptera Culex pipiens AM403492 GBDP0967 06	0
Diptera Culex pipiens FM177757 GBDP4839 08	0
Diptera Culex pipiens mosq174 12 ACMC044 04	0
Diptera Culex pipiens mosq174 9 ACMC045 04	0
Diptera Culex pipiens mosq281 11ab ACMC101 04	0
Diptera Culex pipiens mosqPP10 ACMC229 04	0
Diptera Culex pipiens mosqPP2 ACMC230 04	0
Diptera Culex pipiens mosqPP3 ACMC231 04	0
Diptera Culex pipiens mosqPP4 ACMC232 04	0
Diptera Culex pipiens mosqPP5 ACMC233 04	0
Diptera Culex pipiens mosqPP6 ACMC234 04	0
Diptera Culex pipiens mosqPP7 ACMC235 04	0
Diptera Culex pipiens mosqPP9 ACMC236 04	0
Diptera Culex quinquefasciatus FJ210901 GBDP5700 09	0
Diptera Culex quinquefasciatus FJ210909 GBDP5692 09	0
Diptera Culex quinquefasciatus FJ210910 GBDP5691 09	0
Diptera Culex quinquefasciatus FM177756 GBDP4840 08	0
Diptera Culex restuans mosq176 50 ACMC051 04	1
Diptera Culex restuans mosq281 37 ACMC106 04	1
Diptera Culex restuans mosqRN19 ACMC245 04	1
Diptera Culex restuans mosqRN20 ACMC246 04	1
Diptera Culex restuans mosqRN22 ACMC247 04	1
Diptera Culex restuans mosqRN23 ACMC248 04	1
Diptera Culex restuans mosqRN24 ACMC249 04	1
Diptera Culex restuans mosqRN25 ACMC250 04	1
Diptera Culex restuans mosqRN26 ACMC251 04	1
Diptera Culex restuans mosqRN27 ACMC252 04	1
Diptera Culex restuans mosqRN28 ACMC253 04	1
Diptera Culex restuans mosqRN29 ACMC254 04	1
Diptera Culex salinarius mosq191 29ab ACMC077 04	1
Diptera Culex salinarius mosqSN37 ACMC268 04	1
Diptera Culex salinarius mosqSN38 ACMC269 04	1
Diptera Culex territans mosq184 42 ACMC066 04	1
Diptera Culex territans mosqTT40 ACMC282 04	1
Diptera Culex territans mosqTT41 ACMC283 04	1
Diptera Culex theileri FJ210898 GBDP5703 09	1
Diptera Culex theileri FJ210899 GBDP5702 09	1
Diptera Culex theileri FJ210900 GBDP5701 09	1
Diptera Culicoides arakawae AB360972 GBDP4727 08	1
Diptera Culicoides arakawae AB360973 GBDP4726 08	1
Diptera Culicoides arakawae AB360974 GBDP4725 08	1
Diptera Culicoides arakawae AB360975 GBDP4724 08	1
Diptera Culicoides arakawae AB361004 GBDP4674 08	1
Diptera Culicoides arakawae NC 009809 GBDP4695 08	1
Diptera Culicoides wadai AB360996 GBDP4704 08	1
Diptera Culicoides wadai AB360997 GBDP4703 08	1
Diptera Culicoides wadai AB361005 GBDP4673 08	1
Diptera Culiseta inornata mosq179 66 ACMC054 04	1
Diptera Culiseta inornata mosq185 15 ACMC073 04	1
Diptera Culiseta inornata mosqIN64 ACMC216 04	1
Diptera Culiseta inornata mosqIN65 ACMC217 04	1
Diptera Culiseta morsitans mosq184 54 ACMC069 04	1
Diptera Culiseta morsitans mosq184 70 ACMC071 04	1
Diptera Culiseta morsitans mosq281 81 ACMC110 04	1
Diptera Culiseta morsitans mosq70 3 ACMC159 04	1
Diptera Culiseta morsitans mosqW1 2 ACMC291 04	1
Diptera Dacus armatus Benin 953 RMCA TBI	1
Diptera Dacus armatus Benin 975 RMCA TBI	1
Diptera Dacus armatus Benin 986 RMCA TBI	1
Diptera Dacus armatus Congo 1001 RMCA TBI	1
Diptera Dacus armatus EU679271 GBDP5665 09	1
Diptera Dacus armatus EU679272 GBDP5664 09	1
Diptera Dacus armatus EU679273 GBDP5663 09	1
Diptera Dacus armatus EU679274 GBDP5662 09	1
Diptera Dacus armatus EU679275 GBDP5661 09	1
Diptera Dacus armatus EU679276 GBDP5660 09	1
Diptera Dacus armatus Ghana 1060 RMCA TBI	1
Diptera Dacus armatus IvCoast 977 RMCA TBI	1
Diptera Dacus armatus Uganda 978 RMCA TBI	1
Diptera Dacus bivittatus Benin 711 RMCA TBI	1
Diptera Dacus bivittatus Benin 973 RMCA TBI	1
Diptera Dacus bivittatus Congo 712 RMCA TBI	1
Diptera Dacus bivittatus Congo 967 RMCA TBI	1
Diptera Dacus bivittatus EU679277 GBDP5659 09	1
Diptera Dacus bivittatus EU679278 GBDP5658 09	1
Diptera Dacus bivittatus EU679279 GBDP5657 09	1
Diptera Dacus bivittatus EU679280 GBDP5656 09	1
Diptera Dacus bivittatus EU679281 GBDP5655 09	1
Diptera Dacus bivittatus EU679282 GBDP5654 09	1
Diptera Dacus bivittatus EU679283 GBDP5653 09	1
Diptera Dacus bivittatus IvCoast 577 RMCA TBI	1
Diptera Dacus bivittatus IvCoast 716 RMCA TBI	1
Diptera Dacus bivittatus IvCoast 965 RMCA TBI	1
Diptera Dacus bivittatus Kenya 1212 RMCA TBI	1
Diptera Dacus bivittatus Nigeria 1061 RMCA TBI	1
Diptera Dacus bivittatus Tanzania 1041 RMCA TBI	1
Diptera Dacus bivittatus Tanzania 1109 RMCA TBI	1
Diptera Dacus bivittatus Uganda 120 RMCA TBI	1
Diptera Dacus bivittatus Uganda 994 RMCA TBI	1
Diptera Dacus chiwira EU679284 GBDP5652 09	0
Diptera Dacus chiwira Mozambique 1542 RMCA TBI	0
Diptera Dacus chiwira Mozambique 1732 RMCA TBI	0
Diptera Dacus chiwira Tanzania 981 RMCA TBI	0
Diptera Dacus ciliatus EU679285 GBDP5651 09	1
Diptera Dacus ciliatus EU679286 GBDP5650 09	1
Diptera Dacus ciliatus EU679287 GBDP5649 09	1
Diptera Dacus ciliatus EU679288 GBDP5648 09	1
Diptera Dacus ciliatus EU679289 GBDP5647 09	1
Diptera Dacus ciliatus Kenya 1064 RMCA TBI	1
Diptera Dacus ciliatus Kenya 1150 RMCA TBI	1
Diptera Dacus ciliatus Mauritius 1162 RMCA TBI	1
Diptera Dacus ciliatus Mozambique 1390 RMCA TBI	1
Diptera Dacus ciliatus Namibia 1713 RMCA TBI	1
Diptera Dacus ciliatus Nigeria 1391 RMCA TBI	1
Diptera Dacus ciliatus Nigeria 1392 RMCA TBI	1
Diptera Dacus ciliatus Tanzania 976 RMCA TBI	1
Diptera Dacus demmerezi AY788410 GBDP1755 06	1
Diptera Dacus demmerezi DQ116376 GBDP2222 06	1
Diptera Dacus demmerezi EU679290 GBDP5646 09	1
Diptera Dacus demmerezi EU679291 GBDP5645 09	1
Diptera Dacus demmerezi Madagascar 996 RMCA TBI	1
Diptera Dacus diastatus Benin 979 RMCA TBI	0
Diptera Dacus diastatus EU679292 GBDP5644 09	0
Diptera Dacus diastatus Ghana 1394 RMCA TBI	0
Diptera Dacus diastatus Guinea 1744 RMCA TBI	0
Diptera Dacus diastatus IvCoast 1317 RMCA TBI	0
Diptera Dacus diastatus Liberia 1724 RMCA TBI	0
Diptera Dacus diastatus Togo 1534 RMCA TBI	0
Diptera Dacus durbanensis EU679293 GBDP5643 09	0
Diptera Dacus durbanensis EU679294 GBDP5642 09	0
Diptera Dacus durbanensis Kenya 1065 RMCA TBI	0
Diptera Dacus durbanensis Tanzania 952 RMCA TBI	0
Diptera Dacus eclipsis EU679295 GBDP5641 09	0
Diptera Dacus eclipsis Mozambique 1396 RMCA TBI	0
Diptera Dacus eclipsis SouthAfr 1550 RMCA TBI	0
Diptera Dacus eclipsis SouthAfr 1552 RMCA TBI	0
Diptera Dacus famona EU679296 GBDP5640 09	0
Diptera Dacus famona EU679297 GBDP5639 09	0
Diptera Dacus famona Mozambique 1395 RMCA TBI	0
Diptera Dacus famona Mozambique 1543 RMCA TBI	0
Diptera Dacus famona Tanzania 702 RMCA TBI	0
Diptera Dacus fuscovittatus EU679298 GBDP5638 09	1
Diptera Dacus fuscovittatus IvCoast 960 RMCA TBI	1
Diptera Dacus fuscovittatus IvCoast 964 RMCA TBI	1
Diptera Dacus humeralis Benin 1316 RMCA TBI	0
Diptera Dacus humeralis Benin 591 RMCA TBI	0
Diptera Dacus humeralis Benin 958 RMCA TBI	0
Diptera Dacus humeralis Benin 968 RMCA TBI	0
Diptera Dacus humeralis Congo 713 RMCA TBI	0
Diptera Dacus humeralis EU679299 GBDP5637 09	0
Diptera Dacus humeralis EU679300 GBDP5636 09	0
Diptera Dacus humeralis EU679301 GBDP5635 09	0
Diptera Dacus humeralis EU679302 GBDP5634 09	0
Diptera Dacus humeralis EU679303 GBDP5633 09	0
Diptera Dacus humeralis EU679304 GBDP5632 09	0
Diptera Dacus humeralis EU679305 GBDP5631 09	0
Diptera Dacus humeralis EU679306 GBDP5630 09	0
Diptera Dacus humeralis IvCoast 568 RMCA TBI	0
Diptera Dacus humeralis IvCoast 569 RMCA TBI	0
Diptera Dacus humeralis IvCoast 974 RMCA TBI	0
Diptera Dacus humeralis Kenya 1216 RMCA TBI	0
Diptera Dacus humeralis Liberia 1742 RMCA TBI	0
Diptera Dacus humeralis Tanzania 717 RMCA TBI	0
Diptera Dacus humeralis Uganda 995 RMCA TBI	0
Diptera Dacus hyalobasis EU679307 GBDP5629 09	1
Diptera Dacus hyalobasis EU679308 GBDP5628 09	1
Diptera Dacus hyalobasis Tanzania 597 RMCA TBI	1
Diptera Dacus hyalobasis Tanzania 598 RMCA TBI	1
Diptera Dacus hyalobasis Tanzania 980 RMCA TBI	1
Diptera Dacus langi Benin 706 RMCA TBI	1
Diptera Dacus langi EU679310 GBDP5626 09	1
Diptera Dacus langi EU679311 GBDP5625 09	1
Diptera Dacus langi Uganda 566 RMCA TBI	1
Diptera Dacus langi Uganda 954 RMCA TBI	1
Diptera Dacus longistylus EU679312 GBDP5624 09	1
Diptera Dacus longistylus EU679313 GBDP5623 09	1
Diptera Dacus longistylus Mali 705 RMCA TBI	1
Diptera Dacus longistylus Senegal 1397 RMCA TBI	1
Diptera Dacus masaicus EU679314 GBDP5622 09	1
Diptera Dacus masaicus EU679315 GBDP5621 09	1
Diptera Dacus masaicus Kenya 1000 RMCA TBI	1
Diptera Dacus masaicus Kenya 559 RMCA TBI	1
Diptera Dacus masaicus Kenya 560 RMCA TBI	1
Diptera Dacus mediovittatus EU679316 GBDP5620 09	1
Diptera Dacus mediovittatus EU679317 GBDP5619 09	1
Diptera Dacus mediovittatus IvCoast 581 RMCA TBI	1
Diptera Dacus mediovittatus IvCoast 957 RMCA TBI	1
Diptera Dacus mediovittatus Liberia 1721 RMCA TBI	1
Diptera Dacus mediovittatus Uganda 963 RMCA TBI	1
Diptera Dacus punctatifrons Benin 714 RMCA TBI	1
Diptera Dacus punctatifrons Benin 972 RMCA TBI	1
Diptera Dacus punctatifrons Cameroon 594 RMCA TBI	1
Diptera Dacus punctatifrons Cameroon 595 RMCA TBI	1
Diptera Dacus punctatifrons Cameroon 997 RMCA TBI	1
Diptera Dacus punctatifrons Congo 959 RMCA TBI	1
Diptera Dacus punctatifrons EU679320 GBDP5616 09	1
Diptera Dacus punctatifrons EU679321 GBDP5615 09	1
Diptera Dacus punctatifrons EU679322 GBDP5614 09	1
Diptera Dacus punctatifrons EU679323 GBDP5613 09	1
Diptera Dacus punctatifrons EU679324 GBDP5612 09	1
Diptera Dacus punctatifrons EU679325 GBDP5611 09	1
Diptera Dacus punctatifrons IvCoast 955 RMCA TBI	1
Diptera Dacus punctatifrons Kenya 1071 RMCA TBI	1
Diptera Dacus punctatifrons Mozambique 1698 RMCA TBI	1
Diptera Dacus punctatifrons Uganda 961 RMCA TBI	1
Diptera Dacus punctatifrons Zimbabwe 1169 RMCA TBI	1
Diptera Dacus siliqualactis EU679327 GBDP5609 09	1
Diptera Dacus siliqualactis EU679328 GBDP5608 09	1
Diptera Dacus siliqualactis Kenya 562 RMCA TBI	1
Diptera Dacus siliqualactis Kenya 998 RMCA TBI	1
Diptera Dacus telfaireae EU679330 GBDP5606 09	1
Diptera Dacus telfaireae EU679331 GBDP5605 09	1
Diptera Dacus telfaireae EU679332 GBDP5604 09	1
Diptera Dacus telfaireae Uganda 571 RMCA TBI	1
Diptera Dacus telfaireae Uganda 572 RMCA TBI	1
Diptera Dacus telfaireae Uganda 982 RMCA TBI	1
Diptera Dacus theophrastus EU679334 GBDP5602 09	1
Diptera Dacus theophrastus EU679335 GBDP5601 09	1
Diptera Dacus theophrastus Guinea 1745 RMCA TBI	1
Diptera Dacus theophrastus IvCoast 988 RMCA TBI	1
Diptera Dacus theophrastus Liberia 1723 RMCA TBI	1
Diptera Dacus vertebratus EU679339 GBDP5597 09	1
Diptera Dacus vertebratus EU679340 GBDP5596 09	1
Diptera Dacus vertebratus Nigeria 1400 RMCA TBI	1
Diptera Dacus vertebratus Tanzania 587 RMCA TBI	1
Diptera Dacus vertebratus Tanzania 589 RMCA TBI	1
Diptera Dirioxa pornia DQ116377 GBDP2223 06	1
Diptera Dirioxa pornia DQ116378 GBDP2224 06	1
Diptera Dirioxa pornia DQ116379 GBDP2225 06	1
Diptera Drino piceiventris DHJ03 DHJPAR0003445 ASTA352 05	0
Diptera Drino piceiventris DHJ03 DHJPAR0003469 ASTA376 05	0
Diptera Drino piceiventris DHJ03 DHJPAR0003477 ASTA384 05	0
Diptera Drino piceiventris DHJ03 DHJPAR0003494 ASTA401 05	0
Diptera Drino piceiventris DHJ03 DHJPAR0005774 ASTAI202 06	0
Diptera Drino piceiventris DHJ03 DHJPAR0005781 ASTAI209 06	0
Diptera Drino piceiventris DHJ03 DHJPAR0005782 ASTAI210 06	0
Diptera Drino piceiventris DHJ03 DHJPAR0005798 ASTAI226 06	0
Diptera Drino piceiventris DHJ03 DHJPAR0005800 ASTAI228 06	0
Diptera Drino piceiventris DHJ03 DHJPAR0005803 ASTAI231 06	0
Diptera Drino piceiventris DHJ03 DHJPAR0005805 ASTAI233 06	0
Diptera Drino piceiventris DHJ03 DHJPAR0005896 ASTAI324 06	0
Diptera Drino piceiventris DHJ03 DHJPAR0005897 ASTAI325 06	0
Diptera Drino piceiventris DHJ03 DHJPAR0005906 ASTAI334 06	0
Diptera Drino piceiventris DHJ03 DHJPAR0005913 ASTAI341 06	0
Diptera Drino piceiventris DHJ03 DHJPAR0005919 ASTAI347 06	0
Diptera Drino piceiventris DHJ03 DHJPAR0005928 ASTAI356 06	0
Diptera Drino piceiventris DHJ03 DHJPAR0005957 ASTAI385 06	0
Diptera Drino piceiventris DHJ03 DHJPAR0005984 ASTAI412 06	0
Diptera Drino piceiventris DHJ03 DHJPAR0005987 ASTAI415 06	0
[truncated: 12,256 more rows]

## Sheet: summary
Query	%
Coleoptera	0.620155
Diptera	0.637406
Hemiptera	0.971812
Hymenoptera	0.792765
Lepidoptera	0.795949
Orthoptera	0.958242
mean	0.796055
SD	0.150543
