# Supplementary material for: Comparative performances of DNA barcoding across insect orders
Source: BMC Bioinformatics. 2010 Apr 27;11:206. doi: 10.1186/1471-2105-11-206 (PMC2885370; doi:10.1186/1471-2105-11-206)
Supplement: Additional file 4 — Dataset B. Accession numbers and alignment of 14,254 DNA barcodes (>550 bp) belonging to 1,148 insect species, each represented by at least three sequences. [file 1471-2105-11-206-S4.NXS]

#NEXUS 
Begin data;
Dimensions ntax=14254 nchar=658;
Format datatype=dna gap=- missing=N;
Matrix

 Coleoptera_Acalles_longus_EU286458_GBCL4243_09   -ACTCTATATTTTATTCTAGGATCTTGATCTGGAATAATCGGAACATCCCTTAGTATACTAATTCGTACAGAATTAGGAAACCCCGGAACACTAATTGGGAATGACCAAATCTATAACACTATTGTGACAGCTCATGCTTTTATTATAATTTTTTTTATAGTCATACCAGTTATAATCGGAGGATTTGGAAACTGACTAATCCCCCTAATGCTAGGTGCACCCGATATAGCTTTCCCCCGTTTAAATAATATAAGATTTTGACTCCTACCCCCATCTTTAGCTCTTCTATTAATAAGAAGAATTATTGAAAAAGGAGCCGGAACCGGTTGAACGGTCTACCCCCCCTTATCAACAAATATCGCTCATGAAGGTGCATCTGTAGATTTAACCATTTTTAGCCTTCACATAGCAGGAGTTTCCTCGATTCTAGGAGCAATCAATTTCATTTCTACAGCTATTAATATACGCCCCATAGGAATAAAATTAGACAAAATTCCCCTATTTATTTGAGCCGTTAAAATTACTGCAACTTTACTATTATTGTCTCTACCTGTGCTAGCAGGGGCAATTACAATACTATTAACCGATCGAAACATTAACACCTCTTTTTTTGATCCCGCAGGTGGAGGTGACCCAATTCTTTACCAACATTTA---
 Coleoptera_Acalles_longus_EU286499_GBCL4202_09   -ACTTTATATTTTATTTTAGGATCTTGGTCTGGAATAGTTGGAACATCCCTTAGTATACTAATTCGAACAGAATTAGGAAACCCTGGAACATTAATCGGGAATGACCAAATTTATAACACTATTGTAACAGCCCATGCTTTTATTATAATTTTTTTTATAGTTATACCAGTTATAATTGGAGGATTTGGAAACTGACTAATTCCCTTAATACTAGGAGCCCCAGATATAGCTTTTCCTCGCTTAAATAATATAAGATTTTGGCTTCTCCCCCCCTCACTAATTCTTTTACTAATAAGAAGAATTATTGAAAAAGGAGCTGGAACCGGTTGAACAGTTTACCCCCCCTTATCAACAAATATTACTCATGAAGGCGCCTCTGTAGACTTAACTATCTTTAGCCTTCATATAGCAGGAATTTCTTCAATTCTAGGAGCAATTAATTTCATTTCTACAGCTATAAATATACGCCCCATAGGAATAGAATTAGATAAAATTCCTCTATTCATTTGAGCTGTTAAAATCACTGCAATCTTATTATTGTTATCTCTACCAGTACTAGCAGGAGCAATCACAATACTATTAACAGATCGAAACATTAACACCTCTTTTTTTGACCCTGCAGGTGGGGGTGACCCAATTCTTTACCAACATTTA---
 Coleoptera_Acalles_longus_EU286501_GBCL4200_09   -ACTTTATATTTTATTTTAGGGTCTTGATCTGGAATAGTTGGAACATCCCTTAGTATACTAATTCGAACAGAATTAGGAAACCCTGGAACATTAATCGGGAATGACCAAATTTATAATACTATTGTAACAGCCCATGCTTTTATTATAATTTTTTTTATAGTCATACCAGTTATAATTGGAGGATTCGGAAATTGATTAATTCCCTTAATACTAGGAGCCCCCGATATAGCTTTTCCCCGTTTAAATAATATAAGATTTTGGCTTCTCCCCCCCTCAATAATTCTTCTACTAATAGGAAGAATTATTGAAAAAGGAGCCGGAACCGGTTGAACAGTTTATCCCCCTTTATCAACAAATATTACTCATGAAGGTGCCTCTGTAGACTTAACTATCTTTAGCCTTCACATAGCAGGAATTTCTTCAATTCTAGGAGCAATTAATTTCATTTCTACAGCCATAAATATACGTCCCATAGGAATAGAATTAGATAAAATCCCCCTATTCATTTGAGCTGTTAAAATTACTGCAATTTTATTATTGCTATCTCTACCAGTACTAGCGGGAGCAATCACAATACTATTAACAGATCGAAATATTAACACCTCTTTTTTTGACCCTGCTGGTGGGGGTGACCCAATTCTTTACCAACACTTA---
 Coleoptera_Carabus_albrechti_AB095194_GBCL0082_06   ----TTATATTTTATTTTTGGTGCATGATCAGGAATAGTGGGAACTTCTCTCAGAATACTAATTCGAGCTGAATTAGGTAACCCAGGATCCTTAATTGGAGATGATCAAATTTATAATGTTATTGTAACAGCTCATGCTTTTGTAATAATTTTTTTTATAGTAATACCTATTATAATCGGGGGATTTGGAAATTGATTAGTTCCTCTAATATTAGGAGCTCCTGATATAGCTTTTCCTCGAATGAATAATATAAGATTTTGACTTCTACCTCCTTCTCTGACTCTTCTCCTAATAAGTAGAATAGTGGAAAAGGGGGCAGGGACAGGATGAACAGTATACCCCCCGCTATCTTCAGGAATTGCACACAGAGGTGCATCAGTAGATTTAGCTATTTTTAGATTACACTTAGCAGGGATTTCTTCTATTTTAGGGGCAGTAAATTTTATTACAACTATTATTAACATACGATCAGTGGGAATAACTTTTGATCGAATACCATTATTTGTATGATCAGTAGGAATTACAGCATTATTATTATTACTTTCTTTACCAGTATTAGCAGGAGCTATTACTATACTTTTAACAGATCGAAATTTAAATACTTCATTTTTTGACCCCGCAGGAGGGGGAGACCCAATTCTTTATCAACATTTATTT
 Coleoptera_Carabus_albrechti_AB095195_GBCL0083_06   ----TTATATTTTATTTTTGGTGCATGATCAGGAATAGTGGGAACTTCTCTCAGAATACTAATTCGAGCTGAATTAGGTAACCCAGGATCCTTAATTGGAGATGATCAAATTTATAATGTTATTGTAACAGCTCATGCTTTTGTAATAATTTTTTTTATAGTAATACCTATTATAATCGGGGGATTTGGAAATTGATTAGTTCCTCTAATATTAGGAGCTCCTGATATAGCTTTTCCTCGAATGAATAATATAAGATTTTGACTTCTACCTCCTTCTCTGACTCTTCTCCTAATAAGTAGAATAGTGGAAAAGGGGGCAGGGACAGGATGAACAGTATACCCCCCGCTATCTTCAGGAATTGCACACAGAGGTGCATCAGTAGATTTAGCTATTTTTAGATTACACTTAGCAGGGATTTCTTCTATTTTAGGGGCAGTAAATTTTATTACAACTATTATTAACATACGATCAGTGGGAATAACTTTTGATCGAATACCATTATTTGTATGATCAGTAGGAATTACAGCATTATTATTATTACTTTCTTTACCAGTATTAGCAGGAGCTATTACTATACTTTTAACAGATCGAAATTTAAATACTTCATTTTTTGACCCCGCAGGAGGGGGAGACCCAATTCTTTATCAACATTTATTT
 Coleoptera_Carabus_albrechti_AB095196_GBCL0084_06   ----TTATATTTTATTTTTGGTGCATGATCAGGAATAGTGGGAACTTCTCTCAGAATACTAATTCGAGCTGAATTAGGTAACCCAGGATCCTTAATTGGAGATGATCAAATTTATAATGTTATTGTAACAGCTCATGCTTTTGTAATAATTTTTTTTATAGTAATACCTATTATAATCGGGGGATTTGGAAATTGATTAGTTCCTCTAATATTAGGAGCTCCTGATATAGCTTTTCCTCGAATGAATAATATAAGATTTTGACTTCTACCTCCTTCTCTGACTCTTCTCCTAATAAGTAGAATAGTGGAAAAGGGGGCAGGGACAGGATGAACAGTATACCCCCCGCTATCTTCAGGAATTGCACACAGAGGTGCATCAGTAGATTTAGCTATTTTTAGATTACACTTAGCAGGGATTTCTTCTATTTTAGGGGCAGTAAATTTTATTACAACTATTATTAACATACGATCAGTGGGAATAACTTTTGATCGAATACCATTATTTGTATGATCAGTAGGAATTACAGCATTATTATTATTACTTTCTTGACCAGTATTAGCAGGAGCTATTACTATACTTTTAACAGATCGAAATTTAAATACTTCATTTTTTGACCCCGCAGGAGGGGGAGACCCAATTCTTTATCAACATTTATTT
 Coleoptera_Carabus_albrechti_AB095197_GBCL0085_06   ----TTATATTTTATTTTTGGTGCATGATCAGGAATAGTGGGAACTTCTCTCAGAATACTAATTCGAGCTGAATTAGGTAACCCAGGATCCTTAATTGGAGATGATCAAATTTATAATGTTATTGTAACAGCTCATGCTTTTGTAATAATTTTTTTTATAGTAATACCTATTATAATCGGGGGATTTGGAAATTGATTAGTTCCTCTAATATTAGGAGCTCCTGATATAGCTTTTCCTCGAATGAATAATATAACATTTTGACTTCTACCTCCTTCTCTGACTCTTCTCCTAATAAGTAGAATAGTGGAAAAGGGGGCAGGGACAGGATGAACAGTATACCCCCCGCTATCTTCAGGAATTGCACACAGAGGTGCATCAGTAGATTTAGCTATTTTTAGATTACACTTAGCAGGGATTTCTTCTATTTTAGGGGCAGTAAATTTTATTACAACTATTATTAACATACGATCAGTGGGAATAACTTTTGATCGAATACCATTATTTGTATGATCAGTAGGAATTACAGCATTATTATTATTACTTTCTTTACCAGTATTAGCAGGAGCTATTACTATACTTTTAACAGATCGAAATTTAAATACTTCATTTTTTGACCCAGCAGGAGGGGGAGACCCAATTCTTTATCAACATTTATTT
 Coleoptera_Carabus_albrechti_AB095198_GBCL0086_06   ----TTATATTTTATTTTTGGTGCATGATCAGGAATAGTGGGAACTTCTCTCAGAATACTAATTCGAGCTGAATTAGGTAACCCAGGATCCTTAATTGGAGATGATCAAATTTATAATGTTATTGTAACAGCTCATGCTTTTGTAATAATTTTTTTTATAGTAATACCTATTATAATCGGGGGATTTGGAAATTGATTAGTTCCTCTAATATTAGGAGCTCCTGATATAGCTTTTCCTCGAATGAATAATATAAGATTTTGACTTCTACCTCCTTCTCTGACTCTTCTCCTAATAAGTGGAATAGTGGAAAAGGGGGCAGGGACAGGATGAACAGTATACCCCCCACTATCTTCAGGAATTGCACACAGAGGTGCATCAGTAGATTTAGCTATTTTTAGATTACACTTAGCAGGGATTTCTTCTATTTTAGGGGCAGTAAATTTTATTACAACTATTATTAACATACGATCAGTGGGAATAACTTTTGATCGAATACCATTATTTGTATGATCAGTAGGAATTACAGCATTATTATTATTACTTTCTTTACCAGTATTAGCAGGAGCTATTACTATACTTTTAACAGATCGAAATTTAAATACTTCATTTTTTGACCCCGCAGGAGGGGGAGACCCAATTCTTTATCAACATTTATTT
 Coleoptera_Carabus_albrechti_AB095199_GBCL0087_06   ----TTATATTTTATTTTTGGTGCATGATCAGGAATAGTGGGAACTTCTCTCAGAATACTAATTCGAGCTGAATTAGGTAACCCAGGATCCTTAATTGGAGATGATCAAATTTATAATGTTATTGTAACAGCTCATGCTTTTGTAATAATTTTTTTTATAGTAATACCTATTATAATCGGGGGATTTGGAAATTGATTAGTTCCTCTAATATTAGGAGCTCCTGATATAGCTTTTCCTCGAATGAATAATATAAGATTTTGACTTCTACCTCCTTCTCTGACTCTTCTCCTAATAAGTAGAATAGTGGAAAAGGGGGCAGGGACAGGATGAACAGTATACCCCCCGCTATCTTCAGGAATTGCACACAGAGGTGCATCAGTAGATTTAGCTATTTTTAGATTACACTTAGCAGGGATTTCTTCTATTTTAGGGGCAGTAAATTTTATTACAACTATTATTAACATACGATCAGTGGGAATAACTTTTGATCGAATACCATTATTTGTATGATCAGTAGGAATTACAGCATTATTATTATTACTTTCTTTACCAGTATTAGCAGGAGCTATTACTATACTTTTAACAGATCGAAATTTAAATACTTCATTTTTTGACCCCGCAGGAGGGGGAGACCCAATTCCTTATCAACATTTATTT
 Coleoptera_Carabus_albrechti_AB095200_GBCL0088_06   ----TTATATTTTATTTTTGGTGCATGATCAGGAATAGTGGGAACTTCTCTCAGAATACTAATTCGAGCTGAATTAGGTAACCCAGGATCCTTAATTGGAGATGATCAAATTTATAATGTTATTGTAACAGCTCATGCTTTTGTAATAATTTTTTTTATAGTAATACCTATTATAATCGGAGGATTTGGAAATTGATTAGTTCCTCTAATATTAGGAGCTCCTGATATAGCTTTTCCTCGAATGAATAATATAAGATTTTGACTTCTACCTCCTTCTCTGACTCTTCTCCTAATAAGTAGAATAGTGGAAAAGGGAGCAGGGACAGGATGAACAGTATACCCCCCACTATCTTCAGGAATTGCACACAGAGGTGCATCAGTAGATTTAGCTATTTTTAGATTACACTTAGCAGGGATTTCTTCTATTTTAGGGGCAGTAAATTTTATTACAACTATTATTAACATACGATCAGTGGGAATAACTTTTGATCGAATACCATTATTTGTATGATCAGTAGGAATTACAGCATTATTATTATTACTTTCTTTACCAGTATTAGCAGGAGCTATTACTATACTTTTAACAGATCGAAATTTAAATACTTCATTTTTTGACCCCGCAGGAGGGGGAGACCCAATTCTTTATCAACATTTATTT
 Coleoptera_Carabus_albrechti_AB095201_GBCL0089_06   ----TTATATTTTATTTTTGGTGCATGATCAGGAATAGTGGGAACTTCTCTCAGAATACTAATTCGAGCTGAATTAGGTAACCCAGGATCCTTAATTGGAGATGATCAAATTTATAATGTTATTGTAACAGCTCATGCTTTTGTAATAATTTTTTTTATAGTAATACCTATTATAATCGGAGGATTTGGAAATTGATTAGTTCCTCTAATATTGGGAGCTCCTGATATAGCTTTTCCTCGAATGAATAATATAAGATTTTGACTTCTACCTCCTTCTCTGACTCTTCTCCTAATAAGTAGAATAGTGGAAAAAGGGGCAGGGACAGGATGAACAGTATACCCCCCACTATCTTCAGGAATTGCACACAGAGGTGCATCAGTAGATTTAGCTATTTTTAGATTACACTTAGCAAGGATTTCTTCTATTTTAGGAGCAGTAAATTTTATTACAACTATTATTAACATACGATCAGTGGGAATAACTTTTGATCGAATACCATTATTTGTATGATCAGTAGGAATTACAGCATTATTATTATTACTTTCTTTACCAGTATTAGCAGGAGCTATTACTATACTTTTAACAGATCGAAATTTAAATACTTCATTTTTTGACCCCGCAGGAGGGGGAGACCCAATTCTTTATCAACATTTATTT
 Coleoptera_Carabus_albrechti_AB095202_GBCL0090_06   ----TTATATTTTATTTTTGGTGCCTGATCAGGAATAGTGGGAACTTCTCTCAGAATACTAATTCGAGCTGAATTAGGTAACCCAGGATCCTTAATTGGAGATGATCAAATTTATAATGTTATTGTAACAGCTCATGCTTTTGTAATAATTTTTTTTATAGTAATACCTATTATAATCGGAGGATTTGGAAATTGATTAGTTCCTCTAATATTGGGAGCTCCTGATATAGCTTTTCCTCGAATGAATAATATAAGATTTTGACTTCTACCTCCTTCTCTGACTCTTCTCCTAATAAGTAGAATAGTGGAAAAAGGGGCAGGGACAGGATGAACAGTATACCCCCCACTATCTTCAGGAATTGCACACAGAGGTGCATCAGTAGATTTAGCTATTTTTAGATTACACTTAGCAGGGATTTCTTCTATTTTAGGAGCAGTAAATTTTATTACAACTATTATTAACATACGATCAGTGGGAATAACTTTTGATCGAATACCATTATTTGTATGATCAGTAGGAATTACAGCATTATTATTATTACTTTCTTTACCAGTATTAGCAGGAGCTATTACTATACTTTTAACAGATCGAAATTTAAATACTTCATTTTTTGACCCCGCAGGAGGGGGAGACCCAATTCTTTATCAACATTTATTT
 Coleoptera_Carabus_albrechti_AB095203_GBCL0091_06   ----TTATATTTTATTTTTGGTGCATGATCAGGAATAGTGGGAACTTCTCTCAGAATACTAATTCGAGCTGAATTAGGTAACCCAGGATCCTTAATTGGAGATGATCAAATTTATAATGTTATTGTAACAGCTCATGCTTTTGTAATAATTTTTTTTATAGTAATACCTATTATAATCGGGGGATTTGGAAATTGATTAGTTCCTCTAATATTGGGAGCTCCTGATATAGCTTTTCCTCGAATGAATAATATAAGATTTTGACTTCTACCTCCTTCTCTGACTCTTCTCCTAATAAGTAGAATAGTGGAAAAGGGGGCAGGGACAGGATGAACAGTATACCCCCCGCTATCTTCAGGAATTGCACACAGAGGTGCATCAGTAGATTTAGCTATTTTTAGATTACACTTAGCAGGGATTTCTTCTATTTTAGGAGCAGTAAATTTTATTACAACTATTATTAACATACGATCAGTGGGAATAACTTTTGATCGAATACCATTATTTGTTTGATCAGTAGGAATTACAGCATTATTATTATTACTTTCTTTACCAGTATTAGCAGGAGCTATTACTATACTTTTAACAGATCGAAATTTAAATACTTCATTTTTTGATCCAGCAGGAGGGGGAGACCCAATTCTTTATCAACATTTATTT
 Coleoptera_Carabus_albrechti_AB095204_GBCL0092_06   ----TTATATTTTATTTTTGGTGCATGATCAGGAATAGTGGGAACTTCTCTCAGAATACTAATTCGAGCTGAATTAGGTAACCCAGGATCCTTAATTGGAGATGATCAAATTTATAATGTTATTGTAACAGCTCATGCTTTTGTAATAATTTTTTTTATAGTAATACCTATTATAATCGGGGGATTTGGAAATTGATTAGTTCCTCTAATATTGGGAGCTCCTGATATAGCTTTTCCTCGAATGAATAATATAAGATTTTGACTTCTACCTCCTTCTCTGACTCTTCTCCTAATAAGTAGAATAGTGGAAAAGGGGGCAGGGACAGGATGAACAGTATACCCCCCGCTATCTTCAGGAATTGCACACAGAGGTGCATCAGTAGATTTAGCTATTTTTAGATTACACTTAGCAGGGATTTCTTCTATTTTAGGAGCAGTAAATTTTATTACAACTATTATTAACATACGATCAGTGGGAATAACTTTTGATCGAATACCATTATTTGTTTGATCAGTAGGAATTACAGCATTATTATTATTACTTTCTTTACCAGTATTAGCAGGAGCTATTACTATACTTTTAACAGATCGAAATTTAAATACTTCATTTTTTGATCCAGCAGGAGGGGGAGACCCAATTCTTTATCAACATTTATTT
 Coleoptera_Carabus_albrechti_AB095205_GBCL0093_06   ----TTATATTTTATTTTTGGTGCATGATCAGGAATAGTGGGAACTTCTCTCAGAATACTAATTCGAGCTGAATTAGGTAACCCAGGATCCTTAATTGGAGATGATCAAATTTATAATGTTATTGTAACAGCTCATGCTTTTGTAATAATTTTTTTTATAGTAATACCTATTATAATCGGAGGATTTGGAAATTGATTAGTTCCTCTAATATTGGGAGCTCCTGATATAGCTTTTCCTCGAATGAATAATATAAGATTTTGACTTTTACCTCCTTCTCTGACTCTTCTCCTAATAAGTAGAATAGTGGAAAAGGGGGCAGGGACAGGATGAACAGTATACCCCCCACTATCTTCAGGAATTGCACACAGAGGTGCATCAGTAGATTTAGCTATTTTTAGATTACACTTAGCGGGGATTTCTTCTATTTTAGGAGCAGTAAATTTTATTACAACTATTATTAACATACGATCAGTGGGAATAACTTTTGATCGAATACCATTATTTGTATGATCAGTAGGAATTACAGCATTATTATTATTACTTTCTTTACCAGTATTAGCAGGAGCTATTACTATACTTTTAACAGATCGAAATTTAAATACTTCATTTTTTGATCCAGCAGGAGGGGGAGACCCAATTCTTTATCAACATTTATTT
 Coleoptera_Carabus_albrechti_AB095206_GBCL0094_06   ----TTATATTTTATTTTTGGTGCATGATCAGGAATAGTGGGAACTTCTCTCAGAATACTAATTCGAGCTGAATTAGGTAACCCAGGATCCTTAATTGGAGATGATCAAATTTATAATGTTATTGTAACAGCTCATGCTTTTGTAATAATTTTTTTTATAGTAATACCTATTATAATCGGAGGATTTGGAAATTGATTAGTTCCTCTAATATTGGGAGCTCCTGATATAGCTTTTCCTCGAATGAATAATATAAGATTTTGACTTCTACCTCCTTCTCTGACTCTTCTCCTAATAAGTAGAATAGTGGAAAAAGGGGCAGGGACAGGATGAACAGTATACCCCCCGCTATCTTCAGGAATTGCACACAGAGGTGCATCAGTAGATTTAGCTATTTTTAGATTACACTTAGCAGGGATTTCTTCTATTTTAGGAGCAGTAAATTTTATTACAACTATTATTAACATACGATCAGTGGGAATAACTTTTGATCGAATACCATTATTTGTATGATCAGTAGGAATTACAGCATTATTATTATTACTTTCTTTACCAGTATTAGCAGGAGCTATTACTATACTTTTAACAGATCGAAATTTAAATACTTCATTTTTTGACCCAGCAGGAGGGGGAGACCCAATTCTTTATCAACATTTATTT
 Coleoptera_Carabus_albrechti_AB095208_GBCL0096_06   ----TTATATTTTATTTTTGGTGCATGATCAGGAATAGTGGGAACTTCTCTTAGAATACTAATTCGAGCTGAATTAGGTAACCCAGGATCCTTAATTGGAGATGATCAAATTTATAATGTTATTGTAACAGCTCATGCTTTTGTAATAATTTTTTTTATAGTAATACCTATTATAATCGGAGGATTCGGAAATTGATTAGTTCCTCTAATATTGGGAGCTCCAGATATAGCTTTTCCTCGAATGAATAATATAAGATTTTGACTTCTACCTCCTTCTCTGACTCTCCTCCTAATAAGTAGAATAGTGGAAAAGGGAGCAGGGACAGGATGAACAGTATACCCCCCCCTATCTTCAGGAATTGCACACAGAGGTGCATCAGTAGATTTAGCTATTTTTAGATTACACTTAGCAGGAATTTCTTCTATTTTAGGAGCAGTAAATTTTATTACAACTATTATTAACATACGATCAGTAGGAATAACTTTTGATCGAATACCACTATTTGTATGATCAGTAGGAATTACAGCATTATTATTATTACTTTCTTTACCAGTATTAGCAGGAGCTATTACTATACTTTTAACAGATCGAAATTTAAATACTTCATTTTTTGACCCAGCAGGAGGGGGAGACCCAATTCTTTATCAACATTTATTT
 Coleoptera_Carabus_albrechti_AB095209_GBCL0097_06   ----TTATATTTTATTTTTGGTGCATGATCAGGAATAGTGGGAACTTCTCTTAGAATACTAATTCGAGCTGAATTAGGTAACCCAGGATCCTTAATTGGAGATGATCAAATTTATAATGTTATTGTAACAGCTCATGCTTTTGTAATAATTTTTTTTATAGTAATACCTATTATAATCGGAGGATTCGGAAATTGATTAGTTCCTCTAATATTGGGAGCTCCAGATATAGCTTTTCCTCGAATGAATAATATAAGATTTTGACTTCTACCTCCTTCTCTGACTCTCCTCCTAATAAGTAGAATAGTGGAAAAGGGGGCAGGGACAGGATGAACAGTATACCCCCCCCTATCTTCAGGAATTGCACACAGAGGTGCATCAGTAGATTTAGCTATTTTTAGATTACACTTAGCAGGAATTTCTTCTATTTTAGGAGCAGTAAATTTTATTACAACTATTATTAACATACGATCAGTAGGAATAACTTTTGATCGAATACCACTATTTGTATGATCAGTAGGAATTACAGCATTATTATTATTACTTTCTTTACCAGTATTAGCAGGAGCTATTACTATACTTTTAACAGATCGAAATTTAAATACTTCATTTTTTGACCCAGCAGGAGGGGGAGACCCAATTCTTTATCAACATTTATTT
 Coleoptera_Carabus_albrechti_AB095210_GBCL0098_06   ----TTATATTTTATTTTTGGTGCATGATCAGGAATAGTGGGAACTTCTCTTAGAATACTAATTCGAGCTGAATTAGGTAACCCAGGATCCTTAATTGGAGATGATCAAATTTATAATGTTATTGTAACAGCTCATGCTTTTGTAATAATTTTTTTTATAGTAATACCTATTATAATCGGAGGATTCGGAAATTGATTAGTTCCTCTAATATTGGGAGCTCCAGATATAGCTTTTCCTCGAATGAATAATATAAGATTTTGACTTCTACCTCCTTCTCTGACTCTCCTCCTAATAAGTAGAATAGTGGAAAAGGGAGCAGGGACAGGATGAACAGTATACCCCCCCCTATCTTCAGGAATTGCACACAGAGGTGCATCAGTAGATTTAGCTATTTTTAGATTACACTTAGCAGGAATTTCTTCTATTTTAGGGGCAGTAAATTTTATTACAACTATTATTAACATACGATCAGTAGGAATAACTTTTGATCGAATACCACTATTTGTATGATCAGTAGGAATTACAGCATTATTATTATTACTTTCTTTACCAGTATTAGCAGGAGCTATTACTATACTTTTAACAGATCGAAATTTAAATACTTCATTTTTTGACCCAGCAGGAGGGGGAGACCCAATTCTTTATCAACATTTATTT
 Coleoptera_Carabus_albrechti_AB095211_GBCL0099_06   ----TTATATTTTATTTTTGGTGCATGATCAGGAATAGTGGGAACTTCACTTAGAATACTAATTCGAGCTGAATTAGGTAACCCAGGATCCTTAATTGGAGATGATCAAATTTATAATGTTATTGTAACAGCTCATGCTTTTGTAATAATTTTTTTTATAGTAATACCTATTATAATCGGAGGATTCGGAAATTGATTAGTTCCTCTAATATTGGGAGCTCCAGATATAGCTTTTCCTCGAATGAATAATATAAGATTTTGACTTCTACCTCCTTCTCTGACTCTCCTCCTAATAAGTAGAATAGTGGAAAAGGGAGCAGGGACAGGATGAACAGTATACCCCCCCCTATCTTCAGGAATTGCACACAGAGGTGCATCTGTAGATTTAGCTATTTTTAGATTACACTTAGCAGGAATTTCTTCTATTTTAGGAGCAGTAAATTTTATTACAACTATTATTAACATACGATCAGTAGGAATAACTTTTGATCGAATACCACTATTTGTATGATCAGTAGGAATTACAGCATTATTATTATTACTTTCTTTACCAGTATTAGCAGGAGCTATTACTATACTTTTAACAGATCGAAATTTAAATACTTCATTTTTTGACCCAGCGGGAGGGGGAGACCCAATTCTTTATCAACATTTATTT
 Coleoptera_Carabus_albrechti_AB095212_GBCL0100_06   ----TTATATTTTATTTTTGGTGCATGATCAGGAATAGTGGGAACTTCTCTCAGAATACTAATTCGAGCTGAATTAGGTAATCCAGGATCCTTAATTGGAGATGATCAAATTTATAATGTTATTGTAACAGCTCATGCTTTTGTAATAATTTTTTTTATAGTAATACCTATTATAATCGGAGGATTCGGAAATTGATTAGTTCCTCTAATATTGGGAGCTCCAGATATAGCTTTTCCTCGAATGAATAATATAAGATTTTGACTTCTACCTCCTTCTCTGACTCTCCTCCTAATAAGTAGAATAGTGGAAAAGGGAGCAGGGACAGGATGAACAGTATACCCCCCCCTATCTTCAGGAATTGCACACAGAGGTGCATCAGTAGATTTAGCTATTTTTAGATTACACTTAGCAGGAATTTCTTCTATTTTAGGAGCAGTAAATTTTATTACAACTATTATTAACATACGATCAGTAGGAATAACTTTTGATCGAATACCACTATTTGTATGATCAGTAGGAATTACAGCATTATTATTATTACTTTCTTTACCAGTATTAGCAGGAGCTATTACTATACTTTTAACAGATCGAAATTTAAATACTTCATTTTTTGACCCAGCAGGAGGGGGAGACCCAATTCTTTATCAACATTTATTT
 Coleoptera_Carabus_albrechti_AB095213_GBCL0101_06   ----TTATATTTTATTTTTGGTGCATGATCAGGAATAGTGGGAACTTCTCTTAGAATATTAATTCGAGCTGAATTAGGTAACCCAGGATCCTTAATTGGAGATGATCAAATTTATAATGTTATTGTAACAGCTCATGCTTTTGTAATAATTTTTTTTATAGTAATACCTATTATAATCGGAGGATTCGGAAATTGATTAGTTCCTCTAATATTGGGAGCTCCAGATATAGCTTTTCCTCGAATGAATAATATAAGATTTTGACTTCTACCTCCTTCTCTGACTCTCCTCCTAATAAGTAGAATAGTGGAAAAGGGAGCAGGGACAGGATGAACAGTATACCCCCCCCTATCTTCAGGAATTGCACACAGAGGTGCATCAGTAGATTTAGCTATTTTTAGATTACACTTAGCAGGAATTTCTTCTATTTTAGGAGCAGTAAATTTTATTACAACTATTATTAACATACGATCAGTAGGAATAACTTTTGATCGAATACCACTATTTGTATGATCAGTAGGAATTACAGCATTATTATTATTACTTTCTTTACCAGTATTAGCAGGAGCTATTACTATACTTTTAACAGATCGAAATTTAAATACTTCATTTTTTGACCCAGCAGGAGGGGGAGACCCAATTCTTTATCAACATTTATTT
 Coleoptera_Carabus_albrechti_AB095214_GBCL0102_06   ----TTATATTTTATTTTTGGTGCATGATCAGGAATACTGGGAACTTCTCTCAGAATACTAATTCGAGCTGAATTAGGTAACCCAGGATCCTTAATTGGAGATGATCAAATTTATAATGTTATTGTAACAGCTCATGCTTTTGTAATAATTTTTTTTATAGTAATACCTATTATAATCGGAGGATTCGGAAATTGATTAGTTCCTCTAATATTGGGAGCTCCAGATATAGCTTTTCCTCGAATGAATAATATAAGATTTTGACTTCTACCTCCTTCTCTGACTCTCCTCCTAATAAGTAGAATAGTGGAAAAGGGAGCAGGGACAGGATGAACAGTATACCCCCCCCTATCTTCAGGAATTGCACACAGAGGTGCATCAGTAGATTTAGCTATTTTTAGATTACACTTAGCAGGGATTTCTTCTATTTTAGGAGCAGTAAATTTTATTACAACTATTATTAACATACGATCAGTAGGAATAACTTTTGATCGAATACCATTATTTGTATGATCAGTAGGAATTACAGCATTATTATTATTACTTTCTTTACCAGTATTAGCAGGAGCTATTACTATACTTTTAACAGATCGAAATTTAAATACTTCATTTTTTGACCCAGCAGGAGGGGGAGACCCAATTCTTTATCAACATTTATTT
 Coleoptera_Carabus_albrechti_AB095215_GBCL0103_06   ----TTATATTTTATTTTTGGTGCATGATCAGGAATAGTGGGAACTTCTCTCAGAATACTAATTCGAGCTGAATTAGGTAACCCAGGATCCTTAATTGGAGATGATCAAATTTATAATGTTATTGTAACAGCTCATGCTTTTGTAATAATTTTTTTTATAGTAATACCTATTATAATCGGAGGATTCGGAAATTGATTAGTTCCTCTAATATTGGGAGCTCCAGATATAGCTTTTCCTCGAATGAATAATATAAGATTTTGACTTCTACCTCCTTCTCTGACTCTCCTCCTAATAAGTAGAATAGTGGAAAAGGGAGCAGGGACAGGATGAACAGTATACCCCCCCCTATCTTCAGGAATTGCACACAGAGGTGCATCAGTAGATTTAGCTATTTTTAGATTACACTTAGCAGGGATTTCTTCTATTTTAGGAGCAGTAAATTTTATTACAACTATTATTAACATACGATCAGTAGGAATAACTTTTGATCGAATACCATTATTTGTATGATCAGTAGGAATTACAGCATTATTATTATTACTTTCTTTACCAGTATTAGCAGGAGCTATTACTATACTTTTAACAGATCGAAATTTAAATACTTCATTTTTTGACCCAGCAGGAGGAGGAGACCCAATTCTTTATCAACATTTATTT
 Coleoptera_Carabus_albrechti_AB095216_GBCL0104_06   ----TTATATTTTATTTTTGGTGCATGATCAGGAATAGTGGGAACTTCTCTCAGAATACTAATTCGAGCTGAATTAGGTAACCCAGGATCCTTAATTGGAGATGATCAGATTTATAACGTTATTGTAACAGCTCATGCTTTTGTAATAATTTTTTTTATAGTAATACCTATTATAATCGGAGGGTTTGGAAATTGATTAGTTCCTCTAATATTAGGAGCCCCTGATATAGCTTTTCCTCGAATGAATAATATAAGATTTTGACTTCTGCCTCCTTCTTTGACTCTTCTCCTAATAAGTAGAATAGTGGAAAAGGGAGCAGGGACAGGATGAACAGTATACCCCCCCCTATCTTCAGGAATTGCACACAGAGGTGCATCAGTAGATTTAGCTATTTTTAGATTACACTTAGCAGGAATTTCTTCTATTTTAGGAGCAGTAAATTTTATTACAACTATTATTAACATACGATCAGTAGGAATAACATTTGATCGAATACCATTATTTGTGTGATCAGTAGGAATTACAGCATTATTATTATTACTTTCTTTACCAGTATTAGCGGGAGCTATTACTATACTTTTAACAGATCGAAATTTAAATACTTCATTTTTTGATCCAGCAGGAGGGGGAGACCCAATTCTTTACCAACATTTATTT
 Coleoptera_Carabus_albrechti_AB095217_GBCL0105_06   ----TTATATTTTATTTTTGGTGCATGATCAGGAATAGTGGGAACTTCTCTCAGAATACTAATTCGAGCTGAATTAGGTAACCCAGGATCCTTAATTGGAGATGATCAGATTTATAACGTTATTGTAACAGCTCATGCTTTTGTAATAATTTTTTTTATAGTAATACCTATTATAATCGGAGGGTTTGGAAATTGATTAGTTCCTCTAATATTAGGAGCCCCTGATATAGCTTTTCCTCGAATGAATAATATAAGATTTTGACTTCTGCCTCCTTCTTTGACTCTTCTCCTAATAAGTAGAATAGTGGAAAAGGGAGCAGGGACAGGATGAACAGTATACCCCCCCCTATCTTCAGGAATTGCACACAGAGGTGCATCAGTAGATTTAGCTATTTTTAGATTACACTTAGCAGGAATTTCTTCTATTTTAGGAGCAGTAAATTTTATTACAACTATTATTAACATACGATCAGTAGGAATAACATTTGATCGAATACCATTATTTGTGTGATCAGTAGGAATTACAGCATTATTATTATTGCTTTCTTTACCAGTATTAGCGGGAGCTATTACTATACTTTTAACAGATCGAAATTTAAATACTTCATTTTTTGATCCAGCAGGAGGGGGAGACCCAATTCTTTACCAACATTTATTT
 Coleoptera_Carabus_albrechti_AB095218_GBCL0106_06   ----TTATATTTTATTTTTGGTGCATGATCAGGAATAGTGGGAACTTCTCTCAGAATACTAATTCGAGCTGAATTAGGTAACCCAGGATCCTTAATTGGAGATGATCAGATTTATAACGTTATTGTAACAGCTCATGCTTTTGTAATAATTTTTTTTATAGTAATACCTATTATAATCGGAGGGTTTGGAAATTGATTAGTTCCTCTAATATTAGGAGCCCCTGATATAGCTTTTCCTCGAATGAATAATATAAGATTTTGACTTCTGCCTCCTTCTTTGACTCTTCTCCTAATAAGTAGAATAGTGGAAAAGGGAGCAGGGACAGGATGAACAGTATACCCCCCCCTATCTTCAGGAATTGCACACAGAGGTGCATCAGTAGATTTAGCTATTTTTAGATTACACTTAGCAGGAATTTCTTCTATTTTAGGAGCAGTAAATTTTATTACAACTATTATTAACATACGATCAGTAGGAATAACATTTGATCGAATACCATTATTTGTATGATCAGTAGGAATTACAGCATTATTATTATTACTTTCTTTACCAGTATTAGCGGGAGCTATTACTATACTTTTAACAGATCGAAATTTAAATACTTCATTTTTTGATCCAGCAGGAGGGGGAGACCCAATTCTTTACCAACATTTATTT
 Coleoptera_Carabus_albrechti_AB095219_GBCL0107_06   ----TTATATTTTATTTTTGGTGCATGATCAGGAATAGTGGGAACTTCTCTCAGAATACTAATTCGAGCTGAATTAGGTAACCCAGGATCCTTAATTGGAGATGATCAAATTTATAATGTTATTGTAACAGCTCATGCTTTTGTAATAATTTTTTTTATAGTAATACCTATTATAATCGGAGGATTTGGAAATTGATTAGTTCCTCTAATATTAGGAGCCCCTGATATAGCTTTTCCTCGAATGAATAATATAAGATTTTGACTTCTGCCTCCTTCTTTGACTCTTCTCCTAATAAGTAGAATAGTGGAAAAGGGAGCAGGGACAGGATGAACAGTATACCCTCCCCTATCTTCAGGAATTGCACACAGAGGTGCATCAGTAGATTTAGCTATTTTTAGATTACACTTAGCAGGAATTTCTTCTATTTTAGGGGCAGTAAATTTTATTACAACTATTATTAACATACGATCAGTAGGAATAACATTTGATCGAATACCATTATTTGTATGATCAGTAGGAATTACAGCATTATTATTATTACTTTCTTTACCAGTATTAGCAGGAGCTATTACTATACTTTTAACAGATCGAAATTTAAATACTTCATTTTTTGATCCAGCAGGAGGAGGAGACCCAATTCTTTACCAACATTTATTT
 Coleoptera_Carabus_albrechti_AB095220_GBCL0108_06   ----TTATATTTTATTTTTGGTGCATGATCAGGAATACTGGGAACTTCTCTCAGAATACTAATTCGAGCTGAATTAGGTAACCCAGGATCCTTAATTGGAGATGATCAAATTTATAATGTTATTGTAACAGCTCATGCTTTTGTAATAATTTTTTTTATAGTAATACCTATTATAATCGGAGGGTTTGGAAATTGATTAGTTCCTCTAATATTAGGAGCCCCTGATATAGCTTTTCCTCGAATGAATAATATAAGATTTTGACTTCTACCTCCTTCTTTGACTCTTCTCCTAATAAGTAGAATAGTGGAAAAGGGAGCAGGGACAGGATGAACAGTATACCCCCCTCTTTCTTCAGGAATTGCACACAGAGGTGCATCAGTAGATTTAGCTATTTTTAGATTACACTTAGCAGGAATTTCTTCTATTTTAGGAGCAGTAAATTTTATTACAACTATTATTAACATACGATCAGTAGGAATAACATTTGATCGAATACCATTATTTGTATGATCAGTAGGAATTACAGCATTATTATTATTACTTTCTTTACCAGTATTAGCAGGAGCTATTACTATACTTTTAACAGATCGAAATTTAAATACTTCATTTTTTGATCCAGCAGGAGGGGGAGACCCAATTCTTTACCAACATTTATTT
 Coleoptera_Carabus_albrechti_AB095221_GBCL0109_06   ----TTATATTTTATTTTTGGTGCATGATCAGGAATACTGGGAACTTCTCTCAGAATACTAATTCGAGCTGAATTAGGTAACCCAGGATCCTTAATTGGAGATGATCAGATTTATAACGTTATTGTAACAGCTCATGCTTTTGTAATAATTTTTTTTATAGTAATACCTATTATAATCGGAGGGTTTGGAAATTGATTAGTTCCTCTAATATTAGGAGCCCCTGATATAGCTTTTCCTCGAATGAATAATATAAGATTTTGACTTCTGCCTCCTTCTTTGACTCTTCTCCTAATAAGTAGAATAGTGGAAAAGGGAGCAGGGACAGGATGAACAGTATACCCCCCCCTATCTTCAGGAATTGCACACAGAGGTGCATCAGTAGATTTAGCTATTTTTAGATTACACTTAGCAGGAATTTCTTCTATTTTAGGAGCAGTAAATTTTATTACAACTATTATTAACATACGATCAGTAGGAATAACATTTGATCGAATACCATTATTTGTGTGATCAGTAGGAATTACAGCATTATTATTATTACTTTCTTTACCAGTATTAGCGGGAGCTATTACTATACTTTTAACAGATCGAAATTTAAATACTTCATTTTTTGATCCAGCAGGAGGGGGAGACCCAATTCTTTACCAACATTTATTT
 Coleoptera_Carabus_albrechti_AB095222_GBCL0110_06   ----TTATATTTTATTTTTGGTGCATGATCAGGAATAGTGGGAACTTCTCTCAGAATACTAATTCGAGCTGAATTAGGTAACCCAGGATCCTTAATTGGAGATGATCAGATTTATAACGTTATTGTAACAGCTCATGCTTTTGTAATAATTTTTTTTATAGTAATACCTATTATAATCGGAGGGTTTGGAAATTGATTAGTTCCTCTAATATTAGGAGCCCCTGATATAGCTTTTCCTCGAATGAATAATATAAGATTTTGACTTCTGCCTCCTTCTTTGACTCTTCTCCTAATAAGTAGAATAGTGGAAAAGGGAGCAGGGACAGGATGAACAGTATACCCCCCCCTATCTTCAGGAATTGCACACAGAGGTGCATCAGTAGATTTAGCTATTTTTAGATTACACTTAGCAGGAATTTCTTCTATTTTAGGAGCAGTAAATTTTATTACAACTATTATTAACATACGATCAGTAGGAATAACATTTGATCGAATACCATTATTTGTATGATCAGTAGGAATTACAGCATTATTATTATTACTTTCTTTACCAGTATTAGCGGGAGCTATTACTATACTTTTAACAGATCGAAATTTAAATACTTCATTTTTTGATCCAGCAGGAGGGGGAGACCCAATTCTTTACCAACATTTATTT
 Coleoptera_Carabus_albrechti_AB095223_GBCL0111_06   ----TTATATTTTATTTTTGGTGCATGATCAGGAATAGTGGGAACTTCTCTCAGAATACTGATTCGAGCTGAATTAGGTAACCCAGGATCCTTAATTGGAGATGATCAAATTTATAATGTTATTGTGACAGCTCATGCTTTTGTAATAATTTTTTTTATAGTAATACCTATTATAATTGGGGGGTTTGGAAATTGATTAGTTCCTCTAATATTAGGAGCCCCTGATATAGCTTTTCCTCGAATGAATAATATAAGATTTTGACTTTTGCCTCCTTCTTTGACTCTTCTCCTAATAAGTAGAATAGTGGAAAAGGGAGCAGGGACAGGATGAACAGTATACCCCCCCCTATCTTCAGGAATTGCACACAGAGGTGCATCAGTAGATTTAGCTATTTTTAGATTACACTTAGCAGGAATTTCTTCTATTTTAGGAGCAGTAAATTTTATCACAACTATTATTAACATACGATCAGTAGGAATAACATTTGATCGAATACCATTATTTGTATGATCAGTAGGAATTACTGCATTATTATTATTACTTTCTTTACCAGTATTAGCAGGAGCTATTACTATACTTTTAACAGATCGAAATTTAAATACTTCATTTTTTGATCCAGCAGGAGGGGGAGATCCTATTCTTTACCAACATTTATTT
 Coleoptera_Carabus_albrechti_AB095226_GBCL0114_06   ----TTATATTTTATTTTTGGTGCATGATCAGGAATAGTGGGAACTTCTCTCAGAATACTAATTCGAGCTGAATTAGGTAACCCAGGATCCTTAATTGGAGATGATCAAATTTATAATGTTATTGTAACAGCTCATGCTTTTGTAATAATTTTTTTTATAGTAATACCTATTATAATCGGAGGATTTGGAAATTGATTAGTTCCTCTAATATTAGGAGCCCCTGATATAGCTTTTCCTCGAATGAATAATATAAGATTTTGACTTCTACCTCCTTCTTTGACTCTTCTCCTAATAAGTAGAATAGTGGAAAAGGGAGCAGGGACAGGATGAACAGTATACCCCCCCCTTTCTTCAGGAATTGCACACAGAGGTGCATCAGTAGATTTAGCTATTTTTAGATTACACTTAGCAGGAATTTCTTCTATTTTAGGAGCAGTAAATTTTATTACAACTATTATTAACATACGATCAGTAGGAATAACATTTGATCGAATACCATTATTTGTATGATCAGTAGGAATTACAGCATTATTATTATTACTTTCTTTACCAGTATTAGCAGGAGCTATTACTATACTTTTAACAGATCGAAATTTAAATACTTCATTTTTTGATCCAGCAGGAGGGGGAGACCCAATTCTTTACCAACATTTATTT
 Coleoptera_Carabus_albrechti_AB095234_GBCL0122_06   ----TTATATTTTATTTTTGGTGCATGATCAGGAATAGTGGGAACTTCTCTCAGAATACTAATTCGAGCTGAATTAGGTAACCCAGGATCCTTAATTGGAGATGATCAAATTTATAATGTTATTGTAACAGCTCATGCTTTTGTAATAATTTTTTTTATAGTAATACCTATTATAATCGGAGGGTTTGGAAATTGATTAGTTCCTCTAATATTAGGAGCCCCTGATATAGCTTTTCCTCGAATGAATAATATAAGATTTTGACTTCTGCCTCCTTCTTTGACTCTTCTCCTAATAAGTAGAATAGTGGAAAAGGGAGCAGGGACAGGATGAACAGTATACCCCCCCCTATCTTCAGGAATTGCACACAGAGGTGCATCAGTAGATTTAGCTATTTTTAGATTACACTTAGCAGGAATTTCTTCTATTTTAGGGGCAGTAAATTTTATTACAACTATTATTAACATACGATCAGTAGGAATAACATTTGATCGAATACCATTATTTGTATGATCAGTAGGAATTACAGCATTATTATTATTACTTTCTTTACCAGTATTAGCAGGAGCTATTACTATACTTTTAACAGATCGAAATTTAAATACTTCATTTTTTGATCCAGCAGGAGGGGGGGATCCAATTCTTTACCAACATTTATTT
 Coleoptera_Carabus_albrechti_AB095235_GBCL0123_06   ----TTATATTTTATTTTTGGTGCATGATCAGGAATAGTGGGAACTTCTCTCAGAATACTAATTCGAGCTGAATTAGGTAACCCAGGATCCTTAATTGGAGATGATCAAATTTATAATGTTATTGTAACAGCTCATGCTTTTGTAATAATTTTTTTTATAGTAATACCTATTATAATCGGAGGATTTGGAAATTGATTAGTTCCTCTAATATTAGGAGCCCCTGATATAGCTTTTCCTCGAATGAATAATATAAGATTTTGACTTCTGCCTCCTTCTTTGACTCTTCTCCTAATAAGTAGAATAGTGGAAAAGGGAGCAGGGACAGGATGAACAGTATACCCCCCCCTATCTTCAGGAATTGCACACAGAGGTGCATCAGTAGATTTAGCTATTTTTAGATTACACTTAGCAGGAATTTCTTCTATTTTAGGAGCAGTAAATTTTATTACAACTATTATTAACATACGATCAGTAGGAATAACATTTGATCGAATACCATTATTTGTGTGATCAGTAGGAATTACAGCATTATTATTATTACTTTCTTTACCAGTATTAGCAGGAGCTATTACTATACTTTTAACAGATCGAAATTTAAATACTTCATTTTTTGACCCAGCAGGAGGGGGAGACCCAATTCTTTACCAACATTTATTT
 Coleoptera_Carabus_albrechti_AB095236_GBCL0124_06   ----TTATATTTTATTTTTGGTGCATGATCAGGAATAGTGGGAACTTCTCTCAGAATACTAATTCGAGCTGAATTAGGTAACCCAGGATCCTTAATTGGAGATGATCAAATTTATAATGTTATTGTAACAGCTCATGCTTTTGTAATAATTTTTTTTATAGTAATACCTATTATAATCGGAGGGTTTGGAAATTGATTAGTTCCTCTAATATTAGGAGCCCCTGATATAGCTTTTCCTCGAATGAATAATATAAGATTTTGACTTCTGCCTCCTTCTTTGACTCTTCTCCTAATAAGTAGAATAGTGGAAAAGGGAGCAGGGACAGGATGAACAGTATACCCCCCCCTATCTTCAGGAATTGCACACAGAGGTGCATCAGTAGATTTAGCTATTTTTAGATTACACTTAGCAGGAATTTCTTCTATTTTAGGAGCAGTAAATTTTATTACAACTATTATTAACATACGATCAGTAGGAATAACATTTGATCGAATACCATTATTTGTGTGATCAGTAGGAATTACAGCATTATTATTATTACTTTCTTTACCAGTATTAGCAGGAGCTATTACTATACTTTTAACAGATCGAAATTTAAATACTTCATTTTTTGACCCAGCAGGAGGGGGAGACCCAATTCTTTACCAACATTTATTT
 Coleoptera_Carabus_albrechti_AB095237_GBCL0125_06   ----TTATATTTTATTTTTGGTGCATGATCAGGAATAGTGGGAACTTCTCTCAGAATACTAATTCGAGCTGAATTAGGTAACCCAGGATCCTTAATTGGAGATGATCAAATTTATAATGTTATTGTAACAGCTCATGCTTTTGTAATAATTTTTTTTATAGTAATACCTATTATAATCGGAGGATTTGGAAATTGATTAGTTCCTCTAATATTAGGAGCCCCTGATATAGCTTTTCCTCGAATGAATAATATAAGATTTTGACTTCTGCCTCCTTCTTTGACTCTTCTCCTAATAAGTAGAATAGTGGAAAAGGGAGCAGGGACAGGATGAACAGTATACCCTCCCCTATCTTCAGGAATTGCACACAGAGGTGCATCAGTAGATTTAGCTATTTTTAGATTACACTTAGCAGGGATTTCTTCTATTTTAGGAGCAGTAAATTTTATTACAACTATTATTAACATACGATCAGTAGGAATAACATTTGATCGAATACCATTATTTGTATGATCAGTAGGAATTACAGCATTATTATTATTACTTTCTTTACCAGTATTAGCAGGAGCTATTACTATACTTTTAACAGATCGAAATTTAAATACTTCATTTTTTGATCCAGCAGGAGGGGGAGACCCAATTCTTTACCAACATTTATTT
 Coleoptera_Carabus_albrechti_AB095246_GBCL0134_06   ----TTATATTTTATTTTTGGTGCATGATCAGGAATAGTGGGAACTTCTCTCAGAATACTAATTCGAGCTGAATTAGGTAACCCAGGATCCTTAATTGGAGATGATCAAATTTATAATGTTATTGTAACAGCTCATGCTTTTGTAATAATTTTTTTTATAGTAATACCTATTATAATCGGAGGATTTGGAAATTGATTAGTTCCTCTAATATTAGGAGCTCCCGATATAGCTTTCCCTCGAATGAATAATATAAGATTTTGACTTCTGCCTCCTTCTTTGACTCTTCTCCTAATAAGTAGAATAGTGGAAAAAGGGGCAGGGACAGGATGAACAGTATACCCTCCCCTATCTTCAGGAATTGCGCACAGAGGTGCATCAGTAGATCTAGCTATTTTTAGATTACACTTAGCAGGAATTTCTTCTATTTTAGGAGCAGTAAATTTTATTACAACTATTATTAACATACGATCAGTAGGAATAACTTTTGACCGAATACCATTATTTGTATGATCAGTGGGAATTACAGCATTATTATTATTACTTTCTTTACCAGTATTAGCAGGGGCTATTACTATACTTTTAACAGATCGAAATTTAAATACTTCATTTTTTGACCCAGCAGGAGGAGGAGATCCAATTCTTTATCAACATTTATTT
 Coleoptera_Carabus_albrechti_AB095247_GBCL0135_06   ----TTATATTTTATTTTTGGTGCATGATCAGGAATAGTGGGAACTTCTCTCAGAATACTAATTCGAGCTGAATTAGGTAACCCAGGATCCTTAATTGGAGATGATCAAATTTATAATGTTATTGTAACAGCTCATGCTTTTGTAATAATTTTTTTTATAGTAATACCTATAATAATCGGAGGATTTGGAAATTGATTAGTTCCTCTAATATTAGGAGCTCCCGATATAGCTTTCCCTCGAATGAATAATATAAGATTTTGACTTCTGCCTCCTTCTTTGACTCTTCTCCTAATAAGTAGAATAGTGGAAAAAGGGGCAGGGACAGGATGAACAGTATACCCTCCCCTATCTTCAGGAATTGCACACAGAGGTGCATCAGTAGATCTAGCTATTTTTAGATTACACTTAGCAGGAATTTCTTCTATTTTAGGAGCAGTAAATTTTATTACAACTATTATTAACATACGATCAGTAGGAATAACTTTTGACCGAATACCATTATTTGTATGATCAGTGGGAATTACAGCATTATTATTATTACTTTCTTTACCAGTATTAGCAGGGGCTATTACTATACTTTTAACAGATCGAAATTTAAATACTTCATTTTTTGACCCAGCAGGAGGAGGAGATCCAATTCTTTATCAACATTTATTT
 Coleoptera_Carabus_albrechti_AB095248_GBCL0136_06   ----TTATATTTTATTTTTGGTGCATGATCAGGAATAGTGGGAACTTCTCTCAGAATACTAATTCGAGCTGAATTAGGTAACCCAGGATCCTTAATTGGAGATGATCAAATTTATAATGTTATTGTAACAGCTCATGCTTTTGTAATAATTTTTTTTATAGTAATACCTATTATAATCGGAGGATTTGGAAATTGATTAGTTCCTTTAATATTAGGAGCTCCCGATATAGCTTTCCCTCGAATGAATAATATAAGATTTTGACTTCTGCCTCCTTCTTTGACTCTTCTCCTAATAAGTAGAATAGTGGAAAAAGGGGCAGGGACAGGATGAACAGTATACCCTCCCCTATCTTCAGGAATTGCACACAGAGGTGCATCAGTAGATCTAGCTATTTTTAGATTACACTTAGCAGGAATTTCTTCTATTTTAGGAGCAGTAAATTTTATTACAACTATTATTAACATACGATCAGTAGGAATAACTTTTGATCGAATACCATTATTTGTATGATCAGTGGGAATTACAGCATTATTATTATTACTTTCTTTACCAGTATTAGCAGGGGCTATTACTATACTTTTAACAGATCGAAATTTAAATACTTCATTTTTTGACCCAGCAGGAGGAGGAGATCCAATTCTTTACCAACATTTATTT
 Coleoptera_Carabus_albrechti_AB095249_GBCL0137_06   ----TTATATTTTATTTTTGGTGCATGATCAGGAATAGTGGGAACTTCTCTCAGAATACTAATTCGAGCTGAATTAGGTAACCCAGGATCCTTAATTGGAGATGATCAAATTTATAATGTTATTGTAACAGCTCATGCTTTTGTAATAATTTTTTTTATAGTAATACCTATTATAATCGGAGGATTTGGAAATTGATTAGTTCCTCTAATATTAGGAGCTCCCGATATAGCTTTCCCTCGAATGAATAATATAAGATTTTGACTTCTGCCTCCTTCTTTGACTCTTCTCCTAATAAGTAGAATAGTGGAAAAAGGGGCAGGGACAGGATGAACAGTATACCCTCCCCTATCTTCAGGAATTGCGCACAGAGGTGCATCAGTAGATCTAGCTATTTTTAGATTACACTTAGCAGGAATTTCTTCTATTTTAGGAGCAGTAAATTTTATTACAACTATTATTAACATACGATCAGTAGGAATAACTTTTGACCGAATACCATTATTTGTATGATCAGTGGGAATTACAGCATTATTATTATTACTTTCTTTACCAGTATTAGCAGGGGCTATTACTATACTTTTAACAGATCGAAATTTAAATACTTCATTTTTTGACCCAGCAGGAGGAGGAGATCCAATTCTTTATCAACATTTATTT
 Coleoptera_Carabus_albrechti_AB095250_GBCL0138_06   ----TTATATTTTATTTTTGGTGCATGATCAGGAATAGTGGGAACTTCTCTCAGAATACTAATTCGAGCTGAATTAGGTAACCCAGGATCCTTAATTGGAGATGATCAAATTTATAATGTTATTGTAACAGCTCATGCTTTTGTAATAATTTTTTTTATAGTAATACCTATTATAATCGGAGGATTTGGAAATTGATTAGTTCCTCTAATATTAGGAGCTCCCGATATAGCTTTCCCTCGAATGAATAATATAAGATTTTGACTTCTGCCTCCTTCTTTGACTCTTCTCCTAATAAGTAGAATAGTGGAAAAAGGGGCAGGGACAGGATGAACAGTATACCCTCCCCTATCTTCAGGAATTGCGCACAGAGGTGCATCAGTAGATCTAGCTATTTTTAGATTACACTTAGCAGGAATTTCTTCTATTTTAGGAGCAGTAAATTTTATTACAACTATTATTAACATACGATCAGTAGGAATAACTTTTGACCGAATACCATTATTTGTATGATCAGTGGGAATTACAGCATTATTATTATTACTTTCTTTACCAGTATTAGCAGGGGCTATTACTATACTTTTAACAGATCGAAATTTAAATACTTCATTTTTTGACCCAGCAGGAGGAGGAGATCCAATTCTTTATCAACATTTATTT
 Coleoptera_Carabus_albrechti_AB095251_GBCL0139_06   ----TTATATTTTATTTTTGGTGCATGATCAGGAATAGTGGGAACTTCTCTCAGAATACTAATTCGAGCTGAATTAGGTAACCCAGGATCCTTAATTGGAGATGATCAAATTTATAATGTTATTGTAACAGCTCATGCTTTTGTAATAATTTTTTTTATAGTAATACCTATTATAATCGGAGGATTTGGAAATTGATTAGTTCCTCTAATATTAGGAGCTCCCGATATAGCTTTCCCTCGAATGAATAATATAAGATTTTGACTTCTGCCTCCTTCTTTGACTCTTCTCCTAATAAGTAGAATAGTGGAAAAAGGGGCAGGGACAGGATGAACAGTATACCCTCCCCTATCTTCAGGAATTGCGCACAGAGGTGCATCAGTAGATCTAGCTATTTTTAGATTACACTTAGCAGGAATTTCTTCTATTTTAGGAGCAGTAAATTTTATTACAACTATTATTAACATACGATCAGTAGGAATAACTTTTGACCGAATACCATTATTTGTATGATCAGTGGGAATTACAGCATTATTATTATTACTTTCTTTACCAGTATTAGCAGGGGCTATTACTATACTTTTAACAGATCGAAATTTAAATACTTCATTTTTTGACCCAGCAGGAGGAGGAGATCCAATTCTTTATCAACATTTATTT
 Coleoptera_Carabus_albrechti_AB095252_GBCL0140_06   ----TTATATTTTATTTTTGGTGCATGATCAGGAATAGTGGGAACTTCTCTCAGAATACTAATTCGAGCTGAATTAGGTAACCCAGGATCCTTAATTGGAGATGATCAAATTTATAATGTTATTGTAACAGCTCATGCTTTTGTAATAATTTTTTTTATAGTAATACCTATTATAATCGGAGGATTTGGAAATTGATTAGTTTCTCTAATATTAGGAGCTCCCGATATAGCTTTCCCTCGAATGAATAATATAAGATTTTGACTTCTGCCTCCTTCTTTGACTCTTCTCCTAATAAGTAGAATAGTGGAAAAAGGGGCAGGGACAGGATGAACAGTATACCCTCCCCTATCTTCAGGAATTGCACACAGAGGTGCATCAGTAGATCTAGCTATTTTTAGATTACACTTAGCAGGAATTTCTTCTATTTTAGGAGCAGTAAATTTTATTACAACTATTATTAACATACGATCAGTAGGAATAACTTTTGATCGAATACCATTATTTGTATGATCAGTGGGAATTACAGCATTATTATTATTACTTTCTTTACCAGTATTAGCAGGGGCTATTACTATACTTTTAACAGATCGAAATTTAAATACTTCATTTTTTGACCCAGCAGGAGGAGGAGATCCAATTCTTTATCAACATTTATTT
 Coleoptera_Carabus_albrechti_AB095253_GBCL0141_06   ----TTATATTTTATTTTTGGTGCATGATCAGGAATACTGGGAACTTCTCTCAGAATACTAATTCGAGCTGAATTAGGTAACCCAGGATCCTTAATTGGAGATGATCAAATTTATAATGTTATTGTAACAGCTCATGCTTTTGTAATAATTTTTTTTATAGTAATACCTATTATAATCGGAGGATTTGGAAATTGATTAGTTCCTTTAATATTAGGAGCTCCTGATATAGCTTTCCCTCGAATGAATAATATAAGATTTTGACTTCTGCCTCCTTCTTTGACTCTTCTCCTAATAAGTAGAATAGTGGAAAAGGGGGCAGGGACAGGATGAACAGTATACCCTCCCCTATCTTCAGGAATTGCACACAGAGGTGCATCAGTAGATCTAGCTATTTTTAGATTACACTTAGCAGGAATTTCTTCTATTTTAGGAGCAGTAAATTTTATTACAACTATTATTAACATACGATCAGTAGGAATAACTTTTGATCGAATACCATTATTTGTATGATCAGTAGGAATTACAGCATTATTATTATTACTTTCTTTACCAGTATTAGCGGGAGCTATTACTATACTTTTAACAGATCGAAATTTAAATACTTCATTTTTTGACCCAGCGGGAGGGGGAGATCCAATTCTTTACCAACATTTATTT
 Coleoptera_Carabus_albrechti_AB095254_GBCL0142_06   ----TTATATTTTATTTTTGGTGCATGATCAGGAATAGTGGGAACTTCTCTCAGAATACTAATTCGAGCTGAATTAGGTAACCCAGGATCCTTAATTGGAGATGATCAAATTTATAATGTTATTGTAACAGCTCATGCTTTTGTAATAATTTTTTTTATAGTAATACCTATTATAATCGGAGGATTTGGAAATTGATTAGTTCCTTTAATATTAGGAGCTCCTGATATAGCTTTCCCTCGAATGAATAATATAAGATTTTGACTTCTGCCTCCTTCTTTGACTCTTCTCCTAATAAGTAGAATAGTGGAAAAGGGGGCAGGGACAGGATGAACAGTATACCCTCCCCTATCTTCAGGAATTGCACACAGAGGTGCATCAGTAGATCTAGCTATTTTTAGATTACACTTAGCAGGAATTTCTTCTATTTTAGGAGCAGTAAATTTTATTACAACTATTATTAACATACGATCAGTAGGAATAACTTTTGATCGAATACCATTATTTGTATGATCAGTAGGAATTACAGCATTATTATTATTACTTTCTTTACCAGTATTAGCGGGAGCTATTACTATACTTTTAACAGATCGAAATTTAAATACTTCATTTTTTGACCCAGCAGGAGGGGGAGATCCAATTCTTTACCAACATTTATTT
 Coleoptera_Carabus_albrechti_AB095255_GBCL0143_06   ----TTATATTTTATTTTTGGTGCATGATCAGGAATAGTGGGAACTTCTCTCAGAATACTAATTCGAGCTGAATTAGGTAACCCAGGATCCTTAATTGGAGATGATCAAATTTATAATGTTATTGTAACAGCTCATGCTTTTGTAATAATTTTTTTTATAGTAATACCTATTATAATCGGAGGATTTGGAAATTGATTAGTTCCTCTAATATTAGGAGCTCCTGATATAGCTTTCCCTCGAATGAATAATATAAGATTTTGACTTCTGCCTCCTTCTCTGACTCTTCTCCTAATAAGTAGAATAGTGGAAAAAGGGGCAGGGACAGGATGAACAGTATACCCTCCCCTATCTTCAGGAATTGCACACAGAGGTGCATCAGTAGATCTAGCTATTTTTAGATTACACTTAGCAGGAATTTCTTCTATTTTAGGAGCAGTAAATTTTATTACAACTATTATTAACATACGATCAGTAGGAATAACTTTTGATCGAATACCATTATTCGTATGATCAGTAGGAATTACAGCATTATTATTATTACTTTCTTTACCAGTATTAGCGGGAGCTATTACTATACTTTTAACAGATCGAAATTTAAATACTTCATTTTTTGACCCAGCAGGAGGGGGAGATCCAATTCTTTACCAACATTTATTT
 Coleoptera_Carabus_albrechti_AB095256_GBCL0144_06   ----TTATATTTTATTTTTGGTGCATGATCAGGAATAGTGGGAACTTCTCTCAGAATACTAATTCGAGCTGAATTAGGTAACCCAGGATCCTTAATTGGAGATGATCAAATTTATAATGTTATTGTAACAGCTCATGCTTTTGTAATAATTTTTTTTATAGTAATACCTATTATAATCGGAGGATTTGGAAATTGATTAGTTCCTCTAATATTAGGAGCTCCTGATATAGCTTTCCCTCGAATGAATAATATAAGATTTTGACTTCTGCCTCCTTCTTTGACTCTTCTCCTAATAAGTAGAATAGTGGAAAAAGGGGCAGGGACAGGATGAACAGTATACCCTCCCCTATCTTCAGGAATTGCACACAGAGGTGCATCAGTAGATCTAGCTATTTTTAGATTACACTTAGCAGGAATTTCTTCTATTTTAGGAGCAGTAAATTTTATTACAACTATTATTAACATACGATCAGTAGGAATAACTTTTGATCGAATACCATTATTCGTATGATCAGTAGGAATTACAGCATTATTATTATTACTTTCTTTACCAGTATTAGCGGGAGCTATTACTATACTTTTAACAGATCGAAATTTAAATACTTCATTTTTTGACCCAGCAGGAGGGGGAGATCCAATTCTTTACCAACATTTATTT
 Coleoptera_Carabus_albrechti_AB095257_GBCL0145_06   ----TTATATTTTATTTTTGGTGCATGATCAGGAATAGTGGGAACTTCTCTCAGAATACTAATTCGAGCTGAATTAGGTAACCCAGGATCCTTAATTGGAGATGATCAAATTTATAATGTTATTGTAACAGCTCATGCTTTTGTAATAATTTTTTTTATAGTAATACCTATTATAATCGGAGGATTTGGAAATTGATTAGTTCCTTTAATATTAGGAGCTCCTGATATAGCTTTCCCTCGAATGAATAATATAAGATTTTGACTTCTGCCTCCTTCTTTGACTCTTCTCCTAATAAGTAGAATAGTGGAAAAAGGGGCAGGGACAGGATGAACAGTATACCCTCCCCTATCTTCAGGAATTGCACACAGAGGTGCATCAGTAGATCTAGCTATTTTTAGATTACATTTAGCAGGAATTTCTTCTATTTTAGGAGCAGTAAATTTTATTACAACTATTATTAACATACGATCAGTAGGAATAACTTTTGATCGAATACCATTATTTGTATGATCAGTAGGAATTACAGCATTATTATTATTACTTTCTTTACCAGTATTAGCGGGAGCTATTACTATACTTTTAACAGATCGAAATTTAAATACTTCATTTTTTGACCCGGCAGGAGGAGGAGACCCAATTCTTTACCAACATTTATTT
 Coleoptera_Carabus_albrechti_AB095258_GBCL0146_06   ----TTATATTTTATTTTTGGTGCATGATCAGGAATAGTGGGAACTTCTCTCAGAATACTAATTCGAGCTGAATTAGGTAACCCAGGATCCTTAATTGGAGATGATCAAATTTATAATGTTATTGTAACAGCTCATGCTTTTGTAATAATTTTTTTTATAGTAATACCTATTATAATCGGAGGATTTGGAAATTGATTAGTTCCTTTAATATTAGGAGCTCCTGATATAGCTTTCCCTCGAATGAATAATATAAGATTTTGACTTCTGCCTCCTTCTTTGACTCTTCTCCTAATAAGTAGAATAGTGGAAAAAGGGGCAGGGACAGGATGAACAGTATACCCTCCCCTATCTTCAGGAATTGCACACAGAGGTGCATCAGTAGATCTAGCTATTTTTAGATTACACTTAGCAGGAATTTCTTCTATTTTAGGAGCAGTAAATTTTATTACAACTATTATTAACATACGATCAGTAGGAATAACTTTTGATCGAATACCATTATTTGTATGATCAGTAGGAATTACAGCATTATTATTATTACTTTCTTTACCAGTATTAGCGGGAGCTATTACTATACTTTTAACAGATCGAAATTTAAATACTTCATTTTTTGACCCAGCAGGAGGAGGAGACCCAATTCTTTACCAACATTTATTT
 Coleoptera_Carabus_albrechti_AB095259_GBCL0147_06   ----TTATATTTTATTTTTGGTGCATGATCAGGAATAGTGGGAACTTCTCTCAGAATACTAATTCGAGCTGAATTAGGTAACCCAGGATCCTTAATTGGAGATGATCAAATTTATAATGTTATTGTAACAGCTCATGCTTTTGTAATAATTTTTTTTATAGTAATACCTATTATAATCGGAGGATTTGGAAATTGATTAGTTCCTCTAATATTAGGAGCTCCTGATATAGCTTTCCCTCGAATGAATAATATAAGATTTTGACTTCTGCCTCCTTCTTTGACTCTTCTCCTAATAAGTAGAATAGTGGAAAAAGGGGCAGGGACAGGATGAACAGTATACCCTCCCCTATCTTCAGGAATTGCACACAGAGGTGCATCAGTAGATCTAGCTATTTTTAGATTACACTTAGCAGGAATTTCTTCTATTTTAGGAGCAGTAAATTTTATTACAACTATTATTAACATACGATCAGTAGGAATAACTTTTGATCGAATACCATTATTTGTATGATCAGTAGGAATTACAGCATTATTATTATTACTTTCTTTACCAGTATTAGCGGGAGCTATTACTATACTTTTAACAGATCGAAATTTAAATACTTCATTTTTTGACCCAGCAGGAGGGGGAGATCCAATTCTTTACCAACATTTATTT
 Coleoptera_Carabus_albrechti_AB095260_GBCL0148_06   ----TTATATTTTATTTTTGGTGCATGATCAGGAATAGTGGGAACTTCTCTCAGAATACTAATTCGAGCTGAATTAGGTAACCCAGGATCCTTAATTGGAGATGATCAAATTTATAATGTTATTGTAACAGCTCATGCTTTTGTAATAATTTTTTTTATAGTAATACCTATTATAATCGGAGGATTTGGAAATTGATTAGTTCCTCTAATATTAGGAGCTCCTGATATAGCTTTCCCTCGAATAAATAATATAAGATTTTGACTTCTGCCTCCTTCTTTGACTCTTCTCCTAATAAGTAGAATAGTGGAAAAAGGGGCAGGGACAGGATGAACAGTATACCCCCCCCTATCTTCAGGAATTGCACACAGAGGTGCATCAGTAGATCTAGCTATTTTTAGATTACATTTAGCAGGAATTTCTTCTATTTTAGGAGCAGTAAATTTTATTACAACTATTATTAACATACGATCAGTAGGAATAACTTTTGATCGAATACCATTATTTGTATGATCAGTAGGAATTACTGCATTATTATTATTACTTTCTTTACCAGTATTAGCAGGAGCTATTACTATACTTTTAACAGATCGAAATTTAAATACTTCATTTTTTGACCCAGCAGGAGGGGGAGATCCAATTCTTTACCAACATTTATTT
 Coleoptera_Carabus_arboreus_AB047562_GBCL0062_06   TACTTTATATTTTATTTTTGGTATTTGATCAGGGATAGTGGGAACTTCTTTAAGAATACTAATTCGAGCAGAATTAGGAAACCCAGGATCTTTAATTGGAGACGATCAAATTTATAATGTTATTGTAACAGCTCATGCTTTTGTAATAATTTTTTTCATAGTTATACCTATTATAATTGGGGGATTTGGAAATTGATTAGTGCCATTAATATTAGGGGCCCCAGATATAGCATTCCCTCGGATGAATAATATAAGATTCTGGCTTCTCCCGCCTTCTTTGACTTTACTTCTAATAAGAAGAATGGTAGAAAAAGGTGCAGGGACGGGGTGAACGGTTTACCCTCCCCTGTCATCTGGAATTGCCCATAGAGGTGCTTCGGTAGACTTAGCTATTTTTAGATTACATTTAGCTGGTATTTCATCAATTTTAGGAGCAGTAAATTTTATTACAACAATTATTAATATACGATCAATCGGGATAACATTTGACCGAATACCTTTATTTGTGTGATCGGTAGGTATCACAGCATTATTACTTTTGCTTTCTCTCCCAGTATTAGCTGGGGCTATTACTATACTTTTAACAGACCGAAACTTAAACACATCATTTTTTGACCCAGCTGGAGGAGGTGATCCTATTTTATATCAACATTTATTT
 Coleoptera_Carabus_arboreus_AB047563_GBCL0063_06   TACTTTATATTTTATTTTTGGTATTTGATCGGGGATAGTGGGAACTTCTTTAAGAATACTAATTCGAGCAGAATTAGGAAACCCAGGATCTTTAATTGGAGACGATCAAATTTATAATGTTATTGTAACAGCTCATGCTTTTGTAATAATTTTTTTCATAGTTATACCTATTATAATTGGGGGATTTGGAAATTGATTAGTGCCATTAATATTAGGGGCCCCAGATATAGCATTCCCTCGGATAAATAATATAAGATTCTGGCTTCTCCCGCCTTCTTTGACTTTACTTCTAATAAGAAGAGTGGTAGAAAAAGGTGCAGGGACGGGATGGACGGTTTACCCCCCCCTGTCATCTGGAATTGCCCATAGAGGTGCTTCGGTAGACTTAGCTATTTTTAGATTACATTTAGCTGGTATTTCATCAATTTTAGGAGCAGTAAATTTTATTACAACAATTATTAATATACGATCAATCGGGATAACATTTGACCGAATACCTTTATTTGTATGATCGGTGGGTATCACAGCATTATTACTTTTGCTTTCTCTCCCAGTATTAGCTGGGGCTATTACTATGCTTTTAACAGACCGAAACTTAAACACATCATTTTTTGACCCAGCTGGGGGAGGTGATCCTATTTTATATCAACATTTATTT
 Coleoptera_Carabus_arboreus_AB047564_GBCL0064_06   TACTTTATATTTTATTTTTGGTATTTGATCAGGGATAGTGGGAACTTCTTTAAGAATACTAATTCGAGCAGAATTAGGAAACCCAGGATCTTTAATTGGAGACGATCAAATTTATAATGTTATTGTAACAGCTCATGCTTTTGTAATAATTTTTTTCATAGTTATACCTATTATAATTGGAGGATTTGGAAATTGATTAGTGCCATTAATATTAGGGGCCCCAGATATAGCATTCCCTCGGATAAATAATATAAGATTCTGGCTTCTCCCTCCTTCTTTGACTTTACTTCTAATAAGAAGAGTGGTAGAAAAAGGTGCAGGGACAGGATGAACGGTTTACCCTCCCCTATCATCTGGTATTGCCCACAGAGGTGCTTCGGTAGACTTAGCTATTTTTAGATTACATTTAGCTGGTATTTCATCAATTTTAGGGGCAGTAAATTTTATTACAACAATTATTAATATACGATCAATCGGGATAACCTTTGACCGAATACCTTTATTTGTATGATCGGTGGGTATCACAGCATTATTACTTTTGCTTTCTCTCCCAGTATTAGCTGGGGCTATTACTATACTTCTAACAGACCGAAACTTAAATACATCATTTTTTGATCCAGCTGGGGGGGGTGATCCTATTTTATATCAACATTTATTT
 Coleoptera_Carabus_arboreus_AB047565_GBCL0065_06   TACTTTATATTTTATTTTTGGTATTTGATCAGGAATAGTGGGAACTTCTTTAAGAATACTAATTCGAGCAGAATTAGGAAACCCAGGATCTTTAATTGGAGACGATCAAATTTATAATGTTATTGTAACAGCTCATGCTTTTGTAATAATTTTTTTCATAGTTATACCTATTATAATTGGGGGATTTGGAAATTGATTAGTGCCATTAATATTAGGGGCCCCAGATATAGCATTCCCTCGGATAAATAATATAAGATTCTGGCTTCTCCCTCCTTCTTTGACTTTACTTCTAATAAGAAGAGTGGTAGAAAAAGGTGCAGGGACAGGATGAACGGTTTACCCTCCCCTGTCATCTGGTATTGCCCACAGAGGTGCTTCGGTAGACTTAGCTATTTTTAGATTACATTTAGCTGGTATTTCATCAATTTTAGGAGCAGTAAATTTTATTACAACAATTATTAATATACGATCAATCGGGATAACATTTGACCGAATACCTTTATTTGTATGATCGGTGGGTATCACAGCATTATTGCTTTTGCTTTCTCTCCCAGTATTAGCTGGGGCTATTACTATACTTTTAACAGACCGAAACTTAAATACATCATTTTTTGATCCAGCTGGGGGAGGTGATCCTATTTTATATCAACATTTATTT
 Coleoptera_Carabus_kimurai_AB095231_GBCL0119_06   ----TTATATTTTATTTTTGGTGCATGATCAGGAATAGTGGGAACTTCTCTCAGAATACTAATTCGAGCTGAATTAGGTAACCCAGGATCCTTAATTGGAGATGATCAGATTTATAACGTTATTGTAACAGCTCATGCTTTTGTAATAATTTTTTTTATAGTAATACCTATTATAATCGGAGGGTTTGGAAATTGATTAGTTCCTCTAATATTAGGAGCCCCTGATATAGCTTTTCCTCGAATGAATAATATAAGATTTTGACTTCTGCCTCCTTCTTTGACTCTTCTCCTAATAAGTAGAATAGTGGAAAAGGGAGCAGGGACAGGATGAACAGTATACCCCCCCCTATCTTCAGGAATTGCACACAGAGGTGCATCAGTAGATTTAGCTATTTTTAGATTACACTTAGCAGGAATTTCTTCTATTTTAGGAGCAGTAAATTTTATTACAACTATTATTAACATACGATCAGTAGGAATAACATTTGATCGAATACCATTATTTGTGTGATCAGTAGGAATTACAGCATTATTATTATTACTTTCTTTACCAGTATTAGCAGGAGCTATTACTATACTTTTAACAGATCGAAATTTAAATACTTCATTTTTTGATCCAGCAGGAGGGGGAGACCCAATTCTTTACCAACATTTATTT
 Coleoptera_Carabus_kimurai_AB095232_GBCL0120_06   ----TTATATTTTATTTTTGGTGCATGATCAGGAATAGTGGGAACTTCTCTCAGAATACTAATTCGAGCTGAATTAGGTAACCCAGGATCCTTAATTGGAGATGATCAAATTTATAATGTTATTGTAACAGCTCATGCTTTTGTAATAATTTTTTTTATAGTAATACCTATTATAATCGGAGGGTTTGGAAATTGATTAGTTCCTCTAATATTAGGAGCCCCTGATATAGCTTTTCCTCGAATGAATAATATAAGATTTTGACTTCTGCCTCCTTCTTTGACTCTTCTCCTAATAAGTAGAATAGTGGAAAAGGGAGCAGGGACAGGATGAACAGTATACCCCCCTCTTTCTTCAGGAATTGCACACAGAGGTGCATCAGTAGATTTAGCTATTTTTAGATTACACTTAGCAGGAATTTCTTCTATTTTAGGGGCAGTAAATTTTATTACAACTATTATTAACATACGATCAGTAGGAATAACATTTGATCGAATACCATTATTTGTATGATCAGTAGGAATTACAGCATTATTATTATTACTTTCTTTACCAGTATTAGCAGGAGCTATTACTATACTTTTAACAGATCGAAATTTAAATACTTCATTTTTTGATCCAGCAGGAGGGGGAGACCCAATTCTTTACCAACATTTATTT
 Coleoptera_Carabus_kimurai_AB095233_GBCL0121_06   ----TTATATTTTATTTTTGGTGCATGATCAGGAATAGTGGGAACTTCTCTCAGAATACTAATTCGAGCTGAATTAGGTAACCCAGGATCCTTAATTGGAGATGATCAGATTTATAACGTTATTGTAACAGCTCATGCTTTTGTAATAATTTTTTTTATAGTAATACCTATTATAATCGGAGGGTTTGGAAATTGATTAGTTCCTCTAATATTAGGAGCCCCTGATATAGCTTTTCCTCGAATGAATAATATAAGATTTTGACTTCTGCCTCCTTCTTTGACTCTTCTCCTAATAAGTAGAATAGTGGAAAAGGGAGCAGGGACAGGATGAACAGTATACCCCCCCCTATCATCAGGAATTGCACACAGAGGTGCATCAGTAGATTTAGCTATTTTTAGATTACACTTAGCAGGAATTTCTTCTATTTTAGGAGCAGTAAATTTTATTACAACTATTATTAACATACGATCAGTAGGAATAACATTTGATCGAATACCATTATTTGTGTGATCAGTAGGAATTACAGCATTATTATTATTACTTTCTTTACCAGTATTAGCAGGAGCTATTACTATACTTTTAACAGATCGAAATTTAAATACTTCATTTTTTGATCCAGCAGGAGGGGGAGACCCAATTCTTTACCAACATTTATTT
 Coleoptera_Carabus_kyushuensis_AB047573_GBCL0073_06   TACTTTATATTTTATTTTTGGTATTTGATCGGGGATAGTGGGAACTTCTTTAAGAATACTAATTCGAGCAGAATTAGGAAACCCAGGATCTTTAATTGGAGACGATCAAATTTATAATGTTATTGTAACAGCTCATGCTTTTGTAATAATTTTTTTCATAGTTATACCTATTATAATTGGGGGATTTGGAAATTGATTAGTGCCACTAATATTAGGGGCCCCAGATATGGCATTCCCTCGGATAAATAATATAAGATTCTGGCTTCTCCCTCCTTCTTTGACTTTACTTCTTATAAGAAGAGTGGTAGAAAAAGGTGCAGGGACAGGATGAACGGTTTACCCTCCCCTATCATCTGGAATTGCCCATAGAGGTGCTTCGGTAGACTTAGCTATTTTTAGATTACATTTAGCTGGTATTTCATCAATTTTAGGAGCAGTAAATTTTATTACAACAATTATTAATATACGATCAATCGGAATAACATTTGACCGAATACCTTTATTTGTATGATCGGTGGGTATCACAGCATTATTACTTTTACTTTCTCTCCCAGTATTAGCTGGAGCTATTACTATACTTTTAACAGACCGAAACTTAAACACATCATTTTTTGACCCAGCTGGAGGAGGTGATCCTATTTTATATCAACATTTATTT
 Coleoptera_Carabus_kyushuensis_AB047574_GBCL0074_06   TACTTTATATTTTATTTTCGGTATTTGATCGGGAATAGTGGGAACTTCTTTAAGAATACTAATTCGAGCAGAATTAGGAAACCCAGGGTCTTTAATTGGAGACGATCAAATTTATAATGTTATTGTAACAGCTCATGCTTTTGTAATAATTTTTTTCATAGTTATACCTATTATAATTGGGGGATTTGGAAATTGATTAGTACCACTAATATTAGGAGCCCCAGATATGGCATTTCCTCGAATAAATAATATAAGATTCTGGCTTCTCCCCCCTTCTTTGACTTTACTTCTTATAAGAAGAATAGTGGAAAAAGGTGCGGGGACAGGATGAACGGTTTATCCTCCCCTATCATCTGGAATTGCCCACAGAGGTGCCTCGGTAGACTTAGCTATTTTTAGATTACATTTAGCTGGAATTTCATCAATTTTAGGAGCAGTAAATTTTATTACAACAATTATTAATATACGATCAATCGGAATAACATTTGACCGAATACCTTTATTTGTATGATCGGTGGGTATCACAGCATTATTACTTTTGCTTTCTCTCCCAGTATTAGCTGGGGCTATTACTATACTTTTAACAGACCGAAACTTAAACACATCATTTTTTGACCCAGCCGGGGGAGGTGATCCTATTTTATATCAACATTTATTT
 Coleoptera_Carabus_kyushuensis_AB047575_GBCL0075_06   TACTTTATATTTTATTTTTGGTATTTGATCGGGGATAGTGGGAACTTCTTTAAGAATACTAATTCGAGCAGAATTAGGAAACCCAGGGTCTTTAATTGGAGACGATCAAATTTATAATGTTATTGTAACAGCTCATGCTTTTGTAATAATTTTTTTCATAGTTATACCTATTATAATTGGGGGATTTGGAAATTGATTAGTACCACTAATATTAGGAGCCCCAGATATGGCATTTCCTCGAATAAATAATATAAGATTCTGGCTTCTCCCCCCTTCTTTGACTTTACTTCTTATAAGAAGAATAGTGGAAAAAGGCGCAGGGACGGGATGAACGGTTTATCCTCCCCTATCATCTGGAATTGCCCACAGAGGTGCTTCGGTAGACTTAGCTATTTTTAGATTACATTTAGCTGGTATTTCATCAATTTTAGGAGCAGTAAATTTTATTACAACAATTATTAATATACGATCAATCGGAATAACATTTGACCGAATACCTTTATTTGTATGATCGGTGGGTATCACAGCATTATTACTTTTGCTTTCTCTCCCAGTATTAGCTGGGGCTATTACTATACTTTTAACAGACCGAAACTTAAACACATCATTTTTTGACCCAGCCGGGGGAGGTGATCCTATTTTATATCAACATTTATTT
 Coleoptera_Carabus_kyushuensis_AB047576_GBCL0076_06   TACTTTATACTTTATTTTTGGTATTTGATCAGGGATAGTAGGGACCTCTTTAAGAATGCTAATTCGAGCAGAATTAGGAAACCCGGGATCTTTAATTGGAGATGATCAAATTTATAATGTTATTGTAACAGCTCATGCTTTTGTAATAATTTTTTTCATAGTTATACCTATTATAATTGGAGGATTTGGAAATTGATTAGTACCACTAATATTGGGAGCTCCAGATATAGCATTTCCTCGAATAAACAATATAAGATTCTGGCTTCTCCCCCCTTCTTTAACTTTACTTCTAATAAGAAGAGTAGTAGAAAAAGGGGCAGGGACAGGATGAACGGTTTACCCCCCCTTGTCATCTAGAATTGCCCATAGAGGGGCTTCGGTAGACTTAGCTATTTTTAGATTACATTTAGCTGGTATTTCATCAATTTTAGGAGCAGTAAATTTTATTACAACAATTATTAACATACGATCAGTAGGAATAACATTTGACCGAATGCCTTTATTTGTGTGATCAGTAGGAATCACAGCATTATTACTTTTACTTTCTCTTCCAGTATTAGCTGGAGCTATTACTATACTTTTAACAGACCGAAACTTAAATACATCATTTTTTGATCCAGCTGGGGGAGGTGATCCTATTTTATACCAACATTTATTT
 Coleoptera_Carabus_kyushuensis_AB047577_GBCL0077_06   TACTTTATACTTTATTTTTGGTATTTGATCAGGGATAGTAGGGACCTCTTTAAGAATGCTAATTCGAGCAGAATTAGGAAACCCGGGATCTTTAATTGGAGATGATCAAATTTATAATGTTATTGTAACAGCTCATGCTTTTGTAATAATTTTTTTCATAGTTATACCTATTATAATTGGAGGATTTGGAAATTGATTAGTACCACTAATATTGGGAGCTCCAGATATAGCATTTCCTCGAATAAACAATATAAGATTCTGGCTTCTCCCCCCTTCTTTAACTTTACTTCTAATAAGAAGAGTAGTAGAAAAAGGGGCAGGGACAGGATGAACGGTTTACCCCCCCTTGTCATCTAGAATTGCCCATAGAGGGGCTTCGGTAGACTTAGCTATTTTTAGATTACATTTAGCTGGTATTTCATCAATTTTAGGAGCAGTAAATTTTATTACAACAATTATTAACATACGATCAGTGGGAATAACATTTGACCGAATGCCTTTATTTGTGTGATCAGTAGGAATCACAGCATTATTACTTTTACTTTCTCTTCCAGTATTAGCTGGAGCTATTACTATACTTTTAACAGACCGAAACTTAAATACATCATTTTTTGATCCAGCTGGAGGAGGTGATCCTATTTTATACCAACATTTATTT
 Coleoptera_Carabus_kyushuensis_AB047578_GBCL0078_06   TACTTTATATTTTATTTTTGGTATTTGATCAGGGATAGTAGGAACCTCTTTAAGAATACTAATTCGAGCCGAATTAGGAAACCCGGGATCTTTAATTGGAGATGATCAAATTTATAATGTTATTGTAACAGCTCATGCTTTTGTAATAATTTTTTTCATAGTTATACCTATTATAATTGGAGGATTTGGAAATTGATTAGTGCCACTAATATTGGGGGCCCCAGATATAGCATTTCCTCGAATAAACAATATAAGATTCTGACTTCTCCCCCCTTCTTTGACTTTACTCCTAATAAGAAGAGTAGTAGAAAAAGGGGCAGGGACAGGATGAACGGTTTACCCTCCCTTGTCATCCAGAATTGCCCATAGAGGAGCTTCGGTAGACTTAGCTATTTTTAGATTACACTTAGCTGGTATTTCATCAATTTTAGGGGCAGTAAATTTTATTACAACAATTATTAACATACGATCAGTAGGGATAACATTTGACCGAATGCCTTTATTTGTGTGATCAGTAGGAATCACAGCATTATTACTTTTACTTTCTCTCCCAGTATTAGCTGGGGCTATTACTATACTTTTAACAGACCGAAACTTAAATACATCATTTTTTGACCCTGCAGGAGGGGGTGATCCTATTTTATACCAACATTTATTT
 Coleoptera_Carabus_kyushuensis_AB047579_GBCL0079_06   TACTTTATATTTTATTTTTGGTATTTGATCAGGGATAGTAGGAACCTCTTTAAGAATACTAATTCGAGCCGAATTAGGAAACCCGGGATCTTTAATTGGAGATGATCAAATTTATAATGTTATTGTAACAGCTCATGCTTTTGTAATAATTTTTTTCATAGTTATACCTATTATAATTGGAGGATTTGGAAATTGATTAGTGCCACTAATATTGGGGGCCCCAGATATAGCATTTCCTCGAATAAACAATATAAGATTCTGACTTCTCCCCCCTTCTTTGACTTTACTCCTAATAAGAAGAGTAGTAGAAAAAGGGGCAGGGACAGGATGAACGGTTTACCCTCCTTTGTCATCCAGAATTGCCCATAGAGGAGCTTCGGTAGACTTAGCTATTTTTAGATTACACTTAGCTGGTATTTCATCAATTTTAGGGGCAGTAAATTTTATTACAACAATTATTAACATACGATCAGTAGGGATAACATTTGACCGAATGCCTTTATTTGTGTGATCAGTAGGAATCACAGCATTATTACTTTTACTTTCTCTCCCAGTATTAGCTGGGGCTATTACTATACTTTTAACAGACCGAAACTTAAATACATCATTTTTTGACCCTGCTGGAGGGGGTGATCCTATTTTATACCAACATTTATTT
 Coleoptera_Carabus_lewisianus_AB095207_GBCL0095_06   ----TTATATTTTATTTTTGGTGCATGATCAGGAATAGTGGGAACTTCTCTCAGAATACTAATTCGAGCTGAATTAGGTAACCCAGGATCCTTAATTGGAGATGATCAAATTTATAATGTTATTGTAACAGCTCATGCTTTTGTAATAATTTTTTTTATAGTAATACCTATTATAATCGGAGGATTTGGAAATTGATTAGTTCCTCTAATATTGGGAGCTCCTGATATAGCTTTTCCTCGAATGAATAATATAAGATTTTGACTTCTACCCCCTTCTCTGACTCTTCTCCTAATAAGTAGAATAGTGGAAAAAGGGGCAGGGACAGGATGAACAGTATACCCCCCGCTATCTTCAGGAATTGCACACAGAGGTGCATCAGTAGATTTAGCTATTTTTAGATTACACTTAGCAGGGATTTCTTCTATTTTAGGAGCAGTAAATTTTATTACAACTATTATTAACATACGATCAGTGGGAATAACTTTTGATCGAATACCATTATTTGTATGATCAGTAGGAATTACAGCATTATTATTATTACTTTCTTTACCAGTATTAGCAGGAGCTATTACTATACTTTTAACAGATCGAAATTTAAATACTTCATTTTTTGACCCAGCAGGAGGGGGAGACCCAATTCTTTATCAACATTTATTT
 Coleoptera_Carabus_lewisianus_AB095224_GBCL0112_06   ----TTATATTTTATTTTTGGTGCATGATCAGGAATAGTGGGAACTTCTCTCAGAATACTAATTCGAGCTGAATTAGGTAACCCAGGATCCTTAATTGGAGATGATCAAATTTATAATGTTATTGTGACAGCTCATGCTTTTGTAATAATTTTTTTTATAGTAATACCTATTATAATTGGAGGGTTTGGAAATTGATTAGTTCCTCTAATATTAGGAGCCCCTGATATAGCTTTTCCTCGAATGAATAATATAAGATTTTGACTTTTGCCTCCTTCTTTGACTCTTCTCCTAATAAGTAGAATAGTGGAAAAGGGAGCAGGGACAGGATGAACAGTATACCCCCCCCTATCTTCAGGAATTGCACACAGAGGTGCATCAGTAGATTTAGCTATTTTTAGATTACACTTAGCAGGAATTTCTTCTATTTTAGGAGCAGTAAATTTTATCACAACTATTATTAACATACGATCAGTAGGAATAACATTTGATCGAATACCATTATTTGTATGATCAGTAGGAATTACTGCATTATTATTATTACTTTCTTTACCAGTATTAGCAGGAGCTATTACTATACTTTTAACAGATCGAAATTTAAATACTTCATTTTTTGATCCAGCAGGAGGGGGAGATCCAATTCTTTACCAACATTTATTT
 Coleoptera_Carabus_lewisianus_AB095225_GBCL0113_06   ----TTATATTTTATTTTTGGTGCATGATCAGGAATAGTGGGAACTTCTCTCAGAATACTAATTCGAGCTGAATTAGGTAACCCAGGATCCTTAATTGGAGATGATCAAATTTATAATGTTATTGTAACAGCTCATGCTTTTGTAATAATTTTTTTTATAGTAATACCTATTATAATCGGAGGGTTTGGAAATTGATTAGTTCCTCTAATATTAGGAGCCCCTGATATAGCTTTTCCTCGAATGAATAATATAAGATTTTGACTTCTGCCTCCTTCTTTGACTCTTCTCCTAATAAGTAGAATAGTGGAAAAGGGAGCAGGGACAGGATGAACAGTATACCCCCCTCTTTCTTCAGGAATTGCACACAGAGGTGCATCAGTAGATTTAGCTATTTTTAGATTACACTTAGCAGGAATTTCTTCTATTTTAGGAGCAGTAAATTTTATTACAACTATTATTAACATACGATCAGTAGGAATAACATTTGATCGAATACCATTATTTGTATGATCAGTAGGAATTACAGCATTATTATTATTACTTTCTTTACCAGTATTAGCAGGAGCTATTACTATACTTTTAACAGATCGAAATTTAAATACTTCATTTTTTGATCCAGCAGGGGGGGGAGACCCAATTCTTTACCAACATTTATTT
 Coleoptera_Carabus_lewisianus_AB095227_GBCL0115_06   ----TTATATTTTATTTTTGGTGCATGATCAGGAATAGTGGGAACTTCTCTCAGAATACTAATTCGAGCTGAATTAGGTAACCCAGGATCCTTAATTGGAGATGATCAGATTTATAACGTTATTGTAACAGCTCATGCTTTTGTAATAATTTTTTTTATAGTAATACCTATTATAATCGGAGGGTTTGGAAATTGATTAGTTCCTCTAATATTAGGAGCCCCTGATATAGCTTTTCCTCGAATGAATAATATAAGATTTTGACTTCTGCCTCCTTCTTTGACTCTTCTCCTAATAAGTAGAATAGTGGAAAAGGGAGCAGGGACAGGATGAACAGTATACCCCCCCCTATCTTCAGGAATTGCACACAGAGGTGCATCAGTAGATTTAGCTATTTTTAGATTACACTTAGCAGGAATTTCTTCTATTTTAGGAGCAGTAAATTTTATTACAACTATTATTAACATACGATCAGTAGGAATAACATTTGATCGAATACCATTATTTGTGTGATCAGTAGGAATTACAGCATTATTATTATTACTTTCTTTACCAGTATTAGCGGGAGCTATTACTATACTTTTAACAGATCGAAATTTAAATACTTCATTTTTTGATCCAGCAGGAGGGGGAGACCCAATTCTTTACCAACATTTATTT
 Coleoptera_Carabus_lewisianus_AB095228_GBCL0116_06   ----TTATATTTTATTTTTGGTGCATGATCAGGAATAGTGGGAACTTCTCTCAGAATACTAATTCGAGCTGAATTAGGTAACCCAGGATCCTTAATTGGAGATGATCAAATTTATAATGTTATTGTAACAGCTCATGCTTTTGTAATAATTTTTTTTATAGTAATACCTATTATAATCGGAGGGTTTGGAAATTGATTAGTTCCTCTAATATTAGGAGCCCCTGATATAGCTTTTCCTCGAATGAATAATATAAGATTTTGACTTCTGCCTCCTTCTTTGACTCTTCTCCTAATAAGTAGAATAGTGGAAAAGGGAGCAGGGACAGGATGAACAGTATACCCCCCTCTTTCTTCAGGAATTGCACACAGAGGTGCATCAGTAGATTTAGCTATTTTTAGATTACACTTAGCAGGAATTTCTTCTATTTTAGGAGCAGTAAATTTTATTACAACTATTATTAACATACGATCAGTAGGAATAACATTTGATCGAATACCATTATTTGTATGATCAGTAGGAATTACAGCATTATTATTATTACTTTCTTTACCAGTATTAGCAGGAGCTATTACTATACTTTTAACAGATCGAAATTTAAATACTTCATTTTTTGATCCAGCAGGAGGGGGAGACCCAATTCTTTACCAACATTTATTT
 Coleoptera_Carabus_lewisianus_AB095229_GBCL0117_06   ----TTATATTTTATTTTTGGTGCATGATCAGGAATAGTGGGAACTTCTCTCAGAATACTAATTCGAGCTGAATTAGGTAACCCAGGATCCTTAATTGGAGATGATCAGATTTATAACGTTATTGTAACAGCTCATGCTTTTGTAATAATTTTTTTTATAGTAATACCTATTATAATCGGAGGGTTTGGAAATTGATTAGTTCCTCTAATATTAGGAGCCCCTGATATAGCTTTTCCTCGAATGAATAATATAAGATTTTGACTTCTGCCCCCTTCTTTGACTCTTCTCCTAATAAGTAGAATAGTGGAAAAGGGAGCAGGGACAGGATGAACAGTATACCCCCCCCTATCTTCAGGAATTGCACACAGAGGTGCATCAGTAGATTTAGCTATTTTTAGATTACACTTAGCAGGAATTTCTTCTATTTTAGGAGCAGTAAATTTTATTACAACTATTATTAACATACGATCAGTAGGAATAACATTTGATCGAATACCATTATTTGTGTGATCAGTAGGAATTACAGCATTATTATTATTACTTTCTTTACCAGTATTAGCAGGAGCTATTACTATACTTTTAACAGATCGAAATTTAAATACTTCATTTTTTGATCCAGCAGGAGGGGGAGACCCAATTCTTTACCAACATTTATTT
 Coleoptera_Carabus_lewisianus_AB095230_GBCL0118_06   ----TTATATTTTATTTTTGGTGCATGATCAGGAATAGTGGGAACTTCACTCAGAATACTAATTCGAGCTGAATTAGGTAACCCAGGATCCTTAATTGGAGATGATCAAATTTATAATGTTATTGTAACAGCTCATGCTTTTGTAATAATTTTTTTTATAGTAATACCTATTATAATCGGAGGGTTTGGAAATTGATTAGTTCCTCTAATATTAGGAGCCCCTGATATAGCTTTTCCTCGAATGAATAATATAAGATTTTGACTTCTGCCTCCTTCTCTGACTCTTCTCCTAATAAGTAGAATAGTGGAAAAAGGAGCAGGGACAGGATGAACAGTATACCCTCCCCTATCTTCAGGAATTGCCCACAGAGGTGCATCAGTAGATTTAGCTATTTTTAGATTACACTTAGCAGGAATTTCTTCTATTTTAGGAGCAGTAAATTTTATTACAACTATTATTAACATACGATCAGTAGGAATAACATTTGATCGAATACCATTATTTGTATGATCAGTAGGAATTACAGCATTATTATTATTACTTTCTTTACCAGTATTAGCAGGAGCTATTACTATACTTTTAACAGATCGAAATTTAAATACTTCATTTTTTGACCCAGCAGGAGGAGGAGACCCAATTCTTTACCAACATTTATTT
 Coleoptera_Carabus_procerulus_AB047566_GBCL0066_06   TACTTTATATTTTATTTTTGGTATTTGATCAGGGATAGTGGGAACTTCTTTAAGAATACTAATTCGAGCAGAATTAGGAAACCCAGGATCTTTAATTGGAGACGATCAAATTTATAATGTTATTGTAACAGCTCATGCTTTTGTAATAATTTTTTTCATAGTTATACCTATTATAATTGGGGGATTTGGAAATTGATTAGTGCCATTAATATTAGGGGCCCCAGATATAGCATTCCCTCGGATAAATAATATAAGATTTTGGCTTCTCCCTCCTTCTTTGACTTTACTTCTAATAAGAAGAGTGGTAGAAAAAGGTGCAGGGACAGGATGAACGGTTTACCCTCCCCTGTCATCTGGTATTGCCCACAGAGGTGCTTCGGTAGACTTAGCTATTTTTAGATTACATTTAGCTGGTATTTCATCAATTTTAGGAGCAGTAAATTTTATTACAACAATTATTAATATACGATCAATCGGGATAACATTTGACCGAATACCTTTATTTGTATGATCGGTGGGTATCACAGCATTATTGCTTTTGCTTTCTCTCCCAGTATTAGCTGGGGCTATTACTATACTTTTAACAGACCGAAACTTAAATACATCATTTTTTGATCCAGCTGGAGGAGGTGATCCTATTTTATATCAACATTTATTT
 Coleoptera_Carabus_procerulus_AB047567_GBCL0067_06   TACTTTATATTTTATTTTTGGTATTTGATCAGGAATAGTGGGAACTTCTTTAAGAATACTAATTCGAGCAGAATTAGGAAACCCAGGATCTTTAATTGGAGACGATCAAATTTATAATGTTATTGTAACAGCTCATGCTTTTGTAATAATTTTTTTCATAGTTATACCTATTATAATTGGGGGATTTGGAAATTGATTAGTGCCATTAATATTAGGGGCCCCAGATATAGCATTCCCTCGGATAAATAATATAAGATTCTGGCTTCTCCCTCCTTCTTTGACTTTACTTCTAATAAGAAGAGTGGTAGAAAAAGGTGCAGGGACAGGATGAACGGTTTACCCTCCCCTGTCATCTGGTATTGCCCACAGAGGTGCTTCGGTAGACTTAGCTATTTTTAGATTACATTTAGCTGGTATTTCATCAATTTTAGGAGCAGTAAATTTTATTACAACAATTATTAATATACGATCAATCGGGATAACATTTGACCGAATACCTTTATTTGTATGATCGGTGGGTATCACAGCATTATTGCTTTTGCTTTCTCTCCCAGTATTAGCTGGGGCTATTACTATACTTTTAACAGACCGAAACTTAAATACATCATTTTTTGATCCAGCTGGAGGAGGTGATCCTATTTTATATCAACATTTATTT
 Coleoptera_Carabus_procerulus_AB047568_GBCL0068_06   TACTTTATATTTTATTTTTGGTATTTGATCGGGGATAGTGGGAACTTCTTTAAGAATACTAATTCGAGCAGAATTAGGAAACCCAGGATCTTTAATTGGAGACGATCAAATTTATAATGTTATTGTAACAGCTCATGCTTTTGTAATAATTTTTTTCATAGTTATACCTATTATAATTGGGGGATTTGGAAATTGATTAGTGCCACTAATATTAGGGGCCCCAGATATGGCATTCCCTCGAATAAATAATATAAGATTCTGGCTTCTCCCTCCTTCTTTGACTTTACTTCTTATAAGAAGAGTGGTAGAAAAAGGTGCAGGGACAGGATGAACGGTTTACCCTCCCCTATCATCTGGAATTGCCCATAGAGGTGCTTCGGTAGACTTAGCTATTTTTAGATTACATTTAGCTGGTATTTCATCAATTTTAGGAGCAGTAAATTTTATTACAACAATTATTAATATACGATCAATCGGAATAACATTTGACCGAATACCTTTATTTGTATGATCGGTGGGTATCACAGCATTATTACTTTTACTTTCTCTCCCAGTATTAGCTGGAGCTATTACTATACTTTTAACAGACCGAAACTTAAACACATCATTTTTTGACCCAGCTGGAGGAGGTGATCCTATTTTATATCAACATTTATTT
 Coleoptera_Carabus_yamato_AB095238_GBCL0126_06   ----TTATATTTTATTTTTGGTGCATGATCAGGAATAGTGGGAACTTCTCTCAGAATACTAATTCGAGCTGAATTAGGTAGCCCAGGATCCTTAATTGGAGATGATCAAATTTATAATGTTATTGTAACAGCTCATGCTTTTGTAATAATTTTTTTTATAGTAATACCTATTATAATCGGGGGGTTTGGAAATTGATTAGTTCCTCTAATATTGGGAGCTCCTGATATAGCTTTTCCTCGAATGAATAATATAAGATTTTGACTTCTACCTCCTTCTTTGACTCTTCTCCTAATAAGTAGAATAGTGGAAAAAGGAGCAGGGACAGGATGAACAGTATACCCTCCCCTATCTTCAGGAATTGCACACAGAGGTGCATCAGTAGATTTAGCTATTTTTAGATTACATTTAGCAGGAATTTCTTCTATTTTAGGAGCAGTAAATTTTATTACAACTATTATTAACATACGATCAGTAGGAATAACTTTTGATCGAATACCATTATTTGTATGATCAGTGGGAATTACAGCATTATTATTGTTACTTTCTTTACCAGTATTAGCAGGAGCTATTACTATACTTTTAACAGATCGAAATTTAAATACTTCATTTTTTGACCCAGCAGGGGGGGGAGACCCAATTCTTTACCAACATTTATTT
 Coleoptera_Carabus_yamato_AB095239_GBCL0127_06   ----TTATATTTTATTTTTGGTGCATGATCAGGAATAGTGGGAACTTCTCTTAGAATACTAATTCGAGCTGAATTAGGTAACCCAGGATCCTTAATTGGAGATGATCAAATTTATAATGTTATTGTAACAGCTCATGCTTTTGTAATAATTTTTTTTATAGTAATACCTATTATAATCGGAGGGTTTGGAAATTGATTAGTTCCTCTAATATTGGGGGCTCCTGATATAGCTTTTCCTCGAATAAATAATATAAGATTTTGACTTCTACCTCCTTCTTTGACTCTTCTCCTAATAAGCAGAATAGTGGAAAAAGGGGCAGGGACAGGATGAACAGTATACCCTCCCCTATCTTCAGGAATTGCACACAGAGGTGCATCAGTAGATTTAGCTATTTTTAGATTACACTTAGCAGGAATTTCTTCTATTTTAGGAGCAGTAAATTTTATTACAACTATTATTAACATACGATCAGTAGGAATAACTTTTGATCGAATACCATTATTTGTATGATCAGTAGGAATTACAGCATTATTATTGTTACTTTCTTTACCAGTATTAGCAGGAGCTATTACTATACTTTTAACAGATCGAAATTTAAATACTTCATTTTTTGACCCAGCGGGAGGGGGAGACCCAATTCTTTATCAACATTTATTT
 Coleoptera_Carabus_yamato_AB095240_GBCL0128_06   ----TTATATTTTATTTTTGGTGCATGATCAGGAATAGTGGGAACTTCTCTTAGAATACTAATTCGAGCTGAATTAGGTAACCCAGGATCCTTAATTGGAGATGATCAAATTTATAATGTTATTGTAACAGCTCATGCTTTTGTAATAATTTTTTTTATAGTAATACCTATTATAATCGGAGGGTTTGGAAATTGATTAGTTCCTCTAATATTGGGAGCTCCTGATATAGCTTTTCCTCGAATAAATAATATAAGATTTTGACTTCTACCTCCTTCTTTGACTCTTCTCCTAATAAGCAGAATAGTGGAAAAAGGGGCAGGGACAGGATGAACAGTGTACCCTCCCCTATCTTCAGGAATTGCACACAGAGGTGCATCAGTAGATTTAGCTATTTTTAGATTACACTTAGCAGGAATTTCTTCTATTTTAGGAGCAGTAAATTTTATTACAACTATTATTAACATACGATCAGTAGGAATAACTTTTGATCGAATACCATTATTTGTATGATCAGTAGGAATTACAGCATTATTATTGTTACTTTCTTTACCAGTATTAGCAGGAGCTATTACTATACTTTTAACAGATCGAAATTTAAATACTTCATTTTTTGACCCAGCGGGAGGGGGAGACCCAATTCTTTATCAACATTTATTT
 Coleoptera_Carabus_yamato_AB095241_GBCL0129_06   ----TTATATTTTATTTTTGGTGCATGATCAGGAATAGTGGGAACTTCTCTTAGAATACTAATTCGAGCTGAATTAGGTAACCCAGGATCCTTAATTGGAGATGATCAAATTTATAATGTTATTGTAACAGCTCATGCTTTTGTAATAATTTTTTTTATAGTAATACCTATTATAATCGGAGGGTTTGGAAATTGATTAGTTCCTCTAATATTGGGAGCTCCTGATATAGCTTTTCCTCGAATAAATAATATAAGATTTTGACTTCTACCTCCTTCTTTGACTCTTCTCCTAATAAGCAGAATAGTGGAAAAAGGGGCAGGGACAGGATGAACAGTATACCCTCCCCTATCTTCAGGAATTGCACACAGAGGTGCATCAGTAGATTTAGCTATTTTTAGATTACACTTAGCAGGAATTTCTTCTATTTTAGGAGCAGTAAATTTTATTACAACTATTATTAACATACGATCAGTAGGAATAACTTTTGATCGAATACCATTATTTGTATGATCAGTAGGAATTACAGCATTATTATTGTTACTTTCTTTACCAGTATTAGCAGGAGCTATTACTATACTTTTAACAGATCGAAATTTAAATACTTCATTTTTTGACCCAGCAGGAGGGGGAGACCCAATTCTTTATCAACATTTATTT
 Coleoptera_Carabus_yamato_AB095242_GBCL0130_06   ----TTATATTTTATTTTTGGTGCATGATCAGGAATAGTGGGAACTTCTCTTAGAATACTAATTCGAGCTGAATTAGGTAACCCAGGATCCTTAATTGGAGATGATCAAATTTATAATGTTATTGTAACAGCTCATGCTTTTGTAATAATTTTTTTTATAGTAATACCTATTATAATCGGAGGGTTTGGAAATTGATTAGTTCCTCTAATATTGGGAGCTCCTGATATAGCTTTTCCTCGAATAAATAATATAAGATTTTGACTTCTACCTCCTTCTTTGACTCTTCTCCTAATAAGCAGAATAGTGGAAAAAGGGGCAGGGACAGGATGAACAGTATACCCTCCCCTATCTTCAGGAATTGCACACAGAGGTGCATCAGTAGATTTAGCTATTTTTAGATTACACTTAGCAGGAATTTCTTCTATTTTAGGAGCAGTAAATTTTATTACAACTATTATTAACATACGATCAGTAGGAATAACTTTTGATCGAATACCATTATTTGTATGATCAGTAGGAATTACAGCATTATTATTGTTACTTTCTTTACCAGTATTAGCAGGAGCTATTACTATACTTTTAACAGATCGAAATTTAAATACTTCATTTTTTGACCCAGCGGGAGGGGGAGACCCAATTCTTTATCAACATTTATTT
 Coleoptera_Carabus_yamato_AB095243_GBCL0131_06   ----TTATATTTTATTTTTGGTGCATGATCAGGAATAGTGGGAACTTCTCTTAGAATACTAATTCGAGCTGAATTAGGTAACCCAGGATCCTTAATTGGAGATGATCAAATTTATAATGTTATTGTAACAGCTCATGCTTTTGTAATAATTTTTTTTATAGTAATACCTATTATAATCGGAGGGTTTGGAAATTGATTAGTTCCTCTAATATTGGGAGCTCCTGATATAGCTTTTCCTCGAATAAATAATATAAGATTTTGACTTCTACCTCCTTCTTTGACTCTTCTCCTAATAAGCAGAATAGTGGAAAAAGGAGCAGGGACAGGATGAACAGTATACCCTCCCCTATCTTCAGGAATTGCACACAGAGGTGCATCAGTAGATTTAGCTATTTTTAGATTACACTTAGCAGGAATTTCTTCTATTTTAGGAGCAGTAAATTTTATTACAACTATTATTAACATACGATCAGTAGGAATAACTTTTGATCGAATACCATTATTTGTATGATCAGTAGGAATTACAGCATTATTATTGTTACTTTCTTTACCAGTATTAGCAGGAGCTATTACTATACTTTTAACAGATCGAAATTTAAATACTTCATTTTTTGACCCAGCGGGAGGGGGAGACCCAATTCTTTATCAACATTTATTT
 Coleoptera_Carabus_yamato_AB095244_GBCL0132_06   ----TTATATTTTATTTTTGGTGCATGATCAGGAATAGTGGGAACTTCTCTCAGAATACTAATTCGAGCTGAATTAGGTAACCCAGGATCCTTAATTGGAGATGATCAAATTTATAATGTTATTGTAACAGCTCATGCTTTTGTAATAATTTTTTTTATAGTAATACCTATTATAATCGGAGGATTTGGAAATTGATTAGTTCCTCTAATATTAGGAGCTCCTGATATAGCTTTCCCTCGAATGAATAATATAAGATTTTGACTTCTGCCTCCTTCTTTGACTCTTCTCCTAATAAGTAGAATAGTGGAAAAGGGGGCAGGGACAGGATGAACAGTATACCCTCCCCTATCTTCAGGAATTGCACACAGAGGTGCATCAGTAGATCTAGCTATTTTTAGATTACACTTAGCAGGAATTTCTTCTATTTTAGGGGCAGTAAATTTTATTACAACTATTATTAACATACGATCAGTAGGAATGACTTTTGATCGAATACCATTATTTGTATGATCAGTAGGAATTACAGCATTATTATTATTACTTTCTTTACCAGTATTAGCAGGAGCTATTACTATACTTTTAACAGATCGAAATTTAAATACTTCATTTTTTGACCCAGCAGGAGGGGGAGATCCAATTCTTTATCAACATTTATTT
 Coleoptera_Carabus_yamato_AB095245_GBCL0133_06   ----TTATATTTTATTTTTGGTGCATGATCAGGAATAGTGGGAACTTCTCTCAGAATACTAATTCGAGCTGAATTAGGTAACCCAGGATCCTTAATTGGAGATGATCAAATTTATAATGTTATTGTAACAGCTCATGCTTTTGTAATAATTTTTTTTATAGTAATACCTATTATAATCGGAGGATTTGGAAATTGATTAGTTCCTCTAATATTAGGAGCTCCTGATATAGCTTTCCCTCGAATGAATAATATAAGATTTTGACTTCTGCCTCCTTCTTTGACTCTTCTCCTAATAAGTAGAATAGTGGAAAAGGGGGCAGGGACAGGATGAACAGTATACCCTCCCCTATCTTCAGGAATTGCACACAGAGGTGCATCAGTAGATCTAGCTATTTTTAGATTACACTTAGCAGGAATTTCTTCTATTTTAGGGGCAGTAAATTTTATTACAACTATTATTAACATACGATCAGTAGGAATGACTTTTGATCGAATACCATTATTTGTATGATCAGTAGGAATTACAGCATTATTATTATTACTTTCTTTACCAGTATTAGCAGGAGCTATTACTATACTTTTAACAGATCGAAATTTAAATACTTCATTTTTTGACCCAGCAGGAGGGGGAGATCCAATTCTTTATCAACATTTATTT
 Coleoptera_Cryptalaus_larvatus_FJ472603_GBCL4126_09   AACTCTTTATTTCCTTTTCGGTGCATGAGCCGGAATACTGGGGACATCATTAAGATTATTGATCCGAGCCGAACTAGGTAATCCAGGATCTTTAATTGGAAATGATCAAATCTATAATGTTGTTGTTACTGCCCACGCATTCATTATAATTTTCTTCATAGTTATGCCTATTATAATCGGGGGATTCGGAAACTGACTTGTACCCCTTATACTAGGAGCCCCAGATATAGCATTTCCACGAATAAATAATATAAGGTTCTGACTTCTTCCACCCTCTCTGTCTTTACTTCTAATAAGAAGAATCGTAGAAAATGGTGCAGGAACAGGATGAACTGTATACCCTCCCCTTTCAGCAAATATTGCTCACAGAGGATCCTCAGTAGATCTAGCCATCTTCAGCCTTCATTTAGCAGGAATTTCCTCAATTCTAGGAGCCGTAAACTTCATTTCTACAGTTATTAACATACGATCAACAGGAATTACTTTCGATCGAATACCTTTATTCGTCTGAGCTGTAGCTATTACAGCTCTTCTTCTCCTATTATCTCTACCAGTACTTGCTGGAGCAATTACTATACTACTAACAGATCGAAACCTAAATACTACATTCTTTGATCCAGCAGGAGGAGGAGACCCTATTCTCTATCAACACTTATTC
 Coleoptera_Cryptalaus_larvatus_FJ472604_GBCL4125_09   AACTCTTTATTTCCTTTTCGGTGCATGAGCCGGAATACTGGGGACATCATTAAGATTATTGATCCGAGCCGAACTAGGTAATCCAGGATCTTTAATTGGAAATGATCAAATCTATAATGTTGTTGTTACTGCCCACGCATTCATTATAATTTTCTTCATAGTTATGCCTATTATAATCGGGGGATTCGGAAACTGACTTGTACCCCTTATACTAGGAGCCCCAGATATAGCATTTCCACGAATAAATAATATAAGGTTCTGACTTCTTCCACCCTCTCTGTCTTTACTTCTAATAAGAAGAATCGTAGAAAATGGTGCAGGAACAGGATGAACTGTATACCCTCCCCTTTCAGCAAATATTGCTCACAGAGGATCCTCAGTAGATCTAGCCATCTTCAGCCTTCATTTAGCAGGAATTTCCTCAATTCTAGGAGCCGTAAACTTCATTTCTACAGTTATTAACATACGATCAACAGGAATTACTTTCGATCGAATACCTTTATTCGTCTGAGCTGTAGCTATTACAGCTCTTCTTCTCCTATTATCTCTACCAGTACTTGCTGGAGCAATTACTATACTACTAACAGATCGAAACCTAAATACTACATTCTTTGATCCAGCAGGAGGAGGAGACCCTATTCTCTATCAACACTTATTC
 Coleoptera_Cryptalaus_larvatus_FJ472605_GBCL4124_09   AACTCTTTATTTCCTTTTCGGTGCATGAGCCGGAATACTGGGGACATCATTAAGATTATTGATCCGAGCCGAACTAGGTAATCCAGGATCTTTAATTGGAAATGATCAAATCTATAATGTTGTTGTTACTGCCCACGCATTCATTATAATTTTCTTCATAGTTATGCCTATTATAATCGGGGGATTCGGAAACTGACTTGTACCCCTTATACTAGGAGCCCCAGATATAGCATTTCCACGAATAAATAATATAAGGTTCTGACTTCTTCCACCCTCTCTGTCTTTACTTCTAATAAGAAGAATCGTAGAAAATGGTGCAGGAACAGGATGAACTGTATACCCTCCCCTTTCAGCAAATATTGCTCACAGAGGATCCTCAGTAGATCTAGCCATCTTCAGCCTTCATTTAGCAGGAATTTCCTCAATTCTAGGAGCCGTAAACTTCATTTCTACAGTTATTAACATACGATCAACAGGAATTACTTTCGATCGAATACCTTTATTCGTCTGAGCTGTAGCTATTACAGCTCTTCTTCTCCTATTATCTCTACCAGTACTTGCTGGAGCAATTACTATACTACTAACAGATCGAAACCTAAATACTACATTCTTTGATCCAGCAGGAGGAGGAGACCCTATTCTCTATCAACACTTATTC
 Coleoptera_Cryptalaus_larvatus_FJ472606_GBCL4123_09   AACTCTTTATTTCCTTTTCGGTGCATGAGCCGGAATACTGGGGACATCATTAAGATTATTGATCCGAGCCGAACTAGGTAATCCAGGATCTTTAATTGGAAATGATCAAATCTATAATGTTGTTGTTACTGCCCACGCATTCATTATAATTTTCTTCATAGTTATGCCTATTATAATCGGGGGATTCGGAAACTGACTTGTACCCCTTATACTAGGAGCCCCAGATATAGCATTTCCACGAATAAATAATATAAGGTTCTGACTTCTTCCACCCTCTCTGTCTTTACTTCTAATAAGAAGAATCGTAGAAAATGGTGCAGGAACAGGATGAACTGTATACCCTCCCCTTTCAGCAAATATTGCTCACAGAGGATCCTCAGTAGATCTAGCCATCTTCAGCCTTCATTTAGCAGGAATTTCCTCAATTCTAGGAGCCGTAAACTTCATTTCTACAGTTATTAACATACGATCAACAGGAATTACTTTCGATCGAATACCTTTATTCGTCTGAGCTGTAGCTATTACAGCTCTTCTTCTCCTATTATCTCTACCAGTACTTGCTGGAGCAATTACTATACTACTAACAGATCGAAACCTAAATACTACATTCTTTGATCCAGCAGGAGGAGGAGACCCTATTCTCTATCAACACTTATTC
 Coleoptera_Cryptalaus_larvatus_FJ472607_GBCL4122_09   AACTCTTTATTTCCTTTTCGGTGCATGAGCCGGAATACTGGGGACATCATTAAGATTATTGATCCGAGCCGAACTAGGTAATCCAGGATCTTTAATTGGAAATGATCAAATCTATAATGTTGTTGTTACTGCCCACGCATTCATTATAATTTTCTTCATAGTTATGCCTATTATAATCGGGGGATTCGGAAACTGACTTGTACCCCTTATACTAGGAGCCCCAGATATAGCATTTCCACGAATAAATAATATAAGGTTCTGACTTCTTCCACCCTCTCTGTCTTTACTTCTAATAAGAAGAATCGTAGAAAATGGTGCAGGAACAGGATGAACTGTATACCCTCCCCTTTCAGCAAATATTGCTCACAGAGGATCCTCAGTAGATCTAGCCATCTTCAGCCTTCATTTAGCAGGAATTTCCTCAATTCTAGGAGCCGTAAACTTCATTTCTACAGTTATTAACATACGATCAACAGGAATTACTTTCGATCGAATACCTTTATTCGTCTGAGCTGTAGCTATTACAGCTCTTCTTCTCCTATTATCTCTACCAGTACTTGCTGGAGCAATTACTATACTACTAACAGATCGAAACCTAAATACTACATTCTTTGATCCAGCAGGAGGAGGAGACCCTATTCTCTATCAACACTTATTC
 Coleoptera_Cychrus_aeneus_AB109830_GBCL0177_06   ----TTATACTTTATTTTTGGTGCTTGATCAGGAATAGTGGGAACTTCCTTAAGAATGCTTATTCGAGCTGAATTAGGAAATCCCGGATCCTTAATCGGAGATGATCAAATTTATAATGTTATTGTTACAGCTCATGCATTTGTGATAATTTTTTTTATAGTTATGCCGATTATAATCGGAGGCTTTGGAAATTGATTAGTTCCCCTAATACTAGGAGCCCCTGACATGGCATTCCCACGAATAAATAATATGAGCTTTTGATTGCTCCCTCCTTCTCTGACTCTTCTGCTTATAAGAAGTATAGTGGAAAGCGGTGCTGGTACTGGTTGAACTGTGTACCCCCCCCTTTCATCAAGAATTGCCCATAGAGGGGCATCGGTAGATTTAGCCATTTTTAGTTTACATTTAGCTGGTATTTCTTCAATTTTAGGAGCAGTAAATTTTATTACAACAATTATTAATATACGATCTGTAGGAATAACATTTGATCGAATACCACTATTTGTATGAAGAGTAGGAATTACTGCATTATTACTTCTACTATCTCTCCCAGTACTAGCAGGAGCAATTACAATACTATTAACCGATCGAAATTTAAACACTTCCTTTTTTGATCCTGCTGGAGGGGGAGATCCTATTTTATATCAACATTTATTT
 Coleoptera_Cychrus_aeneus_AB109831_GBCL0178_06   ----TTATACTTTATTTTTGGTGCTTGATCAGGAATAGTGGGAACTTCCTTAAGAATGCTTATTCGAGCTGAATTAGGAAACCCCGGATCCTTAATCGGAGATGATCAAATTTATAATGTTATTGTTACAGCTCATGCATTTGTGATAATTTTTTTTATAGTTATGCCGATTATAATCGGAGGCTTTGGAAATTGATTAGTTCCCCTAATACTAGGAGCCCCTGACATGGCATTCCCACGAATAAATAATATGAGCTTTTGATTGCTCCCTCCTTCTCTGACTCTTCTGCTTATAAGAAGTATAGTGGAAAGCGGTGCTGGTACTGGTTGAACTGTGTACCCCCCCCTTTCATCAAGAATTGCCCATAGAGGGGCATCGGTAGATTTAGCCATTTTTAGTTTACATTTAGCTGGTATTTCTTCAATTTTAGGAGCAGTAAATTTTATTACAACAATTATTAATATACGATCTGTAGGAATAACATTTGATCGAATACCACTATTTGTATGAAGAGTAGGAATTACTGCATTATTACTTCTACTATCTCTCCCAGTACTAGCAGGAGCAATTACAATACTATTAACCGATCGAAATTTAAACACTTCCTTTTTTGATCCTGCTGGAGGGGGAGATCCTATTTTATATCAACATTTATTT
 Coleoptera_Cychrus_aeneus_AB109832_GBCL0179_06   ----TTATATTTTATCTTTGGTGCTTGATCTGGAATAGTAGGAACGTCTTTAAGAATACTAATTCGAGCTGAATTAGGAAATCCGGGATCCTTAATTGGAGATGATCAAATTTATAATGTTATTGTTACAGCTCATGCATTTGTAATAATTTTTTTTATAGTTATACCTATTATAATTGGGGGATTTGGTAATTGGTTAGTTCCTCTAATATTAGGAGCCCCTGATATAGCATTTCCACGAATGAATAATATGAGATTTTGATTACTTCCTCCCTCTTTAACTCTTCTGCTTATAAGAAGAATAGTGGAAAGCGGTGCTGGTACCGGTTGAACTGTGTACCCCCCCCTTTCATCAAGAATTGCCCACAGAGGAGCATCGGTAGATTTAGCTATTTTTAGCTTACATTTAGCTGGTATTTCTTCTATTTTAGGAGCAGTAAATTTTATTACAACAATTATTAATATACGATCTGTAGGAATAACATTTGACCGAATACCTTTATTTGTGTGAAGAGTTGGTATTACTGCTTTACTACTTTTATTATCCCTACCTGTATTAGCCGGAGCAATTACAATATTACTAACTGATCGAAATTTAAATACTTCTTTTTTTGATCCTGCCGGAGGGGGAGATCCAATTTTATATCAACATTTATTT
 Coleoptera_Cychrus_aeneus_AB109833_GBCL0180_06   ----TTATATTTTATCTTTGGTGCTTGATCTGGAATAGTAGGAACGTCTTTAAGAATACTAATTCGAGCTGAATTAGGAAATCCGGGATCCTTAATTGGAGATGATCAAATTTATAATGTTATTGTTACAGCTCATGCATTTGTAATAATTTTTTTTATAGTTATACCTATTATAATTGGGGGATTTGGTAATTGGTTAGTTCCTCTAATATTAGGAGCCCCTGATATAGCATTTCCACGAATGAATAATATGAGATTTTGATTACTTCCTCCCTCTTTAACTCTTCTGCTTATAAGAAGAATAGTGGAAAGCGGTGCTGGTACCGGTTGAACTGTGTACCCCCCCCTTTCATCAAGAATTGCCCACAGAGGAGCATCGGTAGATTTAGCTATTTTTAGCTTACATTTAGCTGGTATTTCTTCTATTTTAGGAGCAGTAAATTTTATTACAACAATTATTAATATACGATCTGTAGGAATAACATTTGACCGAATACCTTTATTTGTGTGAAGAGTTGGTATTACTGCTTTACTACTTTTATTATCCCTACCTGTATTAGCCGGAGCAATTACAATATTACTAACTGATCGAAATTTAAATACTTCTTTTTTTGATCCTGCCGGAGGGGGAGATCCAATTTTATATCAACATTTATTT
 Coleoptera_Cychrus_aeneus_AB109834_GBCL0181_06   ----TTATATTTTATCTTTGGTGCTTGATCTGGAATAGTAGGAACATCTTTAAGAATACTAATTCGAGCTGAATTAGGAAATCCGGGATCCTTAATTGGAGATGATCAAATTTATAATGTTATTGTTACAGCTCATGCATTTGTGATAATTTTTTTTATAGTTATACCTATTATAATTGGGGGATTTGGTAATTGGTTAGTTCCTCTAATATTAGGAGCCCCTGATATAGCATTTCCACGAATGAATAATATGAGATTTTGATTACTTCCTCCCTCTTTAACTCTTCTGCTTATAAGAAGAATAGTGGAAAGCGGTGCTGGTACCGGTTGAACTGTGTATCCCCCCCTTTCATCAAGAATTGCCCACAGAGGGGCATCGGTAGATTTAGCTATTTTTAGCTTACATTTAGCTGGTATTTCTTCTATTTTAGGAGCAGTAAATTTTATTACAACAATTATTAATATACGATCTGTAGGAATAACATTTGACCGAATACCCTTATTTGTGTGAAGAGTTGGTATTACTGCTTTATTGCTTTTATTATCCCTACCTGTATTAGCCGGAGCAATTACAATATTACTAACTGATCGAAATTTAAATACTTCTTTTTTTGATCCTGCCGGAGGGGGAGATCCAATTTTATATCAACATTTATTT
 Coleoptera_Cychrus_aeneus_AB109835_GBCL0182_06   ----TTATATTTTATCTTTGGTGCTTGATCTGGAATAGTAGGAACATCTTTAAGAATACTAATTCGAGCTGAATTAGGAAATCCGGGATCCTTAATTGGAGATGATCAAATTTATAATGTTATTGTTACAGCTCATGCATTTGTAATAATTTTTTTTATAGTTATACCTATTATAATTGGGGGATTTGGTAATTGGTTAGTTCCTCTAATATTAGGAGCCCCTGATATAGCATTTCCACGAATGAATAATATGAGATTTTGATTACTTCCTCCCTCTTTAACTCTCCTGCTTATAAGAAGAATAGTGGAAAGCGGTGCTGGTACCGGTTGAACTGTGTACCCCCCCCTTTCATCAAGAATTGCCCACAGAGGGGCATCGGTAGATTTAGCTATTTTTAGCTTACATTTAGCTGGTATTTCTTCTATTTTAGGAGCAGTAAATTTTATTACAACAATTATTAATATACGATCTGTAGGAATAACATTTGATCGAATACCCTTATTTGTGTGAAGAGTTGGTATTACTGCTTTACTGCTTTTATTATCCCTACCTGTATTAGCCGGAGCAATTACAATATTACTAACTGATCGAAATTTAAATACTTCTTTTTTTGATCCTGCCGGAGGGGGAGATCCAATTTTATATCAACATTTATTT
 Coleoptera_Cychrus_morawitzi_AB109826_GBCL0173_06   ----TTATACTTTATTTTTGGTGCTTGATCAGGAATAGTGGGAACCTCATTAAGAATATTAATTCGAGCTGAACTAGGAAATCCAGGATCTTTAATTGGAGATGATCAAATTTACAATGTTATTGTAACTGCTCATGCATTTGTAATAATTTTTTTTATAGTTATACCCATTATAATTGGGGGATTTGGTAATTGATTAGTTCCTTTAATACTAGGGGCTCCAGATATAGCTTTTCCGCGAATGAATAATATAAGTTTTTGACTGTTACCTCCTTCACTAACCCTTTTACTCATAAGAAGTATAGTGGAAAGCGGTGCAGGTACAGGATGAACAGTGTACCCCCCTCTCTCATCAAGAATTGCCCATAGAGGTGCATCTGTGGATTTAGCAATTTTTAGCTTACATTTAGCTGGAGTTTCTTCTATTTTAGGGGCAGTAAATTTCATTACAACAATTATTAATATACGATCAGTAGGAATAACATTTGATCGAATGCCCTTATTTGTGTGAAGAGTAGGTATTACTGCTTTATTATTATTATTATCATTACCAGTATTAGCAGGAGCTATTACTATACTATTAACTGATCGAAATTTAAATACTTCTTTTTTTGATCCGGCAGGAGGTGGGGACCCAATTTTATATCAACATCTATTT
 Coleoptera_Cychrus_morawitzi_AB109827_GBCL0174_06   ----TTATATTTTATTTTTGGTGCTTGATCAGGAATAGTAGGAACTTCATTAAGAATGCTAATTCGAGCTGAACTAGGAAATCCTGGATCTTTAATTGGAGATGATCAAATTTACAATGTTATTGTAACTGCTCATGCATTTGTGATAATTTTTTTTATAGTAATACCCATTATAATTGGGGGATTTGGTAATTGGTTAGTCCCTTTAATATTGGGAGCTCCAGATATAGCTTTTCCACGAATGAATAATATAAGTTTTTGATTGTTACCTCCTTCACTAACCCTTTTACTCATGAGAAGCATAGTGGAAAGCGGTGCAGGTACAGGATGAACAGTGTACCCCCCTCTCTCATCAAGAATTGCCCATAGAGGTGCATCTGTAGATTTAGCAATTTTTAGCTTACATTTAGCCGGGGTTTCTTCTATCCTAGGAGCAGTAAATTTCATTACAACAATTATTAATATACGATCAATGGGAATAACATTTGATCGAATACCCTTATTTGTCTGAAGAGTAGGTATTACTGCTTTATTATTATTATTATCGTTACCAGTATTGGCAGGAGCTATCACTATGCTATTAACTGATCGAAATTTAAATACTTCTTTTTTTGATCCAGCAGGGGGTGGAGATCCAATTTTATACCAACATCTATTT
 Coleoptera_Cychrus_morawitzi_AB109828_GBCL0175_06   ----TTATATTTTATTTTTGGTGCTTGATCAGGAATGGTAGGAACTTCATTAAGAATACTAATTCGAGCTGAACTAGGAAACCCTGGATCTTTAATTGGAGATGATCAAATTTACAATGTTATTGTAACTGCTCATGCATTTGTAATAATTTTTTTTATAGTTATACCCATTATAATTGGGGGATTTGGTAATTGATTAGTTCCTTTAATACTAGGAGCTCCAGATATAGCTTTTCCACGAATGAATAATATAAGTTTTTGATTATTACCCCCTTCATTAACCCTTTTACTCATGAGAAGCATAGTGGAAAGTGGTGCAGGTACAGGATGAACAGTATACCCCCCTCTCTCATCAAGAATTGCCCATAGAGGTGCATCTGTAGATTTAGCAATTTTTAGCTTACATTTAGCTGGAGTTTCTTCTATCTTAGGGGCAGTAAATTTCATTACAACAATTATTAATATACGATCAGTGGGAATAACATTTGATCGAATACCTTTATTTGTATGAAGAGTAGGTATTACTGCTTTATTATTATTGTTATCGTTACCAGTATTAGCAGGAGCTATTACTATACTATTAACTGATCGAAATTTAAATACTTCTTTTTTTGATCCAGCAGGAGGTGGAGATCCAATTTTATATCAACATCTATTT
 Coleoptera_Cychrus_stoetzneri_AB109849_GBCL0196_06   ----TTATATTTTATCTTTGGTGCTTGATCAGGGATAGTGGGAACCTCCTTGAGAATACTAATTCGAGCTGAATTAGGAAATCCAGGTTCTTTAATCGGCGATGATCAAATTTATAATGTTATCGTTACAGCTCATGCATTTGTAATAATTTTTTTTATAGTAATGCCTATTATAATTGGAGGATTTGGTAATTGATTAGTTCCTTTAATATTAGGAGCCCCTGATATAGCTTTTCCACGAATAAACAATATAAGATTTTGACTACTTCCTCCATCTTTAACCCTCCTACTAATAAGCAGAATAGTGGAAAGCGGTGCAGGTACAGGTTGAACTGTGTACCCTCCGCTTTCAGCAAGAATTGCACATAGAGGAGCATCTGTAGATTTAGCTATTTTTAGTTTACATTTAGCTGGAATTTCCTCTATTTTAGGAGCAGTAAATTTTATTACAACAATTATTAATATGCGTTCAGTGGGAATAACATTTGATCGTATGCCATTATTTGTGTGAAGAGTAGGTATTACTGCTTTATTATTATTGCTATCACTACCAGTATTAGCAGGAGCAATTACTATGTTATTAACTGATCGAAATTTAAATACTTCATTTTTTGACCCAGCTGGTGGGGGAGACCCAATTTTATACCAACATTTATTT
 Coleoptera_Cychrus_stoetzneri_AB109850_GBCL0197_06   ----TTATATTTTATCTTTGGTGCTTGATCAGGGATAGTGGGAACTTCTTTGAGAATACTAATTCGAGCTGAATTAGGAAATCCAGGTTCTTTAATCGGTGATGATCAAATTTATAATGTTATCGTTACAGCTCATGCTTTTGTGATAATTTTTTTTATAGTTATGCCTATCATAATTGGGGGATTTGGTAATTGATTAGTTCCTTTAATATTAGGAGCCCCTGATATGGCTTTTCCACGAATAAATAATATAAGATTTTGACTACTTCCCCCATCTTTAACCCTCCTACTGATAAGCAGAATAGTGGAAAGCGGTGCAGGTACGGGTTGAACTGTGTACCCCCCACTTTCAGCGAGAATTGCACATAGAGGAGCATCTGTAGATTTAGCTATTTTTAGTTTACATTTAGCTGGGATTTCCTCTATTTTAGGGGCAGTAAATTTTATTACAACAATTATTAATATGCGTTCAGTGGGGATAACATTTGATCGTATACCTTTATTTGTATGAAGAGTGGGTATTACTGCTTTATTATTATTGCTATCGCTACCAGTATTAGCAGGAGCAATTACTATGTTATTAACTGATCGAAATTTAAATACTTCATTTTTTGACCCAGCTGGTGGAGGAGACCCAATTTTATACCAACATTTATTT
 Coleoptera_Cychrus_stoetzneri_AB109851_GBCL0198_06   ----TTATATTTTATCTTTGGTGCTTGATCAGGAATAGTGGGAACTTCTTTGAGAATATTAATTCGAGCTGAATTAGGAAATCCAGGTTCTTTAATCGGTGATGATCAAATTTATAATGTTATCGTTACAGCTCATGCTTTTGTGATAATTTTTTTTATAGTTATGCCTATTATAATTGGGGGATTTGGTAATTGATTAGTTCCTTTAATATTAGGAGCCCCTGATATGGCTTTTCCACGAATAAATAATATAAGATTTTGACTACTTCCCCCATCTTTAACCCTCCTACTAATAAGCAGAATAGTGGAAAGCGGTGCAGGTACAGGTTGAACTGTGTACCCCCCCCTTTCAGCGAGAATTGCACATAGAGGAGCATCTGTAGATTTAGCTATTTTTAGTTTACATTTAGCTGGGATTTCCTCTATTTTAGGGGCAGTAAATTTTATTACAACAATTATTAATATGCGTTCAGTGGGAATAACATTTGATCGTATACCTTTATTTGTGTGAAGAGTAGGTATTACTGCTTTATTATTATTGCTATCGCTACCAGTATTAGCAGGAGCAATTACTATATTATTAACTGATCGAAATTTAAATACTTCATTTTTTGACCCGGCTGGTGGAGGAGACCCAATTTTATACCAACATTTATTT
 Coleoptera_Cychrus_stoetzneri_AB109852_GBCL0199_06   ----TTATATTTTATCTTTGGTGCTTGATCAGGAATAGTGGGAACTTCTTTGAGAATATTAATTCGAGCTGAATTAGGAAATCCAGGTTCTTTAATCGGTGATGATCAAATTTATAATGTTATCGTTACAGCTCATGCTTTTGTGATAATTTTTTTTATAGTTATGCCTATTATAATTGGAGGATTTGGTAATTGATTAGTTCCTTTAATATTAGGAGCCCCTGATATGGCTTTTCCACGAATAAATAATATAAGATTTTGACTACTTCCCCCATCTTTAACCCTCCTACTAATAAGCAGAATAGTGGAAAGCGGTGCAGGTACAGGTTGAACTGTGTACCCCCCCCTTTCAGCGAGAATTGCACATAGAGGAGCATCTGTAGATTTAGCTATTTTTAGTTTACATTTAGCTGGGATTTCCTCTATTTTAGGGGCAGTAAATTTTATTACAACAATTATTAATATGCGTTCAGTGGGAATAACATTTGATCGTATACCTTTATTTGTGTGAAGAGTAGGTATTACTGCTTTATTATTATTGCTATCGCTACCAGTATTAGCAGGAGCAATTACTATATTATTAACTGATCGAAATTTAAATACTTCATTTTTTGACCCGGCTGGTGGAGGAGACCCAATTTTATACCAACATTTATTT
 Coleoptera_Cychrus_thibetanus_AB109841_GBCL0188_06   ----TTATATTTCATTTTTGGTGCTTGATCAGGAATAGTGGGAACCTCCTTAAGAATATTAATTCGAGCTGAATTAGGAAATCCAGGTTCTTTAATCGGTGACGATCAAATTTATAATGTTATCGTAACAGCTCATGCATTTGTAATAATTTTTTTTATAGTTATGCCTATTATAATTGGGGGATTTGGTAATTGATTAGTTCCTTTAATATTAGGAGCTCCCGATATAGCCTTCCCACGAATAAACAACATGAGATTTTGACTACTTCCGCCATCATTAACCCTCTTACTTATAAGCAGTATAGTGGAAAGTGGTGCTGGTACTGGTTGAACTGTGTACCCCCCCCTTTCATCTAGAATTGCCCATAGAGGAGCATCCGTAGATTTAGCTATTTTTAGATTACATTTAGCAGGAGTTTCTTCTATTTTAGGGGCAGTAAATTTTATTACAACAATTATTAATATACGTTCAGTAGGAATAACCTTTGACCGAATACCTTTATTTGTGTGAAGTGTTGGTATTACTGCTTTGTTGTTATTATTATCATTGCCAGTATTAGCCGGAGCAATCACTATGCTTCTAACCGATCGAAATTTAAATACTTCTTTTTTTGACCCAGCTGGGGGTGGGGATCCTATTTTATACCAACATTTATTT
 Coleoptera_Cychrus_thibetanus_AB109842_GBCL0189_06   ----TTATATTTCATTTTTGGTGCTTGATCAGGAATAGTGGGAACCTCCTTAAGAATATTAATTCGAGCTGAATTAGGAAATCCAGGTTCTTTAATTGGTGACGATCAAATTTATAATGTTATCGTAACAGCTCATGCATTTGTTATAATTTTTTTTATAGTTATGCCTATTATAATTGGGGGATTTGGTAATTGATTAGTTCCTTTAATATTAGGAGCTCCCGATATAGCCTTCCCACGAATAAACAACATGAGATTTTGACTACTTCCACCATCATTAACCCTCTTACTTATAAGCAGTATAGTGGAAAGTGGTGCTGGTACTGGTTGAACTGTGTACCCCCCCCTTTCATCTAGAATTGCCCATAGTGGAGCATCCGTAGATTTAGCTATTTTTAGATTACATTTAGCAGGAGTTTCTTCTATTTTAGGGGCAGTAAATTTTATTACAACAATTATTAATATACGTTCAGTAGGAATAACCTTTGACCGAATACCTTTATTTGTGTGAAGTGTTGGTATTACTGCTTTATTGTTATTATTATCATTGCCAGTATTAGCAGGAGCAATCACTATGCTTCTAACCGATCGAAATTTAAATACTTCTTTTTTTGATCCAGCTGGAGGTGGGGATCCTATTTTATACCAACATTTATTT
 Coleoptera_Cychrus_thibetanus_AB109843_GBCL0190_06   ----TTATATTTCATTTTTGGTGCTTGATCAGGAATAGTGGGAACCTCCTTAAGAATATTAATTCGAGCTGAATTAGGAAATCCAGGTTCTTTAATCGGTGACGATCAAATTTATAATGTTATCGTAACAGCTCATGCATTTGTAATAATTTTTTTTATAGTTATGCCTATTATAATTGGAGGATTTGGTAATTGACTAGTTCCTTTAATATTAGGAGCTCCCGATATAGCCTTCCCACGAATAAACAACATGAGATTTTGACTACTTCCACCATCATTAACCCTCTTACTTATAAGCAGTATAGTGGAAAGTGGTGCTGGTACTGGTTGAACTGTGTACCCCCCCCTTTCATCTAGAATTGCCCATAGTGGAGCATCCGTAGATTTAGCTATTTTTAGATTACATTTAGCAGGAGTTTCTTCTATTTTAGGGGCAGTAAATTTTATTACAACAATTATTAATATACGTTCAGTAGGAATAACCTTTGACCGAATACCTTTATTTGTATGAAGTGTTGGTATTACTGCTTTGTTGTTATTACTATCATTGCCAGTATTAGCAGGAGCAATCACTATGCTTCTAACCGATCGAAATTTAAATACTTCTTTTTTTGATCCAGCTGGGGGTGGGGATCCTATTTTATACCAACATTTATTT
 Coleoptera_Diabrotica_barberi_EU498290_GBCL3673_08   TACTCTATATTTTATTTTTGGAATTTGAGCAGGAATAGTAGGAACTTCCTTAAGAATCCTAGTACGAGCAGAATTAGGAAGACCTGGATCCCTAATTGGGAATGATCAAATTTATAATGTTATTGTTACAGCCCATGCATTTATTATAATTTTTTTCATAGTTATACCAATCATAATTGGGGGTTTCGGGAATTGACTTGTACCCTTAATAATTGGTGCCCCTGATATAGCATTCCCTCGAATAAATAATATAAGATTTTGATTACTTCCCCCATCTCTTTTATTATTATTATTAAGAAGAATAGTAGAAAGGGGTGTTGGAACAGGGTGAACTGTTTATCCCCCTTTATCATCAAACATTGCTCATGGAGGTTCTTCAGTAGATTTAGCTATTTTTAGATTACATTTGGCCGGAATTTCCTCAATTTTAGGGGCTATTAATTTTATCACAACCGTAATTAATATACGACCGATAGGAATAACTTTTGATCGAATACCTTTATTTGTGTGAGCAGTAGTAATTACAGCAATTCTTCTTCTTCTATCCTTACCAGTTTTAGCAGGAGCAATTACAATATTATTAACAGATCGAAATTTAAATACATCATTTTTTGACCCTGCTGGAGGGGGGGATCCAATTCTTTACCAACATTTATTT
 Coleoptera_Diabrotica_barberi_EU498291_GBCL3672_08   TACTCTATATTTTATTTTTGGAATTTGAGCAGGAATAGTAGGAACTTCCTTAAGAATCCTAGTACGAGCAGAATTAGGAAGACCTGGATCCCTAATTGGGAATGATCAAATTTATAATGTTATTGTTACAGCCCATGCATTTATTATAATTTTTTTCATAGTTATACCAATCATAATTGGGGGTTTCGGGAATTGACTTGTACCCTTAATAATTGGTGCCCCTGATATAGCATTCCCTCGAATAAATAATATAAGATTTTGATTACTTCCCCCATCTCTTTTATTATTATTATTAAGAAGAATAGTAGAAAGGGGTGTTGGAACAGGGTGAACTGTTTATCCCCCTTTATCATCAAACATTGCTCATGGAGGTTCTTCAGTAGATTTAGCTATTTTTAGATTACATTTGGCCGGAATTTCCTCAATTTTAGGGGCTATTAATTTTATCACAACCGTAATTAATATACGACCGATAGGAATAACTTTTGATCGAATACCTTTATTTGTGTGAGCAGTAGTAATTACAGCAATTCTTCTTCTTCTATCCTTACCAGTTTTAGCAGGAGCAATTACAATATTATTAACAGATCGAAATTTAAATACATCATTTTTTGACCCTGCTGGAGGAGGGGATCCAATTCTTTACCAACATTTATTT
 Coleoptera_Diabrotica_barberi_EU498292_GBCL3671_08   TACTCTATATTTTATTTTTGGAATTTGAGCAGGAATAGTAGGAACTTCCTTAAGAATCCTAGTACGAGCAGAATTGGGAAGACCTGGATCCCTAATTGGGAATGATCAAATTTATAATGTTATTGTTACAGCCCATGCATTTATTATAATTTTTTTCATAGTTATACCAATCATAATTGGGGGTTTCGGGAATTGACTTGTACCCTTAATAATTGGTGCCCCTGATATAGCATTCCCTCGAATAAATAATATAAGATTTTGATTACTTCCCCCATCTCTTTTATTATTATTATTAAGAAGAATAGTAGAAAGGGGTGTTGGAACAGGGTGAACTGTTTATCCCCCTTTATCATCAAACATTGCTCATGGAGGTTCTTCAGTAGATTTAGCTATTTTTAGATTACATTTGGCCGGAATTTCCTCAATTTTAGGGGCTATTAATTTTATCACAACCGTAATTAATATACGACCGATAGGAATAACTTTTGATCGAATACCTTTATTTGTGTGAGCAGTAGTAATTACAGCAATTCTTCTTCTTCTATCCTTACCAGTTTTAGCAGGAGCAATTACAATATTATTAACAGATCGAAATTTAAATACATCATTTTTTGACCCTGCTGGAGGAGGGGATCCAATTCTTTACCAACATTTATTT
 Coleoptera_Diabrotica_barberi_EU498293_GBCL3670_08   TACTCTATATTTTATTTTTGGAATTTGAGCAGGAATAGTAGGAACTTCCTTAAGAATCCTAGTACGAGCAGAATTGGGAAGACCTGGATCCCTAATTGGGAATGATCAAATTTATAATGTTATTGTTACAGCCCATGCATTTATTATAATTTTTTTCATAGTTATACCAATCATAATTGGGGGTTTCGGGAATTGACTTGTACCCTTAATAATTGGTGCCCCTGATATAGCATTCCCTCGAATAAATAATATAAGATTTTGATTACTTCCCCCATCTCTTTTATTATTATTATTAAGAAGAATAGTAGAAAGGGGTGTTGGAACAGGGTGAACTGTTTATCCCCCTTTATCATCAAACATTGCTCATGGAGGTTCTTCAGTAGATTTAGCTATTTTTAGATTACATTTGGCCGGAATTTCCTCAATTTTAGGGGCTATTAATTTTATCACAACCGTAATTAATATACGACCGATAGGAATAACTTTTGATCGAATACCTTTATTTGTGTGAGCAGTAGTAATTACAGCAATTCTTCTTCTTCTATCCTTACCAGTTTTAGCAGGAGCAATTACAATATTATTAACAGATCGAAATTTAAATACATCATTTTTTGACCCTGCTGGAGGAGGGGATCCAATTCTTTACCAACATTTATTT
 Coleoptera_Diabrotica_barberi_EU498294_GBCL3669_08   TACTCTATATTTTATTTTTGGAATTTGAGCAGGAATAGTAGGAACTTCCTTAAGAATCCTAGTACGAGCAGAATTAGGAAGACCTGGATCCCTAATTGGGAATGATCAAATTTATAATGTTATTGTTACAGCCCATGCATTTATTATAATTTTTTTCATAGTTATACCAATCATAATTGGGGGTTTCGGGAATTGACTTGTACCCTTAATAATTGGTGCCCCTGATATAGCATTCCCTCGAATAAATAATATAAGATTTTGATTACTTCCCCCATCTCTTTTATTATTATTATTAAGAAGAATAGTAGAAAGGGGTGTTGGAACAGGGTGAACTGTTTATCCCCCTTTATCATCAAACATTGCTCATGGAGGTTCTTCAGTAGATTTAGCTATTTTTAGATTACATTTGGCCGGAATTTCCTCAATTTTAGGGGCTATTAATTTTATCACAACCGTAATTAATATACGACCGATAGGAATAACTTTTGATCGAATACCTTTATTTGTGTGAGCAGTAGTAATTACAGCAATTCTTCTTCTTCTATCCTTACCAGTTTTAGCAGGAGCAATTACAATATTATTAACAGATCGAAATTTAAATACATCATTTTTTGACCCTGCTGGAGGAGGGGATCCAATTCTTTACCAACATTTATTT
 Coleoptera_Diabrotica_barberi_EU498295_GBCL3668_08   TACTCTATATTTTATTTTTGGAATTTGAGCAGGAATGGTGGGAACTTCTTTAAGAATTCTAGTACGAGCAGAATTAGGGAGACCTGGATCCTTAATTGGAAATGACCAAATTTATAATGTTATTGTTACAGCCCATGCATTTATTATAATTTTTTTTATAGTTATACCAATCATAATTGGGGGTTTCGGGAATTGACTTGTACCCTTAATAATTGGTGCCCCTGATATAGCATTTCCTCGAATAAATAATATAAGATTTTGATTACTCCCCCCATCTCTTTTATTGTTATTATTAAGAAGAATAGTGGAAAGAGGTGTTGGAACAGGGTGAACTGTTTATCCCCCTTTATCATCAAATATTGCCCATGGGGGTTCTTCAGTAGATTTAGCTATTTTTAGATTACATTTGGCCGGAATTTCCTCAATTTTAGGAGCTATTAATTTTATCACAACTGTAATTAATATACGACCGATAGGAATAACTTTTGATCGAATACCTTTATTTGTGTGAGCAGTAGTAATTACAGCAATTCTTCTTCTTCTATCCTTACCAGTTTTAGCAGGAGCAATTACAATATTATTAACAGATCGAAATTTAAATACATCATTTTTTGACCCTGCTGGAGGGGGAGATCCAATTCTTTACCAACATTTATTT
 Coleoptera_Diabrotica_barberi_EU498296_GBCL3667_08   TACTCTATATTTTATTTTTGGAATTTGAGCAGGAATGGTGGGAACTTCTTTAAGAATTCTAGTACGAGCAGAATTAGGGAGACCTGGATCCTTAATTGGAAATGACCAAATTTATAATGTTATTGTTACAGCCCATGCATTTATTATAATTTTTTTTATAGTTATACCAATCATAATTGGGGGTTTCGGGAATTGACTTGTACCCTTAATAATTGGTGCCCCTGATATAGCATTTCCTCGAATAAATAATATAAGATTTTGATTACTCCCCCCATCTCTTTTATTGTTATTATTAAGAAGAATAGTGGAAAGAGGTGTTGGAACAGGGTGAACTGTTTATCCCCCTTTATCATCAAATATTGCCCATGGGGGTTCTTCAGTAGATTTAGCTATTTTTAGATTACATTTGGCCGGAATTTCCTCAATTTTAGGAGCTATTAATTTTATCACAACTGTAATTAATATACGACCGATAGGAATAACTTTTGATCGAATACCTTTATTTGTGTGAGCAGTAGTAATTACAGCAATTCTTCTTCTTCTATCCTTACCAGTTTTAGCAGGAGCAATTACAATATTATTAACAGATCGAAATTTAAATACATCATTTTTTGACCCTGCTGGAGGGGGAGATCCAATTCTTTACCAACATTTATTT
 Coleoptera_Diabrotica_barberi_EU498297_GBCL3666_08   TACTCTATATTTTATTTTTGGAATTTGAGCAGGAATGGTGGGAACTTCTTTAAGAATTCTAGTACGAGCAGAATTAGGGAGACCTGGATCCTTAATTGGAAATGACCAAATTTATAATGTTATTGTTACAGCCCATGCATTTATTATAATTTTTTTTATAGTTATACCAATCATAATTGGGGGTTTCGGGAATTGACTTGTACCCTTAATAATTGGTGCCCCTGATATAGCATTTCCTCGAATAAATAATATAAGATTTTGATTACTCCCCCCATCTCTTTTATTGTTATTATTAAGAAGAATAGTGGAAAGAGGTGTTGGAACAGGGTGAACTGTTTATCCCCCTTTATCATCAAATATTGCCCATGGGGGTTCTTCAGTAGATTTAGCTATTTTTAGATTACATTTGGCCGGAATTTCCTCAATTTTAGGAGCTATTAATTTTATCACAACTGTAATTAATATACGACCGATAGGAATAACTTTTGATCGAATACCTTTATTTGTGTGAGCAGTAGTAATTACAGCAATTCTTCTTCTTCTATCCTTACCAGTTTTAGCAGGAGCAATTACAATATTATTAACAGATCGAAATTTAAATACATCATTTTTTGACCCTGCTGGAGGGGGAGATCCAATTCTTTACCAACATTTATTT
 Coleoptera_Diabrotica_barberi_EU498298_GBCL3665_08   TACTCTATATTTTATTTTTGGAATTTGAGCAGGAATGGTGGGAACTTCTTTAAGAATTCTAGTACGAGCAGAATTAGGGAGACCTGGATCCTTAATTGGAAATGACCAAATTTATAATGTTATTGTTACAGCCCATGCATTTATTATAATTTTTTTTATAGTTATACCAATCATAATTGGGGGTTTCGGGAATTGACTTGTACCCTTAATAATTGGTGCCCCTGATATAGCATTTCCTCGAATAAATAATATAAGATTTTGATTACTCCCCCCATCTCTTTTATTGTTATTATTAAGAAGAATAGTGGAAAGAGGTGTTGGAACAGGGTGAACTGTTTATCCCCCTTTATCATCAAATATTGCCCATGGGGGTTCTTCAGTAGATTTAGCTATTTTTAGATTACATTTGGCCGGAATTTCCTCAATTTTAGGAGCTATTAATTTTATCACAACTGTAATTAATATACGACCGATAGGAATAACTTTTGATCGAATACCTTTATTTGTGTGAGCAGTAGTAATTACAGCAATTCTTCTTCTTCTATCCTTACCAGTTTTAGCAGGAGCAATTACAATATTATTAACAGATCGAAATTTAAATACATCATTTTTTGACCCTGCTGGAGGGGGAGATCCAATTCTTTACCAACATTTATTT
 Coleoptera_Diabrotica_barberi_EU498299_GBCL3664_08   TACTCTATATTTTATTTTTGGAATTTGAGCAGGAATGGTGGGAACTTCTTTAAGAATTCTAGTACGAGCAGAATTAGGGAGACCTGGATCCTTAATTGGAAATGACCAAATTTATAATGTTATTGTTACAGCCCATGCATTTATTATAATTTTTTTTATAGTTATACCAATCATAATTGGGGGTTTCGGGAATTGACTTGTACCCTTAATAATTGGTGCCCCTGATATAGCATTTCCTCGAATAAATAATATAAGATTTTGATTACTCCCCCCATCTCTTTTATTGTTATTATTAAGAAGAATAGTGGAAAGAGGTGTTGGAACAGGGTGAACTGTTTATCCCCCTTTATCATCAAATATTGCCCATGGGGGTTCTTCAGTAGATTTAGCTATTTTTAGATTACATTTGGCCGGAATTTCCTCAATTTTAGGAGCTATTAATTTTATCACAACTGTAATTAATATACGACCGATAGGAATAACTTTTGATCGAATACCTTTATTTGTGTGAGCAGTAGTAATTACAGCAATTCTTCTTCTTCTATCCTTACCAGTTTTAGCAGGAGCAATTACAATATTATTAACAGATCGAAATTTAAATACATCATTTTTTGACCCTGCTGGAGGGGGAGATCCAATTCTTTACCAACATTTATTT
 Coleoptera_Diabrotica_barberi_EU498300_GBCL3663_08   TACTCTATATTTTATTTTTGGAATTTGAGCAGGAATGGTGGGAACTTCTTTAAGAATTCTAGTACGAGCAGAATTAGGGAGACCTGGATCCTTAATTGGAAATGACCAAATTTATAATGTTATTGTTACAGCCCATGCATTTATTATAATTTTTTTTATAGTTATACCAATCATAATTGGGGGTTTCGGAAATTGACTTGTACCCTTAATAATTGGTGCCCCTGATATAGCATTTCCTCGAATAAATAATATAAGATTTTGATTACTCCCCCCATCTCTTTTATTGTTATTATTAAGAAGAATAGTGGAAAGAGGTGTTGGAACAGGGTGAACTGTTTATCCCCCTTTATCATCAAATATTGCCCATGGGGGTTCTTCAGTAGATTTAGCTATTTTTAGATTACATTTGGCCGGAATTTCCTCAATTTTAGGAGCTATTAATTTTATCACAACTGTAATTAATATACGACCGATAGGAATAACTTTTGATCGAATACCTTTATTTGTGTGAGCAGTAGTAATTACAGCAATTCTTCTTCTTCTATCCTTACCAGTTTTAGCAGGAGCAATTACAATATTATTAACAGATCGAAATTTAAATACATCATTTTTTGACCCTGCTGGAGGGGGAGATCCAATTCTTTACCAACATTTATTT
 Coleoptera_Diabrotica_barberi_EU498303_GBCL3660_08   TACTCTATATTTTATTTTTGGAATTTGAGCAGGAATAGTAGGAACTTCCTTAAGAATCCTGGTACGAGCAGAATTAGGAAGACCTGGATCCCTAATTGGGAATGATCAAATTTATAATGTTATTGTTACAGCCCATGCATTTATTATAATTTTTTTCATAGTTATACCAATCATAATTGGGGGTTTCGGGAATTGACTTGTACCCTTAATAATTGGTGCCCCTGATATAGCATTCCCTCGAATAAATAATATAAGATTTTGATTACTTCCCCCATCTCTTTTATTATTATTATTAAGAAGAATAGTAGAAAGGGGTGTTGGAACAGGGTGAACTGTTTATCCCCCTTTATCATCAAACATTGCTCATGGAGGTTCTTCAGTAGATTTAGCTATTTTTAGATTACATTTGGCCGGAATTTCCTCAATTTTAGGGGCTATTAATTTTATCACAACCGTAATTAATATACGACCAATAGGAATAACTTTTGATCGAATACCTTTATTTGTGTGAGCAGTAGTAATTACAGCAATTCTTCTTCTTCTATCCTTACCAGTTTTAGCAGGAGCAATTACAATATTATTAACAGATCGAAATTTAAATACATCATTTTTTGACCCTGCTGGAGGAGGGGATCCAATTCTTTACCAACATTTATTT
 Coleoptera_Diabrotica_barberi_EU498304_GBCL3659_08   TACTCTATATTTTATTTTTGGAATTTGAGCAGGAATAGTAGGAACTTCCTTAAGAATCCTAGTACGAGCAGAATTAGGAAGACCTGGATCCCTAATTGGGAATGATCAAATTTATAATGTTATTGTTACAGCCCATGCATTTATTATAATTTTTTTCATAGTTATACCAATCATAATTGGGGGTTTCGGGAATTGACTTGTACCCTTAATAATTGGTGCCCCTGATATAGCATTCCCTCGAATAAATAATATAAGATTTTGATTACTTCCCCCATCTCTTTTATTATTATTATTAAGAAGAATAGTAGAAAGGGGTGTTGGAACAGGGTGAACTGTTTATCCCCCTTTATCATCAAACATTGCTCATGGAGGTTCTTCAGTAGATTTAGCTATTTTTAGATTACATTTGGCCGGAATTTCCTCAATTTTAGGGGCTATTAATTTTATCACAACCGTAATTAATATACGACCGATAGGAATAACTTTTGATCGAATACCTTTATTTGTGTGAGCAGTAGTAATTACAGCAATTCTTCTTCTTCTATCCTTACCAGTTTTAGCAGGAGCAATTACAATATTATTAACAGATCGAAATTTAAATACATCATTTTTTGACCCTGCTGGAGGGGGGGATCCAATTCTTTACCAACATTTATTT
 Coleoptera_Diabrotica_barberi_EU498305_GBCL3658_08   TACTCTATATTTTATTTTTGGAATTTGAGCAGGAATAGTAGGAACTTCCTTAAGAATCCTAGTACGAGCAGAATTAGGAAGACCTGGATCCCTAATTGGGAATGATCAAATTTATAATGTTATTGTTACAGCCCATGCATTTATTATAATTTTTTTCATAGTTATACCAATCATAATTGGGGGTTTCGGGAATTGACTTGTACCCTTAATAATTGGTGCCCCTGATATAGCATTCCCTCGAATAAATAATATAAGATTTTGATTACTTCCCCCATCTCTTTTATTATTATTATTAAGAAGAATAGTAGAAAGGGGTGTTGGAACAGGGTGAACTGTTTATCCCCCTTTATCATCAAACATTGCTCATGGAGGTTCTTCAGTAGATTTAGCTATTTTTAGATTACATTTGGCCGGAATTTCCTCAATTTTAGGGGCTATTAATTTTATCACAACCGTAATTAATATACGACCGATAGGAATAACTTTTGATCGAATACCTTTATTTGTGTGAGCAGTAGTAATTACAGCAATTCTTCTTCTTCTATCCTTACCAGTTTTAGCAGGAGCAATTACAATATTATTAACAGATCGAAATTTAAATACATCATTTTTTGACCCTGCTGGAGGGGGGGATCCAATTCTTTACCAACATTTATTT
 Coleoptera_Diabrotica_barberi_EU498306_GBCL3657_08   TACTCTATATTTTATTTTTGGAATTTGAGCAGGAATAGTAGGAACTTCCTTAAGAATCCTAGTACGAGCAGAATTAGGAAGACCTGGATCCCTAATTGGGAATGATCAAATTTATAATGTTATTGTTACAGCCCATGCATTTATTATAATTTTTTTCATAGTTATACCAATCATAATTGGGGGTTTCGGGAATTGACTTGTACCCTTAATAATTGGTGCCCCTGATATAGCATTCCCTCGAATAAATAATATAAGATTTTGATTACTTCCCCCATCTCTTTTATTATTATTATTAAGAAGAATAGTAGAAAGGGGTGTTGGAACAGGGTGAACTGTTTATCCCCCTTTATCATCAAACATTGCTCATGGAGGTTCTTCAGTAGATTTAGCTATTTTTAGATTACATTTGGCCGGAATTTCCTCAATTTTAGGGGCTATTAATTTTATCACAACCGTAATTAATATACGACCGATAGGAATAACTTTTGATCGAATACCTTTATTTGTGTGAGCAGTAGTAATTACAGCAATTCTTCTTCTTCTATCCTTACCAGTTTTAGCAGGAGCAATTACAATATTATTAACAGATCGAAATTTAAATACATCATTTTTTGACCCTGCTGGAGGGGGGGATCCAATTCTTTACCAACATTTATTT
 Coleoptera_Diabrotica_speciosa_FJ039867_GBCL4371_09   TACTTTATATTTTATTTTTGGAGTATGAGCAGGTATAGTAGGGACATCCCTGAGAATCCTGGTCCGAGCAGAATTAGGAAGCCCAGGTTCTTTGATTGGAAATGATCAAATTTATAATGTAATTGTTACAGCTCATGCTTTTATCATAATTTTTTTTATAGTAATACCTATTATGATTGGTGGATTTGGTAATTGATTAGTACCCCTAATAATCGGAGCTCCTGATATAGCATTCCCTCGAATAAATAATATAAGATTTTGATTACTACCACCCTCTTTACTATTACTATTATTAAGAAGAATGGTAGAAAGAGGGGTGGGGACTGGTTGGACAGTTTATCCTCCTTTATCATCTAATATTGCCCATGGAGGCTCATCTGTAGATTTAGCTATTTTTAGATTACATTTAGCTGGTATTTCTTCAATTTTAGGTGCAATTAATTTTATTACTACAGTAATTAATATACGACCAATAGGAATAACTTTTGACCGAATACCATTATTTGTTTGAGCTGTTGTGATTACTGCAGTTTTATTATTATTATCTTTACCTGTATTAGCTGGGGCAATTACAATACTATTAACAGACCGAAACCTAAATACTTCATTTTTTGATCCGGCGGGAGGGGGTGATCCAATTTTATACCAGCACTTATTT
 Coleoptera_Diabrotica_speciosa_FJ039868_GBCL4370_09   TACTTTATATTTTATTTTTGGAGTATGAGCAGGTATAGTAGGGACATCCCTGAGAATCCTGGTCCGAGCAGAATTAGGAAGCCCAGGTTCTTTGATTGGAAATGATCAAATTTATAATGTAATTGTTACAGCTCATGCTTTTATCATAATTTTTTTTATAGTAATACCTATTATGATTGGTGGATTTGGTAATTGATTAGTACCCCTAATAATCGGAGCTCCTGATATAGCATTCCCTCGAATAAATAATATAAGATTTTGATTACTACCACCCTCTTTACTATTACTATTATTAAGAAGAATGGTAGAAAGAGGGGTGGGGACTGGTTGGACAGTTTATCCTCCTTTATCATCTAATATTGCCCATGGAGGCTCATCTGTAGATTTAGCTATTTTTAGATTACATTTAGCTGGTATTTCTTCAATTTTAGGTGCAATTAATTTTATTACTACAGTAATTAATATACGACCAATAGGAATAACTTTTGACCGAATACCATTATTTGTTTGAGCTGTTGTGATTACTGCAGTTTTATTATTATTATCTTTACCTGTATTAGCTGGGGCAATTACAATACTATTAACAGACCGAAACCTAAATACTTCATTTTTTGATCCGGCGGGAGGGGGTGATCCAATTTTATACCAGCACTTATTT
 Coleoptera_Diabrotica_speciosa_FJ039869_GBCL4369_09   TACTTTATATTTTATTTTTGGAGTATGGGCAGGCATAGTGGGGACATCCCTAAGAATCCTGGTCCGAGCAGAATTAGGAAGCCCGGGTTCTTTAATTGGAAATGATCAAATTTATAATGTAATTGTTACAGCTCATGCTTTTATTATAATTTTTTTTATAGTAATACCTATTATGATTGGAGGATTTGGTAATTGATTAGTGCCCCTAATAATTGGAGCTCCTGATATAGCATTCCCTCGAATAAATAATATAAGATTTTGATTACTACCACCCTCTTTACTATTACTATTATTAAGAAGAATGGTAGAAAGGGGGGTAGGAACTGGTTGAACAGTTTATCCTCCTTTATCATCTAATATTGCCCATGGAGGCTCATCTGTAGATTTAGCTATTTTTAGATTACATTTAGCTGGTATTTCTTCAATTTTAGGTGCAATTAATTTTATTACTACAGTAATTAATATACGACCAATAGGAATAACTTTTGACCGAATACCATTATTTGTTTGAGCTGTTGTGATTACTGCAGTTTTATTATTATTATCTTTACCTGTATTAGCTGGGGCAATTACAATACTATTAACAGACCGAAACCTAAATGCTTCATTTTTTGATCCGGCGGGGGGAGGTGATCCAATTTTATACCAGCACTTATTT
 Coleoptera_Diabrotica_wartensis_EF183512_GBCL2812_07   ---------TTTTATTTT-GGAATTTGAGCAGGCATAGTAGGAACTTCTTTAAGAATTTTAGTACGTGCCGAACTAGGAAGACCTGGCTCATTAATTGGAAATGATCAAATTTATAATGTAATCGTTACTGCCCATGCATTTATTATAATTTTTTTTATAGTTATACCCATTATAATCGGGGGATTTGGAAATTGATTAGTCCCCCTTATAATTGGGGCCCCCGATATGGCATTCCCTCGAATAAATAATATAAGATTTTGATTATTACCCCCATCTTTATTATTATTATTATTAAGTAGAATAGTAGAAAGAGGTGTGGGGACAGGGTGAACAGTTTACCCTCCTTTATCTTCTAATATTGCACATGGAGGCTCATCAGTAGATTTAGCTATTTTCAGTCTTCATTTAGCCGGTATCTCCTCAATTTTAGGGGCTATTAATTTTATCACAACAGTAATTAATATACGACCAATAGGAATAACCTTTGATCGTATACCTTTATTTGTTTGGGCCGTAGTCATTACAGCTATTTTATTATTATTATCCCTACCTGTCCTGGCAGGAGCAATCACAATATTACTAACAGACCGAAACCTAAATACTTCTTTTTTTGACCCTGCAGGTGGGGGTGATCCCATCCTGTATCAACACTTA---
 Coleoptera_Diabrotica_wartensis_EF183513_GBCL2811_07   ---------TTTTATTTT-GGAATTTGAGCAGGCATAGTAGGAACTTCTTTAAGAATTTTAGTACGCGCCGAACTAGGAAGACCTGGCTCATTAATTGGAAATGATCAAATTTATAATGTAATTGTTACTGCCCATGCATTTATTATAATTTTTTTTATAGTTATACCCATTATAATTGGAGGATTTGGAAATTGATTAGTCCCCCTTATAATTGGGGCCCCCGATATAGCATTCCCTCGAATAAATAATATAAGATTTTGATTATTACCCCCATCTTTATTATTATTATTATTAAGTAGAATAGTAGAAAGAGGTGTGGGGACAGGGTGAACAGTTTACCCTCCTTTATCTTCTAATATTGCACATGGGGGTTCATCAGTAGATTTAGCTATTTTCAGTCTTCATTTAGCTGGTATCTCCTCAATTTTAGGGGCTATTAATTTTATCACAACAGTAATTAATATACGACCAATAGGAATAACCTTTGATCGTATGCCTTTATTTGTTTGGGCCGTAGTCATTACAGCTATTTTATTATTATTATCCCTACCTGTCCTGGCAGGAGCAATCACAATATTACTAACAGACCGAAACCTAAATACTTCTTTTTTTGACCCTGCAGGTGGAGGTGATCCCATCCTGTATCAACACTTA---
 Coleoptera_Diabrotica_wartensis_FJ039874_GBCL4364_09   AACTTTATATTTTATTTTTGGAATTTGAGCAGGCATAGTAGGAACTTCTTTAAGAATCTTAGTACGTGCCGAACTGGGAAGACCTGGCTCATTAATTGGAAATGATCAAATTTATAATGTAATCGTTACTGCCCATGCATTTATTATAATTTTTTTTATAGTTATACCCATTATAATCGGGGGATTCGGCAATTGATTAGTCCCCCTTATAATTGGGGCCCCCGATATAGCGTTCCCTCGAATAAATAATATAAGATTTTGATTATTACCTCCATCTTTATTATTATTATTATTAAGTAGAATAGTAGAAAGAGGTGTAGGGACAGGGTGAACAGTTTACCCTCCTTTATCTTCTAATATTGCACATGGGGGTTCATCAGTAGATTTAGCTATTTTCAGTCTTCATTTAGCTGGTATCTCCTCAATTTTAGGGGCTATTAATTTTATCACAACAGTAATTAATATACGACCAATAGGAATAACCTTTGATCGTATACCTTTATTTGTTTGGGCTGTAGTCATTACAGCTATTTTATTATTATTATCACTACCTGTCCTGGCAGGAGCAATCACAATATTACTAACAGACCGAAATCTAAATACTTCTTTTTTTGACCCTGCAGGTGGAGGCGATCCCATCCTGTATCAACACTTATTT
 Coleoptera_Harmonia_axyridis_AM398943_GBCL0963_06   -ACATTATACCTTTTATTTGGAATATGGGCAGGAATAGTAGGAACATCGTTAAGTATTTTAATTCGGTTAGAATTAGGAACTAGAGGAAGATTAATTGGAAACGACCAAATTTATAATATAATTGTTACAGCTCATGCTTTCATTATAATTTTCTTTATAGTAATACCTATTATAATTGGGGGTTTTGGAAATTGATTAGTTCCTTTAATAATTGGAGCTCCTGATATAGCATTTCCACGATTAAATAACATAAGATTTTGACTTTTACCCCCTGCTTTAACTCTTTTAATTTTAAGAACAATTGTAGAAATAGGGGCAGGAACAGGATGAACTGTTTACCCTCCTCTTTCTTCTAATTTAACACATAATGGGCCTTCAGTAGATTTAGTGATTTTTAGTTTACATTTAGCAGGAATTTCCTCAATTTTAGGTGCAGTAAATTTCATTTCAACTATTATAAATATACGTCCATTTGGTATAATACTTGATAAAACTCCTTTATTTGTATGATCTGTTCTTATTACAGCAATTCTATTATTACTATCACTACCAGTTCTTGCAGGAGCAATTACTATACTATTAACTGACCGAAACTTAAATTCTTCTTTTTTTGATCCAACCGGTGGGGGAGACCCAATTTTATACCAACATTTA---
 Coleoptera_Harmonia_axyridis_AM398944_GBCL0964_06   -ACATTATACCTTTTATTTGGAATATGGGCAGGAATAGTAGGAACATCGTTAAGTATTTTAATTCGGTTAGAATTAGGAACTAGAGGAAGATTAATTGGAAACGACCAAATTTATAATATAATTGTTACAGCTCATGCTTTCATTATAATTTTCTTTATAGTAATACCTATTATAATTGGGGGTTTTGGAAATTGATTAGTTCCTTTAATAATTGGAGCTCCTGATATAGCATTTCCACGATTAAATAACATAAGATTTTGACTTTTACCCCCTGCTTTAACTCTTTTAATTTTAAGAACAATTGTAGAAATAGGGGCAGGAACAGGATGAACTGTTTACCCTCCTCTTTCTTCTAATTTAACACATAATGGGCCTTCAGTAGATTTAGTGATTTTTAGTTTACATTTAGCAGGAATTTCCTCAATTTTAGGTGCAGTAAATTTCATTTCAACTATTATAAATATACGTCCATTTGGTATAATACTTGATAAAACTCCTTTATTTGTATGATCTGTTCTTATTACAGCAATTCTATTATTACTATCACTACCAGTTCTTGCAGGAGCAATTACTATACTATTAACTGACCGAAACTTAAATTCTTCTTTTTTTGATCCAACCGGTGGGGGAGACCCAATTTTATACCAACATTTA---
 Coleoptera_Harmonia_axyridis_AM403518_GBCL0965_06   -ACATTATACCTTTTATTTGGAATATGGGCAGGAATAGTAGGAACATCGTTAAGTATTTTAATTCGGTTAGAATTAGGAACTAGAGGAAGATTAATTGGAAACGACCAAATTTATAATATAATTGTTACAGCTCATGCTTTCATTATAATTTTCTTTATAGTAATACCTATTATAATTGGGGGTTTTGGAAATTGATTAGTTCCTTTAATAATTGGAGCTCCTGATATAGCATTTCCACGATTAAATAACATAAGATTTTGACTTTTACCCCCTGCTTTAACTCTTTTAATTTTAAGAACAATCGTAGAAATAGGGGCAGGAACAGGATGAACTGTTTACCCTCCTCTTTCTTCTAATTTAACACATAATGGGCCTTCAGTAGATTTAGTGATTTTTAGTTTACATTTAGCAGGAATTTCCTCAATTTTAGGTGCAGTAAATTTCATTTCAACTATTATAAATATACGTCCATTTGGTATAATACTTGATAAAACTCCTTTATTTGTATGATCTGTTCTTATTACAGCAATTCTTTTATTACTATCACTACCAGTTCTTGCAGGAGCAATTACTATACTATTAACTGACCGAAACTTAAATTCTTCTTTTTTTGACCCAACCGGTGGGGGAGACCCAATTTTATACCAACATTTA---
 Coleoptera_Harmonia_axyridis_AM403519_GBCL0966_06   -ACATTATACCTTTTATTTGGAATATGGGCAGGAATAGTAGGAACATCGTTAAGTATTTTAATTCGGTTAGAATTAGGAACTAGAGGAAGATTAATTGGAAACGACCAAATTTATAATATAATTGTTACAGCTCATGCTTTCATTATAATTTTCTTTATAGTAATACCTATTATAATTGGGGGTTTTGGAAATTGATTAGTTCCTTTAATAATTGGAGCTCCTGATATAGCATTTCCACGATTAAATAACATAAGATTTTGACTTTTACCCCCTGCTTTAACTCTTTTAATTTTAAGAACAATCGTAGAAATAGGGGCAGGAACAGGATGAACTGTTTACCCTCCTCTTTCTTCTAATTTAACACATAATGGGCCTTCAGTAGATTTAGTGATTTTTAGTTTACATTTAGCAGGAATTTCCTCAATTTTAGGTGCAGTAAATTTCATTTCAACTATTATAAATATACGTCCATTTGGTATAATACTTGATAAAACTCCTTTATTTGTATGATCTGTTCTTATTACAGCAATTCTTTTATTACTATCACTACCAGTTCTTGCAGGAGCAATTACTATACTATTAACTGACCGAAACTTAAATTCTTCTTTTTTTGATCCAACCGGTGGGGGAGACCCAATTTTATACCAACATTTA---
 Coleoptera_Harmonia_axyridis_AM403712_GBCL0967_06   -ACATTATACCTTTTATTTGGAATATGGGCAGGAATAGTAGGAACATCGTTAAGTATTTTAATTCGGTTAGAATTAGGAACTAGAGGAAGATTAATTGGAAACGACCAAATTTATAATATAATTGTTACAGCTCATGCTTTCATTATAATTTTCTTTATAGTAATACCTATTATAATTGGGGGTTTTGGAAATTGATTAGTTCCTTTAATAATTGGAGCTCCTGATATAGCATTTCCACGATTAAATAACATGAGATTTTGACTTTTACCCCCTGCTTTAACTCTTTTAATTTTAAGAACAATTGTAGAAATAGGGGCAGGAACAGGATGAACTGTTTACCCTCCTCTTTCTTCTAATTTAACACATAATGGGCCTTCAGTAGATTTAGTGATTTTTAGTTTACATTTAGCAGGAATTTCCTCAATTTTAGGTGCAGTAAATTTCATTTCAACTATTATAAATATACGTCCATTTGGTATAATACTTGATAAAACTCCTTTATTTGTATGATCTGTTCTTATTACAGCAATTCTATTATTACTATCACTACCAGTTCTTGCAGGAGCAATTACTATACTATTAACTGACCGAAACTTAAATTCTTCTTTTTTTGATCCAACCGGTGGGGGAGACCCAATTTTATACCAACATTTA---
 Coleoptera_Harmonia_axyridis_AM403713_GBCL0968_06   -ACATTATACCTTTTATTTGGAATATGGGCAGGAATAGTAGGAACATCGTTAAGTATTTTAATTCGGTTAGAATTAGGAACTAGAGGAAGATTAATTGGAAACGACCAAATTTATAATATAATTGTTACAGCTCATGCTTTCATTATAATTTTCTTTATAGTAATACCTATTATAATTGGGGGTTTTGGAAATTGATTAGTTCCTTTAATAATTGGAGCTCCTGATATAGCATTTCCACGATTAAATAACATAAGATTTTGACTTTTACCCCCTGCTTTAACTCTTTTAATTTTAAGAACAATTGTAGAAATAGGGGCAGGAACAGGATGAACTGTTTACCCTCCTCTTTCTTCTAATTTAACACATAATGGGCCTTCAGTAGATTTAGTGATTTTTAGTTTACATTTAGCACGAATTTCCTCAATTTTAGGTGCAGTAAATTTCATTTCAACTATTATAAATATACGTCCATTTGGTATAATACTTGATAAAACTCCTTTATTTGTATGATCTGTTCTTATTACAGCAATTCTATTATTACTATCACTACCAGTTCTTGCAGGAGCAATTACTATACTATTAACTGACCGAAACTTAAATTCTTCTTTTTTTGATCCAACCGGTGGGGGAGACCCAATTTTATACCAACATTTA---
 Coleoptera_Harmonia_axyridis_AM407721_GBCL0969_06   -ACATTATACCTTTTATTTGGAATATGGGCAGGAATAGTAGGAACATCGTTAAGTATTTTAATTCGGTTAGAATTAGGAACTAGAGGAAGATTAATTGGAAACGACCAAATTTATAATATAATTGTTACAGCTCATGCTTTCATTATAATTTTCTTTATAGTAATACCTATTATAATTGGGGGTTTTGGAAATTGATTAGTTCCTTTAATAATTGGAGCTCCTGATATAGCATTTCCACGATTAAATAATATAAGATTTTGACTTTTACCCCCTGCTTTAACTCTTTTAATTTTAAGAACAATTGTAGAAATAGGGGCAGGAACAGGATGAACTGTTTACCCTCCTCTTTCTTCTAATTTAACACATAATGGGCCTTCAGTAGATTTAGTGATTTTTAGTTTACATTTAGCAGGAATTTCCTCAATTTTAGGTGCAGTAAATTTCATTTCAACTATTATAAATATACGTCCATTTGGTATAATACTTGATAAAACTCCTTTATTTGTATGATCTGTTCTTATTACAGCAATTCTATTATTACTATCACTACCAGTTCTTGCAGGAGCAATTACTATACTATTAACTGACCGAAACTTAAATTCTTCTTTTTTTGATCCAACCGGTGGGGGAGACCCAATTTTATACCAACATTTA---
 Coleoptera_Harmonia_axyridis_AM407722_GBCL0970_06   -ACATTATACCTTTTATTTGGAATATGGGCAGGAATAGTAGGAACATCGTTAAGTATTTTAATTCGGTTAGAATTAGGAACTAGAGGAAGATTAATTGGAAACGACCAAATTTATAATATAATTGTTACAGCTCATGCTTTCATTATAATTTTCTTTATAGTAATACCTATTATAATTGGGGGTTTTGGAAATTGGTTAGTTCCTTTAATAATTGGAGCTCCTGATATAGCATTTCCACGATTAAATAACATAAGATTTTGACTTTTACCCCCTGCTTTAACTCTTTTAATTTTAAGAACAATCGTAGAAATAGGGGCAGGAACAGGATGAACTGTTTACCCTCCTCTTTCTTCTAATTTAACACATAATGGGCCTTCAGTAGATTTAGTGATTTTTAGTTTACATTTAGCAGGAATTTCCTCAATTTTAGGTGCAGTAAATTTCATTTCAACTATTATAAATATACGTCCATTTGGTATAATACTTGATAAAACTCCTTTATTTGTATGATCTGTTCTTATTACAGCAATTCTTTTATTACTATCACTACCAGTTCTTGCAGGAGCAATTACTATACTATTAACTGACCGAAACTTAAATTCTTCTTTTTTTGACCCAACCGGTGGGGGAGACCCAATTTTATACCAACATTTA---
 Coleoptera_Harmonia_axyridis_AM407723_GBCL0971_06   -ACATTATACCTTTTATTTGGAATATGGGCAGGAATAGTAGGAACATCGTTAAGTATTTTAATTCGGTTAGAATTAGGAACTAGAGGAAGATTAATTGGAAACGACCAAATTTATAATATAATTGTTACAGCTCATGCTTTCATTATAATTTTCTTTATAGTAATACCTATTATAATTGGGGGTTTTGGAAATTGATTAGTTCCTTTAATAATTGGAGCTCCTGATATAGCATTTCCACGATTAAATAACATAAGATTTTGACTTTTACCCCCTGCTTTAACTCTTTTAATTTTAAGAACAATTGTAGAAATAGGGGCAGGAACAGGATGAACTGTTTACCCTCCTCTTTCTTCTAATTTAACACATAATGGGCCTTCAGTAGATTTAGTGATTTTTAGTTTACATTTAGCAGGAATTTCCTCAATTTTAGGTGCAGTAAATTTCATTTCAACTATTATAAATATACGTCCATTTGGTATAATACTTGATAAAACTCCTTTATTTGTATGATCTGTTCTTATTACAGCAATTCTATTATTACTATCACTACCAGTTCTTGCAGGAGCAATTACTATACTATTAACTGACCGAAACTTAAATTCTTCTTTTTTTGACCCAACCGGTGGGGGAGACCCAATTTTATACCAACATTTA---
 Coleoptera_Harmonia_axyridis_AM407724_GBCL0972_06   -ACATTATACCTTTTATTTGGAATATGGGCAGGAATAGTAGGAACATCGTTAAGTATTTTAATTCGGTTAGAATTAGGAACTAGAGGAAGATTAATTGGAAACGACCAAATTTATAATATAATTGTTACAGCTCATGCTTTCATTATAATTTTCTTTATAGTAATACCTATTATAATTGGGGGTTTTGGAAATTGATTAGTTCCTTTAATAATTGGAGCTCCTGATATAGCATTTCCACGATTAAATAACATAAGATTTTGACTTTTACCCCCTGCTTTAACTCTTTTAATTTTAAGAACAATCGTAGAAATAGGGGCAGGAACAGGATGAACTGTTTACCCTCCTCTTTCTTCTAATTTAACACATAATGGGCCTTCAGTAGATTTAGTGATTTTTAGTTTACATTTAGCAGGAATTTCCTCAATTTTAGGTGCAGTAAATTTCATTTCAACTATTATAAATATACGTCCATTTGGTATAATACTTGATAAAACTCCTTTATTTGTATGATCTGTTCTTATTACAGCTATTCTTTTATTACTATCACTACCAGTTCTTGCAGGAGCAATTACTATACTATTAACTGACCGAAACTTAAATTCTTCTTTTTTTGACCCAACCGGTGGGGGAGACCCAATTTTATACCAACATTTA---
 Coleoptera_Harmonia_axyridis_AY165684_SBGB056_03   -------------------GGAATATGAGCAGGAATAATTGGTACTTCTCTCAGTATTTTAATTCGATTAGAATTAGCTTCAACAGGAAGATTAATCGGAAACGACCAAATTTATAATGTAATTGTAACAGCCCATGCTTTTGTTATAATTTTCTTTATAGTTATACCTATTATAATTGGAGGATTTGGGAACTGACTTGTCCCTTTAATAATTGGGGCCCCTGATATAGCTTTCCCACGTTTAAATAATATAAGATTTTGGTTATTACCACCTTCTTTAACTCTTCTTTTATCTAGAATACTAGTTGAAATAGGAGCAGGAACTGGATGAACAGTTTATCCCCCCTTATCCTCTAATCTAGCTCATAATGGATCTTCTGTAGATTTAGTAATTTTTAGATTACATTTAGCAGGAATTTCTTCAATTTTAGGAGCAGTTAATTTTATTTCTACTATTTTAAATATACGTCCCATAGGAATAGAATTAGATAAAACTCCCCTATTTGTCTGATCAGTATTAATTACAGCTATTCTCCTTTTATTATCATTACCTGTATTAGCTGGAGCTATTACAATATTATTAACTGACCGAAATTTAAATACCTCATTTTTTGACCCTATGGGAGGAGGTGACCCTATTTTA---------------
 Coleoptera_Harmonia_axyridis_EU100377_GBCL3723_08   -------------------------------------------------------ATTTTAATTCGGTTAGAATTAGGAACTAGAGGAAGATTAATTGGAAACGACCAAATTTATAATATAATTGTTACAGCTCATGCTTTCATTATAATTTTCTTTATAGTAATACCTATTATAATTGGGGGTTTTGGAAATTGATTAGTTCCTTTAATAATTGGAGCTCCTGATATAGCATTTCCACGATTAAATAACATAAGATTTTGACTTTTACCCCCTGCTTTAACTCTTTTAATTTTAAGAACAATCGTAGAAATAGGGGCAGGAACAGGATGAACTGTTTACCCTCCTCTTTCTTCTAATTTAACACATAATGGGCCTTCAGTAGATTTAGTGATTTTTAGTTTACATTTAGCAGGAATTTCCTCAATTTTAGGTGCAGTAAATTTCATTTCAACTATTATAAATATACGTCCATTTGGTATAATACTTGATAAAACTCCTTTATTTGTATGATCTGTTCTTATTACAGCAATTCTTTTATTACTATCACTACCAGTTCTTGCAGGAGCAATTACTATACTATTAACTGACCGAAACTTAAATTCTTCTTTTTTTGACCCAACCGGTGGGGGAGACCCAATTTTATACCAACATTTATTT
 Coleoptera_Harmonia_axyridis_EU100382_GBCL3722_08   -------------------------------------------------------ATTTTAATTCGGTTAGAATTAGGAACTAGAGGAAGATTAATTGGAAACGACCAAATTTATAATATAATTGTTACAGCTCATGCTTTCATTATAATTTTCTTTATAGTAATACCTATTATAATTGGGGGTTTTGGAAATTGATTAGTTCCTTTAATAATTGGAGCTCCTGATATAGCATTTCCACGATTAAATAACATAAGATTTTGACTTTTACCCCCTGCTTTAACTCTTTTAATTTTAAGAACAATCGTAGAAATAGGGGCAGGAACAGGATGAACTGTTTACCCTCCTCTTTCTTCTAATTTAACACATAATGGGCCTTCAGTAGATTTAGTGATTTTTAGTTTACATTTAGCAGGAATTTCCTCAATTTTAGGTGCAGTAAATTTCATTTCAACTATTATAAATATACGTCCATTTGGTATAATACTTGATAAAACTCCTTTATTTGTATGATCTGTTCTTATTACAGCAATTCTTTTATTACTATCACTACCAGTTCTTGCAGGAGCAATTACTATACTATTAACTGACCGAAACTTAAATTCTTCTTTTTTTGACCCAACCGGTGGGGGAGACCCAATTTTATACCAACATTTATTT
 Coleoptera_Harmonia_axyridis_EU100383_GBCL3721_08   -------------------------------------------------------ATTTTAATTCGGTTAGAATTAGGAACTAGAGGAAGATTAATTGGAAACGACCAAATTTATAATATAATTGTTACAGCTCATGCTTTCATTATAATTTTCTTTATAGTAATACCTATTATAATTGGGGGTTTTGGAAATTGATTAGTTCCTTTAATAATTGGAGCTCCTGATATAGCATTTCCACGATTAAATAACATAAGATTTTGACTTTTACCCCCTGCTTTAACTCTTTTAATTTTAAGAACAATCGTAGAAATAGGGGCAGGAACAGGATGAACTGTTTACCCTCCTCTTTCTTCTAATTTAACACATAATGGGCCTTCAGTAGATTTAGTGATTTTTAGTTTACATTTAGCAGGAATTTCCTCAATTTTAGGTGCAGTAAATTTCATTTCAACTATTATAAATATACGTCCATTTGGTATAATACTTGATAAAACTCCTTTATTTGTATGATCTGTTCTTATTACAGCAATTCTTTTATTACTATCACTACCAGTTCTTGCAGGAGCAATTACTATACTATTAACTGACCGAAACTTAAATTCTTCTTTTTTTGACCCAACCGGTGGGGGAGACCCAATTTTATACCAACATTTATTT
 Coleoptera_Harmonia_axyridis_EU100385_GBCL3720_08   -------------------------------------------------------ATTTTAATTCGGTTAGAATTAGGAACTAGAGGAAGATTAATTGGAAACGACCAAATTTATAATATAATTGTTACAGCTCATGCTTTCATTATAATTTTCTTTATAGTAATACCTATTATAATTGGGGGTTTTGGAAATTGATTAGTTCCTTTAATAATTGGAGCTCCTGATATAGCATTTCCACGATTAAATAACATAAGATTTTGACTTTTACCCCCTGCTTTAACTCTTTTAATTTTAAGAACAATCGTAGAAATAGGGGCATGAACAGGATGAACTGTTTACCCTCCTCTTTCTTCTAATTTAACACATAATGGGCCTTCAGTAGATTTAGTGATTTTTAGTTTACATTTAGCAGGAATTTCCTCAATTTTAGGTGCAGTAAATTTCATTTCAACTATTATAAATATACGTCCATTTGGTATAATACTTGATAAAACTCCTTTATTTGTATGATCTGTTCTTATTACAGCAATTATTTTATTACTATCACTACCAGTTCTTGCAGGAGCAATTACTATACTATTAACTGACCGAAACTTAAATTCTTCTTTTTTTGACCCAACCGGTGGGGGAGACCCAATTTTATACCAACATTTATTT
 Coleoptera_Hatchiana_rosinae_FJ200431_GBCL4376_09   -ACTTTATATTTTATTTTTGGAGCATGATCAGGATCTCTTGGATTAGCCCTAAGTCTCTTAATTCGAGCAGAATTAGGAACTCCAGGTACTTTAATTGGTAATGATCAACTTTATAATGTTATTGTTACAGCACATGCTTTTATTATAATTTTCTTTATAGTTATACCTATTATAATTGGGGGATTTGGAAATTGATTAGTTCCTCTTATATTAGGAGCTCCAGATATGGCTTTTCCTCGTATAAATAATATAAGATTTTGATTTTTACCACCTTCACTAATATTTTTATTAATAAGAAGAATAGTAGAAAGAGGGGCGGGAACAGGATGAACTGTTTATCCCCCTCTTTCAGCTAATATTGCTCATAGAGGACCTTCTGTTGATTTAGCTATTTTTAGTCTTCATATAGCAGGTATTTCCTCAATTTTAGGAGCAGTTAATTTTATTTCAACTATTATAAATATAAAACCTCCTAGAATAAAGTTTGATCAAATACCTTTATTTGTTTGATCAGTAGGAATTACTGCTCTGCTATTATTATTATCATTACCTGTATTAGCTGGAGCTATTACTATACTACTTTCTGACCGTAACTTAAATACTTCCTTCTTTGATCCTATAGGAGGAGGAGACCCA---------------------
 Coleoptera_Hatchiana_rosinae_FJ462773_GBCL4026_09   -ACTTTATATTTTATTTTTGGAGCATGATCAGGATCTCTTGGATTAGCCCTAAGTCTCCTAATTCGAGCAGAATTAGGAACTCCAGGTACTTTAATTGGTAATGATCAACTTTATAATGTTATTGTTACAGCACATGCTTTTATTATAATTTTCTTTATAGTTATACCTATTATAATTGGAGGATTTGGAAATTGATTAGTTCCTCTTATATTAGGAGCTCCAGATATAGCTTTTCCTCGTATAAATAATATAAGATTTTGATTTTTACCACCTTCACTAATATTTTTATTAATAAGAAGAATAGTAGAAAGAGGGGCGGGAACAGGATGAACTGTTTATCCCCCTCTTTCAGCTAATATTGCTCATAGAGGACCTTCTGTTGATTTAGCTATTTTTAGTCTTCATATAGCAGGTATTTCCTCAATTTTAGGAGCAGTTAATTTTATTTCAACTATTATAAATATAAAACCTCCTAGAATAAAGTTTGATCAAATACCTTTATTTGTTTGATCAGTAGGAATTACTGCTCTGCTATTATTATTATCATTACCTGTATTAGCTGGAGCTATTACTATACTTCTTTCTGATCGTAACTTAAATACTTCCTTCTTTGATCCTATAGGAGGAGGAGACCCTATCTTA---------------
 Coleoptera_Hatchiana_rosinae_FJ462774_GBCL4025_09   AACTTTATATTTTATTTTTGGAGCATGATCAGGATCTCTTGGATTAGCCCTAAGTCTCTTAATTCGAGCAGAATTAGGAACTCCAGGTACTTTAATTGGTAATGATCAACTTTATAATGTTATTGTTACAGCACATGCTTTTATTATAATTTTCTTTATAGTTATACCTATTATAATTGGAGGATTTGGAAATTGATTAGTTCCTCTTATATTAGGAGCTCCAGATATGGCTTTTCCTCGTATAAATAATATAAGATTTTGATTTTTACCACCTTCACTAATATTTTTATTAATAAGAAGAATAGTAGAAAGAGGGGCGGGAACAGGATGAACTGTCTATCCCCCTCTTTCAGCTAATATTGCTCATAGAGGACCTTCTGTTGATTTAGCTATTTTTAGTCTTCATATAGCAGGTATTTCCTCAATTTTAGGAGCAGTTAATTTTATTTCAACTATTATAAATATAAAACCTCCTAGAATAAAGTTTGATCAAATACCTTTATTTGTTTGATCAGTAGGAATTACTGCTCTGCTATTATTATTATCATTACCTGTATTAGCTGGAGCTATTACTATACTACTTTCTGATCGTAACTTAAATACTTCCTTC------------------------------------------------
 Coleoptera_Henosepilachna_niponica_AB002185_GBCL0013_06   TACCTTATATTTTTTATTTGGTTTATGAGCAGGTATAATTGGTTCATCTTTAAGAATTTTAATTCGAATAGAATTAGGAACCTCAGGATCTTTAATTGGAAACGATCAAATTTATAATGTAATCGTTACAGCTCATGCTTTCATTATAATTTTTTTTATAGTTATACCTATTTTAATTGGAGGATTTGGAAATTGATTAGTTCCTCTTATAATTGGTGCCCCTGATATAGCTTTTCCTCGACTTAACAATATAAGATTTTGACTTCTTCCCCCAGCTTTAACATTTCTACTTTTAAGAAGAATAGTAGAAAGAGGAGCAGGAACAGGATGAACTGTATACCCCCCTCTTTCAGCTAATATCGCCCATAGAGGTCCTTCTGTAGATTTAGCTATTTTTAGATTACATCTTGCAGGAGTATCATCAATTTTAGGAGCAATTAATTTTATTACAACTATGATTAATATACGCCCTATTGGTATACAATTAGATAAACTTCCTTTATTTGCTTGATCAGTTTTAATTACAGCTATTTTACTTCTTTTATCTCTTCCTGTATTAGCAGGAGCAATTACTATACTTTTAACAGACCGAAATATTAATACTTCATTTTTTGACCCAGCTGGAGGAGGAGATCCAATTCTTTACCAACATTTATTT
 Coleoptera_Henosepilachna_niponica_AB002204_GBCL0032_06   TACCTTATATTTTTTATTTGGTTTATGAGCAGGTATAATTGGTTCATCTTTAAGAATTTTAATTCGAATAGAATTAGGAACCTCAGGATCTTTAATTGGAAACGATCAAATTTATAATGTAATCGTTACAGCTCATGCTTTCATTATAATTTTTTTTATAGTTATACCTATTTTAATTGGAGGATTTGGAAATTGATTAGTTCCTCTTATAATTGGTGCCCCTGATATAGCTTTTCCTCGACTTAACAATATAAGATTTTGACTTCTTCCCCCAGCTTTAACATTTCTACTTTTAAGAAGAATAGTAGAAAGAGGAGCAGGAACAGGATGAACTGTATACCCCCCTCTTTCAGCTAATATTGCCCATAGAGGTCCTTCTGTAGATTTAGCTATTTTTAGATTACATCTTGCAGGAGTATCATCAATTTTAGGAGCAATTAATTTTATTACAACTATGATTAATATACGCCCTATTGGTATACAATTAGATAAACTTCCTTTATTTGCTTGATCAGTTTTAATTACAGCTATTTTACTTCTTTTATCTCTTCCTGTATTAGCAGGAGCAATTACTATACTTTTAACAGACCGAAATATTAATACTTCATTTTTTGACCCAGCTGGAGGAGGAGATCCAATTCTTTACCAACATTTATTT
 Coleoptera_Henosepilachna_niponica_AB002220_GBCL0048_06   TACCTTATATTTTTTATTTGGTTTATGAGCAGGTATAATTGGTTCATCTTTAAGAATTTTAATTCGAATAGAATTAGGAACCTCAGGATCTTTAATTGGAAACGATCAAATTTATAATGTAATCGTTACAGCTCATGCTTTCATTATAATTTTTTTTATAGTTATACCTATTTTAATTGGAGGATTTGGAAATTGATTAGTTCCTCTTATAATTGGTGCCCCTGATATAGCTTTTCCTCGACTTAACAATATAAGATTTTGACTTCTTCCCCCAGCTTTAACATTTCTACTTTTAAGAAGAATAGTAGAAAGAGGAGCAGGAACAGGATGAACTGTATACCCCCCTCTTTCAGCTAATATTGCCCATAGAGGTCCTTCTGTAGATTTAGCTATTTTTAGATTACATCTTGCAGGAGTATCATCAATTTTAGGAGCAATTAATTTTATTACAACTATGATTAATATACGCCCTATTGGTATACAATTAGATAAACTTCCTTTATTTGCTTGATCAGTTTTAATTACAGCTATTTTACTTCTTTTATCTCTTCCTGTATTAGCAGGAGCAATTACTATACTTTTAACAGACCGAAATATTAATACTTCATTTTTTGACCCAGCTGGAGGAGGAGATCCAATTCTTTACCAACATTTATTT
 Coleoptera_Henosepilachna_niponica_AB002222_GBCL0050_06   TACCTTATATTTTTTATTTGGTTTATGAGCAGGTATAATTGGTTCATCTTTAAGAATTTTAATTCGAATAGAATTAGGAACCTCAGGATCTTTAATTGGAAACGATCAAATTTATAATGTAATCGTTACAGCTCATGCTTTCATTATAATTTTTTTTATAGTTATACCTATTTTAATTGGAGGATTTGGAAATTGATTAGTTCCTCTAATAATTGGTGCCCCTGATATAGCTTTTCCTCGACTTAACAATATAAGATTTTGACTTCTTCCCCCAGCTTTAACATTTCTACTTTTAAGAAGAATAGTAGAAAGAGGAGCAGGAACAGGATGAACTGTATACCCCCCTCTTTCAGCTAATATTGCCCATAGAGGTCCTTCTGTAGATTTAGCTATTTTTAGATTACATCTTGCAGGAGTATCATCAATTTTAGGAGCAATTAATTTTATTACAACTATGATTAATATACGCCCTATTGGTATACAATTAGATAAACTTCCTTTATTTGCTTGATCAGTTTTAATTACAGCTATTTTACTTCTTTTATCTCTTCCTGTATTAGCAGGAGCAATTACTATACTTTTAACAGACCGAAATATTAATACTTCATTTTTTGACCCAGCTGGAGGAGGAGATCCAATTCTTTACCAACATTTATTT
 Coleoptera_Henosepilachna_niponica_AB002223_GBCL0051_06   TACCTTATATTTTTTATTTGGTTTATGAGCAGGTATAATTGGTTCATCTTTAAGAATTTTAATTCGAATAGAATTAGGAACCTCAGGATCTTTAATTGGAAACGATCAAATTTATAATGTAATCGTTACAGCTCATGCTTTCATTATAATTTTTTTTATAGTTATACCTATTTTAATTGGAGGATTTGGAAATTGATTAGTTCCTCTAATAATTGGTGCCCCTGATATAGCTTTTCCTCGACTTAACAATATAAGATTTTGACTTCTTCCCCCAGCTTTAACATTTCTACTTTTAAGAAGAATAGTAGAAAGAGGAGCAGGAACAGGATGAACTGTATACCCCCCTCTTTCAGCTAATATTGCCCATAGAGGTCCTTCTGTAGATTTAGCTATTTTTAGATTACATCTTGCAGGAGTATCATCAATTTTAGGAGCAATTAATTTTATTACAACTATGATTAATATACGCCCTATTGGTATACAATTAGATAAACTTCCTTTATTTGCTTGATCAGTTTTAATTACAGCTATTTTACTTCTTTTATCTCTTCCTGTATTAGCAGGAGCAATTACTATACTTTTAACAGACCGAAATATTAATACTTCATTTTTTGACCCAGCTGGAGGAGGAGATCCAATTCTTTATCAACATTTATTT
 Coleoptera_Henosepilachna_niponica_AB002224_GBCL0052_06   TACCTTATATTTTTTATTTGGTTTATGAGCAGGTATAATTGGTTCATCTTTAAGAATTTTAATTCGAATAGAATTAGGAACCTCAGGATCTTTAATTGGAAACGATCAAATTTATAATGTAATCGTTACAGCTCATGCTTTCATTATAATTTTTTTTATAGTTATACCTATTTTAATTGGAGGATTTGGAAATTGATTAGTTCCTCTTATAATTGGTGCCCCTGATATAGCTTTTCCTCGACTTAACAATATAAGATTTTGGCTTCTTCCCCCAGCTTTAACATTTCTACTTTTAAGAAGAATAGTAGAAAGAGGAGCAGGAACAGGATGAACTGTATACCCCCCTCTTTCAGCTAATATTGCCCATAGAGGTCCTTCTGTAGATTTAGCTATTTTTAGATTACATCTTGCAGGAGTATCATCAATTTTAGGAGCAATTAATTTTATTACAACTATGATTAATATACGCCCTATTGGTATACAATTAGATAAACTTCCTTTATTTGCTTGATCAGTTTTAATTACAGCTATTTTACTTCTTTTATCTCTTCCTGTATTAGCAGGAGCAATTACTATACTTTTAACAGACCGAAATATTAATACTTCATTTTTTGACCCAGCTGGAGGAGGAGATCCAATTCTTTACCAACATTTATTT
 Coleoptera_Henosepilachna_pustulosa_AB002183_GBCL0011_06   TACCTTATATTTTTTATTTGGTTTATGAGCAGGTATAATTGGTTCATCTTTAAGAATTTTAATTCGAATAGAATTAGGAACCTCAGGATCTTTAATTGGAAACGATCAAATTTATAATGTAATCGTTACAGCTCATGCTTTCATTATAATTTTTTTTATAGTTATACCTATTTTAATTGGAGGATTTGGAAATTGATTAGTTCCTCTTATAATTGGTGCCCCTGATATAGCTTTTCCTCGACTTAACAATATAAGATTTTGACTTCTTCCCCCAGCTTTAACATTTCTACTTTTAAGAAGAATAGTAGAAAGAGGAGCAGGAACAGGATGAACTGTATACCCCCCTCTTTCAGCTAATATTGCCCATAGAGGTCCTTCTGTAGATTTAGCTATTTTTAGGTTACATCTTGCAGGAGTATCATCAATTTTAGGAGCAATTAATTTTATTACAACTATGATTAATATACGCCCTATTGGTATACAATTAGATAAACTTCCTTTATTTGCTTGATCAGTTTTAATTACAGCTATTTTACTTCTTTTATCTCTTCCTGTATTAGCAGGAGCAATTACTATACTTTTAACAGACCGAAATATTAATACTTCATTTTTTGACCCAGCTGGAGGAGGAGATCCAATTCTTTACCAACATTTATTT
 Coleoptera_Henosepilachna_pustulosa_AB002197_GBCL0025_06   TACCTTATATTTTTTATTTGGTTTATGAGCAGGTATAATTGGTTCATCTTTAAGAATTTTAATTCGAATAGAATTAGGAACCTCAGGATCTTTAATTGGAAACGATCAAATTTATAATGTAATCGTTACAGCTCATGCTTTCATTATAATTTTTTTTATAGTTATACCTATTTTAATTGGAGGATTTGGAAATTGATTAGTTCCTCTTATAATTGGTGCCCCTGATATAGCTTTTCCTCGACTTAACAATATAAGATTTTGACTTCTTCCCCCGGCTTTAACATTTCTACTTTTAAGAAGAATAGTAGAAAGAGGAGCAGGAACAGGATGAACTGTATACCCCCCTCTTTCAGCTAATATTGCCCATAGAGGTCCTTCTGTAGATTTAGCTATTTTTAGATTACATCTTGCAGGAGTATCATCAATTTTAGGAGCAATTAATTTTATTACAACTATGATTAATATACGCCCTATTGGTATACAATTAGATAAACTTCCTTTATTTGCTTGATCAGTTTTAATTACAGCTATTTTACTTCTTTTATCTCTTCCTGTATTAGCAGGAGCAATTACTATACTTTTAACAGACCGAAATATTAATACTTCATTTTTTGACCCAGCTGGAGGAGGAGATCCAATTCTTTACCAACATTTATTT
 Coleoptera_Henosepilachna_pustulosa_AB002198_GBCL0026_06   TACCTTATATTTTTTATTTGGTTTATGAGCAGGTATAATTGGTTCATCTTTAAGAATTTTAATTCGAATAGAATTAGGAACCTCAGGATCTTTAATTGGAAACGATCAAATTTATAATGTAATCGTTACAGCTCATGCTTTCATTATAATTTTTTTTATAGTTATACCTATTTTAATTGGAGGATTTGGAAATTGATTAGTTCCTCTTATAATTGGTGCCCCTGATATAGCTTTTCCTCGACTTAACAATATAAGATTTTGACTTCTTCCCCCAGCTTTAACATTTCTACTTTTAAGAAGAATAGTAGAAAGAGGAGCAGGAACAGGATGAACTGTATACCCCCCTCTTTCAGCTAATATTGCCCATAGAGGTCCTTCTGTAGATTTAGCTATTTTTAGATTACATCTTGCTGGAGTATCATCAATTTTAGGAGCAATTAATTTTATTACAACTATGATTAATATACGCCCTATTGGTATACAATTAGATAAACTTCCTTTATTTGCTTGATCAGTTTTAATTACAGCTATTTTACTTCTTTTATCTCTTCCTGTATTAGCAGGAGCAATTACTATACTTTTAACAGACCGAAATATTAATACTTCATTTTTTGACCCAGCTGGAGGAGGAGATCCAATTCTTTACCAACATTTATTT
 Coleoptera_Henosepilachna_pustulosa_AB002199_GBCL0027_06   TACCTTATATTTTTTATTTGGTTTATGAGCAGGTATAATTGGTTCATCTTTAAGAATTTTAATTCGAATAGAATTAGGAACCTCAGGATCTTTAATTGGAAACGATCAAATTTATAATGTAATCGTTACAGCTCATGCTTTCATTATAATTTTTTTTATAGTTATACCTATTTTAATTGGAGGATTTGGAAATTGATTAGTTCCTCTTATAATTGGTGCCCCTGATATAGCTTTTCCTCGACTTAACAATATAAGATTTTGACTTCTTCCCCCAGCTTTAACATTTCTACTTTTAAGAAGAATAGTAGAAAGAGGAGCAGGAACAGGATGAACTGTATACCCCCCTCTTTCAGCTAATATTGCCCATAGAGGTCCTTCTGTAGATTTAGCTATTTTTAGATTACATCTTGCTGGAGTATCATCAATTTTAGGAGCAATTAATTTTATTACAACTATGATTAATATACGCCCTATTGGTATACAATTAGATAAACTTCCTTTATTTGCTTGATCAGTTTTAATTACAGCTATTTTACTTCTTTTATCTCTTCCTGTATTAGCAGGAGCAATTACTATACTTTTAACAGACCGAAATATTAATACTTCATTTTTTGACCCAGCTGGAGGAGGAGATCCAATTCTTTACCAACATTTATTT
 Coleoptera_Henosepilachna_pustulosa_AB002200_GBCL0028_06   TACCTTATATTTTTTATTTGGTTTATGAGCAGGTATAATTGGTTCATCTTTAAGAATTTTAATTCGAATAGAATTAGGAACCTCAGGATCTTTAATTGGAAACGATCAAATTTATAATGTAATCGTTACAGCTCATGCTTTCATTATAATTTTTTTTATAGTTATACCTATTTTAATTGGAGGATTTGGAAATTGATTAGTTCCTCTTATAATTGGTGCCCCTGATATAGCTTTTCCTCGACTTAACAATATAAGATTTTGACTTCTTCCCCCCGCTTTAACATTTCTACTTTTAAGAAGAATAGTAGAAAGAGGAGCAGGAACAGGATGAACTGTATACCCCCCTCTTTCAGCTAATATTGCCCATAGAGGTCCTTCTGTAGATTTAGCTATTTTTAGATTACATCTTGCAGGAGTATCATCAATTTTAGAAGCAATTAATTTTATTACAACTATGATTAATATACGCCCTATTGGTATACAATTAGATAAACTTCCTTTATTTGCTTGATCAGTTTTAATTACAGCTATTTTACTTCTTTTATCTCTTCCTGTATTAGCAGGAGCAATTACTATACTTTTAACAGACCGAAATATTAATACTTCATTTTTTGACCCAGCTGGAGGAGGAGACCCAATTCTTTACCAACATTTATTT
 Coleoptera_Henosepilachna_pustulosa_AB002201_GBCL0029_06   TACCTTATATTTTTTATTTGGTTTATGAGCAGGTATAATTGGTTCATCTTTAAGAATTTTAATTCGAATAGAATTAGGAACCTCAGGATCTTTAATTGGAAACGATCAAATTTATAATGTAATCGTTACAGCTCATGCTTTCATTATAATTTTTTTTATAGTTATACCTATTTTAATTGGAGGATTTGGAAATTGATTAGTTCCTCTTATAATTGGTGCCCCTGATATAGCTTTTCCTCGACTTAACAATATAAGATTTTGACTTCTTCCCCCCGCTTTAACATTTCTACTTTTAAGAAGAATAGTAGAAAGAGGAGCAGGAACAGGATGAACTGTATACCCCCCTCTTTCAGCTAATATTGCCCATAGAGGTCCTTCTGTAGATTTAGCTATTTTTAGATTACATCTTGCAGGAGTATCATCAATTTTAGGAGCAATTAATTTTATTACAACTATGATTAATATACGCCCTATTGGTATACAATTAGATAAACTTCCTTTATTTGCTTGATCAGTTTTAATTACAGCTATTTTACTTCTTTTATCTCTTCCTGTATTAGCAGGAGCAATTACTATACTTTTAACAGACCGAAATATTAATACTTCATTTTTTGACCCAGCTGGAGGAGGAGACCCAATTCTTTACCAACATTTATTT
 Coleoptera_Henosepilachna_pustulosa_AB002202_GBCL0030_06   TACCTTATATTTTTTATTTGGTTTATGAGCAGGTATAATTGGTTCATCTTTAAGAATTTTAATTCGAATAGAATTAGGAACCTCAGGATCTTTAATTGGAAACGATCAAATTTATAATGTAATCGTTACAGCTCATGCTTTCATTATAATTTTTTTTATAGTTATACCTATTTTAATTGGAGGATTTGGAAATTGATTAGTTCCTCTTATAATTGGTGCCCCTGATATAGCTTTTCCTCGACTTAACAATATAAGATTTTGACTTCTTCCCCCAGCTTTAACATTTCTACTTTTAAGAAGAATAGTAGAAAGAGGAGCAGGAACAGGATGAACTGTATACCCCCCTCTTTCAGCTAATATTGCCCATAGAGGTCCTTCTGTAGATTTAGCTATTTTTAGATTACATCTTGCAGGAGTATCATCAATTTTAGGAGCAATTAATTTTATTACAACTATGATTAATATACGCCCTATTGGTATACAATTAGATAAACTTCCTTTATTTGCTTGATCAGTTTTAATTACAGCTATTTTACTTCTTTTATCTCTTCCTGTATTAGCAGGTGCAATTACTATACTTTTAACAGACCGAAATATTAATACTTCATTTTTTGACCCAGCTGGAGGAGGAGATCCAATTCTTTACCAACATTTATTT
 Coleoptera_Henosepilachna_pustulosa_AB002203_GBCL0031_06   TACCTTATATTTTTTATTTGGTTTATGAGCAGGTATAATTGGTTCATCTTTAAGAATTTTAATTCGAATAGAATTAGGAACCTCAGGATCTTTAATTGGAAACGATCAAATTTATAATGTAATCGTTACAGCTCATGCTTTCATTATAATTTTTTTTATAGTTATACCTATTTTAATTGGAGGATTTGGAAATTGATTAGTTCCTCTTATAATTGGTGCCCCTGATATAGCTTTTCCTCGACTTAACAATATAAGATTTTGACTTCTTCCCCCAGCTTTAACATTTCTACTTTTAAGAAGAATAGTAGAAAGAGGAGCAGGAACAGGATGAACTGTATACCCCCCTCTTTCAGCTAATATTGCCCATAGAGGTCCTTCTGTAGATTTAGCTATTTTTAGATTACATCTTGCAGGAGTATCATCAATTTTAGGAGCAATTAATTTTATTACAACTATGATTAATATACGCCCTATTGGTATACAATTAGATAAACTTCCTTTATTTGCTTGATCAGTTTTAATTACAGCTATTTTACTTCTTTTATCTCTTCCTGTATTAGCAGGAGCAATTACTATACTTTTAACAGACCGAAATATTAATACTTCATTTTTTGACCCAGCTGGAGGAGGAGATCCAATTCTTTACCAACATTTATTT
 Coleoptera_Henosepilachna_pustulosa_AB002205_GBCL0033_06   TACCTTATATTTTTTATTTGGTTTATGAGCAGGTATAATTGGTTCATCTTTAAGAATTTTAATTCGAATAGAATTAGGAACCTCAGGATCTTTAATTGGAAACGATCAAATTTATAATGTAATCGTTACAGCTCATGCTTTCATTATAATTTTTTTTATAGTTATACCTATTTTAATTGGAGGATTTGGAAATTGATTAGTTCCTCTTATAATTGGTGCCCCTGATATAGCTTTTCCTCGACTTAACAATATAAGATTTTGACTTCTTCCCCCGGCTTTAACATTTCTACTTTTAAGAAGAATAGTAGAAAGAGGAGCAGGAACAGGATGAACTGTATACCCCCCTCTTTCAGCTAATATTGCCCATAGAGGTCCTTCTGTAGATTTAGCTATTTTTAGATTACATCTTGCAGGAGTATCATCAATTTTAGGAGCAATTAATTTTATTACAACTATGATTAATATACGCCCTATTGGTATACAATTAGATAAACTTCCTTTATTTGCTTGATCAGTTTTAATTACAGCTATTTTACTTCTTTTATCTCTTCCTGTATTAGCAGGAGCAATTACTATACTTTTAACAGACCGAAATATTAATACTTCATTTTTTGACCCAGCTGGAGGAGGAGATCCAATTCTTTACCAACATTTATTT
 Coleoptera_Henosepilachna_pustulosa_AB002206_GBCL0034_06   TACCTTATATTTTTTATTTGGTTTATGAGCAGGTATAATTGGTTCATCTTTAAGAATTTTAATTCGAATAGAATTAGGAACCTCAGGATCTTTAATTGGAAACGATCAAATTTATAATGTAATCGTTACAGCTCATGCTTTCATTATAATTTTTTTTATAGTTATACCTATTTTAATTGGAGGATTTGGAAATTGATTAGTTCCTCTTATAATTGGTGCCCCTGATATAGCTTTTCCTCGACTTAACAATATAAGATTTTGACTTCTTCCCCCAGCTTTAACATTTCTACTTTTAAGAAGAATAGTAGAAAGAGGAGCAGGAACAGGATGAACTGTATACCCCCCTCTTTCAGCTAATATTGCCCATAGAGGTCCTTCTGTAGATTTAGCTATTTTTAGATTACATCTTGCAGGAGTATCATCAATTTTAGGAGCAATTAATTTTATTACAACTATGATTAATATACGCCCTATTGGTATACAATTAGATAAACTTCCTTTATTTGCTTGATCAGTTTTAATTACAGCTATTTTACTTCTCTTATCTCTTCCTGTATTAGCAGGAGCAATTACTATACTTTTAACAGACCGAAATATTAATACTTCATTTTTTGACCCAGCTGGAGGAGGAGATCCAATTCTTTACCAACATTTATTT
 Coleoptera_Henosepilachna_pustulosa_AB002207_GBCL0035_06   TACCTTATATTTTTTATTTGGTTTATGAGCAGGTATAATTGGTTCATCTTTAAGAATTTTAATTCGAATAGAATTAGGAACCTCAGGATCTTTAATTGGAAACGATCAAATTTATAATGTAATCGTTACAGCTCATGCTTTCATTATGATTTTTTTTATAGTTATACCTATTTTAATTGGAGGATTTGGAAATTGATTAGTTCCTCTTATAATTGGTGCCCCTGATATAGCTTTTCCTCGACTTAACAATATAAGATTTTGACTTCTTCCCCCAGCTTTAACATTTCTACTTTTAAGAAGAATAGTAGAAAGAGGAGCAGGAACAGGATGAACTGTATACCCCCCTCTTTCAGCTAATATTGCCCATAGAGGTCCTTCTGTAGATTTAGCTATTTTTAGATTACATCTTGCAGGAGTATCATCAATTTTAGGAGCAATTAATTTTATTACAACTATGATTAATATACGCCCTATTGGTATACAATTAGATAAACTTCCTTTATTTGCTTGATCAGTTTTAATTACAGCTATTTTACTTCTTTTATCTCTTCCTGTATTAGCAGGAGCAATTACTATACTTTTAACAGACCGAAATATTAATACTTCATTTTTTGACCCAGCTGGAGGAGGAGATCCAATTCTTTACCAACATTTATTT
 Coleoptera_Henosepilachna_pustulosa_AB002208_GBCL0036_06   TACCTTATATTTTTTATTTGGTTTATGAGCAGGTATAATTGGTTCATCTTTAAGAATTTTAATTCGAATAGAATTAGGAACCTCAGGATCTTTAATTGGAAACGATCAAATTTATAATGTAATCGTTACAGCTCATGCTTTCATTATGATTTTTTTTATAGTTATACCTATTTTAATTGGAGGATTTGGAAATTGATTAGTTCCTCTTATAATTGGTGCCCCTGATATAGCTTTTCCTCGACTTAACAATATAAGATTTTGACTTCTTCCCCCAGCTTTAACATTTCTACTTTTAAGAAGAATAGTAGAAAGAGGAGCAGGAACAGGATGAACTGTATACCCCCCTCTTTCAGCTAATATTGCCCATAGAGGTCCTTCTGTAGATTTAGCTATTTTTAGATTACATCTTGCAGGAGTATCATCAATTTTAGGAGCAATTAATTTTATTACAACTATGATTAATATACGCCCTATTGGTATACAATTAGATAAACTTCCTTTATTTGCTTGATCAGTTTTAATTACAGCTATTTTACTTCTTTTATCTCTTCCTGTATTAGCAGGAGCAATTACTATACTTTTAACAGACCGAAATATTAATACTTCATTTTTTGACCCAGCTGGAGGAGGAGATCCAATTCTTTACCAACATTTATTT
 Coleoptera_Henosepilachna_pustulosa_AB002209_GBCL0037_06   TACCTTATATTTTTTATTTGGTTTATGAGCAGGTATAATTGGTTCATCTTTAAGAATTTTAATTCGAATAGAATTAGGAACCTCAGGATCTTTAATTGGAAACGATCAAATTTATAATGTAATCGTTACAGCTCATGCTTTCATTATAATTTTTTTTATAGTTATACCTATTTTAATTGGAGGATTTGGAAATTGATTAGTTCCTCTTATAATTGGTGCCCCTGATATAGCTTTTCCTCGACTTAACAATATAAGATTTTGACTTCTTCCCCCAGCTTTAACATTTCTACTTTTAAGAAGAATAGTAGAAAGAGGAGCAGGAACAGGATGAACTGTATACCCCCCTCTTTCAGCTAATATTGCCCATAGAGGTCCTTCTGTAGATTTAGCTATTTTTAGATTACATCTCGCAGGAGTATCATCAATTTTAGGAGCAATTAATTTTATTACAACTATGATTAATATACGCCCTATTGGTATACAATTAGATAAACTTCCTTTATTTGCTTGATCAGTTTTAATTACAGCTATTTTACTTCTTTTATCTCTTCCTGTATTAGCAGGAGCAATTACTATACTTTTAACAGACCGAAATATTAATACTTCATTTTTTGACCCAGCTGGAGGAGGAGATCCAATTCTTTACCAACATTTATTT
 Coleoptera_Henosepilachna_pustulosa_AB002210_GBCL0038_06   TACCTTATATTTTTTATTTGGTTTATGAGCAGGTATAATTGGTTCATCTTTAAGAATTTTAATTCGAATAGAATTAGGAACCTCAGGATCTTTAATTGGAAACGATCAAATTTATAATGTAATCGTTACAGCTCATGCTTTCATTATAATTTTTTTTATAGTTATACCTATTTTAATTGGAGGATTTGGAAATTGATTAGTTCCTCTTATAATTGGTGCCCCTGATATAGCTTTTCCTCGACTTAACAATATAAGATTTTGACTTCTTCCCCCAGCTTTAACATTTCTACTTTTAAGAAGAATAGTAGAAAGAGGAGCAGGAACAGGATGAACTGTATACCCCCCTCTTTCAGCTAATATTGCCCATAGAGGTCCTTCTGTAGATTTAGCTATTTTTAGTTTACATCTTGCAGGAGTATCATCAATTTTAGGAGCAATTAATTTTATTACAACTATGATTAATATACGCCCTATTGGTATACAATTAGATAAACTTCCTTTATTTGCTTGATCAGTTTTAATTACAGCTATTTTACTTCTTTTATCTCTTCCTGTATTAGCAGGAGCAATTACTATACTTTTAACAGACCGAAATATTAATACTTCATTTTTTGACCCAGCTGGAGGAGGAGATCCAATTCTTTACCAACATTTATTT
 Coleoptera_Henosepilachna_pustulosa_AB002211_GBCL0039_06   TACCTTATATTTTTTATTTGGTTTATGAGCAGGTATAATTGGTTCATCTTTAAGAATTTTAATTCGAATAGAATTAGGAACCTCAGGATCTTTAATTGGAAACGATCAAATTTATAATGTAATCGTTACAGCTCATGCTTTCATTATAATTTTTTTTATAGTTATACCTATTTTAATTGGAGGATTTGGAAATTGATTAGTTCCTCTTATAATTGGTGCCCCTGATATAGCTTTTCCTCGACTTAACAATATAAGATTTTGACTTCTTCCCCCAGCTTTAACATTTCTACTTTTAAGAAGAATAGTAGAAAGAGGAGCAGGAACAGGATGAACTGTATATCCCCCTCTTTCAGCTAATATTGCCCATAGAGGTCCTTCTGTAGATTTAGCTATTTTTAGATTACATCTTGCAGGAGTATCATCAATTTTAGGAGCAATTAATTTTATTACAACTATGATTAATATACGCCCTATTGGTATACAATTAGATAAACTTCCTTTATTTGCTTGATCAGTTTTAATTACAGCTATTTTACTTCTTTTATCTCTTCCTGTATTAGCAGGAGCAATTACTATACTTTTAACAGACCGAAATATTAATACTTCATTTTTTGACCCAGCTGGAGGAGGAGATCCAATTCTTTACCAACATTTATTT
 Coleoptera_Henosepilachna_pustulosa_AB002212_GBCL0040_06   TACCTTATATTTTTTATTTGGTTTATGAGCAGGTATAATTGGTTCATCTTTAAGAATTTTAATTCGAATAGAATTAGGAACCTCAGGATCTTTAATTGGAAACGATCAAATTTATAATGTAATCGTTACAGCTCATGCTTTCATTATAATTTTTTTTATAGTTATACCTATTTTAATTGGAGGATTTGGAAATTGATTAGTTCCTCTTATAATTGGTGCCCCTGATATAGCTTTTCCTCGACTTAACAATATAAGATTTTGACTTCTTCCCCCAGCTTTAACATTTCTACTTTTAAGAAGAATAGTAGAAAGAGGAGCAGGAACAGGATGAACTGTATACCCCCCTCTTTCAGCTAATATTGCCCATAGAGGTCCTTCTGTAGATTTAGCTATTTTTAGATTACATCTTGCAGGAGTATCATCAATTTTAGGAGCAATTAATTTTATTACAACTATGATTAATATACGCCCTATTGGCATACAATTAGATAAACTTCCTTTATTTGCTTGATCAGTTTTAATTACAGCTATTTTACTTCTTTTATCTCTTCCTGTATTAGCAGGAGCAATTACTATACTTTTAACAGACCGAAATATTAATACTTCATTTTTTGACCCAGCTGGAGGAGGAGATCCAATTCTTTACCAACATTTATTT
 Coleoptera_Henosepilachna_pustulosa_AB002213_GBCL0041_06   TACCTTATATTTTTTATTTGGTTTATGAGCAGGTATAATTGGTTCATCTTTAAGAATTTTAATTCGAATAGAATTAGGAACCTCAGGATCTTTAATTGGAAACGATCAAATTTATAATGTAATCGTTACAGCTCATGCTTTCATTATAATTTTTTTTATAGTTATACCTATTTTAATTGGAGGATTTGGAAATTGATTAGTTCCTCTTATAATTGGTGCCCCTGATATAGCTTTTCCTCGACTTAACAATATAAGATTTTGACTTCTTCCCCCAGCTTTAACATTTCTACTTTTAAGAAGAATAGTAGAAAGAGGAGCAGGAACAGGATGAACTGTATACCCCCCTCTTTCAGCTAATATTGCCCATAGAGGTCCTTCTGTAGATTTAGCTATTTTTAGATTACATCTTGCAGGAGTATCATCAATTTTAGGAGCAATTAATTTTATTACAACTATGATTAATATACGCCCTATTGGTATACAATTAGATAAACTTCCTTTATTTGCTTGATCAGTTTTAATTACAGCTATTTTACTTCTTTTATCTCTTCCTGTATTAGCAGGAGCAATTACTATACTTTTAACAGACCGAAATATTAATACTTCGTTTTTTGACCCAGCTGGAGGAGGAGATCCAATTCTTTACCAACATTTATTT
 Coleoptera_Henosepilachna_pustulosa_AB002214_GBCL0042_06   TACCTTATATTTTTTATTTGGTTTATGAGCAGGTATAATTGGTTCATCTTTAAGAATTTTAATTCGAATAGAATTAGGAACCTCAGGATCTTTAATTGGAAACGATCAAATTTATAATGTAATCGTTACAGCTCATGCTTTCATTATAATTTTTTTTATAGTTATACCTATTTTAATTGGAGGATTTGGAAATTGATTAGTTCCTCTTATAATTGGTGCCCCTGATATAGCTTTTCCTCGACTTAACAATATAAGATTTTGACTTCTTCCCCCAGCTTTAACATTTCTACTTTTAAGAAGAATAGTAGAAAGAGGAGCAGGAACAGGATGAACTGTATACCCTCCTCTTTCAGCTAATATTGCCCATAGAGGTCCTTCTGTAGATTTAGCTATTTTTAGATTACATCTTGCAGGAGTATCATCAATTTTAGGAGCAATTAATTTTATTACAACTATGATTAATATACGCCCTATTGGTATACAATTAGATAAACTTCCTTTATTTGCTTGATCAGTTTTAATTACAGCTATTTTACTTCTTTTATCTCTTCCTGTATTAGCAGGAGCAATTACTATACTTTTAACAGACCGAAATATTAATACTTCATTTTTTGACCCAGCTGGAGGAGGAGATCCAATTCTTTACCAACATTTATTT
 Coleoptera_Henosepilachna_pustulosa_AB002215_GBCL0043_06   TACCTTATATTTTTTATTTGGTTTATGAGCAGGTATAATTGGTTCATCTTTAAGAATTTTAATTCGAATAGAATTAGGAACCTCAGGATCTTTAATTGGAAACGATCAAATTTATAATGTAATCGTTACAGCTCATGCTTTCATTATAATTTTTTTTATAGTTATACCTATTTTAATTGGAGGATTTGGAAATTGATTAGTTCCTCTTATAATTGGTGCCCCTGATATAGCTTTTCCTCGACTTAACAATATAAGATTTTGACTTCTTCCCCCAGCTTTAACATTTCTACTTTTAAGAAGAATAGTAGAAAGAGGAGCAGGAACAGGATGAACTGTATACCCCCCTCTTTCAGCTAATATTGCCCATAGAGGTCCTTCTGTAGATTTAGCTATTTTTAGATTACATCTTGCAGGAGTATCATCAATTTTAGGAGCAATTAATTTTATTACAACTATGATTAATATACGCCCTATTGGTATACAATTAGATAAACTTCCTTTATTTGCTTGATCAGTTTTAATTACAGCTATTTTACTTCTTTTATCTCTTCCTGTATTAGCAGGAGCAATTACTATACTTTTAACAGACCGAAATATTAATACTTCGTTTTTTGACCCAGCTGGAGGAGGAGATCCAATTCTTTACCAACATTTATTT
 Coleoptera_Henosepilachna_pustulosa_AB002216_GBCL0044_06   TACCTTATATTTTTTATTTGGTTTATGAGCAGGTATAATTGGTTCATCTTTAAGAATTTTAATTCGAATAGAATTAGGAACCTCAGGATCTTTAATTGGAAACGATCAAATTTATAATGTAATCGTTACAGCTCATGCTTTCATTATAATTTTTTTTATAGTTATACCTATTTTAATTGGAGGATTTGGAAATTGATTAGTTCCTCTTATAATTGGTGCCCCTGATATAGCTTTTCCTCGACTTAACAATATAAGATTTTGACTTCTTCCCCCAGCTTTAACATTTCTACTTTTAAGAAGAATAGTAGAAAGAGGAGCAGGAACAGGATGAACTGTATACCCCCCTCTTTCAGCTAATATTGCCCATAGAGGTCCTTCTGTAGATTTAGCTATTTTTAGATTACATCTTGCAGGAGTATCATCAATTTTAGGAGCAATTAATTTTATTACAACTATGATTAATATACGCCCTATTGGTATACAATTAGATAAACTTCCTTTATTTGCTTGATCAGTTTTAATTACAGCTATTTTACTTCTTTTATCTCTTCCTGTATTAGCAGGAGCAATTACTATACTTTTAACAGACCGAAATATTAATACTTCATTTTTTGACCCAGCTGGAGGAGGAGATCCAATTCTTTACCAACATTTATTT
 Coleoptera_Henosepilachna_pustulosa_AB002217_GBCL0045_06   TACCTTATATTTTTTATTTGGTTTATGAGCAGGTATAATTGGTTCATCTTTAAGAATTTTAATTCGAATAGAATTAGGAACCTCAGGATCTTTAATTGGAAACGATCAAATTTATAATGTAATCGTTACAGCTCATGCTTTCATTATAATTTTTTTTATAGTTATACCTATTTTAATTGGAGGATTTGGAAATTGATTAGTTCCTCTTATAATTGGTGCCCCTGATATAGCTTTTCCTCGACTTAACAATATAAGATTTTGACTTCTTCCCCCAGCTTTAACATTTCTACTTTTAAGAAGAATAGTAGAAAGAGGAGCAGGAACAGGATGAACTGTATACCCCCCTCTTTCAGCTAATATTGCCCATAGAGGTCCTTCTGTAGATTTAGCTATTTTTAGATTACATCTTGCAGGAGTATCATCAATTTTAGGAGCAATTAATTTTATTACAACTATGATTAATATACGCCCTATTGGTATACAATTAGATAAACTTCCTTTATTTGCTTGATCAGTTTTAATTACAGCTATTTTACTTCTTTTATCTCTTCCTGTATTAGCAGGAGCAATTACTATACTTTTAACAGACCGAAATATTAATACTTCATTTTTTGACCCAGCTGGAGGAGGAGATCCAATTCTTTACCAACATTTATTT
 Coleoptera_Henosepilachna_pustulosa_AB002218_GBCL0046_06   TACCTTATATTTTTTATTTGGTTTATGAGCAGGTATAATTGGTTCATCTTTAAGAATTTTAATTCGAATAGAATTAGGAACCTCAGGATCTTTAATTGGAAACGATCAAATTTATAATGTAATCGTTACAGCTCATGCTTTCATTATAATTTTTTTTATAGTTATACCTATTTTAATTGGAGGATTTGGAAATTGATTAGTTCCTCTTATAATTGGTGCCCCTGATATAGCTTTTCCTCGACTTAACAATATAAGATTTTGACTTCTTCCCCCAGCTTTAACATTTCTACTTTTAAGAAGAATAGTAGAAAGAGGAGCAGGAACAGGATGAACTGTATACCCCCCTCTTTCAGCTAATATTGCCCATAGAGGTCCTTCTGTAGATTTAGCTATTTTTAGATTACATCTTGCAGGAGTATCATCAATTTTAGGAGCAATTAATTTTATTACAACTATGATTAATATACGCCCTATTGGTATACAATTAGATAAACTTCCTTTATTTGCTTGATCAGTTTTAATTACAGCTATTTTACTTCTTTTATCTCTTCCTGTATTAGCAGGAGCAATTACTATACTTTTAACAGACCGAAATATTAATACTTCATTTTTTGACCCAGCTGGAGGAGGAGATCCAATTCTTTACCAACATTTATTT
 Coleoptera_Henosepilachna_pustulosa_AB002219_GBCL0047_06   TACCTTATATTTTTTATTTGGTTTATGAGCAGGTATAATTGGTTCATCTTTAAGAATTTTAATTCGAATAGAATTAGGAACCTCAGGATCTTTAATTGGAAACGATCAAATTTATAATGTAATCGTTACAGCTCATGCTTTCATTATAATTTTTTTTATAGTTATACCTATTTTAATTGGAGGATTTGGAAATTGATTAGTTCCTCTTATAATTGGTGCCCCTGATATAGCTTTTCCTCGACTTAACAATATAAGATTTTGACTTCTTCCCCCAGCTTTAACATTTCTACTTTTAAGAAGAATAGTAGAAAGAGGTGCAGGAACAGGATGAACTGTATACCCCCCTCTTTCAGCTAATATTGCCCATAGAGGTCCTTCTGTAGATTTAGCTATTTTTAGATTACATCTTGCAGGAGTATCATCAATTTTAGGAGCAATTAATTTTATTACAACTATGATTAATATACGCCCTATTGGTATACAATTAGATAAACTTCCTTTATTTGCTTGATCAGTTTTAATTACAGCTATTTTACTTCTTTTATCTCTTCCTGTATTAGCAGGAGCAATTACTATACTTTTAACAGACCGAAATATTAATACTTCATTTTTTGACCCAGCTGGAGGAGGAGATCCAATTCTTTACCAACATTTATTT
 Coleoptera_Henosepilachna_vigintioctomaculata_AB002182_GBCL0010_06   CACCTTATATTTTTTATTTGGTTTATGAGCAGGAATAATTGGTTCATCTTTAAGAATTTTAATTCGAATAGAATTAGGAACCTCAGGATCTTTAATTGGAAACGACCAAATTTACAATGTAATCGTTACAGCTCACGCTTTTATTATGATTTTTTTTATAGTTATACCTATTTTAATTGGTGGGTTTGGAAATTGATTAGTTCCTCTTATAATTGGTGCTCCTGATATAGCTTTTCCTCGACTTAACAATATAAGATTTTGACTTCTTCCCCCAGCTCTAACATTTTTACTTTTAAGAAGAATAGTAGAAAGAGGAGCAGGAACAGGGTGAACTGTTTATCCTCCTCTTTCAGCTAATATCGCCCATAGAGGTCCTTCTGTAGATTTAGCTATTTTTAGACTACATCTAGCAGGGGTATCATCAATTTTAGGAGCAATTAATTTTATTACAACTATAATTAATATACGCCCTATTGGTATACAATTAGATAAACTTCCTTTATTTGCTTGATCAGTTTTAATTACAGCAATTTTACTTCTTCTGTCTCTTCCAGTTTTAGCAGGAGCAATTACTATACTTTTAACAGATCGAAATATTAATACTTCATTTTTCGATCCAGCCGGAGGAGGAGACCCAATTCTTTACCAGCATTTATTT
 Coleoptera_Henosepilachna_vigintioctomaculata_AB002187_GBCL0015_06   CACCTTATATTTTTTATTTGGTTTATGAGCAGGAATAATTGGTTCATCTTTAAGAATTTTAATTCGAATAGAATTAGGAACCTCAGGATCTTTAATTGGAAACGACCAAATTTACAATGTAATCGTTACAGCTCACGCTTTTATTATGATTTTTTTTATAGTTATACCTATTTTAATTGGTGGATTTGGAAATTGATTAGTTCCTCTTATAATTGGTGCTCCTGATATAGCTTTTCCTCGACTTAACAATATAAGATTTTGACTTCTTCCCCCAGCTCTAACATTTTTACTTTTAAGAAGAATAGTAGAAAGAGGAGCAGGAACAGGGTGAACTGTTTATCCTCCTCTTTCAGCTAATATCGCCCATAGAGGTCCTTCTGTAGATTTAGCTATTTTTAGACTACATCTAGCAGGGGTATCATCAATTTTAGGAGCAATTAATTTTATTACAACTATAATTAATATACGCCCTATTGGTATACAATTAGATAAACTTCCTTTATTTGCTTGATCAGTTTTAATTACAGCAATTTTACTTCTTCTGTCTCTTCCAGTTTTAGCAGGAGCAATTACTATACTTTTAACAGATCGAAATATTAATACTTCATTTTTCGATCCAGCCGGAGGAGGAGACCCAATTCTTTACCAGCATTTATTT
 Coleoptera_Henosepilachna_vigintioctomaculata_AB002188_GBCL0016_06   CACCTTATATTTTTTATTTGGTTTATGAGCAGGAATAATTGGTTCATCTTTAAGAATTTTAATTCGAATAGAATTAGGAACCTCAGGATCTTTAATTGGAAACGACCAAATTTACAATGTAATCGTTACAGCTCACGCTTTTATTATGATTTTTTTTATAGTTATACCTATTTTAATTGGTGGATTTGGAAATTGATTAGTTCCTCTTATAATTGGTGCTCCTGATATAGCTTTTCCTCGACTTAACAATATAAGATTTTGACTTCTTCCCCCAGCTCTAACATTTTTACTTTTAAGAAGAATAGTAGAAAGAGGAGCAGGAACAGGGTGAACTGTTTATCCCCCTCTTTCAGCTAATATCGCCCATAGAGGTCCTTCTGTAGATTTAGCTATTTTTAGACTACATCTAGCAGGGGTATCATCAATTTTAGGAGCAATTAATTTTATTACAACTATAATTAATATACGCCCTATTGGTATACAATTAGATAAACTTCCTTTATTTGCTTGATCAGTTTTAATTACAGCAATTTTACTTCTTCTGTCTCTTCCAGTTTTAGCAGGAGCAATTACTATACTTTTAACAGATCGAAATATTAATACTTCATTTTTCGATCCAGCCGGAGGAGGAGACCCAATTCTTTACCAGCATTTATTT
 Coleoptera_Henosepilachna_vigintioctomaculata_AB002189_GBCL0017_06   CACCTTATATTTTTTATTTGGTTTATGAGCAGGAATAATTGGTTCATCTTTAAGAATTTTAATTCGAATAGAATTAGGAACCTCAGGATCTTTAATTGGAAACGACCAAATTTACAATGTAATCGTTACAGCTCACGCTTTTATTATGATTTTTTTTATAGTTATACCTATTTTAATTGGTGGATTTGGAAATTGATTAGTTCCTCTTATAATTGGTGCTCCTGATATAGCTTTTCCTCGACTTAACAATATAAGATTTTGACTTCTTCCCCCAGCTCTAACATTTTTACTTTTAAGAAGAATAGTAGAAAGAGGAGCAGGAACAGGGTGAACTGTTTATCCTCCTCTTTCAGCTAATATCGCCCATAGAGGTCCTTCTGTAGATTTAGCTATTTTTAGACTACATCTAGCAGGGGTATCATCAATTTTAGGAGCAATTAATTTTATTACAACTATAATTAATATACGCCCTATTGGTATACAATTAGATAAACTTCCTTTATTTGCTTGATCAGTTTTAATTACAGCAATTTTACTTCTTCTGTCTCTTCCAGTTTTAGCAGGAGCAATTACTATACTTTTAACAGATCGAAATATTAATACTTCATTTTTCGATCCAGCCGGAGGAGGAGACCCAATTCTTTACCAGCATTTATTT
 Coleoptera_Henosepilachna_vigintioctomaculata_AB002190_GBCL0018_06   TACCTTATATTTTTTATTTGGTTTATGAGCAGGAATAATTGGTTCATCTTTAAGAATTTTAATTCGAATAGAATTAGGAACCTCAGGATCTTTAATTGGAAACGACCAAATTTACAATGTAATCGTTACAGCTCATGCTTTTATTATGATTTTTTTTATAGTTATACCTATTTTAATTGGTGGATTTGGAAATTGATTAGTTCCTCTTATAATTGGTGCTCCTGATATAACTTTTCCTCGACTTAACAATATAAGATTTTGACTTCTTCCCCCAGCTCTAACATTTTTACTTTTAAGAAGAATAGTAGAAAGAGGAGCAGGAACAGGGTGAACTGTTTATCCCCCTCTTTCAGCTAATATCGCCCATAGAGGTCCTTCTGTAGATTTAGCTATTTTTAGACTACATCTAGCAGGGGTATCATCAATTTTAGGAGCAATTAATTTTATTACAACTATAATTAATATACGCCCTATTGGTATACAATTAGATAAACTTCCTTTATTTGCTTGATCAGTTTTAATTACAGCAATTTTACTTCTTCTGTCTCTTCCAGTTTTAGCAGGAGCAATTACTATACTTTTAACAGATCGAAATATTAATACTTCATTTTTCGATCCAGCTGGAGGAGGAGACCCAATTCTTTACCAGCATTTATTT
 Coleoptera_Henosepilachna_vigintioctomaculata_AB002191_GBCL0019_06   TACCTTATATTTTTTATTTGGTTTATGAGCAGGAATAATTGGTTCATCTTTAAGAATTTTAATTCGAATAGAGTTAGGAACCTCAGGATCTTTAATTGGAAACGACCAAATTTACAATGTAATCGTTACAGCTCATGCTTTTATTATGATTTTTTTTATAGTTATACCTATTTTAATTGGTGGATTTGGAAATTGATTAGTTCCTCTTATAATTGGTGCTCCTGATATAGCTTTTCCTCGACTTAACAATATAAGATTTTGACTTCTTCCCCCAGCTCTAACATTTTTACTTTTAAGAAGAATAGTAGAAAGAGGAGCAGGAACAGGGTGAACTGTTTATCCCCCTCTTTCAGCTAATATCGCCCATAGAGGTCCTTCTGTAGATTTAGCTATTTTTAGACTACATCTAGCAGGGGTATCATCAATTTTAGGAGCAATTAATTTTATTACAACTATAATTAATATACGCCCTATTGGTATACAATTAGATAAACTTCCTTTATTTGCTTGATCAGTTTTAATTACAGCAATTTTACTTCTTCTGTCTCTTCCAGTTTTAGCAGGAGCAATTACTATACTTTTAACAGATCGAAATATTAATACTTCATTTTTCGATCCAGCTGGAGGAGGAGACCCAATTCTTTACCAGCATTTATTT
 Coleoptera_Henosepilachna_vigintioctomaculata_AB002192_GBCL0020_06   CACCTTATATTTTTTATTTGGTTTATGAGCAGGAATAATTGGTTCATCTTTAAGAATTTTAATTCGAATAGAATTAGGAACCTCAGGATCTTTAATTGGAAACGACCAAATTTACAATGTAATCGTTACAGCTCATGCTTTTATTATGATTTTTTTTATAGTTATACCTATTTTAATTGGTGGATTTGGAAATTGATTAGTTCCTCTTATAATTGGTGCTCCTGATATAGCTTTTCCTCGACTAAACAATATAAGATTTTGACTTCTTCCCCCAGCTCTAACATTTTTACTTTTAAGAAGAATAGTAGAAAGAGGGGCAGGGACAGGGTGAACTGTATACCCTCCTCTTTCAGCTAATATCGCCCATAGAGGTCCTTCTGTAGATTTAGCTATTTTTAGACTACATCTAGCAGGGGTATCATCAATTTTAGGAGCAATTAATTTTATTACAACTATAATTAATATACGCCCTATTGGTATACAATTAGATAAACTTCCTTTATTTGCTTGATCAGTTTTAATTACAGCAATTTTACTTCTTCTGTCTCTTCCAGTTTTAGCAGGAGCAATTACTATACTTTTAACAGATCGAAATATTAATACTTCATTTTTTGATCCAGCCGGAGGAGGAGACCCAATTCTTTACCAGCATTTATTT
 Coleoptera_Henosepilachna_vigintioctomaculata_AB002193_GBCL0021_06   CACCTTATATTTTTTATTTGGTTTATGAGCAGGAATAATTGGTTCATCTTTAAGAATTTTAATTCGAATAGAATTAGGAACCTCAGGATCTTTAATTGGAAACGACCAAATTTACAATGTAATCGTTACAGCTCATGCTTTTATTATGATTTTTTTTATAGTTATACCTATTTTAATTGGTGGATTTGGAAATTGATTAGTTCCTCTTATAATTGGTGCTCCTGATATAGCTTTTCCTCGACTAAACAATATAAGATTTTGACTTCTTCCCCCAGCTCTAACATTTTTACTTTTAAGAAGAATAGTAGAAAGAGGGGCAGGGACAGGGTGAACTGTATACCCTCCTCTTTCAGCTAATATCGCCCATAGAGGTCCTTCTGTAGATTTAGCTATTTTTAGGCTACATCTAGCAGGGGTATCATCAATTTTAGGAGCAATTAATTTTATTACAACTATAATTAATATACGCCCTATTGGTATACAATTAGATAAACTTCCTTTATTTGCTTGATCAGTTTTAATTACAGCAATTTTACTTCTTCTGTCTCTTCCAGTTTTAGCAGGAGCAATTACTATACTTTTAACAGATCGAAATATTAATACTTCATTTTTTGATCCAGCCGGAGGAGGAGACCCAATTCTTTACCAGCATTTATTT
 Coleoptera_Henosepilachna_vigintioctomaculata_AB002194_GBCL0022_06   CACCTTATATTTTTTATTTGGTTTATGAGCAGGAATAATTGGTTCATCTTTAAGAATTTTAATTCGAATAGAATTAGGAACCTCAGGATCTTTAATTGGAAACGACCAAATTTACAATGTAATCGTTACAGCTCATGCTTTTATTATGATTTTTTTTATAGTTATACCTATTTTAATTGGTGGATTTGGAAATTGATTAGTTCCTCTTATAATTGGTGCTCCTGATATAGCTTTTCCTCGACTAAACAATATAAGATTTTGACTTCTTCCCCCAGCTCTAACATTTTTACTTTTAAGAAGAATAGTAGAAAGAGGGGCAGGGACAGGGTGAACTGTATACCCTCCTCTTTCAGCTAATATCGCCCATAGAGGTCCTTCTGTAGATTTAGCTATTTTTAGACTACATCTAGCAGGAGTATCATCAATTTTAGGAGCAATTAATTTTATTACAACTATAATTAATATACGCCCTATTGGTATACAATTAGATAAACTTCCTTTATTTGCTTGATCAGTTTTAATTACAGCAATTTTACTTCTTCTGTCTCTTCCAGTCTTAGCAGGAGCAATTACTATACTTTTAACAGATCGAAATATTAATACTTCATTTTTTGATCCAGCCGGAGGAGGAGACCCAATTCTTTACCAGCATTTATTT
 Coleoptera_Henosepilachna_vigintioctomaculata_AB002195_GBCL0023_06   CACCTTATATTTTTTATTTGGTTTATGAGCAGGAATAATTGGTTCATCTTTAAGAATTTTAATTCGAATAGAATTAGGAACCTCAGGATCTTTAATTGGAAACGACCAAATTTACAATGTAATCGTTACAGCTCATGCTTTTATTATGATTTTTTTTATAGTTATACCTATTTTAATTGGTGGATTTGGAAATTGATTAGTTCCTCTTATAATTGGTGCTCCTGATATAGCTTTTCCTCGACTAAACAATATAAGATTTTGACTTCTTCCCCCAGCTCTAACATTTTTACTTTTAAGAAGAATAGTAGAAAGAGGGGCAGGGACAGGGTGAACTGTATACCCTCCTCTTTCAGCTAATATCGCCCATAGAGGTCCTTCTGTAGATTTAGCTATTTTTAGACTACATCTAGCAGGGGTATCATCAATTTTAGGAGCAATTAATTTTATTACAACTATAATTAATATACGCCCTATTGGTATACAATTAGATAAACTTCCTTTATTTGCTTGATCAGTTTTAATTACAGCAATTTTACTTCTTCTGTCTCTTCCAGTTTTAGCAGGAGCAATTACTATACTTTTAACAGATCGAAATATTAATACTTCATTTTTTGATCCAGCCGGAGGAGGAGACCCAATTCTTTACCAGCATTTATTT
 Coleoptera_Henosepilachna_vigintioctomaculata_AB002196_GBCL0024_06   CACCTTATATTTTTTATTTGGTTTATGAGCAGGAATAATTGGTTCATCTTTAAGAATTTTAATTCGAATAGAATTAGGAACCTCAGGATCTTTAATTGGAAACGACCAAATTTACAATGTAATCGTTACAGCTCATGCTTTTATTATGATTTTTTTTATAGTTATACCTATTTTAATTGGTGGATTTGGAAATTGATTAGTTCCTCTTATAATTGGTGCTCCTGATATAGCCTTTCCTCGACTAAACAATATAAGATTTTGACTTCTTCCCCCAGCTCTAACATTTTTACTTTTAAGAAGAATAGTAGAAAGAGGGGCAGGGACAGGGTGAACTGTATACCCTCCTCTTTCAGCTAATATCGCCCATAGAGGTCCTTCTGTAGATTTAGCTATTTTTAGACTACATCTAGCAGGGGTATCATCAATTTTAGGAGCAATTAATTTTATTACAACTATAATTAATATACGCCCTATTGGTATACAATTAGATAAACTTCCTTTATTTGCTTGATCAGTTTTAATTACAGCAATTTTACTTCTTCTGTCTCTTCCAGTTTTAGCAGGAGCAATTACTATACTTTTAACAGATCGAAATATTAATACTTCATTTTTTGATCCAGCCGGAGGAGGAGACCCAATTCTTTACCAGCATTTATTT
 Coleoptera_Henosepilachna_yasutomii_AB002184_GBCL0012_06   TACCTTATATTTTTTATTTGGTTTATGAGCAGGTATAATTGGTTCATCTTTAAGAATTTTAATTCGAATAGAATTAGGAACCTCAGGATCTTTAATTGGAAACGATCAAATTTATAATGTAATCGTTACAGCTCATGCTTTCATTATAATTTTTTTTATAGTTATACCTATTTTAATTGGAGGATTTGGAAATTGATTAGTTCCTCTTATAATTGGTGCCCCTGATATAGCTTTTCCTCGACTTAACAATATAAGATTTTGACTTCTTCCCCCAGCTTTAACATTTCTACTTTTAAGAAGAATAGTAGAAAGAGGAGCAGGAACAGGATGAACTGTATACCCCCCTCTTTCAGCTAATATTGCCCATAGAGGTCCTTCTGTAGATTTAGCTATTTTTAGATTACATCTTGCAGGAGTATCATCAATTTTAGGAGCAATTAATTTTATTACAACTATGATTAATATACGCCCTATTGGTATACAATTAGATAAACTTCCTTTATTTGCTTGATCAGTTTTAATTACAGCTATTTTACTTCTTTTATCTCTTCCTGTATTAGCAGGAGCAATTACTATACTTTTAACAGACCGAAATATTAATACTTCATTTTTTGACCCAGCTGGAGGAGGAGATCCAATTCTTTACCAACATTTATTT
 Coleoptera_Henosepilachna_yasutomii_AB002186_GBCL0014_06   TACCTTATATTTTTTATTTGGTTTATGAGCAGGTATAATTGGTTCATCTTTAAGAATTTTAATTCGAATAGAATTAGGAACCTCAGGATCTTTAATTGGAAACGATCAAATTTATAATGTAATCGTTACAGCTCATGCTTTCATTATAATTTTTTTTATAGTTATACCTATTTTAATTGGAGGATTTGGAAATTGATTAGTTCCTCTTATAATTGGTGCCCCTGATATAGCTTTTCCTCGACTTAACAATATAAGATTTTGACTTCTTCCCCCAGCTTTAACATTTCTACTTTTAAGAAGAATAGTAGAAAGAGGAGCAGGAACAGGATGAACTGTATACCCCCCTCTTTCAGCTAATATTGCCCATAGAGGTCCTTCTGTAGATTTAGCTATTTTTAGATTACATCTTGCAGGAGTATCATCAATTTTAGGAGCAATTAATTTTATTACAACTATGATTAATATACGCCCTATTGGTATACAATTAGATAAACTTCCTTTATTTGCTTGATCAGTTTTAATTACAGCTATTTTACTTCTTTTATCTCTTCCTGTATTAGCAGGAGCAATTACTATACTTTTAACAGACCGAAATATTAATACTTCATTTTTTGACCCAGCTGGAGGAGGAGATCCAATTCTTTACCAACATTTATTT
 Coleoptera_Henosepilachna_yasutomii_AB002221_GBCL0049_06   TACCTTATATTTTTTATTTGGTTTATGAGCAGGTATAATTGGTTCATCTTTAAGAATTTTAATTCGAATAGAATTAGGAACCTCAGGATCTTTAATTGGAAACGATCAAATTTATAATGTAATCGTTACAGCTCATGCTTTCATTATAATTTTTTTTATAGTTATACCTATTTTAATTGGAGGATTTGGAAATTGATTAGTTCCTCTTATAATTGGTGCCCCTGATATAGCTTTTCCTCGACTTAACAATATAAGATTTTGACTTCTTCCCCCAGCTTTAACATTTCTACTTTTAAGAAGAATAGTAGAAAGAGGAGCAGGAACAGGATGAACTGTATACCCCCCTCTTTCAGCTAATATTGCCCATAGAGGTCCTTCTGTAGATTTAGCTATTTTTAGATTACATCTTGCAGGAGTATCATCAATTTTAGGAGCAATTAATTTTATTACAACTATGATTAATATACGCCCTATTGGTATACAATTAGATAAACTTCCTTTATTTGCTTGATCAGTTTTAATTACAGCTATTTTACTTCTTTTATCTCTTCCTGTATTAGCAGGAGCAATTACTATACTTTTAACAGACCGAAATATTAATACTTCATTTTTTGACCCAGCTGGAGGAGGAGATCCAATTCTTTACCAACATTTATTT
 Coleoptera_Henosepilachna_yasutomii_AB002225_GBCL0053_06   TACCTTATATTTTTTATTTGGTTTATGAGCAGGTATAATTGGTTCATCTTTAAGAATTTTAATTCGAATAGAATTAGGAACCTCAGGATCTTTAATTGGAAACGATCAAATTTATAATGTAATCGTTACAGCTCATGCTTTCATTATAATTTTTTTTATAGTTATACCTATTTTAATTGGAGGATTTGGAAATTGATTAGTTCCTCTTATAATTGGTGCCCCTGATATAGCTTTTCCTCGACTTAACAATATAAGATTTTGGCTTCTTCCCCCAGCTTTAACATTTCTACTTTTAAGAAGAATAGTAGAAAGAGGAGCAGGAACAGGATGAACTGTGTACCCCCCTCTTTCAGCTAATATTGCCCATAGAGGTCCTTCTGTAGATTTAGCTATTTTTAGATTACATCTTGCAGGAGTATCATCAATTTTAGGAGCAATTAATTTTATTACAACTATGATTAATATACGCCCTATTGGCATACAATTAGATAAACTTCCTTTATTTGCTTGATCAGTTTTAATTACAGCTATTTTACTTCTTTTATCTCTTCCTGTATTAGCAGGAGCAATTACTATACTTTTAACAGACCGAAATATTAATACTTCATTTTTTGACCCAGCTGGAGGAGGAGATCCAATTCTTTACCAACATTTATTT
 Coleoptera_Henosepilachna_yasutomii_AB002226_GBCL0054_06   TACCTTATATTTTTTATTTGGTTTATGAGCAGGTATAATTGGTTCATCTTTAAGAATTTTAATTCGAATAGAATTAGGAACCTCAGGATCTTTAATTGGAAACGATCAAATTTATAATGTAATCGTTACAGCTCATGCTTTCATTATAATTTTTTTTATAGTTATACCTATTTTAATTGGAGGATTTGGAAATTGATTAGTTCCTCTTATAATTGGTGCCCCTGATATAGCTTTTCCTCGACTTAACAATATAAGATTTTGACTTCTTCCCCCAGCTTTAACATTTCTACTTTTAAGAAGAATAGTAGAAAGAGGAGCAGGAACAGGATGAACTGTGTACCCCCCTCTTTCAGCTAATATTGCCCATAGAGGTCCTTCTGTAGATTTAGCTATTTTTAGATTACATCTTGCAGGAGTATCATCAATTTTAGGAGCAATTAATTTTATTACAACTATGATTAATATACGCCCTATTGGTATACAATTAGATAAACTTCCTTTATTTGCTTGATCAGTTTTAATTACAGCTATTTTACTTCTTTTGTCTCTTCCTGTATTAGCAGGAGCAATTACTATACTTTTAACAGACCGAAATATTAATACTTCATTTTTTGACCCAGCTGGAGGAGGAGATCCAATTCTTTACCAACATTTATTT
 Coleoptera_Henosepilachna_yasutomii_AB002227_GBCL0055_06   TACCTTATATTTTTTATTTGGTTTATGAGCAGGTATAATTGGTTCATCTTTAAGAATTTTAATTCGAATAGAATTAGGAACCTCAGGATCTTTAATTGGAAACGATCAAATTTATAATGTAATCGTTACAGCTCATGCTTTCATTATAATTTTTTTTATAGTTATACCTATTTTAATTGGAGGATTTGGAAATTGATTAGTTCCTCTTATAATTGGTGCCCCTGATATAGCTTTTCCTCGACTTAACAATATAAGATTTTGACTTCTTCCCCCAGCTTTAACATTTCTACTTTTAAGAAGAATAGTAGAAAGAGGAGCAGGAACAGGATGAACTGTATACCCCCCTCTTTCAGCTAATATTGCCCATAGAGGTCCTTCTGTAGATTTAGCTATTTTTAGATTACATCTTGCAGGAGTATCATCAATTTTAGGAGCAATTAATTTTATTACAACTATGATTAATATACGCCCTATTGGTATACAATTAGATAAACTTCCTTTATTTGCTTGATCAGTTTTAATTACAGCTATTTTACTTCTTTTATCTCTTCCTGTATTAGCAGGAGCAATTACTATACTTTTAACAGACCGAAATATTAATACTTCATTTTTTGACCCAGCTGGGGGAGGAGATCCAATTCTTTACCAACATTTATTT
 Coleoptera_Henosepilachna_yasutomii_AB002228_GBCL0056_06   TACCTTATATTTTTTATTTGGTTTATGAGCAGGTATAATTGGTTCATCTTTAAGAATTTTAATTCGAATAGAATTAGGAACCTCAGGATCTTTAATTGGAAACGATCAAATTTATAATGTAATCGTTACAGCTCATGCTTTCATTATAATTTTTTTTATAGTTATACCTATTTTAATTGGAGGATTTGGAAATTGATTAGTTCCTCTTATAATTGGTGCCCCTGATATAGCTTTTCCTCGACTTAACAATATAAGATTTTGACTTCTTCCCCCAGCTTTAACATTTCTTCTTTTAAGAAGAATAGTAGAAAGAGGAGCAGGAACAGGATGAACTGTATACCCCCCTCTTTCAGCTAATATTGCCCATAGAGGTCCTTCTGTAGATTTAGCTATTTTTAGATTACATCTTGCAGGAGTATCATCAATTTTAGGAGCAATTAATTTTATTACAACTATGATTAATATACGCCCTATTGGTATACAATTAGATAAACTTCCTTTATTTGCTTGATCAGTTTTAATTACAGCTATTTTACTTCTTTTATCTCTTCCTGTATTAGCAGGAGCAATTACTATACTTTTAACAGACCGAAATATTAATACTTCATTTTTTGACCCAGCTGGAGGAGGAGATCCAATTCTTTACCAACATTTATTT
 Coleoptera_Henosepilachna_yasutomii_AB002229_GBCL0057_06   TACCTTATATTTTTTATTTGGTTTATGAGCAGGTATAATTGGTTCATCTTTAAGAATTTTAATTCGAATAGAATTAGGAACCTCAGGATCTTTAATTGGAAACGATCAAATTTATAATGTAATCGTTACAGCTCATGCTTTCATTATAATTTTTTTTATAGTTATACCTATTTTAATTGGAGGATTTGGAAATTGATTAGTTCCTCTTATAATTGGTGCCCCTGATATAGCTTTTCCTCGACTTAACAATATAAGATTTTGACTTCTTCCCCCAGCTTTAACATTTCTACTTTTAAGAAGAATAGTAGAAAGAGGAGCAGGAACAGGATGAACTGTATACCCCCCTCTTTCAGCTAATATTGCCCATAGAGGTCCTTCTGTAGATTTAGCTATTTTTAGATTACATCTTGCAGGAGTATCATCAATTTTAGGAGCAATTAATTTTATTACAACTATGATTAATATACGCCCTATTGGTATACAATTAGATAAACTTCCTTTATTTGCTTGATCAGTTTTAATTACAGCTATTTTACTTCTTTTATCTCTTCCTGTATTAGCAGGAGCAATTACTATACTTTTAACAGACCGAAATATTAATACTTCATTTTTTGACCCAGCTGGAGGAGGAGATCCAATTCTTTACCAACATTTATTT
 Coleoptera_Henosepilachna_yasutomii_AB002230_GBCL0058_06   TACCTTATATTTTTTATTTGGTTTATGAGCAGGTATAATTGGTTCATCTTTAAGAATTTTAATTCGAATAGAATTAGGAACCTCAGGATCTTTAATTGGAAACGATCAAATTTATAATGTAATCGTTACAGCTCATGCTTTCATTATAATTTTTTTTATAGTTATACCTATTTTAATTGGAGGATTTGGAAATTGATTAGTTCCTCTTATAATTGGTGCCCCTGATATAGCTTTTCCTCGACTTAACAATATAAGATTTTGACTTCTTCCCCCAGCTTTAACATTTCTACTTTTAAGAAGAATAGTAGAAAGAGGAGCAGGAACAGGATGAACTGTATACCCTCCTCTTTCAGCTAATATTGCCCATAGGGGTCCTTCTGTAGATTTAGCTATTTTTAGATTACATCTTGCAGGAGTATCATCAATTTTAGGAGCAATTAATTTTATTACAACTATGATTAATATACGCCCTATTGGTATACAATTAGATAAACTTCCTTTATTTGCTTGATCAGTTTTAATTACAGCTATTTTACTTCTTTTATCTCTTCCTGTATTAGCAGGAGCAATTACTATACTTTTAACAGACCGAAATATTAATACTTCATTTTTTGACCCAGCTGGGGGAGGAGATCCAATTCTTTACCAACATTTATTT
 Coleoptera_Henosepilachna_yasutomii_AB002231_GBCL0059_06   TACCTTATATTTTTTATTTGGTTTATGAGCAGGTATAATTGGTTCATCTTTAAGAATTTTAATTCGAATAGAATTAGGAACCTCAGGATCTTTAATTGGAAACGATCAAATTTATAATGTAATCGTTACAGCTCATGCTTTCATTATAATTTTTTTTATAGTTATACCTATTTTAATTGGAGGATTTGGAAATTGATTAGTTCCTCTTATAATTGGTGCCCCTGATATAGCTTTCCCTCGACTTAACAATATAAGATTTTGACTTCTTCCCCCAGCTTTAGCATTTCTACTTTTAAGAAGAATAGTAGAAAGAGGAGCAGGAACAGGATGAACTGTATACCCCCCTCTTTCAGCTAATATTGCCCATAGAGGTCCTTCTGTAGATTTAGCTATTTTTAGATTACATCTTGCAGGAGTATCATCAATTTTAGGAGCAATTAATTTTATTACAACTATGATTAATATACGCCCTATTGGTATACAATTAGATAAACTTCCTTTATTTGCTTGATCAGTTTTAATTACAGCTATTTTACTTCTTTTATCTCTTCCTGTATTAGCAGGAGCAATTACTATACTTTTAACAGACCGAGATATTAATACTTCATTTTTTGACCCAGCTGGAGGAGGAGATCCAATTCTTTACCAACATTTATTT
 Coleoptera_Henosepilachna_yasutomii_AB002232_GBCL0060_06   TACCTTATATTTTTTATTTGGTTTATGAGCAGGTATAATTGGTTCATCTTTAAGAATTTTAATTCGAATAGAATTAGGAACCTCAGGATCTTTAATTGGAAACGATCAAATTTATAATGTAATCGTTACAGCTCATGCTTTCATTATAATTTTTTTTATAGTTATACCTATTTTAATTGGAGGATTTGGAAATTGATTAGTTCCTCTTATAATTGGTGCCCCTGATATAGCTTTCCCTCGACTTAACAATATAAGATTTTGACTTCTTCCCCCAGCTTTAACATTTCTACTTTTAAGAAGAATAGTAGAAAGAGGAGCAGGAACAGGATGAACTGTATACCCCCCTCTTTCAGCTAATATTGCCCATAGAGGTCCTTCTGTAGATTTAGCTATTTTTAGATTACATCTTGCAGGAGTATCATCAATTTTAGGAGCAATTAATTTTATTACAACTATGATTAATATACGCCCTATTGGTATACAATTAGATAAACTTCCTTTATTTGCTTGATCAGTTTTAATTACAGCTATTTTACTTCTTTTATCTCTTCCTGTATTAGCAGGAGCAATTACTATACTTTTAACAGACCGAAATATTAATACTTCATTTTTTGACCCAGCTGGAGGAGGAGATCCAATTCTTTACCAACATTTATTT
 Coleoptera_Henosepilachna_yasutomii_AB002233_GBCL0061_06   TACCTTATATTTTTTATTTGGTTTATGAGCAGGTATAATTGGTTCATCTTTAAGAATTTTAATTCGAATAGAATTAGGAACCTCAGGATCTTTAATTGGAAACGATCAAATTTATAATGTAATCGTTACAGCTCATGCTTTCATTATAATTTTTTTTATAGTTATACCTATTTTAATTGGAGGATTTGGAAATTGATTAGTTCCTCTTATAATTGGTGCCCCTGATATAACTTTCCCTCGACTTAACAATATAAGATTTTGACTTCTTCCCCCAGCTTTAACATTTCTACTTTTAAGAAGAATAGTAGAAAGAGGAGCAGGAACAGGATGAACTGTATACCCCCCTCTTTCAGCTAATATTGCCCATAGAGGTCCTTCTGTAGATTTAGCTATTTTTAGATTACATCTTGCAGGAGTATCATCAATTTTAGGAGCAATTAATTTTATTACAACTATGATTAATATACGCCCTATTGGTATACAATTAGATAAACTTCCTTTATTTGCTTGATCAGTTTTAATTACAGCTATTTTACTTCTTTTATCTCTTCCTGTATTAGCAGGAGCAATTACTATACTTTTAACAGACCGAAATATTAATACTTCATTTTTTGACCCAGCTGGAGGAGGAGATCCAATTCTTTACCAACATTTATTT
 Coleoptera_Leptinotarsa_decemlineata_AY165708_SBGB080_03   -------------------GGTGTTTGAGCTGGAATATTAGGTACTTCTTTAAGAATTCTAATTCGGGCAGAATTAGGGAATCCTGGTACTTTAATTGGTAATGATCAAATTTATAATGTTATTGTTACCGCTCATGCTTTTGTAATAATTTTTTTTATAGTTATACCAATTATAATTGGGGGATTTGGTAATTGGTTAGTCCCCTTAATATTAGGGGCTCCTGATATGGCCTTCCCTCGAATAAACAATATAAGATTCTGACTTCTACCCCCCTCTCTTTTATTCTTAATTATAAGATCCATTGTTGAGAGAGGAGTCGGAACAGGATGAACAGTTTACCCCCCTCTATCATCTAATATTGCACATAGTGGATCTTCTGTAGATTTAGCTATTTTTAGTTTACATTTAGCAGGAGTTTCCTCTATTTTAGGAGCTATTAATTTTATTACTACTGTTATAAATATACATCCTGTAAGAATAAAATTAGATCAAATACCCCTTTTCTCTTGGGCAGTTATAATTACTGCTATTCTCCTTCTTTTATCATTACCTGTCTTAGCTGGGGCTATTACTATACTTTTAACTGACCGTAATCTTAATACTTCTTTTTTTGACCCTTCAAGAGGAGGAGACCCTATT------------------
 Coleoptera_Leptinotarsa_decemlineata_DQ127906_GBCL2417_06   ----------------------------------------------------------------------------GGGAATCCTGGTACTTTAATTGGCAATGATCAAATTTATAATGTTATTGTTACCGCTCATGCTTTTGTAATAATTTTTTTTATAGTTATGCCAATTATAATTGGGGGATTTGGTAATTGGTTAGTCCCCTTAATATTAGGGGCTCCTGATATGGCCTTCCCTCGAATAAACAATATAAGATTCTGACTTCTACCCCCCTCTCTTTTATTCTTAATTATAAGATCCATTGTTGAGAGAGGAGTCGGAACAGGATGAACAGTTTACCCTCCTCTATCATCTAATATTGCACATAGAGGATCTTCTGTAGATTTAGCTATTTTTAGTTTACATTTAGCAGGAGTTTCCTCTATTTTAGGAGCTATTAATTTTATTACTACTGTTATGAATATACATCCTGTAAGAATAAAATTAGATCAAATACCCCTTTTCTCTTGGGCAGTCATAATTACTGCTATTCTCCTCCTTTTATCATTACCTGTTTTAGCTGGGGCTATTACTATACTTTTAACTGACCGTAATCTTAATACTTCTTTTTTTGACCCTTCAAGAGGAGGAGACCCTATTCTATACCAACATTTATTT
 Coleoptera_Leptinotarsa_decemlineata_DQ127907_GBCL2418_06   ----------------------------------------------------------------------------GGGAATCCTGGTACTTTAATTGGCAATGACCAAATTTATAATGTAATTGTTACCGCTCATGCTTTTGTAATAATTTTTTTTATAGTTATGCCAATTATAATTGGGGGATTTGGGAATTGGTTAGTCCCCTTAATATTAGGGGCTCCTGATATGGCCTTCCCTCGAATAAACAATATAAGATTCTGACTTCTACCCCCCTCTCTTTTATTCTTAATTATAAGATCCATTGTTGAGAGAGGAGTCGGAACAGGATGAACAGTTTACCCTCCTCTATCATCTAATATTGCACATAGAGGATCTTCTGTAGATTTAGCTATTTTTAGTTTACATTTAGCAGGAGTTTCCTCTATTTTAGGAGCTATTAATTTTATTACTACTGTTATGAATATACATCCTGTAAGAATAAAATTAGATCAAATACCCCTTTTCTCTTGGGCAGTCATAATTACTGCTATTCTCCTCCTTTTATCATTACCTGTTTTAGCTGGGGCTATTACTATACTTTTAACTGACCGTAATCTTAATACTTCTTTTTTTGACCCTTCAAGAGGAGGAGACCCTATTCTATACCAACATTTATTT
 Coleoptera_Leptinotarsa_decemlineata_DQ127909_GBCL2420_06   ----------------------------------------------------------------------------GCGAATCCTGGTACTTTAATTGGCAATGATCAAATTTATAATGTTATTGTTACCGCTCATGCTTTTGTAATAATTTTTTTTATAGTTATGCCAATTATAATTGGGGGATTTGGTAATTGGTTAGTCCCCTTAATATTAGGGGCTCCTGATATGGCCTTCCCTCGAATAAACAATATAAGATTCTGACTTCTACCCCCCTCTCTTTTATTCTTAATTATAAGATCCATTGTTGAGAGAGGAGTCGGAACAGGATGAACAGTTTACCCTCCTCTATCATCTAATATTGCACATAGAGGATCTTCTGTAGATTTAGCTATTTTTAGTTTACATTTAGCAGGAGTTTCCTCTATTTTAGGAGCTATTAATTTTATTACTACTGTTATGAATATACATCCTGTAAGAATAAAATTAGATCAAATACCCCTTTTCTCTTGGGCAGTCATAATTACTGCTATTCTCCTCCTTTTATCATTACCTGTTTTAGCTGGGGCTATTACTATACTTTTAACTGACCGTAATCTTAATACTTCTTTTTTTGACCCTTCAAGAGGAGGAGACCCTATTCTATACCAACATTTATTT
 Coleoptera_Leptinotarsa_decemlineata_DQ649094_GBCL2696_06   ----------------------------------------------------------------------------GGGAATCCTGGTACTTTAATTGGCAATGATCAAATTTATAATGTTATTGTTACCGCTCATGCTTTTGTAATAATTTTTTTTATAGTTATGCCAATTATAATTGGGGGATTTGGTAATTGGTTAGTCCCCTTAATATTAGGGGCTCCTGATATGGCCTTCCCTCGAATAAACAATATAAGATTCTGACTTCTACCCCCCTCTCTTTTATTCTTAATTATAAGATCCATTGTTGAGAGAGGAGTCGGAACAGGATGAACAGTTTACCCTCCTCTATCATCTAATATTGCACATAGAGGATCTTCTGTAGATTTAGCTATTTTTAGTTTACATTTAGCAGGAGTTTCCTCTATTTTAGGAGCTATTAATTTTATTACTACTGTTATGAATATACATCCTGTAAGAATAAAATTAGATCAAATACCCCTTTTCTCTTGGGCAGTCATAATTACTGCTATTCTCCTCCTTTTATCATTACCTGTTTTAGCTGGGGCTATTACTATACTTTTAACTGACCGAAATCTTAATACTTCTTTTTTTGACCCTTCAAGAGGAGGAGACCCTATTCTATACCAACATTTATTT
 Coleoptera_Leptinotarsa_decemlineata_DQ649095_GBCL2697_06   ----------------------------------------------------------------------------GGGAATCCTGGTACTTTAATTGGCAATGATCAAATTTATAATGTTATTGTTACCGCTCATGCTTTTGTAATAATTTTTTTTATAGTTATGCCAATTATAATTGGGGGATTTGGTAATTGGTTAGTCCCCTTAATATTAGGGGCTCCTGATATGGCCTTCCCTCGAATAAACAATATAAGATTCTGACTTCTACCCCCCTCTCTTTTATTCTTAATTATAAGATCCATTGTTGAGAGAGGAGTCGGAACAGGATGAACAGTTTACCCTCCTCTATCATCTAATATTGCACATAGAGGATCTTCTGTAGATTTAGCTATTTTTAGTTTACATTTAGCAGGAGTTTCCTCTATTTTAGGAGCTATTAATTTTATTACTACTGTTATGAATATACATCCTGTAAGAATAAAATTAGATCAAATACCCCTTTTCTCTTGGGCAGTCATAATTACTGCTATTCTCCTCCTTTTATCATTACCTGTTTTAGCTGGGGCTATTACTATACTTTTAACTGACCGGAATCTTAATACTTCTTTTTTTGACCCTTCAAGAGGAGGAGACCCTATTCTATACCAACATTTATTT
 Coleoptera_Leptinotarsa_decemlineata_DQ649096_GBCL2698_06   ----------------------------------------------------------------------------GGGAATCCTGGTACTTTAATTGGCAATGATCAAATTTATAATGTTATTGTTACCGCTCATGCTTTTGTAATAATTTTTTTTATAGTTATGCCAATTATAATTGGGGGATTTGGTAATTGGTTAGTCCCCTTAATATTAGGGGCTCCTGATATGGCCTTCCCTCGAATAAACAATATAAGATTCTGACTTCTACCCCCCTCTCTTTTATTCTTAATTATAAGATCCATTGTTGAGAGAGGAGTCGGAACAGGATGAACAGTTTACCCTCCTCTATCATCTAATATTGCACATAGAGGATCTTCTGTAGATTTAGCTATTTTTAGTTTACATTTAGCAGGAGTTTCCTCTATTTTAGGAGCTATTAATTTTATTACTACTGTTATGAATATACATCCTGTAAGAATAAAATTAGATCAAATACCCCTTTTCTCTTGGGCAGTCATAATTACTGCTATTCTCCTCCTTTTATCATTACCTGTTTTAGCTGGGGCTATTACTATACTTTTAACTGACCGGAATCTTAATACTTCTTTTTTTGACCCTTCAAGAGGAGGAGACCCTATTCTATACCAACATTTATTT
 Coleoptera_Leptinotarsa_decemlineata_DQ649097_GBCL2699_06   ----------------------------------------------------------------------------GGGAATCCTGGTACTTTAATTGGCAATGATCAAATTTATAATGTTATTGTTACCGCTCATGCTTTTGTAATAATTTTTTTTATAGTTATGCCAATTATAATTGGGGGATTTGGTAATTGGTTAGTCCCCTTAATATTAGGGGCTCCTGATATGGCCTTCCCTCGAATAAACAATATAAGATTCTGACTTCTACCCCCCTCTCTTTTATTCTTAATTATAAGATCCATTGTTGAGAGAGGAGTCGGAACAGGATGAACAGTTTACCCTCCTCTATCATCTAATATTGCACATAGAGGATCTTCTGTAGATTTAGCTATTTTTAGTTTACATTTAGCAGGAGTTTCCTCTATTTTAGGAGCTATTAATTTTATTACTACTGTTATGAATATACATCCTGTAAGAATAAAATTAGATCAAATACCCCTTTTCTCTTGGGCAGTCATAATTACTGCTATTCTCCTCCTTTTATCATTACCTGTTTTAGCTGGGGCTATTACTATACTTTTAACTGACCGTAATCTTAATACTTCTTTTTTTGACCCTTCAAGAGGAGGAGACCCTATTCTATACCAACATTTATTT
 Coleoptera_Leptinotarsa_decemlineata_DQ649098_GBCL2700_06   ----------------------------------------------------------------------------GGGAATCCTGGTACTTTAATTGGCAATGATCAAATTTATAATGTTATTGTTACCGCTCATGCTTTTGTAATAATTTTTTTTATAGTTATGCCAATTATAATTGGGGGATTTGGTAATTGGTTAGTCCCCTTAATATTAGGGGCTCCTGATATGGCCTTCCCTCGAATAAACAATATAAGATTCTGACTTCTACCCCCCTCTCTTTTATTCTTAATTATAAGATCCATTGTTGAGAGAGGAGTCGGAACAGGATGAACAGTTTACCCTCCTCTATCATCTAATATTGCACATAGAGGATCTTCTGTAGATTTAGCTATTTTTAGTTTACATTTAGCAGGAGTTTCCTCTATTTTAGGAGCTATTAATTTTATTACTACTGTTATGAATATACATCCTGTAAGAATAAAATTAGATCAAATACCCCTTTTCTCTTGGGCAGTCATAATTACTGCTATTCTCCTCCTTTTATCATTACCTGTTTTAGCTGGGGCTATTACTATACTTTTAACTGACCGTAATCTTAATACTTCTTTTTTTGACCCTTCAAGAGGAGGAGACCCTATTCTATACCAACATTTATTT
 Coleoptera_Leptinotarsa_decemlineata_DQ649099_GBCL2701_06   ----------------------------------------------------------------------------GGGAATCCTGGTACTTTAATTGGCAATGATCAAATTTATAATGTTATTGTTACCGCTCATGCTTTTGTAATAATTTTTTTTATAGTTATGCCAATTATAATTGGGGGATTTGGTAATTGGTTAGTCCCCTTAATATTAGGGGCTCCTGATATGGCCTTCCCTCGAATAAACAATATAAGATTCTGACTTCTACCCCCCTCTCTTTTATTCTTAATTATAAGATCCATTGTTGAGAGAGGAGTCGGAACAGGATGAACAGTTTACCCTCCTCTATCATCTAATATTGCACATAGAGGATCTTCTGTAGATTTAGCTATTTTTAGTTTACATTTAGCAGGAGTTTCCTCTATTTTAGGAGCTATTAATTTTATTACTACTGTTATGAATATACATCCTGTAAGAATAAAATTAGATCAAATACCCCTTTTCTCTTGGGCAGTCATAATTACTGCTATTCTCCTCCTTTTATCATTACCTGTTTTAGCTGGGGCTATTACTATACTTTTAACTGACCGTAATCTTAATACTTCTTTTTTTGACCCTTCAAGAGGAGGAGACCCTATTCTATACCAACATTTATTT
 Coleoptera_Leptinotarsa_decemlineata_DQ649100_GBCL2702_06   ----------------------------------------------------------------------------GGGAATCCTGGTACTTTAATTGGCAATGATCAAATTTATAATGTTATTGTTACCGCTCATGCTTTTGTAATAATTTTTTTTATAGTTATGCCAATTATAATTGGGGGATTTGGTAATTGGTTAGTCCCCTTAATATTAGGGGCTCCTGATATGGCCTTCCCTCGAATAAACAATATAAGATTCTGACTTCTACCCCCCTCTCTTTTATTCTTAATTATAAGATCCATTGTTGAGAGAGGAGTCGGAACAGGATGAACAGTTTACCCTCCTCTATCATCTAATATTGCACATAGAGGATCTTCTGTAGATTTAGCTATTTTTAGTTTACATTTAGCAGGAGTTTCCTCTATTTTAGGAGCTATTAATTTTATTACTACTGTTATGAATATACATCCTGTAAGAATAAAATTAGATCAAATACCCCTTTTCTCTTGGGCAGTCATAATTACTGCTATTCTCCTCCTTTTATCATTACCTGTTTTAGCTGGGGCTATTACTATACTTTTAACTGACCGAAATCTTAATACTTCTTTTTTTGACCCTTCAAGAGGAGGAGACCCTATTCTATACCAACATTTATTT
 Coleoptera_Leptinotarsa_decemlineata_DQ649101_GBCL2703_06   ----------------------------------------------------------------------------GGGAATCCTGGTACTTTAATTGGCAATGATCAAATTTATAATGTTATTGTTACCGCTCATGCTTTTGTAATAATTTTTTTTATAGTTATGCCAATTATAATTGGGGGATTTGGTAATTGGTTAGTCCCCTTAATATTAGGGGCTCCTGATATGGCCTTCCCTCGAATAAACAATATAAGATTCTGACTTCTACCCCCCTCTCTTTTATTCTTAATTATAAGATCCATTGTTGAGAGAGGAGTCGGAACAGGATGAACAGTTTACCCTCCTCTATCATCTAATATTGCACATAGAGGATCTTCTGTAGATTTAGCTATTTTTAGTTTACATTTAGCAGGAGTTTCCTCTATTTTAGGAGCTATTAATTTTATTACTACTGTTATGAATATACATCCTGTAAGAATAAAATTAGATCAAATACCCCTTTTCTCTTGGGCAGTCATAATTACTGCTATTCTCCTCCTTTTATCATTACCTGTTTTAGCTGGGGCTATTACTATACTTTTAACTGACCGTAATCTTAATACTTCTTTTTTTGACCCTTCAAGAGGAGGAGACCCTATTCTATACCAACATTTATTT
 Coleoptera_Meligethes_aeneus_AJ536171_GBCL0922_06   AACTTTATATTTTATTTTTGGAGCTTGATCTGGAATAGTAGGTACTTCTTTAAGTATATTAATTCGGACAGAGCTAGGTAACCCGGGGTCATTAATTGGAAATGACCAAATCTATAATGTTATTGTAACAGCCCATGCATTTGTTATAATTTTTTTTATAGTTATACCATTTATAATTGGAGGATTTGGAAATTGGCTAGTGCCTCTAATACTAGGGGCCCCTGATATAGCTTTCCCTCGAATAAATAATATAAGATTTTGACTACTACCTCCTTCCTTGTCCTTACTTTTAATAAGAAGAATTGTAGAAAGAGGAGCAGGTACTGGATGAACAGTATACCCACCCTTGTCCTCAAATATTGCTCATGGGGGAGCATCTGTTGATTTAGCTATTTTTAGCCTTCATTTAGCTGGTATCTCATCTATCTTAGGGGCAGTAAATTTCATTACAACTGTAATTAATATACGTCCAAAAGGAATAACATTTGATCGAATACCTTTATTTGTATGAGCAGTAATAATTACAGCTATTCTCCTTCTACTATCACTACCAGTATTAGCAGGAGCTATTACAATACTATTAACAGACCGGAATCTAAACACAACATTTTTTGACCCTTCTGGAGGAGGTGACCCAATTTTATACCAACATTTATTT
 Coleoptera_Meligethes_aeneus_AJ536172_GBCL0923_06   AACTTTATATTTTATTTTTGGAGCTTGATCTGGAATAGTAGGTACTTCTTTAAGTATATTAATTCGGACAGAATTAGGTAACCCAGGATCACTAATTGGAAATGACCAAATCTATAATGTTATTGTAACAGCCCATGCATTTGTTATAATTTTTTTTATAGTTATACCATTTATAATTGGAGGATTTGGAAATTGGCTAGTGCCTCTAATACTAGGGGCCCCTGATATAGCTTTCCCTCGAATAAATAATATAAGATTTTGGCTACTACCTCCTTCCTTGTCCTTACTTTTAATAAGAAGAATTGTAGAAAGAGGAGCAGGTACTGGATGAACAGTATATCCACCTTTGTCCTCAAATATTGCTCATGGGGGAGCATCTGTTGATTTAGCTATTTTTAGCCTTCATTTAGCTGGTATCTCATCTATCTTAGGGGCAGTAAATTTCATTACAACTGTAATTAATATGCGTCCAAAAGGAATAACATTTGATCGAATACCTTTATTTGTATGAGCAGTAATAATTACAGCTATTCTCCTTCTACTATCACTACCAGTATTAGCAGGAGCTATTACAATACTGTTAACAGACCGAAATCTAAACACAACATTTTTTGACCCCTCTGGGGGAGGTGACCCAATTTTATACCAACATTTATTT
 Coleoptera_Meligethes_aeneus_AJ536173_GBCL0924_06   AACTTTATATTTTATTTTTGGAGCTTGATCTGGAATAGTAGGTACTTCTTTAAGTATATTAATTCGGACAGAATTAGGTAACCCGGGATCACTAATTGGAAATGACCAAATCTATAATGTTATTGTAACAGCCCATGCATTTGTTATAATTTTTTTTATAGTTATACCATTTATAATTGGAGGATTTGGAAATTGGCTAGTGCCTCTAATACTAGGGGCCCCTGATATAGCTTTCCCTCGAATAAATAATATAAGATTTTGACTACTACCTCCTTCCTTGTCCTTACTTTTAATAAGAAGAATTGTAGAAAGAGGAGCTGGTACTGGATGAACAGTGTACCCACCTTTATCCTCAAATATTGCTCATGGGGGGGCATCTGTTGATTTAGCTATTTTTAGCCTTCATTTAGCTGGTATCTCATCTATCTTAGGGGCAGTAAATTTCATTACAACTGTAATTAATATACGTCCAAAAGGAATAACATTTGATCGAATACCTTTATTTGTATGAGCAGTAATAATTACAGCTATTCTCCTTCTACTATCACTACCAGTATTAGCAGGAGCTATTACAATACTATTAACAGACCGAAATCTAAACACAACATTTTTTGACCCTTCTGGGGGAGGTGACCCAATTTTATACCAACATTTATTT
 Coleoptera_Meligethes_aeneus_AJ536176_GBCL0927_06   AACTTTATATTTTATTTTTGGAGCTTGATCTGGAATAGTAGGTACTTCTTTAAGTATATTAATTCGGACAGAATTAGGTAACCCAGGATCACTAATTGGAAATGACCAAATCTATAATGTTATTGTAACAGCCCATGCATTTGTTATAATTTTTTTTATAGTTATACCATTTATAATTGGAGGATTTGGAAATTGGCTAGTGCCTCTAATACTAGGGGCCCCTGATATAGCTTTCCCTCGAATAAATAATATAAGATTTTGACTACTACCTCCTTCCTTGTCCTTACTTTTAATAAGAAGAATTGTAGAAAGAGGAGCTGGTACTGGATGAACAGTGTACCCACCTTTATCCTCAAATATTGCTCATGGGGGAGCATCTGTTGATTTAGCTATTTTTAGCCTTCATTTAGCTGGTATTTCATCTATCTTAGGGGCAGTAAATTTCATTACAACTGTAATTAATATACGTCCAAAAGGAATAACATTTGATCGAATACCTTTATTTGTATGAGCAGTAATAATTACAGCTATTCTCCTTCTACTATCACTACCAGTATTAGCAGGAGCTATTACAATACTATTAACAGACCGAAATCTAAACACAACATTTTTTGACCCTTCTGGGGGAGGCGACCCAATTTTATATCAACATTTATTT
 Coleoptera_Moneilema_appressum_AY650945_GBCL1768_06   -------------------------------------------------CTAAGAATATTAATTCGAACAGAATTAGGAACCCCGGGAGCTTTAATCGGGAATGATCAAATTTATAATACAATTGTTACAGCTCATGCTTTTGTTATAATTTTTTTTATAGTTATACCAATCATAATCGGAGGATTTGGAAATTGACTAGTTCCCCTAATATTGGGGGCCCCTGATATAGCATTCCCTCGAATAAATAATATAAGATTTTGACTTTTACCACCCTCACTTCTACTTTTAGTTATAAGAAGAATTGTAGAAACAGGAGCTGGGACAGGTTGAACTGTTTATCCCCCTTTATCAGCTAATATTGCTCATGCTGGAGCCTCAGTAGATCTGACTATCTTCAGACTTCATTTAGCTGGAATTTCTTCAATTCTTGGTGCAGTAAATTTTATTACAACTGTAATTAATATACGACCTAAAGGAATAACTTTTGATCGTCTTCCTTTATTTGTATGAGCCGTAAAAATTACTGCAATTTTACTTCTTTTATCTCTTCCTGTATTAGCTGGCGCAATTACTATACTTTTAACTGACCGTAATCTTAATACATCATTTTTTGATCCTGCAGGAGGAGGAGACCCAATTCTTTATCAGCATTTATTT
 Coleoptera_Moneilema_appressum_AY650947_GBCL1769_06   -------------------------------------------------------------------------------------GGAGCTTTAATCGGGAATGATCAAATTTATAATACAATTGTTACAGCTCATGCTTTTGTTATAATTTTTTTCATAGTTATACCAATCATAATCGGAGGATTTGGAAATTGACTAGTTCCCCTAATATTAGGGGCCCCTGATATAGCATTCCCTCGAATAAATAATATAAGATTTTGACTTTTACCACCCTCACTTCTACTTTTAGTTATAAGAAGAATTGTAGAAACAGGAGCTGGAACAGGTTGAACTGTTTATCCCCCTTTATCAGCTAATATTGCTCATGCAGGGGCCTCAGTAGATCTGACTATCTTCAGACTTCATTTAGCTGGAATTTCTTCAATTCTTGGTGCAGTAAATTTTATTACCACTGTTATTAATATACGACCTAAAGGAATAACTTTTGATCGTCTTCCTTTATTTGTATGAGCCGTAAAAATTACTGCAATTTTACTTCTTTTATCTCTTCCTGTATTAGCTGGCGCAATTACCATACTTTTAACTGACCGTAATCTTAATACTTCATTTTTTGATCCTGCGGGAGGAGGAGACCCAATTCTTTACCAACATTTATTT
 Coleoptera_Moneilema_appressum_AY650948_GBCL1770_06   -------------------------------------------------------------------------------------GGAGCTTTAATCGGTAATGATCAAATTTATAATACAATTGTTACAGCTCATGCTTTTGTTATAATTTTTTTTATAGTTATACCAATCATAATCGGAGGATTTGGAAATTGACTAGTTCCCCTAATATTGGGGGCCCCTGATATAGCATTCCCTCGAATAAATAATATAAGATTTTGACTTTTACCACCCTCACTTCTACTTTTAGTTATAAGAAGAATTGTANAAACAGGAGCTGGGACAGGTTGAACTGTTTATCCCCCTTTATCAGCTAATATTGCTCATGCTGGAGCCTCAGTAGATCTGACTATCTTCAGACTTCATTTAGCTGGAATTTCTTCAATTCTTGGTGCAGTAAATTTTATTACMACTGTAATTAATATACGACCTAAAGGAATAACTTTTGATCGTCTTCCTTTATTTGTATGAGCCGTAAAAATTACTGCAATTTTACTTCTTTTATCTCTTCCGGTATTAGCTGGCGCAATTACTATACTTTTAACTGACCGTAATCTTAATACATCATTTTTTGATCCTGCAGGAGGAGGAGACCCAATTCTTTATCAGCATTTATTT
 Coleoptera_Moneilema_appressum_AY650949_GBCL1771_06   -------------------------------GGAATAGTAGGAACATCCCTAAGAATATTAATTCGAACAGAATTAGGAACCCCCGGAGCTTTAATCGGGAATGATCAAATTTATAATACAATTGTTACAGCTCATGCTTTTGTTATAATTTTTTTTATAGTAATACCAATCATAATCGGAGGATTCGGAAATTGACTAGTTCCCTTAATATTAGGGGCTCCTGATATAGCATTTCCTCGAATAAATAATATAAGATTTTGACTTTTACCGCCCTCGCTTCTACTTTTAGTTATAAGAAGAGTTGTAGAAACAGGGGCTGGGACAGGCTGAACTGTTTATCCCCCTTTATCAGCTAATATCGCTCATGCAGGAGCCTCAGTAGATCTAACTATCTTCAGACTTCATTTAGCTGGTATTTCTTCAATTCTTGGTGCAGTAAATTTTATTACAACTGTAATTAATATACGACCTGAAGGAATAACTTTTGATCGTCTTCCTTTATTTGTATGAGCCGTAAAAATTACTGCAATTTTACTTCTTTTATCCCTTCCTGTATTAGCTGGTGCAATTACTATACTTTTAACTGATCGTAATCTTAATACATCATTTTTTGATCCTGCAGGAGGCGGAGACCCAATTCTTTACCAACATTTATTT
 Coleoptera_Moneilema_appressum_AY650951_GBCL1772_06   -------------------------------------------------------------------------------------GGAGCTTTAATCGGAAATGATCAAATTTATAATACAATTGTTACAGCTCATGCTTTTGTTATAATTTTTTTTATAGTTATACCAATCATAATCGGAGGATTCGGAAATTGACTAGTTCCCTTAATATTAGGGGCTCCTGATATAGCATTTCCTCGAATAAATAATATAAGATTTTGACTTTTACCACCCTCGCTTCTACTTTTAGTTATAAGAAGAGTTGTAGAAACAGGAGCTGGGACAGGCTGAACTGTTTATCCCCCTTTATCAGCTAATATTGCCCATGCAGGAGCCTCAGTAGATTTAACTATCTTCAGACTTCATTTAGCTGGTATTTCCTCAATTCTTGGTACAGTAAATTTTATTACAACCGTAATTAATATACGACCTAAAGGAATAACTTTTGATCGTCTTCCTTTATTTGTATGAGCCGTAAAAATTACTGCAATTTTACTTCTTTTATCCCTTCCTGTATTGGCTGGCGCAATTACTATACTTTTAACTGATCGTAATCTTAATACATCATTTTTTGATCCCGCAGGAGGCGGAGACCCAATTCTTTACCAACATTTATTT
 Coleoptera_Moneilema_appressum_AY650952_GBCL1773_06   ----------------------------------ATAGTAGGAACATCCCTAAGAATATTAATTCGAACAGAATTAGGAACCCCCGGAGCTTTAATCGGGAATGATCAAATTTATAATACAATTGTTACAGCTCATGCTTTTGTTATAATTTTTTTTATAGTTATACCAATCATAATCGGAGGATTCGGAAATTGACTAGTTCCCTTAATATTAGGGGCTCCTGATATAGCATTTCCTCGAATAAATAATATAAGATTTTGACTTTTACCACCCTCGCTGCTACTTTTAATTATAAGAAGAGTTGTAGAAACAGGGGCTGGGACGGGCTGAACTGTTTATCCCCCTTTATCAGCTAATATTGCTCATGCAGGAGCCTCAGTAGATCTAACTATCTTCAGACTTCATTTAGCTGGCATTTCCTCAATTCTTGGTGCAGTAAATTTTATTACAACTGTAATTAATATACGACCTAAAGGAATAACTTTTGATCGTCTTCCTTTATTTGTATGAGCCGTAAAAATTACTGCAATTTTACTTCTTTTATCCCTCCCTGTATTAGCTGGTGCAATTACTATACTTTTAACTGATCGTAATCTTAATACATCATTTTTTGATCCTGCGGGAGGCGGAGACCCAATTCTTTACCAACATTTATTT
 Coleoptera_Moneilema_appressum_AY650953_GBCL1774_06   ----------------------------------ATAGTAGGAACATCCCTAAGAATATTGATTCGAACAGAATTAGGAACCCCGGGAGCTTTAATCGGGAATGATCAAATTTATAATACAATTGTTACAGCTCATGCTTTTGTTATAATTTTTTTTATAGTTATACCAATCATAATTGGAGGATTTGGAAATTGACTAGTTCCCCTAATATTAGGGGCCCCTGATATAGCATTCCCTCGAATAAATAATATAAGATTTTGACTTTTACCACCTTCGCTTCTACTTTTAGTTATAAGAAGAATTGTAGAAACAGGAGCTGGAACAGGTTGAACTGTTTATCCCCCCTTATCAGCTAATATTGCCCATGCGGGAGCCTCAGTAGATTTAACTATCTTTAGACTTCATTTAGCAGGAATTTCTTCAATTCTTGGTGCAGTGAATTTTATTACAACTGTAATTAATATGCGACCTAAAGGAATAACTTTTGATCGTCTTCCTTTATTTGTATGAGCTGTAAAAATTACTGCAATTTTACTTCTTTTATCTCTTCCCGTATTAGCTGGTGCAATTACTATACTTTTAACTGACCGTAATCTTAATACATCATTTTTTGATCCTGCAGGAGGTGGAGATCCAATTCTTTACCAACATTTATTT
 Coleoptera_Moneilema_appressum_AY650954_GBCL1775_06   ----------------------------------------------------------------------------GGAACCCCCGGAGCTTTAATCGGGAATGATCAAATTTATAATACAATTGTTACAGCTCATGCTTTTGTTATAATTTTTTTTATAGTTATACCAATCATAATCGGAGGATTCGGAAATTGACTAGTTCCCTTAATATTAGGGGCTCCTGATATAGCATTTCCTCGAATAAATAATATAAGATTTTGACTTTTACCACCCTCGCTCCTACTTTTAGCTATAAGAAGAGTCGTAGAAACAGGGGCTGGGACAGGCTGAACTGTTTATCCCCCTTTATCAGCTAATATTGCTCATGCAGGAGCCTCAGTAGATCTAACTATTTTCAGACTTCATTTAGCTGGCATTTCCTCAATTCTTGGTGCAGTAAATTTTATTACAACTGTAATTAATATACGACCTGAAGGAATAACTTTTGATCGTCTTCCTTTATTTGTATGAGCCGTAAAAATTACTGCAATTTTACTTCTTTTATCCCTTCCTGTATTAGCCGGCGCAATTACTATACTTTTAACTGATCGTAATCTTAATACATCATTTTTTGATCCTGCAGGAGGCGGAGACCCAATTCTTTACCAACATTTATTT
 Coleoptera_Moneilema_appressum_AY650955_GBCL1776_06   -------------------------------------------------------------ATTCGAACAGAATTAGGAACCCCCGGAGCTTTAATCGGGAATGATCAAATTTATAATACAATTGTTACAGCTCATGCTTTTGTTATAATTTTTTTTATAGTTATACCAATCATAATCGGAGGATTCGGAAATTGACTAGTTCCCTTAATATTAGGGGCTCCTGATATAGCATTTCCTCGAATAAATAATATAAGATTTTGACTTTTACCACCCTCGCTCCTACTTTTAGCTATAAGAAGAGTCGTAGAAACAGGGGCTGGGACAGGCTGAACTGTTTATCCCCCTTTATCAGCTAATATTGCTCATGCAGGAGCCTCAGTAGATCTAACTATTTTCAGACTTCATTTAGCTGGCATTTCCTCAATTCTTGGTGCAGTAAATTTTATTACAACTGTAATTAATATACGACCTGAAGGAATAACTTTTGATCGTCTTCCTTTATTTGTATGGGCCGTAAAAATTACTGCAATTTTACTTCTTTTATCCCTTCCTGTATTAGCCGGCGCAATTACTATACTTTTAACTGATCGTAATCTTAATACATCATTTTTTGATCCTGCAGGAGGCGGAGACCCAATTCTTTACCAACATTTATTT
 Coleoptera_Moneilema_appressum_AY650956_GBCL1777_06   ----------------------------------------------------------CTGATTCGAACAGAATTAGGAACCCCGGGAGCTTTAATTGGGAATGATCAAATTTATAATACAATTGTTACAGCTCATGCTTTTGTTATAATTTTTTTTATAGTTATACCAATCATAATTGGAGGATTTGGAAATTGACTAGTTCCCCTAATATTAGGGGCCCCTGATATAGCATTCCCTCGAATAAATAATATAAGATTTTGACTTTTACCACCTTCGCTTCTACTTTTAGTTATAAGAAGAATTGTAGAAACAGGAGCTGGAACAGGTTGAACTGTTTATCCCCCCTTATCAGCTAATATTGCCCATGCGGGAGCCTCAGTAGATTTAACTATCTTTAGACTTCATTTAGCAGGAATTTCTTCAATTCTGGGTGCAGTGAATTTTATTACAACTGTAATTAATATGCGACCTAAAGGAATAACTTTTGATCGTCTTCCTTTATTTGTATGAGCTGTAAAAATTACTGCAATTTTACTTCTTTTATCTCTTCCCGTATTAGCTGGTGCAATTACTATACTTTTAACTGACCGTAACTTAAATACATCATTTTTTGATCCTGCAGGAGGTGGAGATCCAATTCTTTACCAACATTTATTT
 Coleoptera_Moneilema_appressum_AY650957_GBCL1778_06   ----------------------------------------------------------------------------GGAACCCCCGGAGCTTTAATCGGGAATGATCAAATTTATAATACAATTGTTACAGCTCATGCTTTTGTTATAATTTTTTTTATAGTTATACCAATCATAATCGGAGGATTTGGAAATTGACTTGTTCCCTTAATATTAGGGGCTCCTGATATAGCATTCCCTCGAATAAATAATATAAGATTTTGACTTTTACCGCCCTCACTTCTACTTTTAGTTATAAGAAGAGTTGTAGAGACAGGAGCTGGAACAGGTTGAACTGTTTATCCTCCTTTATCAGCTAATATTGCTCATGCAGGAGCCTCAGTAGATCTAACTATCTTCAGACTTCATTTAGCTGGTATTTCCTCNATTCTTGGTGCAGTAAATTTTATTACAACTGTAATTAATATACGGCCTGAAGGAATAACTTTTGATCGTCTTCCTTTATTTGTATGAGCCGTAAAAATTACTGCAATTTTACTTCTTTTATCCCTTCCTGTATTAGCTGGCGCAATTACTATACTTTTAACTGATCGTAATCTTAATACATCATTTTTTGACCCCGCAGGAGGCGGAGATCCAATTCTTTATCAACATTTATTT
 Coleoptera_Moneilema_appressum_AY650958_GBCL1779_06   -------------------------------------------------------------------------------------GGAGCTTTAATCGGAAATGATCAAATTTATAATACAATTGTTACAGCTCATGCTTTTGTTATAATTTTTTTTATAGTTATACCAATCATAATTGGAGGATTTGGAAATTGACTAGTTCCCCTAATATTAGGGGCCCCTGATATAGCATTCCCTCGAATAAATAATATAAGATTTTGACTTTTACCACCTTCGCTTCTACTTTTAGTTATAAGAAGAATTGTAGAAACAGGAGCTGGAACAGGTTGAACTGTTTATCCCCCCTTATCAGCTAATATTGCCCATGCGGGAGCCTCAGTAGATTTAACTATCTTCAGACTTCATTTAGCAGGAATTTCTTCAATTCTTGGTGCAGTGAATTTTATTACAACTGTAATTAATATGCGACCTAAAGGAATAACTTTTGATCGTCTTCCTTTATTTGTATGAGCTGTCAAAATTACTGCAATTTTACTTCTTTTATCTCTTCCCGTATTAGCTGGTGCAATTACTATACTTTTAACTGACCGCAATCTTAATACATCATTTTTTGATCCTGCGGGAGGTGGAGATCCAATCCTTTACCAACATTTATTT
 Coleoptera_Moneilema_appressum_AY650959_GBCL1780_06   -------------------------------------------------CTAAGAATATTGATTCGAACAGAATTAGGAACCCCGGGAGCTTTAATCGGAAATGATCAAATTTATAATACAATTGTTACAGCTCATGCTTTTGTTATAATTTTTTTTATAGTTATACCAATCATAATTGGAGGATTTGGAAATTGACTAGTTCCCCTAATATTAGGGGCCCCTGATATAGCATTCCCTCGAATAAATAATATAAGATTTTGACTTTTACCACCTTCGCTTCTACTTTTAGTTATAAGAAGAATTGTAGAAACAGGAGCTGGAACAGGTTGAACTGTTTATCCCCCCTTATCAGCTAATATTGCCCATGCGGGAGCCTCAGTAGATTTAACTATCTTCAGACTTCATTTAGCAGGAATTTCTTCAATTCTTGGTGCAGTGAATTTTATTACAACTGTAATTAATATGCGACCTAAAGGAATAACTTTTGATCGTCTTCCTTTATTTGTATGAGCTGTCAAAATTACTGCAATTTTACTTCTTTTATCTCTTCCCGTATTAGCTGGTGCAATTACTATACTTTTAACTGACCGCAATCTTAATACATCATTTTTTGATCCTGCGGGAGGTGGAGATCCAATTCTTTACCAACATTTATTT
 Coleoptera_Moneilema_appressum_AY650960_GBCL1781_06   -------------------------------------------------------------------------------------GGAGCTTTAATTGGGAATGATCAAATTTATAATACAATTGTTACAGCTCATGCTTTTGTTATAATTTTTTTTATAGTTATACCAATCATAATTGGAGGATTTGGAAATTGACTAGTTCCCCTAATATTAGGGGCCCCCGATATAGCATTCCCTCGAATAAATAATATAAGATTTTGACTTTTACCACCTTCGCTTCTACTTTTAGTTATAAGAAGAATTGTAGAAACAGGAGCTGGAACAGGTTGAACTGTTTATCCCCCCTTATCAGCTAATATTGCCCATGCGGGAGCCTCAGTAGATTTAACTATCTTCAGACTTCATTTAGCAGGAATTTCTTCAATTCTTGGTGCAGTGAATTTTATTACAACTGTAATTAATATACGACCTAAAGGAATAACTTTTGATCGTCTTCCTTTATTTGTATGAGCTGTAAAAATTACTGCAATTTTACTTCTTTTATCTCTTCCCGTATTAGCTGGTGCAATTACTATACTTTTAACTGACCGTAATCTTAATACATCATTTTTTGATCCTGCAGGAGGTGGAGATCCAATTCTTTACCAACATTTATTT
 Coleoptera_Moneilema_appressum_AY650961_GBCL1782_06   -------------------------------------------------------------ATTCGAACAGAATTAGGAACCCCGGGAGCTTTAATCGGAAATGATCAAATTTATAATACAATTGTTACAGCTCATGCTTTTGTCATAATTTTTTTTATAGTTATACCAATCATAATCGGAGGATTTGGAAATTGACTAGTTCCCCTAATATTAGGGGCCCCTGATATAGCATTCCCTCGAATAAATAATATAAGATTTTGACTTTTACCACCCTCGCTTCTACTTTTAGTTATAAGAAGAATTGTAGAAACAGGAGCTGGAACAGGTTGAACTGTTTATCCTCCCTTATCAGCTAATATTGCCCATGCGGGAGCCTCAGTAGATCTGACCATCTTCAGACTTCATTTAGCAGGAATTTCTTCAATTCTTGGTGCAGTGAATTTTATTACAACTGTAATTAATATGCGACCTGAAGGAATAACTTTTGATCGTCTTCCTTTATTTGTATGAGCTGTAAAAATTACTGCAATTTTACTTCTTTTATCTCTTCCCGTATTAGCTGGTGCAATTACTATACTTTTAACTGACCGTAATCTTAATACATCATTTTTTGATCCTGCAGGAGGAGGAGATCCAATTCTTTACCAACATTTATTT
 Coleoptera_Moneilema_appressum_AY650962_GBCL1783_06   -------------------------------------------------------------------------------------GGAGCTTTAATCGGAGATGATCAAATTTATAATACAATTGTTACAGCTCATGCTTTTGTTATAATTTTTTTTATAGTTATGCCAATCATAATTGGAGGATTTGGAAATTGACTAGTTCCCCTGATATTAGGGGCCCCTGATATAGCATTCCCTCGAATAAATAATATAAGATTTTGACTTTTACCACCCTCGCTTCTACTTTTAGTTATAAGAAGAATTGTAGAAACAGGAGCTGGAACAGGTTGAACTGTTTATCCTCCCTTATCAGCTAATATTGCCCATGCGGGAGCCTCAGTAGATCTGACTATCTTCAGGCTTCATTTAGCAGGAATTTCTTCAATTCTTGGTGCAGTGAATTTTATTACAACTGTAATTAATATGCGACCTGAAGGAATAACTTTTGATCGTCTTCCTTTATTTGTATGAGCTGTAAAAATTACTGCAATTTTACTTCTTTTATCTCTTCCCGTATTAGCTGGTGCAATTACTATACTTTTAACTGACCGTAATCTTAATACATCATTTTTTGATCCTGCAGGAGGAGGAGATCCAATTCTTTACCAACATTTATTT
 Coleoptera_Moneilema_appressum_AY650963_GBCL1784_06   -------------------------------------------------------------------------------------GGAGCTTTAATCGGAAATGATCAAATTTATAATACAATTGTTACAGCTCATGCTTTTGTTATAATTTTTTTTATAGTTATACCAATCATAATTGGAGGATTTGGAAATTGACTAGTTCCCCTAATATTAGGGGCCCCTGATATAGCATTCCCTCGAATAAATAATATAAGATTTTGACTTTTACCACCCTCGCTTCTACTTTTAGTTATAAGAAGAATTGTAGAAACAGGAGCTGGAACAGGTTGAACTGCTTATCCCCCCTTATCAGCTAATATTGCCCATGCGGGAGCCTCAGTAGATTTAACTATCTTTAGACTTCATTTAGCAGGAATTTCTTCAATTCTTGGTGCAGTGAATTTTATTACAACTGTAATTAATATGCGACCTAAAGGAATAACTTTTGATCGTCTTCCTTTATTTGTATGAGCTGTAAAAATTACTGCAATTTTACTTCTTTTATCTCTTCCCGTATTAGCTGGTGCAATTACTATACTTTTAACTGACCGTAATCTTAATACATCATTTTTTGATCCTGCAGGAGGTGGAGATCCAATTCTTTACCAACATTTATTT
 Coleoptera_Moneilema_appressum_AY650964_GBCL1785_06   -------------------------------------------------------------------ACAGAATTAGGAACCCCGGGAGCTTTAATCGGAAATGATCAAATTTATAATACAATTGTTACAGCTCATGCTTTTGTTATAATTTTTTTTATAGTTATACCAATCATAATTGGAGGATTTGGAAATTGACTAGTTCCCCTGATATTAGGGGCCCCTGATATAGCATTCCCTCGAATAAATAATATAAGATTTTGACTTTTACCACCCTCGCTTCTACTTTTAGTTATAAGAAGAAATGTAGAAACAGGAGCTGGAACAGGTTGAACTGTTTATCCTCCCTTATCAGCTAATATTGCTCATGCGGGAGCCTCAGTAGATCTGACTATCTTCAGACTTCATTTAGCAGGAATTTCTTCAATTCTTGGTGCAGTGAATTTTATTACAACTGTAATTAATATGCGACCTGAAGGAATAACTTTTGATCGTCTTCCTTTATTTGTATGAGCTGTAAAAATTACTGCAATTTTACTTCTTTTATCTCTTCCCGTATTAGCTGGTGCAATTACTATACTTTTAACTGACCGTAATCTTAATACATCATTTTTTGATCCTGCAGGAGGAGGAGACCCAATTCTTTACCAACATTTATTT
 Coleoptera_Moneilema_appressum_AY650965_GBCL1786_06   -------------------------------------------------------------------------------------------TTAATCGGAAATGATCAAATTTATAATACAATTGTTACAGCTCATGCTTTTGTTATAATTTTTTTTATAGTTATACCAATCATAATTGGAGGATTTGGAAATTGACTAGTTCCCCTAATATTAGGGGCCCCTGATATAGCATTCCCTCGAATAAATAATATAAGATTTTGACTTTTACCACCTTCGCTTCTACTTTTAGTTATAAGAAGAATTGTASAAACAGGAGCTGGAACAGGTTGAACTGTTTATCCCCCCTTATCAGCTAATATTGCCCATGCGGGAGCCTCAGTAGATTTAACTATCTTCAGACTTCATTTAGCAGGAATTTCTTCAATTCTTGGTGCAGTGAATTTTATTACAACTGTAATTAATATGCGACCTAAAGGAATAACTTTTGATCGTCTTCCTTTATTTGTATGAGCTGTCAAAATTACTGCAATTTTACTTCTTTTATCTCTTCCCGTATTAGCTGGTGCAATTACTATACTTTTAACTGACCGTAATCTTAATACATCATTTTTTGATCCAGCAGGAGGTGGAGATCCAATTCTTTACCAACATTTATTT
 Coleoptera_Moneilema_appressum_AY650966_GBCL1787_06   ----------------------------------------------------------------CGAACAGAATTAGGAACCCCCGGAGCTTTAATCGGGAATGATCAAATTTATAATACAATTGTTACAGCTCATGCTTTTGTTATAATTTTTTTTATAGTTATACCAATCATAATCGGAGGATTCGGAAATTGACTAGTTCCCTTAATATTAGGGGCTCCTGATATAGCATTTCCTCGAATAAATAATATAAGATTTTGACTTTTACCACCCTCGCTGCTACTTTTAATTATAAGAAGAGTTGTAGAAACAGGGGCTGGAACGGGCTGAACTGTTTATCCCCCTTTATCAGCTAATATTGCCCATGCAGGAGCCTCAGTAGATCTAACTATCTTCAGACTTCATTTAGCTGGCATTTCCTCAATTCTTGGTGCAGTAAATTTTATTACAACTGTAATTAATATACGACCTAAAGGAATAACTTTTGATCGTCTTCCTTTATTTGTATGAGCCGTAAAAATTACTGCAATTTTACTTCTTTTATCCCTCCCTGTATTAGCTGGTGCAATTACTATACTTTTAACTGATCGTAATCTTAATACATCATTTTTTGATCCTGCGGGAGGCGGAGACCCAATTCTTTACCAACATTTATTT
 Coleoptera_Moneilema_appressum_AY650967_GBCL1788_06   -------------------------------------------------------------------------------------------TTAATCGGGAATGATCAAATTTATAATACAATTGTTACAGCTCATGCTTTTGTTATAATTTTTTTCATAGTTATACCAATCATAATCGGAGGATTCGGAAATTGACTAGTTCCCTTAATATTAGGGGCTCCTGATATAGCATTTCCTCGAATAAATAATATAAGATTTTGACTTTTACCGCCCTCGCTTCTACTTTTAATTATAAGAAGAGTTGTAGAAACAGGAGCTGGGACAGGCTGAACTGTTTATCCCCCTTTATCAGCTAATATTGCTCATGCAGGAGCCTCAGTAGATCTAACTATCTTCAGACTTCATTTAGCTGGCATTTCCTCAATTCTTGGTGCAGTAAATTTTATTACAACTGTAATTAATATACGACCTGAAGGAATAACTTTTGATCGTCTTCCTTTATTTGTATGAGCCGTAAAAATTACTGCAATTTTACTTCTTTTATCCCTTCCTGTATTAGCTGGCGCAATTACTATACTTTTAACGGATCGTAATCTTAATACATCATTTTTTGATCCTGCAGGAGGCGGAGACCCAATTCTTTACCAACATTTATTT
 Coleoptera_Moneilema_appressum_AY650968_GBCL1789_06   -------------------------------------------------------------------ACAGAATTAGGAACCCCGGGAGCTTTAATCGGGAATGATCAAATTTATAATACAATTGTTGCAGCTCATGCTTTTGTTATAATTTTTTTTATAGTTATACCAATCATAATTGGAGGATTTGGAAATTGACTACTTCCCCTAATATTAGGGGCCCCTGATATAGCATTCCCTCGAATAAATAATATAAGATTTTGACTTTTACCACCTTCGCTTCTACTTTTAGTTATAAGAAGAATTGTAGAAACAGGAGCTGGAACAGGTTGAACTGTTTATCCCCCCTTATCAGCTAATATTGCCCATGCGGGAGCCTCAGTAGATTTAACTATCTTTAGACTTCATTTAGCAGGAATTTCTTCAATTCTTGGTGCAGTGAATTTTATTACAACTGTAATTAATATGCGACCTAAAGGAATAACTTTTGATCGTCTTCCTTTATTTGTATGAGCTGTAAAAATTACTGCAATTTTACTTCTTTTATCTCTTCCCGTATTAGCTGGTGCAATTACTATACTTTTAACTGACCGTAATCTTAATACATCATTTTTTGATCCTGCAGGAGGTGGAGATCCAATTCTTTACCAACATTTATTT
 Coleoptera_Moneilema_appressum_AY650970_GBCL1790_06   -------------------------------------------------CTAAGAATCTTGATTCGAACAGAGTTAGGAACCCCGGGAGCTTTAATCGGGAATGATCAAATTTATAATACAATTGTTACAGCTCATGCTTTTGTTATAATTTTTTTTATAGTTATACCAATCATAATTGGAGGATTTGGAAATTGACTACTTCCCCTAATATTGGGGGCCCCTGATATAGCATTCCCTCGAATAAATAATATAAGATTTTGACTTTTACCACCTTCGCTTCTACTTTTAGTTATAAGAAGAATTGTAGAAACAGGAGCTGGAACAGGTTGAACTGTTTATCCCCCCTTATCAGCTAATATTGCCCATGCGGGAGCCTCAGTAGATTTAACTATCTTTAGACTTCATTTAGCAGGAATTTCTTCAATTCTTGGTGCAGTGAATTTTATTACAACTGTAATTAATATGCGACCTAAAGGAATAACTTTTGATCGTCTTCCTTTATTTGTATGAGCTGTAAAAATTACTGCAATTTTACTTCTTTTATCTCTTCCCGTATTAGCTGGTGCAATTACTATACTTTTAACTGACCGTAATCTTAATACATCATTTTTTGATCCTGCAGGAGGTGGAGATCCAATTCTTTACCAACATTTATTT
 Coleoptera_Moneilema_appressum_AY650973_GBCL1792_06   -------------------------------------------------------------------------------------------TTAATCGGGAATGATCAAATTTATAATACAATTGTTACAGCTCATGCTTTTGTTATAATTTTTTTCATAGTTATACCAATCATAATCGGAGGATTCGGAAATTGACTAGTTCCCTTAATATTGGGAGCTCCTGATATAGCATTTCCTCGAATGAATAATATAAGATTTTGACTTTTACCACCCTCGCTTCTACTTTTAGTTATAAGAAGAGTTGTAGAAACAGGGGCTGGAACAGGCTGAACTGTTTATCCCCCTTTATCAGCTAATATTGCTCATGCAGGAGCCTCAGTAGATCTAACTATCTTCAGACTTCATTTAGCTGGCATTTCCTCAATTCTTGGTGCAGTAAATTTTATTACAACTGTAATTAATATACGACCTGAAGGAATAACTTTTGATCGTCTTCCTTTATTTGTATGGGCCGTAAAAATTACTACAATTTTACTTCTTTTATCCCTTCCTGTATTAGCTGGCGCAATTACTATACTCTTAACTGATCGTAATCTTAATACATCATTTTTTGATCCTGCGGGAGGCGGAGACCCAATTCTTTACCAACATTTATTT
 Coleoptera_Moneilema_appressum_AY650974_GBCL1793_06   -------------------------------------------------------------ATTCGAACAGAATTAGGAACCCCGGGAGCTTTAATCGGGAATGATCAAATTTATAATACAATTGTTACAGCTCATGCTTTTGTTATAATTTTTTTTATAGTTATACCAATCATAATCGGAGGATTTGGAAATTGACTAGTTCCCCTAATATTAGGGGCCCCTGATATAGCATTCCCTCGAATAAATAATATAAGATTTTGACTTTTACCACCCTCACTTCTACTTTTAGTTATAAGAAGAATTGTAGAAACAGGAGCTGGAACAGGTTGAACTGTTTATCCTCCTTTATCAGCTAATATTGCTCATGCAGGAGCCTCAGTAGATCTGACTATCTTCAGACTTCATTTAGCTGGAATTTCTTCAATTCTTGGTGCAGTAAATTTTATTACAACTGTAATTAATATACGACCTAAAGGAATAACTTTTGATCGTCTTCCTTTATTTGTATGAGCCGTAAAAATTACTGCAATTTTACTTCTTTTATCTCTTCCTGTATTAGCTGGCGCAATTACTATACTTTTAACTGACCGTAATCTTAATACATCATTTTTTGATCCTGCGGGAGGAGGAGACCCAATTCTTTACCAGCATTTATTT
 Coleoptera_Moneilema_appressum_AY650975_GBCL1794_06   ----------------------------------------------------------------CGAACAGAATTAGGAACTCCGGGAGCTTTAATCGGGAATGATCAAATTTATAATACAATTGTTACAGCTCATGCTTTTGTTATAATTTTTTTTATAGTTATACCAATCATAATCGGAGGATTTGGAAATTGACTAGTTCCCCTAATATTCGGGGCCCCTGATATAGCATTCCCTCGAATAAATAATATAAGATTTTGACTTTTACCACCCTCACTTCTACTTTTAGTTATAAGAAGAATTGTAGAAACAGGAGCTGGAACAGGTTGAACTGTTTATCCCCCTTTATCAGCTAATATTGCTCATGCAGGAGCCTCAGTAGATCTGACTATCTTCAGACTTCATTTAGCTGGAATTTCTTCAATTCTTGGTGCAGTAAATTTTATTACAACTGTAATTAATATACGACCTAAAGGAATAACTTTTGATCGTCTTCCTTTATTTGTATGAGCCGTAAAAATTACTGCAATTTTACTTCTTTTATCTCTTCCTGTATTAGCTGGCGCAATTACTATACTTTTAACTGACCGTAATCTTAATACATCATTTTTTGATCCTGCGGGAGGGGGAGACCCAATTCTTTACCAGCATTTATTT
 Coleoptera_Moneilema_appressum_AY650976_GBCL1795_06   -------------------------------------------------------ATATGAATTCGAACAGAATTAGGAACCCCGGGAGCTTTAATTGGGAATGATCAAATTTATAATACAATTGTTACAGCTCATGCTTTTGTTATAATTTTTTTTATAGTTATACCAATCATAATCGGAGGATTTGGAAATTGACTATTTCCCCTAATATTAGGGGCCCCTGATATAGCATTCCCTCGAATAAATAATATAAGATTTTGACTTTTACCACCCTCACTTCTACTTTTAGTTATAAGAAGAATTGTAGAAACAGGAGCTGGAACAGGTTGAACTGTTTATCCTCCTTTATCAGCTAATATTGCTCATGCAGGAGCCTCAGTAGATCTGACTATCTTCAGACTTCATTTAGCTGGAATTTCTTCAATTCTTGGTGCAGTAAATTTTATTACAACTGTAATTAATATACGACCTAAAGGAATAACTTTTGATCGTCTTCCTTTATTTGTATGAGCCGTAAAAATTACTGCAATTTTACTTCTTTTATCTCTTCCTGTATTAGCTGGCGCAATTACTATACTTTTAACTGACCGTAATCTTAATACATCATTTTTTGATCCTGCGGGAGGAGGAGACCCAATTCTTTACCAGCATTTATTT
 Coleoptera_Moneilema_appressum_AY650977_GBCL1796_06   ----------------------------------------------------------------------------------CCGGGATCTTTAATCGGAAATGATCAAATTTATAACACAATTGTTACAGCTCATGCTTTTGTTATAATTTTTTTTATAGTTATACCAATCATAATCGGAGGATTTGGAAATTGACTAGTTCCCCTTATATTAGGAGCCCCTGATATAGCATTCCCTCGAATAAACAATATAAGATTTTGACTTTTACCACCCTCACTTCTACTTTTAGTTATAAGAAGAATTGTAGAAACAGGGGCTGGAACAGGTTGAACTGTTTATCCCCCTTTATCAGCTAATATTGCTCATGCAGGAGCCTCAGTAGATCTGTCTATCTTCAGACTTCATTTAGCTGGAATTTCTTCAATTCTTGGTGCAGTTAATTTTATTACAACTGTAATTAATATACGACCTAAAGGAATAACTTTTGATCGTCTTCCTTTATTTGTTTGAGCCGTAAAAATTACTGCAATTTTACTTCTTTTATCTCTTCCTGTATTAGCAGGTGCAATTACTATACTTTTAACTGACCGTAATCTTAATACATCATTTTTTGATCCTGCGGGAGGAGGAGACCCAATTCTTTACCAACATTTATTT
 Coleoptera_Moneilema_appressum_AY650978_GBCL1797_06   -------------------------------------------------------------------------------ACCCCCGGAGCTTTAATCGGGAATGATCAAATTTATAATACAATTGTTACAGCTCATGCTTTTGTTATAATTTTTTTTATAGTTATACCAATCATAATCGGAGGATTCGGAAATTGACTAGTTCCCTTAATATTGGGGGCCCCTGATATAGCATTTCCTCGAATAAATAATATAAGATTTTGACTTTTACCGCCCTCGCTTCTACTTTTAGTTATAAGAAGAGTTGTAGAAACAGGGGCTGGGACAGGTTGAACTGTTTATCCCCCTTTATCAGCTAATATTGCTCATGCAGGAGCCTCAGTAGATCTAACTATCTTCAGACTTCATTTAGCTGGCATTTCCTCAATTCTTGGCGCAGTAAATTTTATTACAACTGTAATTAATATACGACCTAGAGGAATAACTTTTGATCGTCTTCCCTTATTTGTATGAGCTGTAAAAATTACTGCAATTTTACTTCTTTTATCCCTTCCTGTATTAGCTGGCGCAATTACTATACTCTTAACTGATCGTAATCTTAATACATCATTTTTTGATCCTGCGGGAGGTGGAGACCCAATTCTTTATCAACATTTATTT
 Coleoptera_Moneilema_appressum_AY650979_GBCL1798_06   -------------------------------------------------------------------------------ACCCCTGGATCTTTAATCGGGAATGATCAAATTTACAATACAATTGTTACAGCTCATGCTTTTGTTATAATTTTTTTCATGGTAATACCAATCATAATCGGAGGATTCGGAAATTGACTAGTTCCCTTAATATTGGGGGCTCCTGATATAGCATTTCCTCGAATAAATAATATAAGATTTTGACTTTTACCACCCTCGCTTCTACTTTTAGTTATAAGAAGAGTTGTAGAAACAGGGGCTGGGACAGGTTGAACTGTTTATCCCCCTTTATCAGCTAATATTGCTCATGCAGGAGCCTCAGTAAATCTAACTATCTTCAGACTTCATTTAGCTGGCATTTCCTCAATTCTGGGTGCAGTAAATTTTATTACAACTGTAATTAATATACGACCTAAAGGAATAACTTTTGATCGTCTTCCTTTATTTGTATGAGCTGTAAAAATTACTGCAATTTTACTTCTTTTATCCCTCCCTGTATTAGCTGGTGCAATTACTATACTTTTAACTGATCGTAATCTTAATACATCATTTTTTGATCCTGCAGGAGGCGGAGACCCAATTCTTTATCAACATTTATTT
 Coleoptera_Moneilema_appressum_AY650982_GBCL1800_06   -------------------------------------------------------------------------------------------------GGGAATGATCAAATTTATAATGTAATTGTTCCAGCTCATGCTTTTGTTATGATTCCTTTTATACTAATACCAATCATAATCGGAGGATTTGGAAATTGACTAGTTCCCCTAATATTGGGGGCCCCTGATATAGCATTCCCTCGAATAAATAATATAAGATTTTGACTTTTACCACCCTCACTTCTACTTTTAGTTATAAGAAGAATTGTAGAAACAGGAGCTGGAACAGGTTGAACTGTTTATCCCCCTTTATCAGCTAATATTGCTCATGCTGGAGCCTCAGTAGATCTGACTATCTTCAGACTTCATTTAGCTGGAATTTCTTCAATTCTTGGTGCAGTAAATTTTATTACAACTGTAATTAATATACGACCTAAAGGTATAACTTTTGATCGTCTTCCTTTATTTGTATGAGCCGTAAAAATTACTGCAATTTTACTTCTTTTATCTCTTCCTGTATTAGCTGGCGCAATTACTATACTTTTAACTGACCGTAATCTTAATACATCATTTTTTGATCCTGCAGGAGGGGGAGACCCAATTCTTTACCAACATTTATTT
 Coleoptera_Moneilema_appressum_AY650983_GBCL1801_06   -------------------------------------------------------------ATTCGAACAGAATTAGGAACCCCGGGAGCTTTAATCGGGAATGATCAAATTTATAATACAATTGTTACAGCTCATGCTTTTGTTATAATTTTTTTTATAGTTATGCCAATCATAATCGGAGGATTTGGAAATTGACTAGTTCCCCTAATATTGGGGGCCCCTGATATAGCATTCCCTCGAATAAATAATATAAGATTTTGACTTTTACCACCCTCACTTCTACTTTTAGTTATAAGAAGAATTGTAGAAACAGGAGCTGGAACAGGTTGAACTGTTTATCCCCCTTTATCAGCTAATATTGCTCATGCTGGAGCCTCAGTAGATCTGACTATCTTCAGACTTCATTTAGCTGGAATTTCTTCAATTCTTGGTGCAGTAAATTTTATTACAACTGTAATTAATATACGACCTAAAGGTATAACTTTTGATCGTCTTCCTTTATTTGTATGAGCCGTAAAAATTACTGCAATTTTACTTCTTTTATCTCTTCCTGTATTAGCTGGCGCAATTACTATACTTTTAACTGACCGTAATCTTAATACATCATTTTTTGATCCTGCAGGAGGGGGAGACCCAATTCTTTACCAACATTTATTT
 Coleoptera_Moneilema_appressum_AY650984_GBCL1802_06   -------------------------------------------------CTAAGAATATTAATTCGAACAGAATTAGGAACCCCGGGAGCTTTAATCGGGAATGATCAAATTTATAATACAATTGTTACAGCTCATGCTTTTGTTATAATTTTTTTTATAGTTATACCAATCATAATCGGAGGATTTGGAAATTGACTAGTTCCCCTAATATTGGGGGCCCCTGATATAGCATTCCCTCGAATAAATAATATAAGATTTTGACTTTTACCACCCTCACTTCTACTTTTAGTTATAAGAAGAATTGTAGAAACAGGAGCTGGGACAGGTTGAACTGTTTATCCCCCTTTATCAGCTAATATTGCTCATGCTGGAGCCTCAGTAGATCTGACTATCTTCAGACTTCATTTAGCTGGAATTTCTTCAATTCTTGGTGCAGTAAATTTTATTACAACTGTAATTAATATACGACCTAAAGGAATAACTTTTGATCGTCTTCCTTTATTTGTATGAGCCGTAAAAATTACTGCAATTTTACTTCTTTTATCTCTTCCTGTATTAGCTGGCGCAATTACTATACTTTTAACTGACCGTAATCTTAATACATCATTTTTTGATCCTGCAGGAGGAGGAGACCCAATTCTTTATCAGCATTTATTT
 Coleoptera_Moneilema_appressum_AY650986_GBCL1804_06   -------------------------------------------------------------------------------ACCCCCGGAGCTTTAATCGGGAATGATCAAATTTATAATACAATTGTTACAGCTCATGCTTTTGTAATAATTTTTTTTATAGTTATACCAATCATAATTGGAGGATTCGGAAATTGACTAGTTCCCTTAATATTGGGAGCTCCTGATATAGCATTCCCTCGAATAAATAATATAAGATTTTGACTTTTACCACCCTCGCTTCTACTTTTAGTTATAAGAAGAATTGTAGAAACAGGAGCTGGAACAGGTTGAACTGTTTATCCCCCTTTATCAGCTAATATTGCTCATGCAGGAGCCTCAGTAGATTTAACTATCTTCAGACTTCATTTAGCTGGCATTTCCTCAATTCTTGGTGCAGTAAATTTTATTACAACTGTAATTAATATGCGACCTGAAGGAATGACATTTGATCGTCTTCCTTTATTTGTCTGAGCCGTAAAAATTACTGCAATTTTACTTCTCTTATCTCTTCCTGTATTAGCTGGTGCAATTACTATACTTTTAACTGACCGTAATCTTAATACATCATTTTTTGATCCTGCAGGAGGTGGGGACCCAATTCTTTACCAACATTTATTT
 Coleoptera_Moneilema_appressum_AY650987_GBCL1805_06   ----------------------------------------------------------------------------------CCCGGAGCTTTAATCGGGAATGATCAAATTTATAATACAATTGTTACAGCTCATGCTTTTGTAATAATTTTTTTTATAGTTATACCAATCATAATTGGAGGATTCGGAAATTGACTAGTTCCCTTAATATTGGGAGCTCCTGATATAGCATTCCCTCGAATAAATAATATAAGATTTTGACTTTTACCACCCTCGCTTCTACTTTTAGTTATAAGAAGAATTGTAGAAACAGGAGCTGGAACAGGTTGAACTGTTTATCCCCCTTTATCAGCTAATATTGCTCATGCAGGAGCCTCAGTAGATTTAACTATCTTCAGACTTCATTTAGCTGGCATTTCCTCAATTCTTGGTGCAGTAAATTTTATTACAACTGTAATTAATATGCGACCTGAAGGAATAACATTTGATCGTCTTCCTTTATTTGTCTGAGCCGTAAAAATTACTGCAATTTTACTTCTCTTATCTCTTCCTGTATTAGCTGGTGCAATTACTATACTTTTAACTGACCGTAATCTTAATACATCATTTTTTGATCCTGCAGGAGGTGGGGACCCAATTCTTTACCAACATTTATTT
 Coleoptera_Moneilema_appressum_AY650988_GBCL1806_06   -------------------------------------------------------ATATTAATTCGAACAGAATTAGGAACCCCCGGAGCTTTAATCGGGAATGATCAAATTTATAATACAATTGTTACAGCTCATGCTTTTGTAATAATTTTTTTTATAGTTATACCAATCATAATTGGAGGATTCGGAAATTGACTAGTTCCCTTAATATTGGGAGCTCCTGATATAGCATTCCCTCGAATAAATAATATAAGATTTTGACTTTTACCACCCTCGCTTCTACTTTTAGTTATAAGAAGAATTGTAGAAACAGGAGCTGGAACAGGTTGAACTGTTTATCCCCCTTTATCAGCTAATATTGCTCATGCAGGAGCCTCAGTAGATTTAACTATCTTCAGACTTCATTTAGCTGGCATTTCCTCAATTCTTGGTGCAGTAAATTTTATTACAACTGTAATTAATGTGCGACCTGAAGGAATGACATTTGATCGTCTTCCTTTATTTGTCTGAGCCGTAAAAATTACTGCAATTTTACTTCTCTTATCTCTTCCTGTATTAGCTGGTGCAATTACTATACTTTTAACTGACCGTAATCTTAATACATCATTTTTTGATCCTGCAGGAGGTGGGGACCCAATTCTTTACCAACATTTATTT
 Coleoptera_Moneilema_appressum_AY650989_GBCL1807_06   ----------------------------------------------------------------CGAACAGAATTAGGAACCCCCGGAGCTTTAATCGGGAATGATCAAATTTATAATACAATTGTTACAGCTCATGCTTTTGTAATAATTTTTTTTATAGTTATACCAATCATAATTGGAGGATTCGGAAATTGACTAGTTCCCTTAATATTGGGAGCTCCTGATATAGCATTCCCTCGAATAAATAATATAAGATTTTGACTTTTACCACCCTCGCTTCTACTTTTAGTTATAAGAAGAATTGTAGAAACAGGAGCTGGAACAGGTTGAACTGTTTATCCCCCTTTATCAGCTAATATTGCTCATGCAGGAGCCTCAGTAGATTTAACTATCTTCAGACTTCATTTAGCTGGCATTTCCTCAATTCTTGGTGCAGTAAATTTTATTACAACTGTAATTAATGTGCGACCTGAAGGAATGACATTTGATCGTCTTCCTTTATTTGTCTGAGCCGTAAAAATTACTGCAATTTTACTTCTCTTATCTCTTCCTGTATTAGCTGGTGCAATTACTATACTTTTAACTGACCGTAATCTTAATACATCATTTTTTGATCCTGCAGGAGGTGGGGACCCAATTCTTTACCAACATTTATTT
 Coleoptera_Moneilema_appressum_AY650990_GBCL1808_06   -------------------------------------------------------------ATTCGAACAGAATTAGGAACCCCCGGAGCTTTAATCGGGAATGATCAAATTTATAATACAATTGTTACAGCTCATGCTTTTGTAATAATTTTTTTTATAGTTATACCAATCATAATTGGAGGATTCGGAAATTGACTAGTTCCCTTAATATTGGGAGCTCCTGATATAGCATTCCCTCGAATAAATAATATAAGATTTTGACTTTTACCACCCTCGCTTCTTCTTTTAGTTATAAGAAGAATCGTAGAAACAGGAGCTGGAACAGGTTGAACTGTTTATCCCCCTTTATCAGCTAATATTGCTCATGCAGGAGCCTCAGTAGATCTAACTATCTTCAGACTTCATTTAGCTGGCATTTCCTCAATTCTTGGTGCAGTAAATTTTATTACAACTGTAATTAATATACGACCTGAAGGAATAACATTTGATCGTCTTCCTTTATTTGTCTGAGCCGTAAAAATTACTGCAATTTTACTTCTCTTATCTCTTCCTGTATTAGCTGGTGCAATTACTATACTTTTAACTGACCGTAATCTTAATACATCATTTTTTGATCCTGCGGGAGGTGGAGACCCAATTCTTTACCAACATTTATTT
 Coleoptera_Moneilema_appressum_AY650991_GBCL1809_06   -------------------------------------------------------------------------------ACCCCCGGAGCTTTAATCGGGAATGATCAAATTTATAATACAATTGTTACAGCTCATGCTTTTGTTATAATTTTTTTTATAGTTATACCAATCATAATCGGAGGATTCGGAAATTGACTAGTTCCCTTAATATTAGGGGCTCCTGATATAGCATTTCCTCGAATAAACAATATAAGATTTTGACTTTTACCACCCTCGCTCCTACTCTTAGCTATAAGAAGAGTCGTAGAAACAGGGGCTGGGACAGGCTGAACTGTTTATCCCCCTTTATCAGCTAATATTGCCCATGCAGGAGCCTCAGTAGATCTAACTATCTTCAGGCTTCATTTAGCTGGCATTTCCTCAATTCTTGGTGCAGTAAATTTTATTACAACTGTAATTAATATACGACCTGAAGGAATAACTTTTGATCGTCTTCCTTTATTTGTATGAGCCGTAAAAATTACTGCAATTTTACTTCTTTTATCCCTTCCTGTATTAGCTGGCGCAATTACTATACTTTTAACTGATCGTAATCTTAATACATCATTTTTTGATCCTGCGGGAGGTGGAGACCCAATTCTTTACCAACATTTATTT
 Coleoptera_Moneilema_appressum_AY650992_GBCL1810_06   ----------------------------------------------------------------------------------CCGGGAGCTTTAATCGGGAATGATCAAATTTATAATACAATTGTTACAGCTCATGCTTTTGTTATAATTTTTTTTATAGTTATACCAATCATAATCGGAGGATTCGGAAATTGACTAGTTCCCTTAATATTAGGGGCTCCTGATATAGCATTTCCTCGAATAAATAATATAAGATTTTGACTTTTACCACCTTCGCTCCTACTTTTAGCTATAAGAAGAGTCGTAGAAACAGGGGCTGGGACAGGCTGAACTGTTTATCCCCCTTTATCAGCTAATATTGCTCATGCAGGAGCCTCAGTAGATCTAACTATTTTCAGACTTCATTTAGCTGGCATTTCCTCAATTCTTGGTGCAGTAAATTTTATTACAACTGTAATTAATATACGACCAGAAGGAATAACTTTTGATCGTCTTCCTTTATTTGTATGAGCCGTAAAAATTACTGCAATTTTACTTCTTTTATCCCTTCCTGTATTAGCTGGTGCAATTACTATACTTTTAACTGATCGTAATCTTAATACATCATTTTTTGATCCTGCAGGAGGCGGAGACCCAATTCTTTACCAACATTTATTT
 Coleoptera_Moneilema_appressum_AY650997_GBCL1814_06   ----------------------------------------------------------------------------------CCAGGATCTTTAATCGGAAATGATCAAATTTATAATACAATTGTCACAGCTCATGCTTTTGTTATAATTTTTTTTATAGTTATACCAATCATAATCGGAGGATTCGGAAATTGACTAGTTCCCCTAATATTAGGGGCTCCTGATATAGCATTTCCTCGAATAAATAATATAAGATTTTGACTTTTACCGCCCTCGCTTCTACTTTTAGTTATAAGAAGAGTCGTAGAGACAGGAACTGGGACAGGCTGAACTGTTTATCCCCCTTTATCAGCTAATATTGCTCATGCAGGAGCCTCAGTACATCTAACTATCTTCAGACTTCATTTAGCTGGCATTTCCTCAATTCTTGGTGCAGTAAATTTTATTACAACTGTAATTAATATACGACCTAAAGGAATAACTTTTGATCGTCTTCCTTTATTTGTATGAGCTGTAAAAATTACTGCAATTTTACTTCTTTTATCCCTTCCTGTATTAGCTGGCGCAATTACCATACTTTTAACTGATCGTAATCTTAATACATCATTTTTTGATCCTGCGGGAGGTGGGGACCCAATTCTTTATCAACATTTATTT
 Coleoptera_Moneilema_appressum_AY650998_GBCL1815_06   ----------------------------------------------------AGAATATTAATTCGTACAGAATTGGGAACACCCGGAGCTTTAATTGGGGATGATCAAATTTATAATACAATTGTCACAGCCCATGCTTTTGTAATAATTTTTTTTATAGTTATACCAATTATAATTGGAGGATTTGGAAATTGACTAGTTCCTTTAATATTGGGAGCCCCAGATATGGCATTTCCTCGAATAAATAATATAAGATTTTGACTTTTACCACCTTCACTTATTCTTTTAATTACAAGAAGAATTGTAGAGACGGGGGCTGGAACAGGCTGAACTGTTTATCCCCCTTTATCAGCTAATATAGCCCATGCAGGAGCCTCAGTTGATTTAACTATTTTTAGACTTCATTTAGCAGGTGTATCTTCAATTTTAGGAGCAGTAAATTTTATCACAACAGTTATTAATATACGACCCTCAGGAATAATTTTTGATCGTCTTCCTTTATTTGTTTGAGCTGTTAAAATTACTGCAATTTTGCTACTTTTATCATTGCCAGTTTTAGCAGGAGCAATTACTATACTTCTTACTGATCGTAATTTAAATACTTCATTTTTTGATCCAGCAGGCGGTGGGGACCCAATTTTGTATCAACATTTATTT
 Coleoptera_Moneilema_appressum_AY651000_GBCL1817_06   -------------------------------------------------------------------------------------GGAGCTTTAATCGGGAATGATCAAATTTATAATACAATTGTTACAGCTCATGCTTTTGTAATAATTTTTTTCATGGTTATGCCAATCATAATCGGAGGATTCGGAAATTGACTACTTCCCTTAATATTGGGGGCCCCTGATATAGCTTTCCCTCAAATAATTAATATTAGATTTTGACTTTTACCACCCTCGCTTCTACTTTTAGTTATAAGAAGAATTGTAAAAACAGGAGCTGGAACAGGTTGAACTGTTTATCCCCCTTTATCAGCTAATATTGCTCATGCAGGAGCCTCAGTAGATCTAACTATCTTCAGACTTCATTTAGCTGGCATTTCCTCAATTCTTGGTGCAGTAAATTTTATTACAACTGTAATTAATATGCGACCTGAAGGAATAACTTTTGATCGTCTTCCTTTATTTGTATGACCCGTAAAAATTACTGCAATTTTACTTCTTTTATCCCTTCCTGTATTAGCTGGCGCAATTACTATACTTTTACCTGATCGTAATCTTAATACATCATTTTTTGATCCTGCAGGAGGTGGAGACCCAATTCTTTACCAACATTTATTT
 Coleoptera_Moneilema_appressum_AY651001_GBCL1818_06   -------------------------------------------------------------TGATTCTTATATAATAGGAACCCGGGAGCTTTAATCGGGAATGATCAAATTTATAATACAATTGTTACAGCTCATGCTTTTGTTATAATTTTTTTTATAGTTATACCAATCATAATCGGAGGATTTGGAAATTGACTAGTTCCCCTAATATTGGGGGCCCCTGATATAGCATTCCCTCGAATAAATAATATAAGATTTTGACTTTTACCACCCTCACTTCTACTTTTAGTTATAAAAAAAATTGTAGAAACAGGAGCTGGGACAGGTTGAACTGTTTATCCCCCTTTATCAGCTAATATTGCTCATGCTGGAGCCTCAGTAGATCTGACTATCTTCAGACTTCATTTAGCTGGAATTTCTTCAATTCTTGGTGCAGTAAATTTTATTACAACTGTAATTAATATACAACCTAAAGGAATAACTTTTGATCGTCTTCCTTTATTTGTATGAGCCGTAAAAATTACTGCAATTTTACTTCTTTTATCTCTTCCTGTATTAGCTGGCGCAATTACTATACTTTTAACTGACCGTAATCTTAAAACATCATTTTTTGATCCTGCAGGAGGAGGAGACCCAATTCTTTATCAGCATTTATTT
 Coleoptera_Moneilema_appressum_AY651004_GBCL1820_06   -------------------------------------------------------------------------------------GGAGCTTTAATCGGGAATGATCAAATTTATAATACAATTGTTACAGCTCATGCTTTTGTTATAATTTTTTTTATAGTTATACCAATCATAATCGGAGGATTCGGAAATTGACTAGTTCCCTTAATATTAGGGGCTCCTGATATAGCATTTCCTCGAATAAATAATATAAGATTTTGACTTTTACCACCCTCGCTCCTACTTTTAGCTATAAGAAGAGTCGTAGAAACAGGGGCTGGGACAGGCTGAACTGTTTATCCCCCTTTATCAGCTAATATTGCTCATGCAGGAGCCTCAGTAGATCTAACTATTTTCAGACTTCATTTAGCTGGCATTTCCTCAATTCTTGGTGCAGTAAATTTTATTACAACTGTAATTAATATACGACCTGAAGGAATAACTTTTGATCGTCTTCCTTTATTTGTATGGGCCGTAAAAATTACTGCAATTTTACTTCTTTTATCCCTTCCTGTATTAGCCGGCGCAATTACTATACTTTTAACTGATCGTAATCTTAATACATCATTTTTGGATCCTGCAGGAGGNGGAGACCCAATTCTTTACCAACATTTATTT
 Coleoptera_Moneilema_appressum_AY651005_GBCL1821_06   -------------------------------------------------------------------------------------------------------GATCAAATTTATAATACAATTGTTACAGCTCATGCTTTTGTTATAATTTTTTTTATAGTTATACCAATCATAATCGGAGGATTCGGAAATTGACTAGTTCCCTTAATATTGGGGGCTCCTGATATAGCATTTCCTCGAATAAATAATATAAGATTTTGACTTTTACCACCCTCGCTCCTACTTTTAGCTATAAGAAGAATCGTAGAAACAGGAGCTGGGACAGGCTGAACTGTTTATCCCCCTTTATCAGCTAATATTGCTCATGCAGGAGCCTCAGTAGATCTAACTATTTTCAGACTTCATTTAGCTGGCATTTCCTCAATTCTTGGTGCAGTAAATTTTATTACAACTGTAATTAATATACGACCTAAAGGAATAACTTTTGATCGTCTTCCTTTATTTGTATGAGCCGTAAAAATTACTGCAATTTTACTTCTTTTATCCCTTCCTGTATTAGCCGGCGCAATTACTATACTTTTAACTGATCGTAATCTTAATACATCATTTTTTGATCCTGCAGGAGGCGGGGACCCAATTCTTTACCAACATTTATTT
 Coleoptera_Moneilema_appressum_AY651006_GBCL1822_06   -------------------------------------------------------------------------------------GGAGCTTTAATCGGGAATGATCAAATTTATAATACAATTGTTACAGCTCATGCTTTTGTTATAATTTTTTTTATAGTAATACCAATCATAATCGGAGGATTCGGAAATTGACTAGTTCCCTTAATATTAGGGGCTCCTGATATAGCATTTCCTCGAATAAATAATATAAGATTTTGACTTTTACCGCCCTCGCTTCTACTTTTAGTTATAAGAAGAATTGTAGAAACAGGGGCTGGGACAGGCTGAACTGTTTATCCCCCTTTATCAGCTAATATCGCTCATGCAGGAGCCTCAGTAGATCTAACTATCTTCAGACTTCATTTAGCTGGTATTTCTTCAATTCTTGGTGCAGTAAATTTTATTACAACTGTAATTAATATACGACCTGAAGGAATAACTTTTGATCGTCTTCCTTTATTTGTATGAGCCGTAAAAATTACTGCAATTTTACTTCTTTTATCCCTTCCTGTATTAGCTGGTGCAATTACTATACTTTTAACTGATCGTAATCTTAATACATCATTTTTTGATCCTGCAGGAGGCGGAGACCCAATTCTTTATCAACATTTATTT
 Coleoptera_Moneilema_appressum_AY651007_GBCL1823_06   ----------------------------------------------------------------CGAACAGAGTTAGGAACCCCGGGAGCTTTAATCGGGAATGATCAAATTTACAATACAATTGTTACAGCTCATGCTTTTGTTATAATTTTTTTTATAGTTATACCAATCATAATCGGAGGATTCGGAAATTGACTAGTTCCCTTAATATTGGGGGCTCCTGATATAGCATTTCCTCGAATAAATAATATAAGATTTTGACTTTTACCACCCTCGCTTCTACTTTTAGTTATAAGAAGAATTGTAGAAACAGGGGCTGGGACAGGCTGAACTGTTTATCCCCCTTTATCAGCTAATATTGCTCATGCAGGAGCCTCAGTAGATCTAACTATCTTCAGACTTCATTTAGCTGGCATTTCCTCAATTCTTGGTGCAGTAAATTTTATTACAACTGTAATTAATATACGACCTAAAGGAATAACTTTTGATCGTCTTCCTTTATTTGTATGAGCTGTAAAAATTACTGCAATTTTACTTCTTTTATCCCTTCCTGTATTAGCTGGTGCAATTACTATACTTTTAACTGATCGTAATCTTAATACATCATTTTTTGATCCTGCAGGAGGCGGAGACCCAATTCTTTATCAACATTTATTT
 Coleoptera_Moneilema_appressum_AY651008_GBCL1824_06   ----------------------------------------------------------------------------------------------ATCGGGAATGATCAAATTTATAATACAATTGTTACAGCTCATGCTTTTGTTATAATTTTTTTCATAGTTATACCAATCATAATCGGAGGATTCGGAAATTGACTAGTTCCCTTAATATTAGGGGCTCCTGATATAGCATTCCCTCGAATAAATAATATAAGATTTTGACTTTTACCACCCTCGCTTCTACTTTTAGCTATAAGAAGAGTTGTAGAAACAGGAGCTGGGACAGGCTGAACTGTTTATCCCCCTTTATCAGCTAATATGGCTCATGCAGGAGCCTCAGTAGATCTAACTATCTTCAGACTTCATTTAGCTGGCATTTCCTCAATTCTTGGTGCAGTAAATTTTATTACAACTGTAATTAATATACGACCTGAAGGAATAACTTTTGATCGTCTTCCTTTATTTGTATGAGCCGTAAAAATTACTGCAATTTTACTTCTTTTATCCCTTCCTGTATTAGCTGGCGCAATTACTATACTTTTAACTGATCGTAATCTTAATACATCATTTTTTGATCCGGCAGGAGGCGGAGACCCAATTCTTTACCAACATTTATTT
 Coleoptera_Moneilema_armatum_AY651009_GBCL1825_06   ----------------------------------------------------------------------------------------------ATCGGGAATGATCAAATTTATAAYACAATTGTTACAGCCCATGCTTTTGTAATAATTTTTTTCATAGTTATGCCAATTATAATCGGAGGATTTGGAAATTGACTAGTACCATTAATGCTTGGAGCCCCAGATATAGCATTTCCACGAATAAATAACATAAGATTTTGACTTTTACCACCCTCGCTAATTCTTTTAATTATGAGAAGAATTGTGGAAAATGGGGCTGGCACTGGTTGAACAGTATACCCCCCTCTTTCATCAAATATAGCTCATGCTGGACCATCGGTTGATCTTGCAATTTTTAGATTACACTTAGCTGGAATTTCCTCAATTCTAGGAGCTGTAAATTTTATTACTACAGTTATTAATATACGACCTAGAGGAGTATCCTTTGATCGGCTTTCTCTCTTTATTTGAGCTGTAAAAATTACTGCAATTTTACTTCTTCTATCTTTACCTGTTCTAGCTGGAGCAATTACTATATTATTGACAGATCGAAATTTAAATACTTCTTTTTTTGACCCAGCAGGAGGGGGAGATCCAATTCTTTATCAACATTTATTT
 Coleoptera_Moneilema_armatum_AY651010_GBCL1826_06   ----------------------------------------------------------------CGTTCTGAATTAGGAACCCCGGGAACTTTAATTGGTGATGATCAAATTTACAACACAATTGTTACAGCACATGCCTTTGTAATAATTTTTTTCATGGTTATGCCAATTATAATTGGAGGCTTTGGAAATTGATTGGTGCCACTAATACTTGGAGCCCCAGATATAGCATTTCCACGAATAAACAATATAAGATTTTGACTTTTACCACCCTCATTAATTCTCCTAATTATGAGAAGAATCGTAGAAAATGGAGCTGGCACTGGTTGAACCATTTATCCACCTCTTTCATCAAATATAGCTCACGCTGGACCATCAGTTGATCTTGCTATTTTTAGGTTACATTTAGCGGGAATCTCTTCAATTTTGGGAGCTGTAAATTTTATTACTACAGTTATTAATATGCGACCTAAGGGAATAACATTTGATCAACTTTCTCTCTTTATCTGAGCTGTAAAAATTACTGCAATTTTACTTCTTTTATCCTTACCTGTTCTAGCCGGAGCTATTACTATATTATTAACTGACCGAAATTTAAATACTTCTTTTTTTGATCCTGCAGGGGGAGGAGATCCTATTCTTTATCAACACTTATTT
 Coleoptera_Moneilema_armatum_AY651011_GBCL1827_06   -------------------------------------------------------------------------------ACGCCCGGACCTTTAATTGGAGATGATCAAATTTATAATACAATCGTAACAGCTCATGCTTTTGTAATAATTTTTTTNATAGTAATNCCTATTATAATGGGGGGATTNGGAAATGGACTAGTTCCCTTAATATTAGGANCCCCAAATNTANCATTNCCACNANTAANTAATATAAAATTTNGACTTTNACCCCCTTCATTACTTNTTTTGATTNTAAAAAAAATTATTGAAACTGGGGCAGGAACTGGTTGAACAGTTTATCCTCCCCTATCTGCAAATATTGCTCATGCTGGAGCTTCTGTTGATCTAACTATTTTTAGATTACATTTAGCAGGAATTTCATCAATTTTAGGGGCTGTAAATTTTATTACTACAGTTATTAATATACGACCTAAAGGTATAACTTTTGATCGATTACCCTTATTTGTTTGAGCTGTGAAAATTACTGCAATTCTTCTTCTTCTTTCTCTCCCTGTTCTAGCAGGAGCAATTACAATATTATTAACTGATCGAAATTTAAATACTTCATTTTTTGACCCAGCAGGAGGGGGAGATCCAATTCTTTACCAACATTTATTT
 Coleoptera_Moneilema_armatum_AY704269_GBCL1834_06   ----------------------------------------------------------------CGTTCTGAATTAGGAACTCCAGGAACTTTAATTGGTGACGATCAAATTTACAACACAATTGTTACAGCTCATGCTTTTGTAATAATTTTTTTCATGGTTATGCCCATTATGATTGGAGGCTTTGGAAATTGATTGGTGCCACTAATACTTGGAGCCCCAGATATGGCATTTCCACGAATAAACAATATAAGATTTTGACTTTTACCACCCTCGCTAATTCTCCTAATTATGAGAAGAATCGTAGAAAATGGGGCTGGCACTGGTTGAACAGTTTACCCTCCCCTTTCATCAAATATAGCTCACGCTGGGCCATCAGTTGATCTAGCTATTTTTAGGTTACATTTAGCAGGAATCTCTTCAATTTTGGGGGCTGTAAATTTTATTACTACAGTTATTAACATGCGACCTAAAGGAATAACATTTGATCGGCTTTCTCTCTTTATTTGGGCTGTAAAAATTACTGCAATTTTACTTCTTTTATCCTTACCTGTTTTAGCCGGAGCTATTACTATATTATTGACTGACCGAAATTTAAATACTTCTTTTTTTGATCCCGCAGGGGGAGGAGATCCTATTCTTTACCAACACTTATTT
 Coleoptera_Moneilema_gigas_AF267465_GBCL0681_06   AACTTTATATTTCATTTTTGGAGCATGAGCAAGAATAATCGGAACATCTCTAAGAATATTGATTCGAACTGAAATAGGGACCCCAGGAGCCTTAATTGAAGACGACCAAATTTATAATACAATTGTAGCAGCTCATGCTTTTGTAATAATTTTTTTNATAGCTATACCTATTATAATTGGGGGATTTGGAAATTGACTTGTTCCTTTAATATTAGGAGCACCAGATATAGCATTCCCACGAATAAATAATATAAGATTTTGACTATTGCCGCCCTCATTACTTCTTTTAATTATAAGAAGAATTATTGAAACTGGGCAGGAACCTGGTTGAACGGTATATCCTCCTTTAGCAGCAAATATAGCCCATGTGGGAGCTTCTGTTGATTTAACTATTTTTAGATTACATTTAGCAGGAATTTCTTCAATTTTAGGAGCTGTAAATTTTATTACCACAGTTTATAATANGCANCCTAAAGGAATAACTTTNGATCGATTACCTCTATTTGTATGAGCAGTAAAAATTACTGCAATTCTTCTTCTTCTTTCTCTCCCTGTTCTCGCAGGAGCAATTACAATATTATTAACTGACCGAAATTTAAATACTTCATTTTTTGATCCAGCTGGAGGAGGGGACCCAATTCTTTATCAACATTTATTT
 Coleoptera_Moneilema_gigas_AY651015_GBCL1831_06   ----------------------------------------------------------------------------GGGACTCCAGGAGCCTTAATTGAAGACGACCAAATTTATAATACAATTGTAGCAGCTCATGCTTTTGTAATAATTTTTTTTATAGCTATACCTATTATAATTGGGGGATTTGGAAATTGACTTGTTCCTTTAATATTAGGAGCACCAGATATAGCATTCCCACGAATAAATAATATAAGATTTTGACTTTTGCCGCCCTCATTACTTCTTTTAATTATAAGAAGAATTATTGAAACTGGGGCAGGAACTGGTTGAACGGTATATCCTCCCTTATCAGCAAATATAGCCCATGTGGGGGCTTCTGTTGATTTAACTATTTTTAGATTACATTTAGCAGGAATTTCTTCAATTTTAGGTGCTGTCAATTTTATTACCACAGTTATTAATATGCGACCTAAAGGAATAACTTTTGATCGATTACCTCTATTTGTATGAGCAGTAAAAATTACTGCAATTCTTCTTCTTCTTTCTCTCCCTGTTCTCGCAGGAGCAATTACAATATTATTAACTGACCGAAATTTAAATACTTCATTTTTTGATCCAGCTGGAGGAGGAGACCCAATTCTTTATCAACATTTATTT
 Coleoptera_Moneilema_gigas_AY708326_GBCL1844_06   -------------------------------------------------------------------------------------------TTAATTGGGGATGATCAAATTTATAATACAATCGTAACAGCTCATGCTTTTGTAATAATTTTTTTTATANTTATACCTATTATAATTGGTGGGGTTGGAAATTGACTAATTCCCTTAATATTAGGAGCCCCAGATATAGCATTTCCACGAATAAATAATATAAGATTTTGACTTTTACCCCCTTCATTGCTTCTTTTAATTATAAAAAGAATTATTGAAACTGGTGCAGGAACTGGTTGAACAGTTTATCCTCCCCTATCTGCAAATATTGCTCATGCCGGAGCTTCTGTTGATCTAACTATTTTTAAATTACATTTAGCAGGAATTTCATCAATTTTAGGGGCTGTAAATTTTATTACTACAGTTATTAATATACGACCTAAAGGTATAACTTTTGATCGATTACCCTTATTTGTTTGAGCTGTAAAAATTACTGCAATTCTTCTTCTCCTTTCTCTCCCTGTTCTAGCAGGAGCAATTACAATATTATTAACTGACCGAAATTTAAATACTTCATTTTTTGACCCAGCAGGAGGGGGAGATCCAATTCTTTACCAACATTTATTT
 Coleoptera_Moneilema_gigas_AY708328_GBCL1846_06   -------------------------------------------------------------------------------ACGCCCGGACCTTTAATTGGAGATGATCAAATTTATAATACAATCGTAACAGCTCATGCTTTTGTAATAATTTTTTTNATAGTAATNCCTATTATAATGGGGGGATTNGGAAATGGACTAGTTCCCTTAATATTAGGANCCCCAAATNTANCATTNCCACNANTAANTAATATAAAATTTNGACTTTNACCCCCTTCATTACTTNTTTTGATTNTAAAAAAAATTATTGAAACTGGGGCAGGAACTGGTTGAACAGTTTATCCTCCCCTATCTGCAAATATTGCTCATGCTGGAGCTTCTGTTGATCTAACTATTTTTAGATTACATTTAGCAGGAATTTCATCAATTTTAGGGGCTGTAAATTTTATTACTACAGTTATTAATATACGACCTAAAGGTATAACTTTTGATCGATTACCCTTATTTGTTTGAGCTGTGAAAATTACTGCAATTCTTCTTCTTCTTTCTCTCCCTGTTCTAGCAGGAGCAATTACAATATTATTAACTGATCGAAATTTAAATACTTCATTTTTTGACCCAGCAGGAGGGGGAGATCCAATTCTTTACCAACATTTATTT
 Coleoptera_Moneilema_gigas_AY708353_GBCL1847_06   ----------------------------------------------------------------------------------ACCGGANCTTTAATTGGAGATCANCAAATTTATAATACAATCGTAACAGCTCATGCTTTTGTAATAATTTTTTTTATAGTTATACCTATTATAATTGGTGGATTTGGAAATTGACTACTTCCTTTAATATTAGGAGCCCCAGATATAGCATTTCCACGAATAAATAATATAGGGTTTTGACTTTTACCCCCTTCATTACTTCTTTTAATTATAAGAAGAATTATTGAAACTGGTGCAGGAACTGGTTGAACAGTTTATCCTCCCCTATCTGCAAATATTGCTCATGCTGGAGCTTCTGTTGATCTAACTATTTTTAGATTACATTTAGCAGGAATTTCATCAATTTTAGGAGCTGTAAATTTTATTACTACAGTCATTAATATACGACCTAAAGGTATAACTTTTGATCGATTACCCTTATTTGTTTGAGCTGTAAAAATTACTGCAATTCTTCTTCTCCTTTCTCTCCCTGTTCTAGCAGGAGCAATTACAATATTATTAAGTGACCGAAATTTAAATACTTCATTTTTTGACCCAGCAGGAGGAGGGGATCCAATTCTTTACCAAAAATTATTT
 Coleoptera_Moneilema_gigas_AY708366_GBCL1849_06   ----------------------------------------------------------------CGAATTGNATTGGGAACACCGGSATCTTTAATTGGAAATGATCAAWTTTATAATACAATCGTAACAGCTCATGCTTTCGTAATAATTTTTTTTATAGTTATACCTATTATAATTGGKGGATTTGGAAAWYTACTWTTYCCCTTATTATKNGGARGCCAAVAWATAGYTTTTCCMCAAWWAAAAAAWAAAARANTTTGAAWTTTWCCCCCTTTTWTCCCCTTTTTAACCATARRAARAATTATTGAAACTGGTGCAGGAACTGGTTGAACAGTTTWTCCYCCCTTATCTGCTAATATTGCYCWTGCTGGANCCTTCTTTKTTBHAACTATTTTTDDAHAAHWTTTDYHAGVAWTTHATTCAHTTTHAGRDYBRDGGAATTTNDTTAATWCARTTWTTAAWATACGACCTAARGGTAYAACYTTTGATSGATTACCTTTAKKTGTTTGARCTGTAAAAATTAMTGCAATTCTTCTTCTCCTTTCTCTCCCTGTTCTAGCAGGAGCGATYACAATATTATTAACTGACCGAAATTTAAATACTTCATTTTTTGACCCGGCAGGAGGAGGGGATCCAATTCTTTATCAACATTTATTT
 Coleoptera_Osmoderma_barnabita_AJ880684_GBCL4004_09   AACTCTCTACTTCTTATTCGGAAGATGGGCAGGAATAGTAGGAACATCCCTCAGACTACTAATTCGAGCCGAATTAGGCACACCCGGATCCCTAATTGGAGATGATCAAATCTATAATGTAATTGTAACTGCCCATGCATTTATTATAATTTTCTTCATAGTAATACCTATTATAATTGGAGGATTTGGAAATTGACTAGTACCCTTAATACTAGGAGCCCCTGATATAGCCTTCCCTCGAATAAATAATATAAGATTCTGACTCTTACCCCCCTCATTAACACTTCTATTAATAAGAAGTCTAGTAGAAAATGGCGCAGGAACTGGATGAACAGTTTATCCCCCTTTATCTAGTAATATCGCCCATAGAGGAGCATCAGTAGACTTGGCAATTTTTAGACTTCATCTAGCAGGGATTTCTTCTATTCTAGGAGCAGTTAATTTTATTACAACAGTAATTAACATACGATCAATAGGAATAACATTCGACCGAATACCTTTATTTGTATGATCTGTGGCCTTAACTGCCCTTTTACTTCTACTTTCTCTTCCAGTCCTAGCTGGTGCTATTACAATACTATTAACAGACCGTAATATCAATACTTCTTTTTTTGACCCGGCAGGGGGTGGAGATCCCATTCTTTACCAGCATTTATTT
 Coleoptera_Osmoderma_barnabita_AM412378_GBCL4015_09   AACTCTTTACTTCTTATTTGGAAGATGGGCAGGAATAGTAGGAACATCCCTCAGACTACTAATTCGAGCCGAATTAGGCACACCCGGATCCCTAATTGGAGATGATCAAATCTATAATGTAATTGTAACTGCCCATGCATTTATTATAATTTTCTTCATAGTGATACCTATTATAATTGGAGGATTCGGAAATTGACTAGTACCCTTAATACTAGGAGCCCCTGATATAGCCTTCCCTCGAATAAATAATATAAGATTCTGGCTTTTACCCCCCTCATTAACACTTCTATTAATAAGAAGCCTAGTAGAAAATGGTGCAGGAACTGGATGAACAGTTTATCCCCCTTTATCTAGTAATATCGCCCATAGAGGAGCATCTGTAGACTTGGCAATTTTTAGGCTTCATCTAGCAGGAATTTCTTCTATTCTAGGAGCAGTTAATTTTATTACAACAGTAATTAACATACGATCAATAGGAATAACATTCGACCGAATGCCTTTATTTGTATGATCTGTAGCCTTAACTGCCCTTTTACTTTTACTTTCTCTTCCGGTCCTAGCTGGTGCTATTACAATACTATTAACAGACCGTAATATCAATACTTCTTTTTTTGATCCAGCAGGGGGTGGAGATCCTATTCTTTACCAACATTTATTT
 Coleoptera_Osmoderma_barnabita_AM412379_GBCL4014_09   AACTCTCTACTTCTTATTTGGAAGATGGGCAGGAATAGTAGGAACATCCCTCAGACTACTAATTCGAGCCGAATTAGGCACACCCGGATCCCTAATTGGAGATGATCAAATCTATAATGTAATTGTAACTGCCCATGCATTTATTATAATTTTCTTCATAGTAATACCCATTATAATTGGAGGATTTGGAAATTGACTAGTACCCTTAATACTAGGAGCCCCTGATATAGCCTTCCCTCGAATAAATAATATAAGATTCTGACTCTTACCCCCCTCATTAACACTTCTATTAATAAGAAGCCTAGTAGAAAATGGCGCAGGAACTGGATGAACAGTTTATCCCCCTTTATCTAGTAATATCGCCCATAGAGGAGCATCAGTAGACTTGGCAATTTTTAGACTTCATCTAGCAGGGATTTCTTCTATTCTAGGAGCAGTTAATTTTATTACAACAGTAATTAACATACGATCAATAGGAATAACATTCGACCGAATACCTTTATTTGTATGATCTGTGGCCTTAACTGCCCTTTTACTTCTACTTTCTCTTCCAGTCCTAGCTGGTGCTATTACAATACTATTAACAGACCGTAATATCAATACTTCTTTTTTTGACCCGGCAGGGGGGGGAGATCCCATTCTTTACCAGCATTTATTT
 Coleoptera_Osmoderma_barnabita_AM423160_GBCL3680_08   AACTCTTTACTTCTTATTTGGAAGATGGGCAGGAATAGTAGGAACATCCCTCAGACTACTAATTCGAGCCGAATTAGGCACACCCGGATCCCTAATTGGAGATGATCAAATCTATAATGTAATTGTAACTGCCCATGCATTTATTATAATTTTCTTCATAGTAATACCTATTATAATTGGAGGATTTGGAAATTGACTAGTACCCTTAATACTAGGAGCCCCTGATATAGCCTTCCCTCGAATAAATAATATAAGATTCTGACTCTTACCCCCCTCATTAACACTTCTATTAATAAGAAGTTTAGTAGAAAATGGCGCAGGAACTGGATGAACAGTTTATCCCCCTTTATCTAGTAATATCGCCCATAGAGGAGCATCAGTAGACTTGGCAATTTTTAGACTTCATCTAGCAGGGATTTCTTCTATTCTAGGAGCAGTTAATTTTATTACAACAGTAATTAACATACGATCAATAGGAATAACATTCGACCGAATACCTTTATTTGTATGATCTGTGGCCTTAACTGCCCTTTTACTTCTACTTTCTCTTCCAGTCCTAGCTGGTGCTATTACAATACTATTAACAGACCGTAATATCAATACTTCTTTTTTTGACCCGGCAGGGGGTGGAGATCCCATTCTTTACCAGCATTTATTT
 Coleoptera_Osmoderma_cristinae_AJ880679_GBCL4009_09   AACTCTTTACTTCTTATTCGGAAGATGAGCTGGAATAGTAGGAACGTCCCTCAGACTACTAATTCGAGCCGAATTGGGTACACCAGGATCGCTTATTGGAGATGACCAAATCTATAATGTAATTGTCACTGCTCATGCATTTATTATAATTTTCTTCATAGTAATACCCATTATAATTGGAGGATTCGGAAATTGACTAGTACCCTTAATACTAGGAGCCCCTGATATAGCATTCCCCCGAATAAACAATATAAGATTCTGACTCTTGCCCCCCTCATTAACACTCCTATTAATAAGAAGCCTAGTAGAAAACGGCGCAGGAACCGGTTGAACAGTTTACCCCCCTTTATCCAGTAATATTGCTCACAGAGGGGCATCAGTAGATTTAGCGATTTTTAGGCTCCATCTAGCTGGAATCTCTTCTATTTTAGGAGCAGTTAATTTTATTACAACAGTAATCAACATACGATCAATAGGAATAACATTTGACCGAATACCTTTATTTGTGTGATCTGTAGCTTTAACCGCTCTTTTACTTCTTCTTTCTCTTCCAGTTCTAGCTGGAGCTATTACAATATTGCTGACAGACCGAAATATTAATACTTCTTTTTTTGACCCGGCAGGAGGAGGAGACCCTATTCTTTACCAACATTTATTC
 Coleoptera_Osmoderma_cristinae_AM412382_GBCL4011_09   AACTCTCTACTTCTTATTCGGAAGATGAGCTGGAATAGTAGGAACGTCCCTCAGACTACTAATTCGAGCCGAATTGGGTACACCAGGATCGCTTATTGGAGATGACCAAATCTATAATGTAATTGTCACTGCTCATGCATTTATTATAATTTTCTTCATAGTAATGCCCATTATAATTGGAGGATTCGGAAATTGACTAGTACCCTTAATACTAGGAGCCCCTGATATGGCATTCCCCCGAATAAACAATATAAGATTCTGACTCTTGCCCCCCTCATTAACACTTCTATTAATAAGAAGCCTAGTAGAAAACGGCGCAGGAACCGGCTGAACAGTTTATCCCCCTTTATCCAGTAATATTGCTCACAGAGGGGCATCAGTAGATTTAGCAATTTTTAGGCTCCATCTAGCTGGAATCTCCTCTATTTTAGGAGCAGTTAATTTTATTACAACAGTAATCAACATACGATCAATAGGAATAACATTTGACCGAATACCTTTATTTGTATGATCTGTAGCTTTAACCGCCCTTTTACTTCTTCTCTCTCTTCCAGTTCTAGCTGGAGCTATTACAATATTACTGACAGACCGAAATATTAATACTTCTTTTTTTGACCCGGCAGGAGGAGGAGACCCTATTCTTTACCAACATTTATTC
 Coleoptera_Osmoderma_cristinae_AM412383_GBCL4010_09   AACTCTTTACTTCTTATTCGGAAGGTGAGCTGGAATAGTAGGAACGTCCCTCAGACTACTAATTCGAGCCGAATTAGGTACACCAGGATCGCTTATTGGAGATGACCAAATTTATAACGTAATTGTCACTGCTCATGCATTTATTATAATTTTCTTCATAGTAATGCCCATTATAATTGGAGGATTTGGAAATTGACTAGTACCCTTAATACTAGGAGCCCCTGATATAGCATTCCCCCGAATAAACAATATAAGATTCTGACTCTTACCCCCCTCATTAACACTTCTATTAATAAGAAGCCTAGTAGAAAACGGTGCAGGAACCGGCTGAACAGTTTACCCCCCTTTATCCAGTAATATTGCTCACAGAGGAGCATCAGTAGATTTAGCAATTTTTAGGCTCCATCTAGCGGGAATCTCCTCTATTTTAGGAGCAGTTAATTTTATTACAACAGTAATCAACATACGATCAATAGGTATAACATTTGACCGAATACCTTTATTTGTATGATCTGTAGCTTTAACCGCCCTTTTACTTCTTCTTTCTCTTCCAGTTCTAGCTGGAGCTATTACAATATTACTGACAGACCGAAATATTAATACTTCTTTTTTTGACCCGGCAGGAGGAGGAGACCCTATTCTTTACCAACATTTATTC
 Coleoptera_Osmoderma_eremita_AJ880680_GBCL4008_09   AACTCTTTACTTCTTATTCGGAAGATGAGCCGGAATAGTAGGAACGTCCCTCAGACTACTAATTCGAGCCGAATTGGGTACACCAGGATCACTTATTGGAGATGACCAAATCTATAATGTAATTGTCACTGCTCATGCATTTATTATAATTTTCTTCATAGTAATACCTATTATAATTGGAGGATTCGGAAATTGACTAGTACCCTTAATACTAGGAGCCCCCGATATAGCATTTCCTCGAATAAACAATATAAGATTCTGACTCTTACCCCCCTCATTAACACTTCTATTAATAAGAAGCCTAGTAGAAAACGGTGCAGGAACCGGCTGAACAGTTTACCCCCCTTTATCCAGAAATATTGGCCATAGAGGGGCATCAGTAGATTTAGCAATTTTTAGGCTCCATCTAGCTGGAGTCTCCTCTATTTTAGGAGCAGTTAATTTTATTACAACAGTAATCAACATACGATCAATAGGAATAACATTTGATCGAATACCTTTATTTGTTTGATCTGTGGCTTTAACCGCCCTTTTACTTCTTCTTTCTCTTCCAGTTCTAGCTGGGGCTATTACAATATTACTAACAGACCGAAATATTAATACTTCTTTTTTTGACCCAGCAGGAGGGGGAGATCCTATTCTTTACCAACATTTATTC
 Coleoptera_Osmoderma_eremita_AJ880681_GBCL4007_09   AACTCTTTACTTCTTATTCGGAAGATGAGCCGGAATAGTAGGAACGTCCCTCAGACTACTAATTCGAGCCGAATTGGGTACACCAGGATCACTTATTGGAGATGACCAAATCTATAATGTAATTGTCACTGCTCATGCATTTATTATAATTTTCTTCATAGTAATACCTATTATAATTGGAGGATTCGGAAATTGACTAGTACCCTTAATACTAGGAGCCCCCGATATAGCATTTCCTCGAATAAACAATATAAGATTCTGACTCTTACCCCCCTCATTAACACTTCTATTAATAAGAAGCCTAGTAGAAAACGGCGCAGGAACCGGCTGAACAGTTTACCCCCCTTTATCCAGAAATATTGCCCATAGAGGGGCATCAGTAGATTTAGCAATTTTTAGGCTCCATCTAGCTGGAGTCTCCTCTATTTTAGGAGCAGTTAATTTTATTACAACAGTAATCAACATACGATCAATAGGAATAACATTTGATCGAATACCTTTATTTGTTTGATCTGTAGCTTTAACCGCCCTTTTACTTCTTCTTTCTCTTCCAGTTCTAGCTGGGGCTATTACAATATTACTAACAGACCGAAATATTAATACTTCTTTTTTTGACCCAGCAGGAGGGGGAGATCCTATTCTTTACCAACATTTATTC
 Coleoptera_Osmoderma_eremita_AJ880682_GBCL4006_09   AACTCTTTACTTCTTATTCGGAAGATGAGCCGGAATAGTAGGAACGTCCCTCAGACTACTAATTCGAGCCGAATTGGGTACACCAGGATCACTTATTGGAGATGACCAAATCTATAATGTAATTGTCACTGCTCATGCATTTATTATAATTTTCTTCATAGTAATACCTATTATAATTGGAGGATTCGGAAATTGACTAGTACCCTTAATACTAGGAGCCCCCGATATAGCATTTCCTCGAATAAACAATATAAGATTCTGACTCTTACCCCCCTCATTAACACTTCTATTAATAAGAAGCCTAGTAGAAAACGGCGCAGGAACCGGCTGAACAGTTTACCCCCCTTTATCCAGAAATATTGCCCATAGAGGGGCATCAGTAGATTTAGCAATTTTTAGGCTCCATCTAGCTGGAGTCTCCTCTATTTTAGGAGCAGTTAATTTTATTACAACAGTAATCAACATACGATCAATAGGAATAACATTTGATCGAATACCTTTATTTGTTTGATCTGTAGCTTTAACCGCCCTTTTACTTCTTCTTTCTCTTCCAGTTCTAGCTGGGGCTATTACAATATTACTAACAGACCGAAATATTAATACTTCTTTTTTTGACCCAGCAGGAGGGGGAGATCCTATTCTTTACCAACATTTATTC
 Coleoptera_Osmoderma_eremita_AJ880683_GBCL4005_09   AACTCTTTACTTCTTATTCGGAAGATGAGCCGGAATAGTAGGAACGTCCCTCAGACTACTAATTCGAGCCGAATTGGGTACACCAGGATCACTTATTGGAGATGACCAAATCTATAATGTAATTGTCACTGCTCATGCATTTATTATAATTTTCTTCATAGTAATACCTATTATAATTGGAGGATTCGGAAATTGACTAGTACCCTTAATACTAGGAGCTCCCGATATAGCATTTCCTCGAATAAACAATATAAGATTCTGACTCTTACCCCCCTCATTAACACTTCTATTAATAAGGAGCCTAGTAGAAAACGGTGCAGGAACCGGCTGAACAGTTTACCCCCCTTTATCCAGAAATATTGCCCATAGAGGGGCATCAGTAGATTTAGCAATTTTTAGGCTCCATCTAGCTGGAGTCTCCTCTATTTTAGGGGCAGTTAATTTTATTACAACAGTAATCAACATACGATCAATAGGAATAACATTTGATCGAATACCTTTATTTGTTTGATCTGTGGCTTTAACCGCCCTTTTACTTCTTCTTTCTCTTCCAGTTCTAGCTGGGGCTATTACAATATTACTAACAGACCGAAATATTAATACTTCTTTTTTTGACCCAGCAGGAGGGGGAGATCCTATTCTTTACCAACATTTATTC
 Coleoptera_Osmoderma_eremita_AM412372_GBCL4021_09   AACTCTTTACTTCTTATTCGGAAGATGAGCCGGAATAGTAGGAACGTCCCTCAGACTACTAATTCGAGCCGAATTGGGTACACCAGGATCACTTATTGGAGATGACCAAATCTATAATGTAATTGTCACTGCTCATGCATTTATTATAATTTTCTTCATAGTAATACCTATTATAATTGGAGGATTCGGAAATTGACTAGTACCCTTAATACTAGGAGCCCCCGATATAGCATTTCCTCGAATAAACAATATAAGATTCTGACTCTTACCCCCCTCATTAACACTTCTATTAATAAGAAGCCTAGTAGAAAACGGTGCAGGAACCGGCTGAACAGTTTACCCCCCTTTATCCAGAAATATTGCCCATAGAGGGGCATCAGTAGATTTAGCAATTTTTAGGCTCCATCTAGCTGGAGTCTCCTCTATTTTAGGAGCAGTTAATTTTATTACAACAGTAATCAACATACGATCAATAGGAATAACATTTGATCGAATACCTTTATTTGTTTGATCTGTAGCTTTAACCGCCCTTTTACTTCTTCTTTCTCTTCCAGTTCTAGCTGGAGCTATTACAATATTACTAACAGACCGAAATATTAATACTTCTTTTTTTGACCCAGCAGGAGGGGGAGATCCTATCCTTTACCAACATTTATTC
 Coleoptera_Osmoderma_eremita_AM412373_GBCL4020_09   AACTCTTTACTTCTTATTCGGAAGATGAGCCGGAATAGTAGGAACGTCCCTCAGACTACTAATTCGAGCCGAATTGGGTACACCAGGATCACTTATTGGAGATGACCAAATCTATAATGTAATTGTCACTGCTCATGCATTTATTATAATTTTCTTCATAGTAATACCTATTATAATTGGAGGATTCGGAAATTGACTAGTACCCTTAATACTAGGAGCCCCCGATATAGCATTTCCTCGAATAAACAATATAAGATTCTGACTCTTACCCCCCTCATTAACACTTCTATTAATAAGAAGCCTAGTAGAAAACGGTGCAGGAACCGGCTGAACAGTTTACCCCCCTTTATCCAGAAATATTGCCCATAGAGGGGCATCAGTAGATTTAGCAATTTTTAGGCTCCATCTAGCTGGAGTCTCCTCTATTTTAGGAGCAGTTAATTTTATTACAACAGTAATCAACATACGATCAATAGGAATAACATTTGATCGAATACCTTTATTTGTTTGATCTGTAGCTTTAACCGCCCTTTTACTTCTTCTTTCTCTTCCAGTTCTAGCTGGGGCTATTACAATATTACTAACAGACCGAAATATTAATACTTCTTTTTTTGACCCAGCAGGAGGGGGAGATCCTATTCTTTACCAACATTTATTC
 Coleoptera_Osmoderma_eremita_AM412374_GBCL4019_09   AACTCTTTACTTCTTATTCGGAAGATGAGCCGGAATAGTAGGAACGTCCCTCAGACTACTAATTCGAGCCGAATTGGGTACACCAGGATCACTTATTGGAGATGACCAAATCTATAATGTAATTGTCACTGCTCATGCATTTATTATAATTTTCTTCATAGTAATACCTATTATAATTGGAGGATTCGGAAATTGACTAGTACCCTTAATACTAGGAGCCCCCGATATAGCATTTCCTCGAATAAACAATATAAGATTCTGACTCTTACCCCCCTCATTAACACTTCTATTAATAAGAAGCCTAGTAGAAAACGGTGCAGGAACCGGCTGAACAGTTTACCCCCCTTTATCCAGAAATATTGCCCATAGAGGGGCATCAGTAGATTTAGCAATTTTTAGGCTCCATCTAGCTGGAGTCTCCTCTATTTTAGGAGCAGTTAATTTTATTACAACAGTAATCAACATACGATCAATAGGAATAACATTTGATCGAATACCTTTATTTGTTTGATCTGTAGCTTTAACCGCCCTTTTACTTCTTCTTTCTCTTCCAGTTCTAGCTGGGGCTATTACAATATTACTAACAGACCGAAATATTAATACTTCTTTTTTTGACCCAGCAGGAGGGGGAGATCCTATTCTTTACCAACATTTATTC
 Coleoptera_Osmoderma_eremita_AM412375_GBCL4018_09   AACTCTTTACTTCTTATTCGGAAGATGAGCCGGAATAGTAGGAACGTCCCTCAGACTACTAATTCGAGCCGAATTGGGTACACCAGGATCACTTATTGGAGATGACCAAATCTATAATGTAATTGTCACTGCTCATGCATTTATTATAATTTTCTTCATAGTAATACCTATTATAATTGGAGGATTCGGAAATTGACTAGTACCCTTAATACTAGGAGCCCCCGATATAGCATTTCCTCGAATAAACAATATAAGATTCTGACTCTTACCCCCCTCATTAACACTTCTATTAATAAGAAGCCTAGTAGAAAACGGCGCAGGAACCGGCTGAACAGTTTACCCCCCTTTATCCAGAAATATTGCCCATAGAGGGGCATCAGTAGATTTAGCAATTTTTAGGCTCCATCTAGCTGGAGTCTCCTCTATTTTAGGAGCAGTTAATTTTATTACAACAGTAATCAACATACGATCAATAGGAATAACATTTGATCGAATACCTTTATTTGTTTGATCTGTAGCTTTAACCGCCCTTTTACTTCTTCTTTCTCTTCCAGTTCTAGCTGGGGCTATTACAATATTACTAACAGACCGAAATATTAATACTTCTTTTTTTGACCCAGCAGGGGGGGGAGATCCTATTCTTTACCAACATTTATTC
 Coleoptera_Osmoderma_eremita_AM412376_GBCL4017_09   AACTCTTTACTTCTTATTCGGAAGATGAGCCGGAATAGTAGGAACGTCCCTCAGACTACTAATTCGAGCCGAATTGGGTACACCAGGATCACTTATTGGAGATGACCAAATCTATAATGTAATTGTCACTGCTCATGCATTTATTATAATTTTCTTCATAGTAATACCTATTATAATTGGAGGATTCGGAAATTGACTAGTACCCTTAATACTAGGAGCCCCCGATATAGCATTTCCTCGAATAAACAATATAAGATTCTGACTCTTACCCCCCTCATTAACACTTCTATTAATAAGAAGCCTAGTAGAAAACGGCGCAGGAACCGGCTGAACAGTTTACCCCCCTTTATCCAGAAATATTGCCCATAGAGGGGCATCAGTAGATTTAGCAATTTTTAGGCTCCATCTAGCTGGAGTCTCCTCTATTTTAGGAGCAGTTAATTTTATTACAACAGTAATCAACATACGATCAATAGGAATAACATTTGATCGAATACCTTTATTTGTTTGATCTGTAGCTTTAACCGCCCTTTTACTTCTTCTTTCTCTTCCAGTTCTAGCTGGGGCTATTACAATATTACTAACAGACCGAAATATTAATACTTCTTTTTTTGACCCAGCAGGGGGGGGAGATCCTATTCTTTACCAACATTTATTC
 Coleoptera_Osmoderma_eremita_AM412377_GBCL4016_09   AACTCTTTACTTCTTATTCGGAAGATGAGCCGGAATAGTAGGAACGTCCCTCAGACTACTAATTCGAGCCGAATTGGGTACACCAGGATCACTTATTGGAGATGACCAAATCTATAATGTAATTGTCACTGCTCATGCATTTATTATAATTTTCTTCATAGTAATACCTATTATAATTGGAGGATTCGGAAATTGACTAGTACCCTTAATACTAGGAGCCCCCGATATAGCATTTCCTCGAATAAACAATATAAGATTCTGACTCTTACCCCCCTCATTAACACTTCTATTAATAAGAAGCCTAGTAGAAAACGGCGCAGGAACCGGCTGAACAGTTTACCCCCCTTTATCCAGAAATATTGCCCATAGAGGGGCATCAGTAGATTTAGCAATTTTTAGGCTCCATCTAGCTGGAGTCTCCTCTATTTTAGGAGCAGTTAATTTTATTACAACAGTAATCAACATACGATCAATAGGAATAACATTTGATCGAATACCTTTATTTGTTTGATCTGTAGCTTTAACCGCCCTTTTACTTCTTCTTTCTCTTCCAGTTCTAGCTGGGGCTATTACAATATTACTAACAGACCGAAATATTAATACTTCTTTTTTTGACCCAGCAGGGGGGGGAGATCCTATTCTTTACCAACATTTATTC
 Coleoptera_Osmoderma_eremita_AM423156_GBCL3684_08   AACCCTTTACTTCTTATTCGGAAGATGAGCCGGAATAGTAGGAACATCCCTCAGACTACTAATTCGAGCCGAATTTGGCACCCCTGGGTCACTTATCGGAGATGACCAAATCTATAATGTAATTGTGACTGCTCATGCATTTATTATAATTTTCTTCATGGTAATACCAATTATAATTGGAGGATTCGGAAACTGATTAGTACCTTTAATACTTGGAGCCCCTGAAATAGCATTCCCCCGAATAAATAATATAAGATTCTGGCTCTTACCCCCCTCATTAACACTACTATTAATAAGAAGCCTTGTAGAAAATGGTGCAGGAACTGGATGAACAGTTTATCCCCCTTTATCCAGTAATATTGCCCACAGAGGGGCGTCAGTAGATTTAGCAATTTTCAGGCTTCATTTAGCTGGAATTTCCTCTATTCTAGGAGCAGTTAATTTTATTACAACAGTAATTAACATACGGTCAATAGGAATAACATTTGATCGAATACCTTTATTTGTATGATCTGTAGCTTTAACCGCCCTTTTACTTCTACTTTCTCTTCCAG------CTGGTGCTATTACAATACTACTAACAGACCGAAATATCAATACTTCTTTTTTTGACCCGGCAGGAGGCGGAGATCCTATTCTTTACCAACATCTTTTC
 Coleoptera_Osmoderma_eremita_AM423157_GBCL3683_08   AACCCTTTACTTCTTATTCGGAAGATGAGCCGGAATAGTAGGAACATCCCTCAGACTACTAATTCGAGCCGAATTTGGCACCCCTGGGTCACTTATCGGAGATGACCAAATCTATAATGTAATTGTGACTGCTCATGCATTTATTATAATTTTCTTCATGGTAATACCAATTATAATTGGAGGATTCGGAAACTGATTAGTACCTTTAATACTTGGAGCCCCTGAAATAGCATTCCCCCGAATAAATAATATAAGATTCTGGCTCTTACCCCCCTCATTAACACTACTATTAATAAGAAGCCTTGTAGAAAATGGTGCAGGAACTGGATGAACAGTTTATCCCCCTTTATCCAGTAATATTGCCCACAGAGGGGCGTCAGTAGATTTAGCAATTTTCAGGCTTCATTTAGCTGGAATTTCCTCTATTCTAGGAGCAGTTAATTTTATTACAACAGTAATTAACATACGGTCAATAGGAATAACATTTGATCGAATACCTTTATTTGTATGATCTGTAGCTTTAACCGCCCTTTTACTTCTACTTTCTCTTCCAG------CTGGTGCTATTACAATACTACTAACAGACCGAAATATCAATACTTCTTTTTTTGACCCGGCAGGAGGCGGAGATCCTATTCTTTACCAACATCTTTTC
 Coleoptera_Osmoderma_eremita_AM423158_GBCL3682_08   AACTCTTTACTTCTTATTCGGAAGATGAGCCGGAATAGTAGGAACGTCCCTCAGACTACTAATTCGAGCCGAATTGGGTACACCAGGATCACTTATTGGAGATGACCAAATCTATAATGTAATTGTCACTGCTCATGCATTTATTATAATTTTCTTCATAGTAATACCTATTATAATTGGAGGATTCGGAAATTGACTAGTACCCTTAATACTAGGAGCCCCCGATATAGCATTTCCTCGAATAAACAATATAAGATTCTGACTCTTACCCCCCTCATTAACACTTCTATTAATAAGAAGCCTAGTAGAAAACGGCGCAGGAACCGGCTGAACAGTTTACCCCCCTTTATCCAGAAATATTGCCCATAGAGGGGCATCAGTAGATTTAGCAATTTTTAGGCTCCATCTAGCTGGAGTCTCCTCTATTTTAGGAGCAGTTAATTTTATTACAACAGTAATCAACATACGATCAATAGGAATAACATTTGATCGAATACCTTTATTTGTTTGATCTGTGGCTTTAACCGCCCTTTTACTTCTTCTTTCTCTTCCAGTTCTAGCTGGGGCTATTACAATATTACTAACAGACCGAAATATTAATACTTCTTTTTTTGACCCAGCAGGAGGAGGAGATCCTATTCTTTACCAACATTTATTC
 Coleoptera_Osmoderma_eremita_AM423159_GBCL3681_08   AACTCTTTACTTCTTATTCGGAAGATGAGCCGGAATAGTAGGAACGTCCCTCAGACTACTAATTCGAGCCGAATTGGGTACACCAGGATCACTTATTGGAGATGACCAAATCTATAATGTAATTGTCACTGCTCATGCATTTATTATAATTTTCTTCATAGTAATACCTATTATAATTGGAGGATTCGGGAATTGACTAGTACCCTTAATACTAGGAGCCCCCGATATAGCATTTCCTCGAATAAACAATATAAGATTCTGACTCTTACCCCCCTCATTAACACTTCTATTAATAAGAAGCCTAGTAGAAAACGGTGCAGGAACCGGCTGAACAGTTTACCCCCCTTTATCCAGAAATATTGCCCATAGAGGGGCATCAGTAGATTTAGCAATTTTTAGGCTCCATCTAGCTGGAGTCTCCTCTATTTTAGGAGCAGTTAATTTTATTACAACAGTAATCAACATACGATCAATAGGAATAACATTTGATCGAATACCTTTATTTGTTTGATCTGTGGCTTTAACCGCCCTTTTACTTCTTCTTTCTCTTCCAGTTCTAGCTGGGGCTATTACAATATTACTAACAGACCGAAATATTAATACTTCTTTTTTTGACCCAGCAGGAGGGGGAGATCCAATTCTTTACCAACATTTATTC
 Coleoptera_Osmoderma_lassallei_AJ880685_GBCL4003_09   AACTCTTTACTTCTTATTTGGAAGATGGGCAGGAATAGTAGGAACATCCCTCAGACTACTAATTCGAGCCGAATTAGGCACACCCGGATCTTTAATTGGAGATGACCAAATCTATAATGTAATTGTGACTGCCCACGCATTTATTATAATTTTCTTCATAGTAATGCCTATTATAATTGGAGGATTTGGAAATTGACTAGTACCCTTAATACTAGGAGCCCCTGATATAGCTTTCCCTCGAATAAATAATATAAGATTCTGACTCTTACCCCCCTCATTAACACTTCTATTAATAAGAAGCCTAGTAGAAAATGGCGCAGGAACTGGATGAACAGTTTACCCCCCTTTATCTAGTAATATCGCCCATAGAGGAGCATCTGTAGATTTGGCAATTTTTAGACTTCATCTAGCCGGAATTTCCTCTATTCTTGGAGCAGTTAATTTTATTACAACAGTAATTAATATACGATCAATAGGAATAACATTCGACCGAATACCTTTATTTGTGTGATCAGTAGCCCTAACTGCCCTTTTACTTCTACTTTCTCTCCCAGTTCTAGCTGGGGCTATTACAATACTATTAACAGACCGAAATATCAATACTTCTTTTTTTGACCCGGCGGGAGGTGGAGATCCTATTCTTTACCAACATTTATTT
 Coleoptera_Osmoderma_lassallei_AM412380_GBCL4013_09   AACTCTTTACTTCTTATTTGGAAGATGAGCAGGAATAGTAGGAACATCCCTCAGACTACTAATTCGAGCCGAATTAGGCACACCCGGATCTTTAATTGGAGATGACCAAATCTATAATGTAATTGTGACTGCCCACGCATTTATTATAATTTTCTTCATAGTAATGCCTATTATAATTGGAGGATTTGGAAATTGACTAGTACCCTTAATACTAGGAGCCCCTGATATAGCTTTCCCTCGAATAAATAATATAAGATTCTGACTCTTACCCCCCTCATTAACACTTCTATTAATAAGAAGCCTAGTAGAAAATGGCGCAGGAACTGGATGAACAGTTTACCCCCCTTTATCTAGTAATATCGCCCATAGAGGGGCATCTGTAGATTTGGCAATTTTTAGACTTCATCTAGCCGGAATTTCCTCTATTCTTGGAGCAGTTAATTTTATTACAACAGTAATTAATATACGATCAATAGGAATAACATTCGACCGAATACCTTTATTTGTGTGATCAGTAGCCCTAACTGCCCTTTTACTTCTACTTTCTCTCCCAGTTCTAGCTGGGGCTATTACAATACTATTAACAGACCGAAATATCAATACTTCTTTTTTTGATCCGGCGGGAGGTGGAGATCCTATTCTTTACCAACATTTATTT
 Coleoptera_Osmoderma_lassallei_AM412381_GBCL4012_09   AACTCTTTACTTCTTATTTGGAAGATGAGCAGGAATAGTAGGAACATCCCTCAGACTACTAATTCGAGCCGAATTAGGCACACCCGGATCTTTAATTGGAGATGATCAAATCTATAATGTAATTGTGACTGCCCACGCATTTATTATAATTTTCTTCATAGTAATGCCTATTATAATTGGAGGATTTGGAAATTGGCTAGTACCCTTAATACTAGGAGCCCCTGATATAGCTTTCCCTCGAATAAATAATATAAGATTCTGACTCTTACCCCCCTCATTAACACTTCTATTAATAAGAAGCCTAGTAGAAAATGGCGCAGGAACTGGATGAACAGTTTACCCCCCTTTATCTAGTAATATCGCCCATAGAGGAGCATCTGTAGATTTGGCAATTTTTAGACTTCATCTAGCCGGAATTTCCTCTATTCTTGGAGCAGTTAATTTTATTACAACAGTAATTAATATACGATCAATAGGAATAACATTCGACCGAATACCTTTATTTGTGTGATCAGTAGCCCTAACTGCCCTTTTACTTCTACTTTCTCTCCCAGTTCTAGCTGGGGCTATTACAATACTATTAACAGACCGAAATATCAATACTTCTTTTTTTGATCCGGCGGGAGGTGGAGATCCTATTCTTTACCAACATTTATTT
 Coleoptera_Osmoderma_lassallei_AM423161_GBCL3679_08   AACTCTTTACTTCTTATTTGGAAGATGAGCAGGAATAGTAGGAACATCCCTCAGACTACTAATTCGAGCCGAATTAGGCACACCCGGATCTTTAATTGGTGATGACCAAATCTATAATGTAATTGTGACTGCCCACGCATTTATTATAATTTTCTTCATAGTAATGCCTATTATAATTGGAGGATTTGGAAATTGACTAGTACCCTTAATACTAGGAGCCCCTGATATAGCTTTCCCTCGAATAAATAATATAAGATTCTGACTCTTACCCCCCTCATTAACACTTCTATTAATAAGAAGCCTAGTAGAAAATGGCGCAGGAACTGGATGAACAGTTTACCCCCCTTTATCTAGTAATATCGCCCATAGAGGAGCATCTGTAGATTTGGCAATTTTTAGACTTCATCTAGCCGGAATTTCCTCTATTCTTGGAGCAGTTAATTTTATTACAACAGTAATTAATATACGATCAATAGGAATAACATTCGACCGAATACCTTTATTTGTGTGATCAGTAGCCCTAACTGCCCTTTTACTTCTACTTTCTCTCCCAGTTCTAGCTGGGGCTATTACAATACTATTAACAGACCGAAATATCAATACTTCTTTTTTTGATCCGGCGGGAGGTGGAGATCCTATTCTTTACCAACATTTATTT
 Coleoptera_Paranapiacaba_significata_FJ039870_GBCL4368_09   AACTTTATATTTTATTTTTGGAATTTGAGCAGGAATAGTGGGAACCTCATTAAGTATTTTGGTACGAGCAGAATTAGGGAGACCCGGGTCGCTGATTGGAAATGATCAGATTTATAATGTTATTGTTACAGCTCATGCTTTTATTATAATTTTTTTTATAGTAATACCAATTATAATTGGTGGATTTGGAAATTGATTAGTACCCTTAATAATTGGAGCCCCAGATATAGCATTTCCACGAATAAATAATATAAGATTTTGATTATTACCCCCATCTTTATTATTATTATTATTAAGAAGGATAGTAGAAAGAGGAGTTGGGACAGGGTGAACTGTTTATCCACCTTTATCTTCAAATATTGCTCATGGTGGATCATCAGTTGATTTGGCTATTTTTAGACTCCATTTAGCAGGAATCTCCTCAATTTTAGGTGCTATTAATTTTATCACTACTGTAATTAATATACGTCCAATAGGAATAACATTTGATCGAATACCCCTGTTCGTATGGGCAGTTGTAATTACAGCTATTCTTTTACTTCTATCTTTACCAGTTTTAGCAGGTGCAATTACCATATTATTAACCGATCGAAATTTAAATACTTCTTTTTTTGACCCAGCGGGAGGGGGTGACCCTATTTTATATCAACATTTATTT
 Coleoptera_Paranapiacaba_significata_FJ039871_GBCL4367_09   AACTTTATATTTTATTTTTGGAATTTGAGCAGGAATAGTGGGAACCTCATTAAGTATTTTGGTACGAGCAGAATTAGGGAGACCCGGGTCGCTGATTGGAAATGATCAGATTTATAATGTTATTGTTACAGCTCATGCTTTTATTATAATTTTTTTTATAGTAATACCAATTATAATTGGTGGATTTGGAAATTGATTAGTACCCTTAATAATTGGAGCCCCAGATATAGCATTTCCACGAATAAATAATATAAGATTTTGATTATTACCCCCATCTTTATTATTATTATTATTAAGAAGGATAGTAGAAAGAGGAGTTGGGACAGGGTGAACTGTTTATCCACCTTTATCTTCAAATATTGCTCATGGTGGATCATCAGTTGATTTGGCTATTTTTAGACTCCATTTAGCAGGAATCTCCTCAATTTTAGGTGCTATTAATTTTATCACTACTGTAATTAATATACGTCCAATAGGAATAACATTTGATCGAATACCCCTGTTCGTATGGGCAGTTGTAATTACAGCTATTCTTTTACTTCTATCTTTACCAGTTTTAGCAGGTGCAATTACCATATTATTAACCGATCGAAATTTAAATACTTCTTTTTTTGACCCAGCGGGAGGGGGTGACCCTATTTTATATCAACATTTATTT
 Coleoptera_Paranapiacaba_significata_FJ039872_GBCL4366_09   AACTTTATATTTTATTTTTGGAATTTGAGCAGGAATAGTGGGAACCTCATTAAGTATTTTGGTACGAGCAGAATTAGGGGGACCTGGGTCGCTAATTGGAAATGATCAGATTTATAATGTTATTGTTACAGCTCATGCTTTCATTATAATTTTTTTTATAGTAATACCAATTATAATTGGTGGATTTGGGAATTGATTAGTACCTTTAATAATTGGAGCCCCAGATATAGCATTTCCACGAATAAATAATATAAGATTTTGATTATTACCCCCATCTTTATTATTATTATTATTAAGAAGGATAGTAGAAAGAGGAGTTGGGACAGGGTGAACTGTTTATCCACCTTTATCTTCAAATATTGCTCATGGTGGATCATCAGTTGATTTGGCTATTTTTAGGCTCCATTTAGCAGGAATCTCCTCAATTTTAGGTGCTATTAATTTTATCACTACTGTAATTAATATACGTCCAATAGGAATAACATTTGATCGAATACCCCTGTTCGTATGGGCAGTTGTAATTACAGCTATTCTTTTACTTCTATCTTTACCAGTTTTAGCAGGTGCAATTACCATATTATTAACCGATCGAAATTTAAATACTTCTTTTTTTGACCCAGCGGGAGGGGGTGACCCTATTTTATATCAACATTTATTT
 Coleoptera_Paranapiacaba_significata_FJ039873_GBCL4365_09   AACTTTATATTTTATTTTTGGAATTTGAGCAGGAATAGTGGGAACCTCATTAAGTATTTTGGTACGAGCAGAATTAGGGAGACCCGGGTCGCTGATTGGAAATGATCAGATTTATAATGTTATTGTTACAGCTCGTGCTTTTATTATAATTTTTTTTATAGTAATACCAATTATAATTGGTGGATTTGGAAATTGATTAGTACCCTTAATAATTGGAGCCCCAGATATAGCATTTCCACGAATAAATAATATAAGATTTTGATTATTACCCCCATCTTTATTATTATTATTATTAAGAAGGATAGTAGAAAGAGGAGTTGGGACAGGGTGAACTGTTTATCCACCTTTATCTTCAAATATTGCTCATGGTGGATCATCAGTTGATTTGGCTATTTTTAGACTCCATTTAGCAGGAATCTCCTCAATTTTAGGTGCTATTAATTTTATCACTACTGTAATTAATATACGTCCAATAGGAATAACATTTGATCGAATACCCCTGTTCGTATGGGCAGTTGTAATTACAGCTATTCTTTTACTTCTATCTTTACCAGTTTTAGCAGGTGCAATTACCATATTATTAACCGATCGAAATTCAAATACTTCTTTTTTTGACCCAGCGGGAGGGGGTGACCCTATTTTATATCAACATTTATTT
 Coleoptera_Phyllophaga_affabilis_EU156618_GBCL4568_09   ----------------TTCGGAAGATGAGCAGGTATAGTTGGAACTTCATTAAGACTACTTATTCGAGCAGAGCTCGGAAACCCAGGAACATTAATTGGCGATGACCAAATTTATAATGTAATCGTAACTGCTCACGCATTTGTAATAATTTTCTTCATAGTAATACCTATTATAATTGGAGGATTCGGAAATTGACTTGTACCCCTAATATTAGGGGCCCCTGATATGGCATTTCCACGAATAAATAATATAAGATTTTGATTATTACCTCCTTCTTTAACCTTACTTTTAATAAGAAGACTAGTAGAAAGGGGGGCCGGAACAGGATGAACAGTATACCCCCCCTTATCTGCTAATATCGCCCACAGAGGGGCTTCTGTTGATTTAGCCATTTTTAGTTTACATTTAGCCGGAATCTCATCAATCTTGGGAGCTGTAAACTTTATTACTACAGTGATTAATATACGTTCTACAGGAATAACTTTTGATCGAATACCCCTTTTTGTTTGATCAGTTGCTTTAACTGCACTTCTTCTTCTTCTCTCACTCCCAGTATTAGCTGGGGCAATTACTATGCTTTTAACAGATCGAAATATTAATACATCATTTTTTGACCCAGCAGGGGGAGGGGATCCTATTCTATACCAA---------
 Coleoptera_Phyllophaga_affabilis_EU156619_GBCL4567_09   ----------------TTCGGAAGATGAGCAGGTATAGTTGGAACTTCATTAAGACTACTTATTCGAGCAGAACTCGGAAACCCAGGAACATTAATTGGCGATGACCAAATTTATAATGTAATCGTAACTGCTCACGCATTTGTAATAATTTTCTTCATAGTAATACCTATTATAATTGGAGGATTCGGAAATTGACTTGTACCCCTAATATTAGGGGCCCCTGATATGGCATTTCCACGAATAAATAATATAAGATTTTGATTATTACCTCCTTCTTTAACCTTACTTTTAATAAGAAGACTAGTAGAAAGGGGGGCCGGAACAGGATGAACAGTATACCCCCCCTTATCTGCTAATATCGCCCACAGAGGGGCTTCTGTTGATTTAGCCATTTTTAGTTTACATTTAGCCGGAATCTCATCAATCTTGGGAGCTGTAAACTTTATTACTACAGTGATTAATATACGTTCTACAGGAATAACTTTTGATCGAATACCCCTTTTTGTTTGATCAGTTGCTTTAACTGCACTTCTTCTTCTTCTCTCACTCCCAGTATTAGCTGGGGCAATTACTATGCTTTTAACAGATCGAAATATTAATACATCATTTTTTGACCCAGCAGGGGGAGGGGATCCTATTCTATACCAA---------
 Coleoptera_Phyllophaga_affabilis_EU156620_GBCL4566_09   ----------------TTCGGAAGATGAGCAGGTATAGTTGGAACTTCATTAAGACTACTTATTCGAGCAGAGCTCGGAAACCCAGGAACATTAATTGGCGATGACCAAATTTATAATGTAATCGTAACTGCTCACGCATTTGTAATAATTTTCTTCATAGTAATACCTATTATAATTGGAGGATTCGGAAATTGACTTGTACCCCTAATATTAGGGGCCCCTGATATGGCATTTCCACGAATAAATAATATAAGATTTTGATTATTACCTCCTTCTTTAACCTTACTTTTAATAAGAAGACTAGTAGAAAGGGGGGCCGGAACAGGATGAACAGTATACCCCCCCTTATCTGCTAATATCGCCCACAGAGGGGCTTCTGTTGATTTAGCCATTTTTAGTTTACATTTAGCCGGAATCTCATCAATCTTGGGAGCTGTAAACTTTATTACTACAGTGATTAATATACGTTCTACAGGAATAACTTTTGATCGAATACCCCTTTTTGTTTGATCAGTTGCTTTAACTGCACTTCTTCTTCTTCTCTCACTCCCAGTATTAGCTGGGGCAATTACTATGCTTTTAACAGATCGAAATATTAATACATCATTTTTTGACCCAGCAGGGGGAGGGGATCCTATTCTATACCAA---------
 Coleoptera_Phyllophaga_affabilis_EU156621_GBCL4565_09   ----------------TTCGGAAGATGAGCAGGTATAGTTGGAACTTCATTAAGACTACTTATTCGAGCAGAGCTCGGAAACCCAGGAACATTAATTGGCGATGACCAAATTTATAATGTAATCGTAACTGCTCACGCATTTGTAATAATTTTCTTCATAGTAATACCTATTATAATTGGAGGATTCGGAAATTGACTTGTACCCCTAATATTAGGGGCCCCTGATATGGCATTTCCACGAATAAATAATATAAGATTTTGATTATTACCTCCTTCTTTAACCTTACTTTTAATAAGAAGACTAGTAGAAAGGGGGGCCGGAACAGGATGAACAGTATACCCCCCCTTATCTGCTAATATCGCCCACAGAGGGGCTTCTGTTGATTTAGCCATTTTTAGTTTACATTTAGCCGGAATCTCATCAATCTTGGGAGCTGTAAACTTTATTACTACAGTGATTAATATACGTTCTACAGGAATAACTTTTGATCGAATACCCCTTTTTGTTTGATCAGTTGCTTTAACTGCACTTCTTCTTCTTCTCTCACTCCCAGTATTAGCTGGGGCAATTACTATGCTTTTAACAGATCGAAATATTAATACATCATTTTTTGACCCAGCGGGGGGAGGGGATCCTATTCTATACCAA---------
 Coleoptera_Phyllophaga_affabilis_EU156622_GBCL4564_09   ----------------TTCGGAAGATGAGCAGGTATAGTTGGAACTTCATTAAGACTACTTATTCGAGCAGAGCTCGGAAACCCAGGAACATTAATTGGCGATGACCAAATTTATAATGTAATCGTAACTGCTCACGCATTTGTAATAATTTTCTTCATAGTAATACCTATTATAATTGGAGGATTCGGAAATTGACTTGTACCCCTAATATTAGGGGCCCCTGATATGGCATTTCCACGAATAAATAATATAAGATTTTGATTATTACCTCCTTCTTTAACCTTACTTTTAATAAGAAGACTAGTAGAAAGGGGGGCCGGAACAGGATGAACAGTATACCCCCCCTTATCTGCTAATATCGCCCACAGAGGGGCTTCTGTTGATTTAGCCATTTTTAGTTTACATTTAGCCGGAATCTCATCAATCTTGGGAGCTGTAAACTTTATTACTACAGTGATTAATATACGTTCTACAGGAATAACTTTTGATCGAATACCCCTTTTTGTTTGATCAGTTGCTTTAACTGCACTTCTTCTTCTTCTCTCACTCCCAGTATTAGCTGGGGCAATTACTATGCTTTTAACAGATCGAAATATTAATACATCATTTTTTGACCCAGCAGGGGGAGGGGATCCTATTCTATACCAA---------
 Coleoptera_Phyllophaga_affabilis_EU156623_GBCL4563_09   ----------------TTCGGAAGAAGGGCAGGTATAGTTGGAACTTCATTAAGACTACTTATTCGAGCAGAGCTCGGAAACCCAGGAACATTAATTGGCGATGACCAAATTTATAATGTAATCGTAACTGCTCACGCATTTGTAATAATTTTCTTCATAGTAATACCTATTATAATTGGAGGATTCGGAAATTGACTTGTACCCCTAATATTAGGGGCCCCTGATATGGCATTTCCACGAATAAATAATATAAGATTTTGATTATTACCTCCTTCTTTAACCTTACTTTTAATAAGAAGACTAGTAGAAAGGGGGGCCGGAACAGGATGAACAGTATACCCCCCCTTATCTGCTAATATCGCCCACAGAGGGGCTTCTGTTGATTTAGCCATTTTTAGTTTACATTTAGCCGGAATCTCATCAATCTTGGGAGCTGTAAACTTTATTACTACAGTGATTAATATACGTTCTACAGGAATAACTTTTGATCGAATACCCCTTTTTGTCTGATCAGTTGCTTTAACTGCACTTCTTCTTCTTCTCTCACTCCCAGTATTAGCTGGGGCAATTACTATGCTTTTAACAGATCGAAATATTAATACATCATTTTTTGACCCAGCAGGGGGAGGGGATCCTATTCTATACCAA---------
 Coleoptera_Phyllophaga_bipartita_EU156624_GBCL4562_09   ----------------TTCGGAAGATGGGCAGGTATAGTAGGAACCTCTTTAAGATTACTTATCCGGGCTGAGCTCGGAAACCCTGGAACATTGATTGGAGATGACCAAATTTATAATGTTATTGTAACTGCCCATGCATTTGTAATAATTTTCTTTATAGTTATACCCATTATAATCGGGGGGTTTGGAAATTGACTAGTTCCCCTAATACTGGGAGCCCCTGATATAGCATTCCCTCGAATAAATAACATAAGATTTTGGCTATTACCCCCCTCTTTGACCCTTCTTTTAATAAGAAGCCTTGTAGAAAGAGGGGCAGGCACAGGTTGAACTGTATACCCCCCTCTATCCTCCAATATTGCCCATAGAGGTGCCTCAGTCGATTTAGCTATTTTTAGTCTTCATTTAGCAGGAATCTCATCAATCCTAGGAGCTGTAAATTTCATTACAACTGTTATTAATATACGTTCTACAGGAATAACTTTTGATCGAATACCCCTTTTTGTTTGATCAGTAGCTCTAACTGCCTTACTTCTTCTCCTATCCCTTCCCGTATTAGCTGGTGCTATTACTATACTTTTAACAGATCGAAATATTAATACCTCATTCTTTGACCCAGCAGGAGGGGGAGACCCTATTCTATACCAA---------
 Coleoptera_Phyllophaga_bipartita_EU156625_GBCL4561_09   ----------------TTCGGAAGATGGGCAGGTATAGTAGGAACCTCTTTAAGACTGCTTATCCGGGCTGAGCTCGGAAACCCTGGAACATTGATTGGAGATGACCAAATTTATAATGTTATTGTAACTGCCCATGCATTTGTAATAATTTTCTTTATAGTTATACCCATTATAATTGGGGGATTTGGAAATTGACTAGTTCCCCTAATACTAGGGGCTCCTGATATAGCATTCCCTCGAATAAATAATATAAGATTTTGATTATTACCCCCCTCCTTGACCCTTCTTTTAATAAGAAGCCTTGTAGAAAGGGGGGCAGGCACAGGTTGAACTGTATACCCCCCTCTATCCTCCAATATTGCCCATAGAGGTGCCTCAGTTGATTTAGCTATTTTTAGCCTTCATTTAGCAGGAATCTCATCAATCCTAGGAGCTGTAAATTTCATCACAACTGTTATTAACATACGTTCTACAGGAATAACTTTTGATCGAATACCCCTTTTTGTTTGATCAGTAGCTCTAACTGCCTTACTTCTTCTCCTATCCCTTCCCGTATTAGCTGGTGCTATTACTATACTTTTAACAGATCGAAATATTAATACCTCATTCTTTGACCCAGCAGGAGGGGGGGACCCCATTCTATACCAA---------
 Coleoptera_Phyllophaga_bipartita_EU156626_GBCL4560_09   ----------------TTCGGAAGATGGGCAGGTATAGTAGGAACCTCTTTAAGATTACTTATCCGGGCTGAGCTCGGAAACCCTGGAACATTGATTGGGGATGACCAAATTTATAATGTTATTGTAACTGCCCATGCATTTGTAATAATTTTCTTTATAGTTATACCCATTATAATTGGGGGATTTGGAAATTGACTAGTTCCCCTAATACTAGGGGCTCCTGATATAGCATTCCCTCGAATAAATAATATAAGATTTTGATTATTACCCCCCTCCTTGACCCTTCTTTTAATAAGAAGCCTTGTAGAAAGGGGGGCAGGCACAGGTTGAACTGTATACCCCCCTCTATCCTCCAATATTGCCCATAGAGGTGCCTCAGTTGATTTAGCTATTTTTAGCCTTCATTTAGCAGGAATCTCATCAATCCTGGGAGCTGTAAATTTCATCACAACTGTTATTAACATACGTTCTACAGGAATAACTTTTGATCGAATACCCCTTTTTGTTTGATCAGTAGCTCTAACTGCCTTACTTCTTCTCCTATCCCTTCCCGTATTAGCTGGTGCTATTACTATACTTTTAACAGATCGAAATATTAATACCTCATTCTTTGACCCAGCAGGAGGGGGGGACCCCATTCTATACCAA---------
 Coleoptera_Phyllophaga_bipartita_EU156627_GBCL4559_09   ----------------TTCGGAAGATGGGCAGGTATAGTAGGAACCTCTTTAAGACTGCTTATCCGGGCTGAGCTCGGAAACCCTGGAACATTGATTGGAGATGACCAAATTTATAATGTTATTGTAACTGCCCATGCATTTGTAATAATTTTCTTTATAGTTATACCCATTATAATTGGGGGATTTGGAAATTGACTAGTTCCCCTAATACTAGGGGCTCCTGATATAGCATTCCCTCGAATAAATAATATAAGATTTTGATTATTACCCCCCTCCTTGACCCTTCTTTTAATAAGAAGCCTTGTAGAAAGGGGGGCAGGCACAGGTTGAACTGTATACCCCCCTCTATCCTCCAATATTGCCCATAGAGGTGCCTCAGTTGATTTAGCTATTTTTAGCCTTCATTTAGCAGGAATCTCATCAATCCTAGGAGCTGTAAATTTCATCACAACTGTTATTAACATACGTTCTACAGGAATAACTTTTGATCGAATACCCCTTTTTGTTTGATCAGTAGCTCTAACTGCCTTACTTCTTCTCCTATCCCTTCCCGTATTAGCTGGTGCTATTACTATACTTTTAACAGATCGAAATATTAATACCTCATTCTTTGACCCAGCAGGAGGGGGGGACCCCATTCTATACCAA---------
 Coleoptera_Phyllophaga_bipartita_EU156628_GBCL4558_09   ----------------TTCGGAAGATGAGCAGGTATAGTAGGAACCTCTTTAAGATTACTTATCCGGGCTGAGCTCGGAAACCCTGGAACATTGATTGGAGATGACCAAATTTATAATGTTATTGTAACTGCCCATGCATTTGTAATAATTTTCTTTATAGTTATACCCATTATAATTGGGGGATTTGGAAATTGACTAGTTCCCCTAATACTAGGGGCTCCTGATATAGCATTCCCTCGAATAAATAATATAAGATTTTGATTATTACCCCCCTCCTTGACCCTTCTTTTAATAAGAAGCCTTGTAGAAAGGGGGGCAGGCACAGGTTGAACTGTATACCCCCCTCTATCCTCCAATATTGCCCATAGAGGTGCCTCAGTTGATTTAGCTATTTTTAGCCTTCATTTAGCAGGAATCTCATCAATCCTGGGAGCTGTAAATTTCATCACAACTGTTATTAACATACGTTCTACAGGAATAACTTTTGATCGAATACCCCTTTTTGTTTGATCAGTAGCTCTAACTGCCTTACTTCTTCTCCTATCCCTTCCCGTATTAGCTGGTGCTATTACTATACTTTTAACAGATCGAAATATTAATACCTCATTCTTTGACCCAGCAGGAGGGGGGGACCCCATTCTATACCAA---------
 Coleoptera_Phyllophaga_bipartita_EU156629_GBCL4557_09   ----------------TTCGGAAGATGGGCAGGTATAGTAGGAACCTCTTTAAGATTACTTATCCGGGCTGAGCTCGGAAACCCTGGAACATTGATTGGAGATGACCAAATTTATAATGTTATTGTAACTGCCCATGCATTTGTAATAATTTTCTTTATAGTTATACCCATTATAATTGGGGGATTTGGGAATTGACTAGTTCCCCTAATACTAGGGGCTCCTGATATAGCATTCCCTCGAATAAATAATATAAGATTTTGATTATTACCCCCCTCCTTGACCCTTCTTTTAATAAGAAGCCTTGTAGAAAGGGGGGCAGGCACAGGTTGAACTGTATACCCCCCTCTATCCTCTAATATTGCCCATAGAGGCGCCTCAGTTGATTTAGCTATTTTTAGCCTTCATTTAGCAGGAATCTCATCAATCCTGGGAGCTGTAAATTTCATCACAACTGTTATTAACATACGTTCTACAGGAATAACTTTTGATCGAATACCCCTTTTTGTTTGATCAGTAGCTCTAACTGCCTTACTTCTTCTCCTATCCCTTCCCGTATTAGCTGGTGCTATTACTATACTTTTAACAGATCGAAATATTAATACCTCATTCTTTGACCCAGCAGGAGGGGGGGACCCCATTCTATACCAA---------
 Coleoptera_Phyllophaga_bipartita_EU156630_GBCL4556_09   ----------------TTCGGAAGATGGGCAGGTATAGTAGGAACCTCTTTAAGATTACTTATCCGAGCTGAGCTCGGAAACCCTGGAACATTGATTGGAGATGACCAAATTTATAATGTTATTGTAACTGCCCATGCATTTGTAATAATTTTCTTTATAGTAATACCCATTATAATTGGGGGATTTGGAAATTGACTAGTTCCCCTAATACTAGGGGCTCCTGATATAGCATTCCCTCGAATAAATAATATAAGATTTTGATTATTACCCCCCTCCTTGACCCTTCTTTTAATAAGAAGCCTTGTAGAAAGGGGGGCAGGCACAGGTTGAACTGTATACCCCCCTCTATCCTCCAATATTGCCCATAGAGGTGCCTCAGTTGATTTAGCTATTTTTAGCCTTCATTTAGCAGGAATCTCATCAATCCTGGGAGCTGTAAATTTCATCACAACTGTTATTAACATACGTTCTACAGGAATAACTTTTGATCGAATACCCCTTTTTGTTTGATCAGTAGCTCTAACTGCCTTACTTCTTCTCCTATCCCTTCCCGTATTAGCTGGTGCTATTACTATGCTTTTAACAGATCGAAATATTAATACCTCATTCTTTGACCCAGCAGGAGGGGGGGACCCCATTCTATACCAA---------
 Coleoptera_Phyllophaga_calceata_EU156631_GBCL4555_09   ----------------TTCGGAAGATGGGCAGGTATAGTCGGAACCTCCTTAAGACTACTAATTCGAGCTGAACTAGGAAATCCTGGGACATTAATCGGAGATGACCAAATTTATAACGTAATTGTAACTGCTCATGCATTTGTAATAATTTTCTTTATAGTAATACCTATTATAATTGGTGGATTCGGAAATTGATTAGTTCCATTAATATTAGGTGCTCCTGATATAGCATTTCCTCGAATAAATAATATAAGATTTTGATTATTACCCCCTTCTTTAACTCTTCTTTTAATAAGAAGCCTTGTAGAAAGAGGAGCAGGTACAGGTTGAACTGTATACCCACCTTTATCTTCTAATATCGCTCATAGAGGGGCTTCTGTAGATTTAGCTATTTTTAGCCTTCACTTAGCAGGTATCTCCTCAATTTTAGGCGCTGTAAATTTCATTACAACTGTAATTAATATACGTTCTACAGGAATAACTTTTGACCGAATACCCCTTTTTGTCTGATCAGTAGCCCTAACTGCCTTACTTCTTCTCCTATCTCTTCCAGTATTAGCAGGTGCAATCACTATACTTTTAACAGATCGAAATATTAATACTTCATTCTTTGATCCAGCAGGGGGAGGAGATCCTATTTTATACCAA---------
 Coleoptera_Phyllophaga_calceata_EU156632_GBCL4554_09   ----------------TTCGGAAGATGGGCAGGTATAGTCGGAACCTCCTTAAGACTACTAATTCGAGCTGAACTAGGAAATCCTGGGACATTAATCGGAGATGACCAAATTTATAACGTAATTGTAACTGCTCATGCATTTGTAATAATTTTCTTTATAGTAATACCTATTATAATTGGTGGATTCGGAAATTGATTAGTTCCATTAATATTAGGTGCTCCTGATATAGCATTTCCTCGAATAAATAATATAAGATTTTGATTATTACCCCCTTCTTTAACTCTTCTTTTAATAAGAAGCCTTGTAGAAAGAGGAGCAGGTACAGGTTGAACTGTATACCCACCTTTATCTTCTAATATCGCTCATAGAGGGGCTTCTGTAGATTTAGCTATTTTTAGCCTTCACTTAGCAGGTATCTCCTCAATTTTAGGCGCTGTAAATTTCATTACAACTGTAATTAATATACGTTCTACAGGAATAACTTTTGACCGAATACCCCTTTTTGTCTGATCAGTAGCCCTAACTGCCTTACTTCTTCTCCTATCTCTTCCAGTATTAGCAGGTGCAATCACTATACTTTTAACAGATCGAAATATTAATACTTCATTCTTTGATCCAGCAGGGGGAGGAGATCCTATTTTATACCAA---------
 Coleoptera_Phyllophaga_calceata_EU156633_GBCL4553_09   ----------------TTCGGAAGATGGGCAGGTATAGTCGGAACCTCCTTAAGACTACTAATTCGAGCTGAACTAGGAAATCCTGGAACATTAATCGGAGATGACCAAATTTATAACGTAATTGTAACTGCTCATGCATTTGTAATAATTTTCTTTATAGTAATACCTATTATAATTGGTGGATTCGGAAATTGATTAGTTCCATTAATATTAGGTGCTCCTGATATAGCATTCCCTCGAATAAATAATATAAGATTTTGATTATTACCCCCTTCTTTAACTCTTCTTTTAATAAGAAGCCTTGTAGAAAGAGGAGCAGGTACAGGTTGAACTGTATACCCACCTTTATCTTCTAATATCGCTCATAGAGGGGCTTCTGTAGATTTAGCTATTTTTAGCCTCCACTTAGCGGGTATCTCCTCAATTTTAGGCGCTGTAAATTTCATTACAACTGTAATTAATATACGTTCTACAGGAATAACTTTTGACCGAATACCCCTTTTTGTCTGATCAGTAGCCCTAACTGCCTTACTTCTTCTCCTATCTCTTCCAGTATTAGCAGGTGCAATCACTATACTTTTAACAGATCGAAATATTAATACTTCATTCTTTGATCCAGCAGGGGGAGGAGATCCTATTTTATACCAA---------
 Coleoptera_Phyllophaga_calceata_EU156634_GBCL4552_09   ----------------TTCGGAAGATGGGCAGGTATAGTCGGAACCTCCTTAAGACTACTAATTCGAGCTGAACTAGGAAATCCTGGGACATTAATCGGAGATGACCAAATTTATAACGTAATTGTAACTGCTCATGCATTTGTAATAATTTTCTTTATAGTAATACCTATTATAATTGGTGGATTCGGAAATTGATTAGTTCCATTAATATTAGGTGCTCCTGATATAGCATTTCCTCGAATAAATAATATAAGATTTTGATTATTACCCCCTTCTTTAACTCTTCTTTTAATAAGAAGCCTTGTAGAAAGAGGAGCAGGTACAGGTTGAACTGTATACCCACCTTTATCTTCTAATATCGCTCATAGAGGGGCTTCTGTAGATTTAGCTATTTTTAGCCTTCACTTAGCAGGTATCTCCTCAATTTTAGGCGCTGTAAATTTCATTACAACTGTAATTAATATACGTTCTACAGGAATAACTTTTGACCGAATACCCCTTTTTGTCTGATCAGTAGCCCTAACTGCCTTACTTCTTCTCCTATCTCTTCCAGTATTAGCAGGTGCAATCACTATACTTTTAACAGATCGAAATATTAATACTTCATTCTTTGATCCAGCAGGGGGAGGAGATCCTATTTTATACCAA---------
 Coleoptera_Phyllophaga_calceata_EU156635_GBCL4551_09   ----------------TTCGGAAGATGGGCAGGTATAGTCGGAACCTCCTTAAGACTACTAATTCGAGCTGAACTAGGAAATCCTGGGACATTAATCGGAGATGACCAAATTTATAACGTAATTGTAACTGCTCATGCATTTGTAATAATTTTCTTTATAGTAATACCTATTATAATTGGTGGATTCGGAAATTGATTAGTTCCATTAATATTAGGTGCCCCTGATATAGCATTTCCTCGAATAAATAATATAAGATTTTGATTATTACCCCCTTCTTTAACTCTTCTTTTAATAAGAAGCCTTGTAGAAAGAGGAGCAGGTACAGGTTGAACTGTATACCCACCTTTATCTTCTAATATCGCCCATAGAGGGGCTTCTGTAGATTTAGCTATTTTTAGTCTTCACTTAGCAGGTATCTCCTCAATTTTAGGCGCTGTAAATTTCATTACAACTGTAATTAATATACGTTCTACAGGAATAACTTTTGACCGAATACCCCTTTTTGTCTGATCAGTAGCCCTAACTGCCTTACTTCTTCTCCTATCTCTTCCAGTATTAGCAGGTGCAATTACTATACTTTTAACAGATCGAAATATTAATACTTCATTCTTTGATCCAGCAGGGGGAGGAGATCCTATTTTATACCAA---------
 Coleoptera_Phyllophaga_calceata_EU156636_GBCL4550_09   ----------------TTCGGAAGATGGGCAGGTATAGTCGGAACCTCCTTAAGACTACTAATTCGAGCTGAACTAGGAAATCCTGGGACATTAATCGGAGATGACCAAATTTATAACGTAATTGTAACTGCTCATGCATTTGTAATAATTTTCTTTATAGTAATACCTATTATAATTGGTGGATTCGGAAATTGATTAGTTCCATTAATATTAGGTGCTCCTGATATAGCATTTCCTCGAATAAATAATATAAGATTTTGATTATTACCCCCTTCTTTAACTCTTCTTTTAATAAGAAGCCTTGTAGAAAGAGGAGCAGGTACAGGTTGAACTGTATACCCACCTTTATCTTCTAATATCGCTCATAGAGGGGCTTCTGTAGATTTAGCTATTTTTAGCCTTCACTTAGCAGGTATCTCCTCAATTTTAGGCGCTGTAAATTTCATTACAACTGTAATTAATATACGTTCTACAGGAATAACTTTTGACCGAATACCCCTTTTTGTCTGATCAGTAGCCCTAACTGCCTTACTTCTTCTCCTATCTCTTCCAGTATTAGCAGGTGCAATCACTATACTTTTAACAGATCGAAATATTAATACTTCATTCTTTGATCCAGCAGGGGGAGGAGATCCTATTTTATACCAA---------
 Coleoptera_Phyllophaga_calceata_EU156637_GBCL4549_09   ----------------TTCGGAAGATGGGCAGGTATAGTCGGAACCTCCTTAAGACTACTAATTCGAGCTGAACTAGGAAATCCTGGGACATTAATCGGAGATGACCAAATTTATAACGTAATTGTAACTGCTCATGCATTTGTAATAATTTTCTTTATAGTAATACCTATTATAATTGGTGGATTCGGAAATTGATTAGTTCCATTAATATTAGGTGCTCCTGATATAGCATTTCCTCGAATAAATAATATAAGATTTTGATTATTACCCCCTTCTTTAACTCTTCTTTTAATAAGAAGCCTTGTAGAAAGAGGAGCAGGTACAGGTTGAACTGTATACCCACCTTTATCTTCTAATATCGCTCATAGAGGGGCTTCTGTAGATTTAGCTATTTTTAGCCTTCACTTAGCAGGTATCTCCTCAATTTTAGGCGCTGTAAATTTCATTACAACTGTAATTAATATACGTTCTACAGGAATAACTTTTGACCGAATACCCCTTTTTGTCTGATCAGTAGCCCTAACTGCCTTACTTCTTCTCCTATCTCTTCCAGTATTAGCAGGTGCAATCACTATACTTTTAACAGATCGAAATATTAATACTTCATTCTTTGATCCAGCAGGGGGAGGAGATCCTATTTTATACCAA---------
 Coleoptera_Phyllophaga_calceata_EU156638_GBCL4548_09   ----------------TTCGGAAGATGGGCAGGTATAGTCGGAACCTCCTTAAGACTACTAATTCGAGCTGAACTAGGAAATCCTGGAACATTAATCGGAGATGACCAAATTTATAACGTAATTGTAACTGCTCATGCATTTGTAATAATTTTCTTTATAGTAATACCTATTATAATTGGTGGATTCGGAAATTGATTAGTTCCATTAATATTAGGTGCTCCTGATATAGCATTTCCTCGAATAAATAATATAAGATTTTGATTATTACCCCCTTCTTTAACTCTTCTTTTAATAAGAAGCCTTGTAGAAAGAGGAGCAGGTACAGGTTGAACTGTATACCCACCTTTATCTTCTAATATCGCTCATAGAGGGGCTTCTGTAGATTTAGCTATTTTTAGCCTTCACTTAGCAGGTATCTCCTCAATTTTAGGCGCTGTAAATTTCATTACAACTGTAATTAATATACGTTCTACAGGAATAACTTTTGACCGAATACCCCTTTTTGTCTGATCAGTAGCCCTAACTGCCTTACTTCTTCTCCTATCTCTTCCAGTATTAGCAGGTGCAATCACTATACTTTTAACAGATCGAAATATTAATACTTCATTCTTTGACCCAGCAGGGGGAGGAGATCCTATTTTATACCAA---------
 Coleoptera_Phyllophaga_calceata_EU156639_GBCL4547_09   ----------------TTCGGAAGATGGGCAGGTATAGTCGGAACCTCCTTAAGACTACTAATTCGAGCTGAACTAGGAAATCCTGGGACATTAATCGGAGATGACCAAATTTATAACGTAATTGTAACTGCTCATGCATTTGTAATAATTTTCTTTATAGTAATACCTATTATAATTGGTGGATTCGGAAATTGATTAGTTCCATTAATATTAGGTGCTCCTGATATAGCATTTCCTCGAATAAATAATATAAGATTTTGATTATTACCCCCTTCTTTAACTCTTCTTTTAATAAGAAGCCTTGTAGAAAGAGGAGCAGGTACAGGTTGAACTGTATACCCACCTTTATCTTCTAATATCGCTCATAGAGGGGCTTCTGTAGATTTAGCTATTTTTAGCCTTCACTTAGCAGGTATCTCCTCAATTTTAGGCGCTGTAAATTTCATTACAACTGTAATTAATATACGTTCTACAGGAATAACTTTTGACCGAATACCCCTTTTTGTCTGATCAGTAGCCCTAACTGCCTTACTTCTTCTCCTATCTCTTCCAGTATTAGCAGGTGCAATCACTATACTTTTAACAGATCGAAATATTAATACTTCATTCTTTGATCCAGCAGGGGGAGGAGATCCTATTTTATACCAA---------
 Coleoptera_Phyllophaga_calceata_EU156640_GBCL4546_09   ----------------TTCGGAAGATGGGCAGGTATAGTCGGAACCTCCTTAAGACTACTAATTCGAGCTGAACTAGGAAATCCTGGGACATTAATCGGAGATGACCAAATTTATAACGTAATTGTAACTGCTCATGCATTTGTAATAATTTTCTTTATAGTAATACCTATTATAATTGGTGGATTCGGAAATTGATTAGTTCCATTAATATTAGGTGCTCCTGATATAGCATTTCCTCGAATAAATAATATAAGATTTTGATTATTACCCCCTTCTTTAACTCTTCTTTTAATAAGAAGCCTTGTAGAAAGAGGAGCAGGTACAGGTTGAACTGTATACCCACCTTTATCTTCTAATATCGCTCATAGAGGGGCTTCTGTAGATTTAGCTATTTTTAGCCTTCACTTAGCAGGTATCTCCTCAATTTTAGGCGCTGTAAATTTCATTACAACTGTAATTAATATACGTTCTACAGGAATAACTTTTGACCGAATACCCCTTTTTGTCTGATCAGTAGCCCTAACTGCCTTACTTCTTCTCCTATCTCTTCCAGTATTAGCAGGTGCAATCACTATACTTTTAACAGATCGAAATATTAATACTTCATTCTTTGATCCAGCAGGGGGAGGAGATCCTATTTTATACCAA---------
 Coleoptera_Phyllophaga_congrua_EU156641_GBCL4545_09   ----------------TTCGGAAGATGGGCAGGTATAGTTGGGACATCCCTTAGATTACTCATTCGAGCCGAACTTGGAAATCCCGGAACTCTCATTGGAGATGATCAAATTTATAATGTTATTGTAACTGCTCATGCATTTGTAATAATTTTCTTTATAGTAATACCCATTATAATTGGGGGATTTGGGAATTGACTAGTCCCCCTAATATTAGGAGCCCCCGATATAGCTTTCCCCCGAATAAATAATATAAGATTTTGATTATTACCCCCTTCTTTAACTCTTCTTTTAATAAGAAGTTTAGTAGAAAGGGGTGCAGGAACGGGTTGAACAGTATACCCCCCATTATCTTCAAATATTGCTCATAGAGGAGCTTCCGTAGATTTAGCCATTTTTAGCCTTCATCTAGCAGGAATTTCATCAATCTTGGGGGCTGTAAATTTTATTACTACTGTTATTAATATACGCTCTGCAGGAATAACCTTTGATCGAATACCCCTTTTTGTTTGATCAGTAGCTTTAACTGCTTTACTTCTTCTTCTATCTCTTCCAGTATTAGCTGGCGCAATTACTATACTTTTAACAGATCGAAATATTAATACGTCATTTTTTGATCCTGCAGGAGGGGGTGATCCTATTTTATACCAA---------
 Coleoptera_Phyllophaga_congrua_EU156642_GBCL4544_09   ----------------TTCGGAAGATGGGCAGGTATAGTTGGGACATCCCTTAGATTACTCATTCGAGCCGAGCTTGGAAATCCCGGAACTCTCATTGGAGATGATCAAATTTATAATGTTATTGTAACTGCTCATGCATTTGTAATAATTTTCTTTATAGTAATACCCATTATAATTGGGGGATTTGGGAATTGACTAGTCCCCCTAATATTAGGAGCCCCCGATATAGCTTTCCCCCGAATAAATAATATAAGATTTTGATTATTACCTCCTTCTTTAACTCTTCTTTTAATAAGAAGTTTAGTAGAAAGGGGTGCAGGAACGGGTTGAACAGTATACCCCCCATTATCTTCAAATATTGCTCATAGAGGAGCTTCCGTAGATTTAGCCATTTTTAGCCTTCATCTAGCAGGAATTTCATCAATCTTGGGGGCTGTAAATTTTATTACTACTGTTATTAATATACGCTCTGCAGGAATAACCTTTGATCGAATACCCCTTTTTGTTTGATCAGTAGCTTTAACTGCTTTACTTCTTCTTCTATCTCTTCCAGTATTAGCTGGCGCAATTACTATACTTTTAACAGATCGAAATATTAATACGTCATTTTTTGATCCTGCAGGAGGGGGTGATCCTATTTTATACCAA---------
 Coleoptera_Phyllophaga_congrua_EU156643_GBCL4543_09   ----------------TTCGGAAGATGGGCAGGTATAGTTGGGACATCCCTTAGATTACTCATTCGAGCCGAGCTTGGAAATCCCGGAACTCTCATTGGAGATGATCAAATTTATAATGTTATTGTAACTGCTCATGCATTTGTAATAATTTTCTTTATAGTAATACCCATTATAATTGGGGGATTTGGGAATTGACTAGTCCCCCTAATATTAGGAGCCCCCGATATAGCTTTCCCCCGAATAAATAATATAAGATTTTGATTATTACCCCCTTCTTTAACTCTTCTTTTAATAAGAAGTTTAGTAGAAAGGGGTGCAGGAACGGGTTGAACAGTATACCCCCCATTATCTTCAAATATTGCTCATAGAGGAGCTTCCGTAGATTTAGCCATTTTTAGCCTTCATCTAGCAGGAATTTCATCAATCTTGGGGGCTGTAAATTTTATTACTACTGTTATTAATATACGCTCTGCAGGAATAACCTTTGATCGAATACCCCTTTTTGTTTGATCAGTAGCTTTAACTGCTTTACTTCTTCTTCTATCTCTTCCAGTATTAGCTGGCGCAATTACTATACTTTTAACAGATCGAAATATTAATACGTCATTTTTTGATCCTGCAGGAGGGGGTGATCCTATTTTATACCAA---------
 Coleoptera_Phyllophaga_congrua_EU156644_GBCL4542_09   ----------------TTCGGGAGATGGGCAGGTATAGTAGGGACATCCCTTAGATTACTTATCCGAGCTGAACTTGGAAATCCCGGCACACTTATTGGAGATGACCAAATTTATAATGTTATTGTAACTGCCCATGCATTTGTAATAATTTTCTTTATAGTAATACCCATTATAATTGGGGGCTTTGGAAATTGATTAGTTCCCCTAATACTAGGGGCCCCCGATATAGCATTCCCCCGAATAAATAATATAAGATTTTGATTACTACCCCCCTCTTTAACTCTTCTTTTAATAAGAAGTTTGGTAGAAAGGGGGGCAGGAACGGGTTGAACTGTATACCCCCCATTATCATCAAATATTGCTCATAGAGGAGCTTCTGTAGATTTGGCTATTTTTAGCCTTCATCTAGCAGGAATCTCATCAATCTTGGGGGCTGTAAATTTTATTACTACTGTTATTAATATACGTTCTACAGGAATAACTTTTGATCGAATACCCCTTTTTGTTTGATCAGTAGCTTTAACTGCTTTACTTCTTCTTCTTTCTCTTCCAGTATTAGCTGGCGCAATTACTATACTTTTAACAGATCGTAATATTAATACATCATTTTTTGATCCTGCGGGAGGAGGAGATCCTATTTTATACCAA---------
 Coleoptera_Phyllophaga_congrua_EU156645_GBCL4541_09   ----------------TTCGGGAGATGGGCAGGTATAGTAGGGACATCCCTTAGATTACTTATCCGAGCTGAACTTGGAAATCCCGGCACACTTATTGGAGATGACCAAATTTATAATGTTATTGTAACTGCCCATGCATTTGTAATAATTTTCTTTATAGTAATACCCATTATAATTGGGGGCTTTGGAAATTGATTAGTTCCCCTAATACTGGGGGCCCCCGATATAGCATTCCCCCGAATAAATAATATAAGATTTTGATTACTACCCCCCTCTTTAACTCTTCTTTTAATAAGAAGTTTGGTAGAAAGGGGGGCAGGAACGGGTTGAACTGTATACCCCCCATTATCATCAAATATTGCTCATAGAGGAGCTTCTGTAGATTTGGCTATTTTTAGCCTTCATCTAGCAGGAATCTCATCAATCTTGGGGGCTGTAAATTTTATTACTACTGTTATTAATATACGTTCTACAGGAATAACTTTTGATCGAATACCCCTTTTTGTTTGATCAGTAGCTTTAACTGCTTTACTTCTTCTTCTTTCTCTTCCAGTATTAGCTGGCGCAATTACTATACTTTTAACAGATCGTAATATTAATACATCATTTTTTGATCCTGCGGGAGGAGGAGATCCTATTTTATACCAA---------
 Coleoptera_Phyllophaga_congrua_EU156646_GBCL4540_09   ----------------TTCGGGAGATGGGCAGGTATAGTAGGGACATCCCTTAGATTACTTATCCGAGCTGAACTTGGAAATCCCGGCACACTTATTGGAGATGACCAAATTTATAATGTTATTGTAACTGCCCATGCATTTGTAATAATTTTCTTTATAGTAATACCCATTATAATTGGGGGCTTTGGAAATTGATTAGTTCCCCTAATACTGGGGGCCCCCGATATAGCATTCCCCCGAATAAATAATATAAGATTTTGATTACTACCCCCCTCTTTAACTCTTCTTTTAATAAGAAGTTTGGTAGAAAGGGGGGCAGGAACGGGTTGAACTGTATACCCCCCATTATCATCAAATATTGCTCATAGAGGAGCTTCTGTAGATTTGGCTATTTTTAGCCTTCATCTAGCAGGAATCTCATCAATCTTGGGGGCTGTAAATTTTATTACTACTGTTATTAATATACGTTCTACAGGAATAACTTTTGATCGAATACCCCTTTTTGTTTGATCAGTAGCTTTAACTGCTTTACTTCTTCTTCTTTCTCTTCCAGTATTAGCTGGCGCAATTACTATACTTTTAACAGATCGTAATATTAATACATCATTTTTTGATCCTGCGGGAGGAGGAGATCCTATTTTATACCAA---------
 Coleoptera_Phyllophaga_congrua_EU156647_GBCL4539_09   ----------------TTCGGGAGATGGGCAGGTATAGTAGGGACATCCCTTAGATTACTTATCCGAGCTGAACTTGGAAATCCCGGCACACTTATTGGAGATGACCAAATTTATAATGTTATTGTAACTGCCCATGCATTTGTAATAATTTTCTTTATAGTAATACCCATTATAATTGGGGGCTTTGGAAATTGATTAGTTCCCCTAATACTGGGGGCCCCCGATATAGCATTCCCCCGAATAAATAATATAAGATTTTGATTACTACCCCCCTCTTTAACTCTTCTTTTAATAAGAAGTTTGGTAGAAAGGGGGGCAGGAACGGGTTGAACTGTATACCCCCCATTATCATCAAATATTGCTCATAGAGGAGCTTCTGTAGATTTGGCTATTTTTAGCCTTCATCTAGCAGGAATCTCATCAATCTTGGGGGCTGTAAATTTTATTACTACTGTTATTAATATACGTTCTACAGGAATAACTTTTGATCGAATACCCCTTTTTGTTTGATCAGTAGCTTTAACTGCTTTACTTCTTCTTCTTTCTCTTCCAGTATTAGCTGGCGCAATTACTATACTTTTAACAGATCGTAATATTAATACATCATTTTTTGATCCTGCGGGAGGAGGAGATCCTATTTTATACCAA---------
 Coleoptera_Phyllophaga_congrua_EU156648_GBCL4538_09   ----------------TTCGGAAGATGGGCAGGTATAGTAGGGACATCCCTTAGATTACTTATCCGAGCTGAACTTGGAAATCCCGGCACACTTATTGGAGATGACCAAATTTATAATGTTATTGTAACTGCCCATGCATTTGTAATAATTTTCTTTATAGTAATACCCATTATAATCGGGGGCTTTGGAAATTGATTAGTTCCCCTAATACTAGGGGCCCCCGATATAGCATTCCCCCGAATAAATAATATAAGATTTTGATTACTACCCCCCTCTTTAACTCTTCTTTTAATAAGAAGTTTGGTAGAAAGGGGGGCAGGAACAGGTTGAACTGTATACCCCCCATTATCATCAAATATTGCTCATAGAGGAGCTTCTGTAGATTTGGCTATTTTTAGCCTTCATCTAGCAGGAATCTCATCAATCTTGGGGGCTGTAAATTTTATTACTACTGTTATTAATATACGTTCTACAGGAATAACTTTTGATCGAATACCCCTTTTTGTTTGATCAGTAGCTTTAACTGCTTTACTTCTTCTTCTTTCTCTTCCAGTATTAGCTGGCGCAATTACTATACTTTTAACAGATCGTAATATTAATACATCATTTTTTGATCCTGCGGGAGGAGGGGATCCTATTTTATACCAA---------
 Coleoptera_Phyllophaga_corrosa_EU156649_GBCL4537_09   ----------------TTCGGAAGATGGGCAGGTATAGTCGGTACCTCTTTAAGGCTCCTTATCCGAGCCGAACTTGGAAATCCAGGAACCTTGATTGGAGATGACCAAATTTATAATGTTATTGTAACTGCTCATGCATTTGTAATAATTTTCTTTATAGTAATACCGATCATAATTGGGGGATTCGGAAATTGATTAGTTCCATTAATATTGGGGGCCCCTGATATAGCATTCCCACGAATAAATAATATAAGATTTTGATTACTCCCCCCTTCCCTAACTCTTCTTTTAATAAGAAGCCTTGTAGAAAGGGGGGCTGGTACGGGTTGAACCGTATACCCCCCCCTATCTTCTAATATTGCTCATAGAGGAGCTTCTGTAGATTTAGCTATTTTTAGTCTCCACTTAGCGGGAATTTCATCAATCCTAGGAGCCGTAAATTTTATTACAACTGTTATTAATATACGCTCTACAGGAATAACTTTTGATCGAATACCCCTTTTTGTTTGATCAGTAGCCCTAACTGCCCTACTTCTTCTCTTATCTCTGCCCGTACTAGCTGGGGCAATTACTATACTTTTAACAGATCGTAATATTAATACTTCATTCTTTGACCCGGCAGGGGGGGGAGACCCTATTTTATACCAA---------
 Coleoptera_Phyllophaga_corrosa_EU156650_GBCL4536_09   ----------------TTCGGAAGATGGGCAGGTATAGTCGGTACCTCTTTAAGGCTCCTTATCCGAGCCGAACTTGGAAATCCAGGAACCTTGATTGGAGATGACCAAATTTATAATGTTATTGTAACTGCTCATGCATTTGTAATAATTTTCTTTATAGTAATACCGATCATAATTGGGGGATTCGGAAATTGATTAGTTCCATTAATATTGGGGGCCCCTGATATAGCATTCCCACGAATAAATAATATAAGATTTTGATTACTCCCCCCTTCCCTAACTCTTCTTTTAATAAGAAGCCTTGTAGAAAGGGGGGCTGGTACGGGTTGAACCGTATACCCCCCCCTATCTTCTAATATTGCTCATAGAGGAGCTTCTGTAGATTTAGCTATTTTTAGTCTCCACTTAGCGGGAATTTCATCAATCCTAGGAGCCGTAAATTTTATTACAACTGTTATTAATATACGCTCTACAGGAATAACTTTTGATCGAATACCCCTTTTTGTTTGATCAGTAGCCCTAACTGCCCTACTTCTTCTCTTATCTCTGCCCGTACTAGCTGGGGCAATTACTATACTTTTAACAGATCGTAATATTAATACTTCATTCTTTGACCCGGCAGGGGGGGGAGACCCTATTTTATACCAA---------
 Coleoptera_Phyllophaga_corrosa_EU156651_GBCL4535_09   ----------------TTCGGAAGATGGGCAGGTATAGTCGGTACCTCTTTAAGGCTCCTTATCCGAGCCGAACTTGGAAATCCAGGAACCTTGATTGGAGATGACCAAATTTATAATGTTATTGTAACTGCTCATGCATTTGTAATAATTTTCTTTATAGTAATACCGATCATAATTGGGGGATTCGGAAATTGATTAGTTCCATTAATATTGGGGGCCCCTGATATAGCATTCCCACGAATAAATAATATAAGATTTTGATTACTCCCCCCTTCCCTAACTCTTCTTTTAATAAGAAGCCTTGTAGAAAGGGGGGCTGGTACGGGTTGAACCGTATACCCCCCCCTATCTTCTAATATTGCTCATAGAGGAGCTTCTGTAGATTTAGCTATTTTTAGTCTCCACTTAGCGGGAATTTCATCAATCCTAGGAGCCGTAAATTTTATTACAACTGTTATTAATATACGCTCTACAGGAATAACTTTTGATCGAATACCCCTTTTTGTTTGATCAGTAGCCCTAACTGCCCTACTTCTTCTCTTATCTCTGCCCGTACTAGCTGGGGCAATTACTATACTTTTAACAGATCGTAATATTAATACTTCATTCTTTGACCCGGCAGGGGGGGGAGACCCTATTTTATACCAA---------
 Coleoptera_Phyllophaga_corrosa_EU156652_GBCL4534_09   ----------------TTCGGAAGATGGGCAGGTATAGTCGGTACCTCTTTAAGGCTCCTTATCCGAGCCGAACTTGGAAATCCAGGAACCTTGATTGGAGATGACCAAATTTATAATGTTATTGTAACTGCTCATGCATTTGTAATAATTTTCTTTATAGTAATACCGATCATAATTGGGGGATTCGGAAATTGATTAGTTCCATTAATATTGGGGGCCCCTGATATAGCATTCCCACGAATAAATAATATAAGATTTTGATTACTCCCCCCTTCCCTAACTCTTCTTTTAATAAGAAGCCTTGTAGAAAGGGGGGCTGGTACGGGTTGAACCGTATACCCCCCCCTATCTTCTAATATTGCTCATAGAGGAGCTTCTGTAGATTTAGCTATTTTTAGTCTCCACTTAGCGGGAATTTCATCAATCCTAGGAGCCGTAAATTTTATTACAACTGTTATTAATATACGCTCTACAGGAATAACTTTTGATCGAATACCCCTTTTTGTTTGATCAGTAGCCCTAACTGCCCTACTTCTTCTCTTATCTCTGCCCGTACTAGCTGGGGCAATTACTATACTTTTAACAGATCGTAATATTAATACTTCATTCTTTGACCCGGCAGGGGGGGGAGACCCTATTTTATACCAA---------
 Coleoptera_Phyllophaga_corrosa_EU156653_GBCL4533_09   ----------------TTCGGAAGATGGGCAGGTATAGTCGGTACCTCTTTAAGACTCCTTATCCGAGCCGAACTTGGAAATCCTGGAACCTTGATTGGAGATGACCAAATTTATAATGTTATTGTAACTGCTCATGCATTTGTAATAATTTTCTTTATAGTAATACCAATCATAATTGGGGGATTCGGAAATTGATTAGTTCCATTAATATTGGGAGCCCCTGATATAGCATTCCCACGAATAAATAATATAAGATTTTGATTACTTCCCCCTTCCCTAACTCTTCTTTTAATAAGAAGCCTTGTAGAAAGGGGGGCTGGTACAGGTTGAACCGTATATCCCCCCTTATCTTCTAATATTGCTCATAGAGGAGCTTCTGTAGATTTAGCTATTTTTAGTCTCCACTTAGCGGGAATTTCATCAATCCTGGGAGCCGTAAATTTTATTACAACTGTTATTAATATACGCTCTACAGGAATAACTTTTGATCGAATACCCCTTTTTGTTTGATCAGTAGCCCTAACTGCCCTACTTCTTCTCCTATCTCTACCTGTGCTAGCTGGAGCAATTACTATACTTTTAACAGATCGTAATATTAATACTTCATTCTTTGACCCGGCAGGGGGAGGAGATCCTATTTTATACCAA---------
 Coleoptera_Phyllophaga_corrosa_EU156654_GBCL4532_09   ----------------TTCGGAAGATGGGCAGGTATAGTCGGTACCTCTTTAAGGCTCCTTATCCGAGCCGAACTTGGAAATCCAGGAACCTTGATTGGAGATGACCAAATTTATAATGTTATTGTAACTGCTCATGCATTTGTAATAATTTTCTTTATAGTAATACCGATCATAATTGGGGGATTCGGAAATTGATTAGTTCCATTAATATTGGGGGCCCCTGATATAGCATTCCCACGAATAAATAATATAAGATTTTGATTACTCCCCCCTTCCCTAACTCTTCTTTTAATAAGAAGCCTTGTAGAAAGGGGGGCTGGTACGGGTTGAACCGTATACCCCCCCCTATCTTCTAATATTGCTCATAGAGGAGCTTCTGTAGATTTAGCTATTTTTAGTCTCCACTTAGCGGGAATTTCATCAATCCTAGGAGCCGTAAATTTTATTACAACTGTTATTAATATACGCTCTACAGGAATAACTTTTGATCGAATACCCCTTTTTGTTTGATCAGTAGCCCTAACTGCCCTACTTCTTCTCTTATCTCTGCCCGTACTAGCTGGGGCAATTACTATACTTTTAACAGATCGTAATATTAATACTTCATTCTTTGACCCGGCAGGGGGGGGAGACCCTATTTTATACCAA---------
 Coleoptera_Phyllophaga_crassissima_EU156655_GBCL4531_09   ----------------TTCGGAAGATGAGCAGGTATAGTTGGAACCTCACTAAGATTGCTTATTCGAGCTGAACTTGGAAATCCAGGAACATTAATCGGAGATGACCAAATTTATAATGTTATTGTAACTGCTCATGCATTTGTAATAATTTTCTTTATAGTAATACCTATTATAATTGGGGGGTTTGGAAATTGGCTTGTACCACTTATATTAGGTGCCCCTGATATAGCATTCCCTCGAATAAATAATATAAGATTTTGATTACTACCCCCTTCCCTAACTCTTCTTTTAATAAGAAGCCTTGTAGAAAGAGGGGCCGGAACAGGTTGAACTGTTTACCCGCCATTATCTTCTAATATCGCTCATAGAGGAGCTTCTGTAGATTTAGCTATTTTTAGGCTTCACCTTGCAGGAATCTCATCAATCCTCGGAGCTGTAAATTTTATTACAACTGTTATTAATATGCGCTCTACAGGAATAACTTTTGATCGAATACCTCTATTTGTCTGATCAGTAGCTTTAACTGCCTTATTATTACTTCTTTCTCTACCCGTGCTCGCCGGAGCAATCACAATACTCTTAACAGACCGAAATATTAATACATCATTCTTTGATCCTGCTGGAGGAGGAGACCCTATTCTATACCAA---------
 Coleoptera_Phyllophaga_crassissima_EU156656_GBCL4530_09   ----------------TTCGGAAGATGGGCAGGTATAGTTGGGACCTCATTAAGATTGCTTATTCGAGCAGAACTTGGAAATCCAGGAACATTAATCGGAGATGACCAAATTTATAATGTTATTGTAACTGCTCATGCATTTGTAATAATTTTCTTTATAGTAATACCTATTATAATTGGGGGGTTTGGAAATTGGCTTGTACCTCTTATATTGGGTGCCCCTGATATAGCATTCCCTCGAATAAATAATATAAGATTTTGATTACTACCCCCTTCCCTAACTCTTCTTTTAATAAGAAGCCTTGTAGAAAGAGGAGCCGGAACAGGTTGAACTGTTTACCCGCCATTATCTTCTAATATCGCTCATAGAGGGGCTTCTGTAGATTTAGCTATTTTTAGGCTTCACCTTGCAGGAATCTCATCAATCCTCGGAGCTGTAAATTTTATTACAACTGTTATTAATATACGCTCTACAGGAATAACTTTTGATCGAATACCTCTATTTGTCTGATCAGTAGCTTTAACTGCCTTATTATTACTTCTTTCTCTGCCCGTACTCGCCGGAGCAATCACAATACTCTTAACAGACCGAAATATTAATACATCATTCTTTGATCCTGCTGGGGGAGGAGACCCTATTCTATACCAA---------
 Coleoptera_Phyllophaga_crassissima_EU156657_GBCL4529_09   ----------------TTCGGAAGATGAGCAGGTATGGTTGGAACCTCATTAAGATTGCTTATTCGAGCTGAACTTGGAAATCCAGGAACATTAATCGGAGACGACCAAATTTATAATGTTATTGTAACTGCTCATGCATTTGTAATAATTTTCTTTATAGTAATACCTATTATAATTGGGGGGTTTGGAAATTGGCTTGTACCTCTTATATTAGGTGCCCCTGATATAGCATTCCCTCGAATAAATAATATAAGATTTTGATTACTGCCCCCTTCCCTAACTCTTCTTTTAATAAGAAGCCTTGTAGAAAGAGGAGCCGGGACAGGTTGAACTGTTTACCCGCCATTATCTTCTAATATCGCTCATAGAGGAGCTTCTGTAGATTTAGCTATTTTTAGGCTTCACCTTGCAGGAATCTCATCAATCCTAGGAGCTGTAAATTTTATTACAACTGTTATTAATATACGCTCTACAGGAATAACTTTTGATCGAATACCTCTATTTGTCTGATCAGTAGCTTTAACTGCCTTATTATTACTTCTTTCTCTACCCGTACTCGCCGGAGCAATCACAATACTCTTAACAGACCGAAATATTAATACATCATTCTTTGATCCTGCTGGGGGAGGAGACCCTATTCTATACCAA---------
 Coleoptera_Phyllophaga_crassissima_EU156658_GBCL4528_09   ----------------TTCGGAAGATGGGCAGGTATGGTTGGAACCTCGTTAAGATTGCTTATTCGAGCTGAACTTGGAAATCCAGGAACATTAATCGGAGACGACCAAATTTATAATGTTATTGTAACTGCTCATGCATTTGTAATAATTTTCTTTATAGTAATACCTATTATAATTGGGGGATTTGGAAATTGGCTTGTACCTCTTATATTGGGTGCCCCTGATATAGCATTCCCTCGAATAAATAATATAAGATTTTGATTACTACCCCCTTCCCTAACTCTTCTTTTAATAAGAAGCCTTGTAGAAAGAGGAGCCGGGACAGGTTGAACTGTTTACCCGCCATTATCTTCTAATATCGCTCATAGAGGGGCTTCTGTAGATTTAGCTATTTTTAGGCTTCACCTTGCAGGAATCTCATCAATCCTCGGAGCTGTAAATTTTATTACAACTGTTATTAATATGCGCTCTACTGGAATAACTTTTGATCGAATACCTCTATTTGTCTGATCAGTAGCTTTAACTGCCTTATTATTACTTCTTTCTCTACCCGTACTCGCCGGAGCAATCACAATACTCTTAACAGACCGAAATATTAATACATCATTCTTTGACCCTGCTGGGGGAGGAGACCCTATTCTATACCAA---------
 Coleoptera_Phyllophaga_crassissima_EU156659_GBCL4527_09   ----------------TTCGGAAGATGGGCAGGTATAGTTGGAACCTCATTGAGATTACTTATTCGAGCTGAACTTGGAAATCCGGGTACATTAATCGGAGACGACCAAATTTATAATGTTATTGTAACTGCTCATGCATTTGTAATAATTTTCTTTATAGTAATACCTATTATAATTGGGGGGTTTGGAAATTGACTTGTACCACTTATATTAGGTGCCCCTGATATAGCATTCCCTCGAATAAATAATATAAGATTTTGATTACTACCCCCTTCCCTAACTCTTCTTTTAATAAGAAGCCTTGTAGAAAGAGGAGCCGGGACAGGTTGAACTGTTTACCCGCCATTATCTTCTAATATCGCTCATAGAGGGGCTTCTGTAGATTTAGCTATTTTTAGGCTCCACCTTGCAGGAATCTCATCAATCCTCGGGGCTGTAAATTTTATTACAACTGTTATTAATATACGCTCTACAGGAATAACTTTTGATCGAATACCTCTATTTGTCTGATCAGTAGCTTTAACTGCCTTATTATTACTTCTTTCTCTACCCGTACTCGCTGGGGCAATCACAATACTCTTAACAGACCGAAATATTAATACATCATTCTTTGATCCTGCTGGAGGAGGAGACCCTATTCTATACCAA---------
 Coleoptera_Phyllophaga_crassissima_EU156660_GBCL4526_09   ----------------TTCGGAAGATGAGCAGGTATGGTTGGAACCTCATTAAGATTGCTTATTCGAGCTGAACTTGGAAATCCAGGAACATTAATCGGAGACGACCAAATTTATAATGTTATTGTAACTGCTCATGCATTTGTAATAATTTTCTTTATAGTAATACCTATTATAATTGGGGGGTTTGGAAATTGGCTTGTACCTCTTATATTGGGTGCCCCTGATATAGCATTCCCCCGAATAAATAATATAAGATTTTGATTACTACCCCCTTCCCTAACTCTTCTTTTAATAAGAAGCCTTGTAGAAAGAGGAGCCGGGACAGGTTGAACTGTTTACCCACCATTATCTTCTAATATCGCTCATAGAGGGGCTTCTGTAGATTTAGCTATTTTTAGGCTTCACCTTGCAGGAATCTCGTCAATCCTCGGAGCTGTAAATTTTATTACAACTGTTATTAATATACGCTCTACAGGAATAACTTTTGATCGAATACCTCTATTTGTCTGATCAGTAGCTTTAACTGCCTTATTATTACTTCTTTCTCTACCCGTACTCGCCGGAGCAATCACAATACTCTTAACAGACCGAAATATTAATACATCATTCTTTGATCCTGCTGGGGGAGGAGACCCTATTCTATACCAA---------
 Coleoptera_Phyllophaga_crenulata_EU156589_GBCL4597_09   ----------------TTCGGAAGATGAGCAGGAATAGTAGGAACCTCATTAAGACTACTGATTCGAGCAGAATTAGGAAACCCGGGAACATTAATTGGTGACGACCAAATCTACAATGTTATCGTAACTGCTCATGCATTTGTAATAATTTTTTTCATAGTTATACCTATTATAATTGGTGGATTTGGAAATTGATTAGTCCCTCTAATACTAGGTGCCCCAGATATAGCCTTCCCTCGAATAAATAATATAAGGTTTTGACTTTTACCCCCCTCTCTAACCCTTTTACTAATAAGTAGATTAGTAGAAAGTGGAGCTGGTACTGGTTGAACTGTATATCCGCCCCTATCTGCTAATATTGCCCATAGAGGAGCTTCTGTAGATCTGGCTATTTTCAGTCTTCATTTAGCAGGAATCTCTTCAATTTTAGGAGCTGTCAATTTTATTACTACCGTAATTAATATACGATCAACAGGAATAACCTTTGACCGAATACCTCTGTTTGTCTGATCGGTAGCTTTAACAGCTTTATTATTACTTTTATCCTTACCTGTTTTAGCAGGAGCTATTACTATACTTTTAACTGACCGAAATATCAATACTTCCTTTTTTGACCCAGCAGGGGGAGGAGATCCTATTCTATACCAA---------
 Coleoptera_Phyllophaga_crenulata_EU156590_GBCL4596_09   ----------------TTCGGAAGATGAGCAGGAATAGTAGGAACCTCATTAAGACTACTGATTCGAGCAGAATTAGGAAACCCGGGAACATTAATTGGTGACGACCAAATCTACAATGTTATCGTAACTGCTCATGCATTTGTAATAATTTTTTTCATAGTTATACCTATTATAATTGGTGGATTTGGAAATTGATTAGTCCCTCTAATACTAGGTGCCCCAGATATAGCCTTCCCTCGAATAAATAATATAAGGTTTTGACTTTTACCCCCCTCTCTAACCCTTTTACTAATAAGTAGATTAGTAGAAAGTGGAGCTGGTACTGGTTGAACTGTATATCCGCCCCTATCTGCTAATATTGCCCATAGAGGAGCTTCTGTAGATCTGGCTATTTTCAGTCTTCATTTAGCAGGAATCTCTTCAATTTTAGGAGCTGTCAATTTTATTACTACCGTAATTAATATACGATCAACAGGAATAACCTTTGACCGAATACCTCTGTTTGTCTGATCGGTAGCTTTAACAGCTTTATTATTACTTTTATCCTTACCTGTTTTAGCAGGAGCTATTACTATACTTTTAACTGACCGAAATATCAATACTTCCTTTTTTGACCCAGCAGGGGGAGGAGATCCTATTCTATACCAA---------
 Coleoptera_Phyllophaga_crenulata_EU156591_GBCL4595_09   ----------------TTCGGAAGATGAGCAGGAATAGTAGGAACCTCATTAAGACTACTGATTCGAGCAGAATTAGGAAACCCGGGAACATTAATTGGTGACGACCAAATCTACAATGTTATCGTAACTGCTCATGCATTTGTAATAATTTTTTTCATAGTTATACCTATTATAATTGGTGGATTTGGAAATTGATTAGTCCCTCTAATACTAGGTGCCCCAGATATAGCCTTCCCTCGAATAAATAATATAAGGTTTTGACTTTTACCCCCCTCTCTAACCCTTTTACTAATAAGTAGATTAGTAGAAAGTGGAGCTGGTACTGGTTGAACTGTATATCCGCCCCTATCTGCTAATATTGCCCATAGAGGAGCTTCTGTAGATCTGGCTATTTTCAGTCTTCATTTAGCAGGAATCTCTTCAATTTTAGGAGCTGTCAATTTTATTACTACCGTAATTAATATACGATCAACAGGAATAACCTTTGACCGAATACCTCTGTTTGTCTGATCGGTAGCTTTAACAGCTTTATTATTACTTTTATCCTTACCTGTTTTAGCAGGAGCTATTACTATACTTTTAACTGACCGAAATATCAATACTTCCTTTTTTGACCCAGCAGGGGGAGGAGATCCTATTCTATACCAA---------
 Coleoptera_Phyllophaga_crenulata_EU156592_GBCL4594_09   ----------------TTCGGAAGATGAGCAGGAATAGTAGGAACCTCATTAAGACTACTGATTCGAGCAGAATTAGGAAACCCGGGAACATTAATTGGTGACGACCAAATCTACAATGTTATCGTAACTGCTCATGCATTTGTAATAATTTTTTTCATAGTTATACCTATTATAATTGGTGGATTTGGAAATTGATTAGTCCCTCTAATACTAGGTGCCCCAGATATAGCCTTCCCTCGAATAAATAATATAAGGTTTTGACTTTTACCCCCCTCTCTAACCCTTTTACTAATAAGTAGATTAGTAGAAAGTGGAGCTGGTACTGGTTGAACTGTATATCCGCCCCTATCTGCTAATATTGCCCATAGAGGAGCTTCTGTAGATCTGGCTATTTTCAGTCTTCATTTAGCAGGAATCTCTTCAATTTTAGGAGCTGTCAATTTTATTACTACCGTAATTAATATACGATCAACAGGAATAACCTTTGACCGAATACCTCTGTTTGTCTGATCGGTAGCTTTAACAGCTTTATTATTACTTTTATCCTTACCTGTTTTAGCAGGAGCTATTACTATACTTTTAACTGACCGAAATATCAATACTTCCTTTTTTGACCCAGCAGGGGGAGGAGATCCTATTCTATACCAA---------
 Coleoptera_Phyllophaga_crenulata_EU156593_GBCL4593_09   ----------------TTCGGAAGATGAGCAGGAATAGTAGGAACCTCATTAAGACTACTGATTCGAGCAGAATTAGGAAACCCGGGAACATTAATTGGTGACGACCAAATCTACAATGTTATCGTAACTGCTCATGCATTTGTAATAATTTTTTTCATAGTTATACCTATTATAATTGGTGGATTTGGAAATTGATTAGTCCCTCTAATACTAGGTGCCCCAGATATAGCCTTCCCTCGAATAAATAATATAAGGTTTTGACTTTTACCCCCCTCTCTAACCCTTTTACTAATAAGTAGATTAGTAGAAAGTGGAGCTGGTACTGGTTGAACTGTATATCCGCCCCTATCTGCTAATATTGCCCATAGAGGAGCTTCTGTAGATCTGGCTATTTTCAGTCTTCATTTAGCAGGAATCTCTTCAATTTTAGGAGCTGTCAATTTTATTACTACCGTAATTAATATACGATCAACAGGAATAACCTTTGACCGAATACCTCTGTTTGTCTGATCGGTAGCTTTAACAGCTTTATTATTACTTTTATCCTTACCTGTTTTAGCAGGAGCTATTACTATACTTTTAACTGACCGAAATATCAATACTTCCTTTTTTGACCCAGCAGGGGGAGGAGATCCTATTCTATACCAA---------
 Coleoptera_Phyllophaga_crenulata_EU156661_GBCL4525_09   ----------------TTCGGAAGATGAGCAGGAATAGTAGGAACCTCATTAAGACTACTGATTCGAGCAGAATTAGGAAACCCGGGAACATTAATTGGTGACGACCAAATCTACAATGTTATCGTAACTGCTCATGCATTTGTAATAATTTTTTTCATAGTTATACCTATTATAATTGGTGGATTTGGAAATTGATTAGTCCCTCTAATACTAGGTGCCCCAGATATAGCCTTCCCTCGAATAAATAATATAAGGTTTTGACTTTTACCCCCCTCTCTAACCCTTTTACTAATAAGTAGATTAGTAGAAAGTGGAGCTGGTACTGGTTGAACTGTATATCCGCCCCTATCTGCTAATATTGCCCATAGAGGAGCTTCTGTAGATCTGGCTATTTTCAGTCTTCATTTAGCAGGAATCTCTTCAATTTTAGGAGCTGTCAATTTTATTACTACCGTAATTAATATACGATCAACAGGAATAACCTTTGACCGAATACCTCTGTTTGTCTGATCGGTAGCTTTAACAGCTTTATTATTACTTTTATCCTTACCTGTTTTAGCAGGAGCTATTACTATACTTTTAACTGACCGAAATATCAATACTTCCTTTTTTGACCCAGCAGGGGGAGGAGATCCTATTCTATACCAA---------
 Coleoptera_Phyllophaga_crenulata_EU156662_GBCL4524_09   ----------------TTCGGAAGATGAGCAGGAATAGTAGGAACCTCATTAAGACTACTGATTCGAGCAGAATTAGGAAACCCGGGAACATTAATTGGTGACGACCAAATCTACAATGTTATCGTAACTGCTCATGCATTTGTAATAATTTTTTTCATAGTTATACCTATTATAATTGGTGGATTTGGAAATTGATTAGTCCCTCTAATACTAGGTGCCCCAGATATAGCCTTCCCTCGAATAAATAATATAAGGTTTTGACTTTTACCCCCCTCTCTAACCCTTTTACTAATAAGTAGATTAGTAGAAAGTGGAGCTGGTACTGGTTGAACTGTATATCCGCCCCTATCTGCTAATATTGCCCATAGAGGAGCTTCTGTAGATCTGGCTATTTTCAGTCTTCATTTAGCAGGAATCTCTTCAATTTTAGGAGCTGTCAATTTTATTACTACCGTAATTAATATACGATCAACAGGAATAACCTTTGACCGAATACCTCTGTTTGTCTGATCGGTAGCTTTAACAGCTTTATTATTACTTTTATCCTTACCTGTTTTAGCAGGAGCTATTACTATACTTTTAACTGACCGAAATATCAATACTTCCTTTTTTGACCCAGCAGGGGGAGGAGATCCTATTCTATACCAA---------
 Coleoptera_Phyllophaga_crenulata_EU156663_GBCL4523_09   ----------------TTCGGAAGATGAGCAGGAATAGTAGGAACCTCATTAAGACTACTGATTCGAGCAGAATTAGGAAACCCGGGAACATTAATTGGTGACGACCAAATCTACAATGTTATCGTAACTGCTCATGCATTTGTAATAATTTTTTTCATAGTTATACCTATTATAATTGGTGGATTTGGAAATTGATTAGTCCCTCTAATACTAGGTGCCCCAGATATAGCCTTCCCTCGAATAAATAATATAAGGTTTTGACTTTTACCCCCCTCTCTAACCCTTTTACTAATAAGTAGATTAGTAGAAAGTGGAGCTGGTACTGGTTGAACTGTATATCCGCCCCTATCTGCTAATATTGCCCATAGAGGAGCTTCTGTAGATCTGGCTATTTTCAGTCTTCATTTAGCAGGAATCTCTTCAATTTTAGGAGCTGTCAATTTTATTACTACCGTAATTAATATACGATCAACAGGAATAACCTTTGACCGAATACCTCTGTTTGTCTGATCGGTAGCTTTAACAGCTTTATTATTACTTTTATCCTTACCTGTTTTAGCAGGAGCTATTACTATACTTTTAACTGACCGAAATATCAATACTTCCTTTTTTGACCCAGCAGGGGGAGGAGATCCTATTCTATACCAA---------
 Coleoptera_Phyllophaga_crenulata_EU156664_GBCL4522_09   ----------------TTCGGAAGATGAGCAGGAATAGTAGGAACCTCATTAAGACTACTGATTCGAGCAGAATTAGGAAACCCGGGAACATTAATTGGTGACGACCAAATCTACAATGTTATCGTAACTGCTCATGCATTTGTAATAATTTTTTTCATAGTTATACCTATTATAATTGGTGGATTTGGAAATTGATTAGTCCCTCTAATACTAGGTGCCCCAGATATAGCCTTCCCTCGAATAAATAATATAAGGTTTTGACTTTTACCCCCCTCTCTAACCCTTTTACTAATAAGTAGATTAGTAGAAAGTGGAGCTGGTACTGGTTGAACTGTATATCCGCCCCTATCTGCTAATATTGCCCATAGAGGAGCTTCTGTAGATCTGGCTATTTTCAGTCTTCATTTAGCAGGAATCTCTTCAATTTTAGGAGCTGTCAATTTTATTACTACCGTAATTAATATACGATCAACAGGAATAACCTTTGACCGAATACCTCTGTTTGTCTGATCGGTAGCTTTAACAGCTTTATTATTACTTTTATCCTTACCTGTTTTAGCAGGAGCTATTACTATACTTTTAACTGACCGAAATATCAATACTTCCTTTTTTGACCCAGCAGGGGGAGGAGATCCTATTCTATACCAA---------
 Coleoptera_Phyllophaga_crenulata_EU156720_GBCL4466_09   ----------------TTCGGAAGATGGGCAGGTATAGTCGGTACCTCTTTAAGACTCCTTATCCGGGCCGAACTTGGAAATCCAGGAACCTTAATTGGAGATGACCAAATTTATAATGTTATTGTAACTGCTCATGCATTTGTAATAATTTTCTTTATAGTAATACCAATCATAATTGGAGGATTCGGAAATTGGTTAGTTCCATTAATATTAGGGGCCCCAGATATAGCATTCCCACGAATAAATAATATAAGATTTTGATTACTCCCCCCTTCCCTAACTCTTCTTTTAATAAGAAGCCTTGTAGAAAGAGGGGCTGGCACAGGTTGAACCGTATACCCCCCTCTATCTTCTAATATCGCTCATAGAGGGGCTTCTGTAGATTTAGCTATTTTCAGTCTCCACCTAGCAGGAATTTCATCAATCCTGGGAGCCGTAAATTTTATTACAACTGTTATTAACATACGCTCTACAGGAATAACTTTCGATCGAATGCCCCTTTTTGTTTGATCAGTAGCCCTAACTGCCCTACTTCTTCTCCTATCTCTACCTGTACTAGCTGGAGCAATCACTATACTTTTAACAGACCGTAATATTAACACTTCATTTTTTGACCCGGCAGGGGGAGGAGATCCTATTTTATACCAA---------
 Coleoptera_Phyllophaga_crenulata_EU156721_GBCL4465_09   ----------------TTCGGAAGATGGGCAGGTATAGTCGGTACCTCTTTAAGACTCCTTATCCGGGCCGAACTTGGAAATCCAGGAACCTTAATTGGAGATGACCAAATTTATAATGTTATTGTAACTGCTCATGCATTTGTAATAATTTTCTTTATAGTAATACCAATCATAATTGGAGGATTCGGAAATTGGTTAGTTCCATTAATATTAGGGGCCCCAGATATAGCATTCCCACGAATAAATAATATAAGATTTTGATTACTCCCCCCTTCCCTAACTCTTCTTTTAATAAGAAGCCTTGTAGAAAGAGGGGCTGGCACAGGTTGAACCGTATACCCCCCTCTATCTTCTAATATCGCTCATAGAGGGGCTTCTGTAGATTTAGCTATTTTCAGTCTCCACCTAGCAGGAATTTCATCAATCCTGGGAGCCGTAAATTTTATTACAACTGTTATTAACATACGCTCTACAGGAATAACTTTCGATCGAATGCCCCTTTTTGTTTGATCAGTAGCCCTAACTGCCCTACTTCTTCTCCTATCTCTACCTGTACTAGCTGGAGCAATCACTATACTTTTAACAGACCGTAATATTAACACTTCATTTTTTGACCCGGCAGGGGGAGGAGATCCTATTTTATACCAA---------
 Coleoptera_Phyllophaga_crenulata_EU156722_GBCL4464_09   ----------------TTCGGAAGATGGGCAGGTATAGTCGGTACCTCTTTAAGACTCCTTATCCGGGCCGAACTTGGAAATCCAGGAACCTTAATTGGAGATGACCAAATTTATAATGTTATTGTAACTGCTCATGCATTTGTAATAATTTTCTTTATAGTAATACCAATCATAATTGGAGGATTCGGAAATTGGTTAGTTCCATTAATATTAGGGGCCCCAGATATAGCATTCCCACGAATAAATAATATAAGATTTTGATTACTCCCCCCTTCCCTAACTCTTCTTTTAATAAGAAGCCTTGTAGAAAGAGGGGCTGGCACAGGTTGAACCGTATACCCCCCTCTATCTTCTAATATCGCTCATAGAGGGGCTTCTGTAGATTTAGCTATTTTCAGTCTCCACCTAGCAGGAATTTCATCAATCCTGGGAGCCGTAAATTTTATTACAACTGTTATTAACATACGCTCTACAGGAATAACTTTCGATCGAATGCCCCTTTTTGTTTGATCAGTAGCCCTAACTGCCCTACTTCTTCTCCTATCTCTACCTGTACTAGCTGGAGCAATCACTATACTTTTAACAGACCGTAATATTAACACTTCATTTTTTGACCCGGCAGGGGGAGGAGATCCTATTTTATACCAA---------
 Coleoptera_Phyllophaga_crinita_EU156665_GBCL4521_09   ----------------TTCGGAAGATGAGCTGGAATAGTAGGAACTTCCCTAAGCCTACTAATTCGAGCGGAATTAGGTAACCCGGGCACTCTTATTGGAGATGACCAAATCTATAATGTTATTGTAACTGCCCATGCTTTTGTAATAATTTTTTTCATAGTAATACCAATTATAATTGGGGGATTTGGAAATTGATTAGTACCCCTAATATTGGGGGCCCCTGATATAGCTTTCCCCCGAATAAATAATATAAGATTTTGACTTTTACCTCCATCATTAACACTACTTTTAATAAGAAGACTAGTCGAAAGGGGAGCTGGTACAGGATGAACAGTTTACCCCCCTTTATCATCTAATATCGCTCATGGGGGGGCTTCAGTAGATCTTGCCATCTTTAGGTTACACTTAGCCGGAATCTCTTCAATTTTAGGTGCCGTTAATTTTATTACTACGGTAATTAATATACGATCCACAGGAATAACTTTTGACCGAATACCATTATTTGTATGATCAGTAGCTTTAACAGCCCTACTTTTATTACTTTCATTACCAGTATTAGCAGGGGCTATTACTATATTATTAACAGATCGAAATATTAATACTTCTTTTTTTGACCCCGCTGGAGGAGGTGACCCTATTCTTTACCAA---------
 Coleoptera_Phyllophaga_crinita_EU156666_GBCL4520_09   ----------------TTCGGGAGATGAGCTGGAATAGTAGGAACTTCCCTAAGCCTACTAATTCGAGCGGAATTAGGTAACCCGGGTACTCTTATTGGAGATGACCAAATCTATAATGTTATTGTAACTGCCCATGCTTTTGTAATAATTTTTTTCATAGTAATACCAATTATAATTGGGGGATTTGGAAATTGATTAGTACCCCTAATATTGGGGGCCCCTGATATAGCTTTCCCCCGAATAAATAATATAAGATTTTGACTTTTACCTCCATCATTAACACTACTTTTAATAAGAAGACTAGTCGAAAGAGGGGCTGGTACAGGATGAACAGTTTACCCCCCTTTATCATCTAATATCGCTCATGGGGGGGCTTCAGTAGATCTTGCCATCTTTAGGTTACACTTAGCCGGAATCTCTTCAATTTTAGGTGCCGTTAATTTTATTACTACGGTAATTAATATACGATCCACAGGAATAACTTTTGACCGAATACCATTATTTGTATGATCAGTAGCCTTAACAGCCCTACTTTTATTACTTTCATTACCAGTATTAGCAGGAGCTATTACTATATTATTAACAGATCGAAATATTAATACTTCTTTTTTTGACCCCGCTGGAGGAGGTGACCCTATTCTTTACCAA---------
 Coleoptera_Phyllophaga_crinita_EU156667_GBCL4519_09   ----------------TTCGGGAGATGAGCTGGAATAGTAGGAACTTCCCTAAGCCTACTAATTCGAGCGGAATTAGGTAACCCGGGTACTCTTATTGGAGATGACCAAATCTATAATGTTATTGTAACTGCCCATGCTTTTGTAATAATTTTTTTCATAGTAATACCAATTATAATTGGGGGATTTGGAAATTGATTAGTACCCCTAATATTGGGGGCCCCTGATATAGCTTTCCCCCGAATAAATAATATAAGATTTTGACTTTTACCTCCATCATTAACACTACTTTTAATAAGAAGACTAGTCGAAAGAGGGGCTGGTACAGGATGAACAGTTTACCCCCCTTTATCATCTAATATCGCTCATGGGGGGGCTTCAGTAGATCTTGCCATCTTTAGGTTACACTTAGCCGGAATCTCTTCAATTTTAGGTGCCGTTAATTTTATTACTACGGTAATTAATATACGATCCACAGGAATAACTTTTGACCGAATACCATTATTTGTATGATCAGTAGCCTTAACAGCCCTACTTTTATTACTTTCATTACCAGTATTAGCAGGAGCTATTACTATATTATTAACAGATCGAAATATTAATACTTCTTTTTTTGACCCCGCTGGAGGAGGTGACCCTATTCTTTACCAA---------
 Coleoptera_Phyllophaga_crinita_EU156668_GBCL4518_09   ----------------TTCGGGAGATGAGCTGGAATAGTAGGAACTTCCCTAAGCCTACTAATTCGAGCGGAATTAGGTAACCCGGGTACTCTTATTGGAGATGACCAAATCTATAATGTTATTGTAACTGCCCATGCTTTTGTAATAATTTTTTTCATAGTAATACCAATTATAATTGGGGGATTTGGAAATTGATTAGTACCCCTAATATTGGGGGCCCCTGATATAGCTTTCCCCCGAATAAATAATATAAGATTTTGACTTTTACCTCCATCATTAACACTACTTTTAATAAGAAGACTAGTCGAAAGAGGGGCTGGTACAGGATGAACAGTTTACCCCCCTTTATCATCTAATATCGCTCATGGGGGGGCTTCAGTAGATCTTGCCATCTTTAGGTTACACTTAGCCGGAATCTCTTCAATTTTAGGTGCCGTTAATTTTATTACTACGGTAATTAATATACGATCCACAGGAATAACTTTTGACCGAATACCATTATTTGTATGATCAGTAGCCTTAACAGCCCTACTTTTATTACTTTCATTACCAGTATTAGCAGGAGCTATTACTATATTATTAACAGATCGAAATATTAATACTTCTTTTTTTGACCCCGCTGGAGGAGGTGACCCTATTCTTTACCAA---------
 Coleoptera_Phyllophaga_crinita_EU156669_GBCL4517_09   ----------------TTCGGGAGATGAGCTGGAATAGTAGGAACTTCCCTAAGCCTACTAATTCGAGCGGAATTAGGTAACCCGGGTACTCTTATTGGAGATGACCAAATCTATAATGTTATTGTAACTGCCCATGCTTTTGTAATAATTTTTTTCATAGTAATACCAATTATAATTGGGGGATTTGGAAATTGATTAGTACCCCTAATATTGGGGGCCCCTGATATAGCTTTCCCCCGAATAAATAATATAAGATTTTGACTTTTACCTCCATCATTAACACTACTTTTAATAAGAAGACTAGTCGAAAGAGGGGCTGGTACAGGATGAACAGTTTACCCCCCTTTATCATCTAATATCGCTCATGGGGGGGCTTCAGTAGATCTTGCCATCTTTAGGTTACACTTAGCCGGAATCTCTTCAATTTTAGGTGCCGTTAATTTTATTACTACGGTAATTAATATACGATCCACAGGAATAACTTTTGACCGAATACCATTATTTGTATGATCAGTAGCCTTAACAGCCCTACTTTTATTACTTTCATTACCAGTATTAGCAGGAGCTATTACTATATTATTAACAGATCGAAATATTAATACTTCTTTTTTTGACCCCGCTGGAGGAGGTGACCCTATTCTTTACCAA---------
 Coleoptera_Phyllophaga_crinita_EU156670_GBCL4516_09   ----------------TTCGGGAGATGAGCTGGAATAGTAGGAACTTCCCTAAGCCTACTAATTCGAGCGGAATTAGGTAACCCGGGTACTCTTATTGGAGATGACCAAATCTATAATGTTATTGTAACTGCCCATGCTTTTGTAATAATTTTTTTCATAGTAATACCAATTATAATTGGGGGATTTGGAAATTGATTAGTACCCCTAATATTGGGGGCCCCTGATATAGCTTTCCCCCGAATAAATAATATAAGATTTTGACTTTTACCTCCATCATTAACACTACTTTTAATAAGAAGACTAGTCGAAAGAGGGGCTGGTACAGGATGAACAGTTTACCCCCCTTTATCATCTAATATCGCTCATGGGGGGGCTTCAGTAGATCTTGCCATCTTTAGGTTACACTTAGCCGGAATCTCTTCAATTTTAGGTGCCGTTAATTTTATTACTACGGTAATTAATATACGATCCACAGGAATAACTTTTGACCGAATACCATTATTTGTATGATCAGTAGCCTTAACAGCCCTACTTTTATTACTTTCATTACCAGTATTAGCAGGAGCTATTACTATATTATTAACAGATCGAAATATTAATACTTCTTTTTTTGACCCCGCTGGAGGAGGTGACCCTATTCTTTACCAA---------
 Coleoptera_Phyllophaga_crinita_EU156671_GBCL4515_09   ----------------TTCGGGAGATGAGCTGGAATAGTAGGAACTTCCCTAAGCCTACTAATTCGAGCGGAATTAGGTAACCCGGGTACTCTTATTGGAGATGACCAAATCTATAATGTTATTGTAACTGCCCATGCTTTTGTAATAATTTTTTTCATAGTAATACCAATTATAATTGGGGGATTTGGAAATTGATTAGTACCCCTAATATTGGGGGCCCCTGATATAGCTTTCCCCCGAATAAATAATATAAGATTTTGACTTTTACCTCCATCATTAACACTACTTTTAATAAGAAGACTAGTCGAAAGAGGGGCTGGTACAGGATGAACAGTTTACCCCCCTTTATCATCTAATATCGCTCATGGGGGGGCTTCAGTAGATCTTGCCATCTTTAGGTTACACTTAGCCGGAATCTCTTCAATTTTAGGTGCCGTTAATTTTATTACTACGGTAATTAATATACGATCCACAGGAATAACTTTTGACCGAATACCATTATTTGTATGATCAGTAGCCTTAACAGCCCTACTTTTATTACTTTCATTACCAGTATTAGCAGGAGCTATTACTATATTATTAACAGATCGAAATATTAATACTTCTTTTTTTGACCCCGCTGGAGGAGGTGACCCTATTCTTTACCAA---------
 Coleoptera_Phyllophaga_crinita_EU156672_GBCL4514_09   ----------------TTCGGGAGATGAGCTGGAATAGTAGGAACTTCCCTAAGCCTACTAATTCGAGCGGAATTAGGTAACCCGGGTACTCTTATTGGAGATGACCAAATCTATAATGTTATTGTAACTGCCCATGCTTTTGTAATAATTTTTTTCATAGTAATACCAATTATAATTGGGGGATTTGGAAATTGATTAGTACCCCTAATATTGGGGGCCCCTGATATAGCTTTCCCCCGAATAAATAATATAAGATTTTGACTTTTACCTCCATCATTAACACTACTTTTAATAAGAAGACTAGTCGAAAGAGGGGCTGGTACAGGATGAACAGTTTACCCCCCTTTATCATCTAATATCGCTCATGGGGGGGCTTCAGTAGATCTTGCCATCTTTAGGTTACACTTAGCCGGAATCTCTTCAATTTTAGGTGCCGTTAATTTTATTACTACGGTAATTAATATACGATCCACAGGAATAACTTTTGACCGAATACCATTATTTGTATGATCAGTAGCCTTAACAGCCCTACTTTTATTACTTTCATTACCAGTATTAGCAGGAGCTATTACTATATTATTAACAGATCGAAATATTAATACTTCTTTTTTTGACCCCGCTGGAGGAGGTGACCCTATTCTTTACCAA---------
 Coleoptera_Phyllophaga_crinita_EU156673_GBCL4513_09   ----------------TTCGGGAGATGAGCTGGAATAGTAGGAACTTCCCTAAGCCTACTAATTCGAGCGGAATTAGGTAACCCGGGTACTCTTATTGGAGATGACCAAATCTATAATGTTATTGTAACTGCCCATGCTTTTGTAATAATTTTTTTCATAGTAATACCAATTATAATTGGGGGATTTGGAAATTGATTAGTACCCCTAATATTGGGGGCCCCTGATATAGCTTTCCCCCGAATAAATAATATAAGATTTTGACTTTTACCTCCATCATTAACACTACTTTTAATAAGAAGACTAGTCGAAAGAGGGGCTGGTACAGGATGAACAGTTTACCCCCCTTTATCATCTAATATCGCTCATGGGGGGGCTTCAGTAGATCTTGCCATCTTTAGGTTACACTTAGCCGGAATCTCTTCAATTTTAGGTGCCGTTAATTTTATTACTACGGTAATTAATATACGATCCACAGGAATAACTTTTGACCGAATACCATTATTTGTATGATCAGTAGCCTTAACAGCCCTACTTTTATTACTTTCATTACCAGTATTAGCAGGAGCTATTACTATATTATTAACAGATCGAAATATTAATACTTCTTTTTTTGACCCCGCTGGAGGAGGTGACCCTATTCTTTACCAA---------
 Coleoptera_Phyllophaga_crinita_EU156674_GBCL4512_09   ----------------TTCGGGAGATGAGCTGGAATAGTAGGAACTTCCCTAAGCCTACTAATTCGAGCGGAATTAGGTAACCCGGGTACTCTTATTGGAGATGACCAAATCTATAATGTTATTGTAACTGCCCATGCTTTTGTAATAATTTTTTTCATAGTAATACCAATTATAATTGGGGGATTTGGAAATTGATTAGTACCCCTAATATTGGGGGCCCCTGATATAGCTTTCCCCCGAATAAATAATATAAGATTTTGACTTTTACCTCCATCATTAACACTACTTTTAATAAGAAGACTAGTCGAAAGAGGGGCTGGTACAGGATGAACAGTTTACCCCCCTTTATCATCTAATATCGCTCATGGGGGGGCTTCAGTAGATCTTGCCATCTTTAGGTTACACTTAGCCGGAATCTCTTCAATTTTAGGTGCCGTTAATTTTATTACTACGGTAATTAATATACGATCCACAGGAATAACTTTTGACCGAATACCATTATTTGTATGATCAGTAGCCTTAACAGCCCTACTTTTATTACTTTCATTACCAGTATTAGCAGGAGCTATTACTATATTATTAACAGATCGAAATATTAATACTTCTTTTTTTGACCCCGCTGGAGGAGGTGACCCTATTCTTTACCAA---------
 Coleoptera_Phyllophaga_ephilida_EU156675_GBCL4511_09   ----------------TTCGGAAGATGAGCAGGTATAGTAGGAACCTCATTAAGCTTACTTATTCGAGCTGAACTTGGAAATCCCGGAACATTAATTGGTGATGATCAAATTTATAATGTTATTGTAACTGCTCATGCATTTGTAATAATTTTCTTTATAGTTATACCTATTATAATTGGGGGGTTTGGAAATTGACTTGTTCCCTTAATACTAGGCGCCCCTGATATAGCATTCCCTCGAATAAATAATATAAGATTTTGATTATTGCCCCCTTCTTTAACTCTTCTTTTAATAAGAAGATTAGTAGAAAGAGGGGTTGGAACAGGGTGAACAGTATACCCCCCTTTATCTGCGAATATTGCCCATAGGGGGGCTTCAGTAGATTTGGCTATTTTTAGTTTACATCTAGCTGGAATTTCCTCTATTTTAGGGGCTGTAAATTTTATTACTACAGTAATTAATATACGTTCTACGGGCATAACTTTTGATCGAATACCCCTTTTTGTTTGATCAGTTGCTTTAACAGCTCTTTTACTTCTTCTTTCTCTTCCTGTATTAGCAGGGGCAATTACTATACTTTTAACAGATCGAAATATTAATACATCATTCTTTGACCCTGCGGGAGGGGGAGACCCTATTCTTTACCAA---------
 Coleoptera_Phyllophaga_ephilida_EU156676_GBCL4510_09   ----------------TTCGGAAGATGAGCAGGTATAGTAGGAACCTCATTAAGCTTACTTATTCGAGCTGAACTTGGAAATCCCGGAACATTAATTGGCGATGATCAAATTTATAATGTTATTGTAACTGCTCATGCATTTGTAATAATTTTCTTTATAGTTATACCTATTATAATTGGGGGGTTTGGGAATTGACTTGTTCCCTTAATACTAGGCGCCCCTGATATAGCATTCCCTCGAATAAATAATATAAGATTTTGATTATTACCCCCTTCTTTAACTCTTCTTTTAATAAGAAGATTGGTAGAAAGGGGGGCTGGAACAGGATGAACAGTATACCCCCCTTTATCTGCAAATATTGCCCATAGAGGGGCTTCAGTAGATTTGGCTATTTTTAGTTTACATCTAGCTGGAATTTCCTCTATTTTAGGGGCTGTAAATTTTATTACTACAGTAATTAATATACGTTCTACGGGCATAACTTTTGATCGAATACCCCTTTTTGTTTGATCAGTTGCTTTAACAGCCCTTTTACTTCTTCTTTCTCTCCCTGTATTAGCAGGAGCAATTACTATACTTTTAACAGATCGAAATATTAATACATCATTTTTTGACCCTGCAGGAGGGGGAGACCCTATTCTTTACCAA---------
 Coleoptera_Phyllophaga_ephilida_EU156677_GBCL4509_09   ----------------TTCGGAAGATGGGCAGGTATAGTAGGGACCTCATTAAGCTTACTTATTCGAGCCGAACTTGGAAATCCTGGAACATTAATTGGTGATGATCAAATTTATAATGTTATTGTAACTGCTCATGCATTTGTAATAATTTTCTTTATAGTTATACCTATTATAATTGGGGGGTTTGGAAATTGACTTGTTCCCCTAATATTAGGCGCCCCTGATATAGCATTCCCTCGAATAAATAATATAAGATTTTGATTATTACCCCCTTCTTTAACTCTTCTTTTAATAAGAAGATTAGTAGAAAGAGGGGCTGGAACAGGATGAACAGTATACCCCCCTTTATCTGCAAATATTGCCCATAGAGGGGCTTCAGTAGATTTGGCTATTTTTAGTTTACATCTAGCCGGAATTTCCTCTATTTTAGGGGCTGTAAATTTTATTACTACAGTAATTAATATACGTTCTACGGGCATAACTTTTGATCGAATACCTCTTTTTGTTTGATCAGTTGCTTTAACAGCCCTTTTACTTCTTCTTTCTCTCCCCGTATTAGCAGGGGCAATTACTATACTTTTAACAGATCGAAATATTAATACATCATTCTTTGACCCTGCAGGAGGGGGAGACCCTATTCTTTACCAA---------
 Coleoptera_Phyllophaga_ephilida_EU156678_GBCL4508_09   ----------------TTCGGAAGATGAGCAGGTATAGTAGGAACCTCATTAAGCTTACTTATTCGAGCTGAACTTGGAAATCCCGGAACATTAATTGGTGATGATCAAATTTATAATGTTATTGTAACTGCTCATGCATTTGTAATAATTTTCTTTATAGTTATACCTATTATAATTGGGGGGTTTGGAAATTGACTTGTTCCCTTAATACTAGGCGCCCCTGATATAGCATTCCCTCGAATAAATAATATAAGATTTTGATTATTGCCCCCTTCTTTAACTCTTCTTTTAATAAGAAGATTAGTAGAAAGAGGGGTTGGAACAGGGTGAACAGTATACCCCCCTTTATCTGCGAATATTGCCCATAGGGGGGCTTCAGTAGATTTGGCTATTTTTAGTTTACATCTAGCTGGAATTTCCTCTATTTTAGGGGCTGTAAATTTTATTACTACAGTAATTAATATACGTTCTACGGGCATAACTTTTGATCGAATACCCCTTTTTGTTTGATCAGTTGCTTTAACAGCTCTTTTACTTCTTCTTTCTCTTCCTGTATTAGCAGGGGCAATTACTATACTTTTAACAGATCGAAATATTAATACATCATTCTTTGACCCTGCGGGAGGGGGAGACCCTATTCTTTACCAA---------
 Coleoptera_Phyllophaga_ephilida_EU156679_GBCL4507_09   ----------------TTCGGAAGATGGGCAGGTATAGTAGGAACCTCATTAAGCTTGCTTATTCGAGCTGAACTTGGAAATCCCGGAACATTAATTGGTGATGATCAAATTTATAATGTTATTGTAACTGCTCATGCATTTGTAATAATTTTCTTTATAGTTATACCTATTATAATCGGGGGATTTGGAAATTGACTTGTTCCCTTAATACTAGGCGCCCCTGATATAGCATTCCCTCGAATAAATAATATAAGATTTTGATTATTACCCCCTTCTTTAACTCTTCTTTTAATAAGAAGATTAGTAGAAAGAGGGGCTGGGACAGGATGAACAGTATACCCCCCTTTATCTGCAAATATTGCCCATAGAGGGGCTTCAGTAGATTTGGCTATTTTTAGTTTACATCTAGCTGGAATTTCCTCTATTTTAGGGGCTGTAAATTTTATTACTACAGTAATTAATATACGTTCTACGGGCATAACTTTTGATCGAATACCTCTTTTTGTTTGATCAGTTGCTTTAACAGCCCTTTTACTTCTTCTTTCTCTCCCTGTATTAGCAGGAGCAATTACTATACTTTTAACAGATCGAAATATTAATACATCATTCTTTGACCCTGCAGGAGGGGGGGACCCTATTCTTTACCAA---------
 Coleoptera_Phyllophaga_ephilida_EU156680_GBCL4506_09   ----------------TTCGGAAGATGAGCAGGTATAGTAGGAACCTCATTAAGCTTACTTATTCGAGCTGAACTTGGAAATCCCGGAACATTAATTGGTGATGATCAAATTTATAATGTTATTGTAACTGCTCATGCATTTGTAATAATTTTCTTTATAGTTATACCTATTATAATTGGGGGGTTTGGAAATTGACTTGTTCCCTTAATATTAGGCGCCCCTGATATAGCATTCCCTCGAATAAATAATATAAGATTTTGATTATTGCCCCCTTCTTTAACTCTTCTTTTAATAAGAAGATTAGTAGAAAGAGGGGTTGGAACAGGGTGAACAGTATACCCCCCTTTATCTGCGAATATTGCCCATAGGGGGGCTTCAGTAGATTTGGCTATTTTTAGTTTACATCTAGCTGGAATTTCCTCTATTTTAGGGGCTGTAAATTTTATTACTACAGTAATTAATATACGTTCTACGGGCATAACTTTTGATCGAATACCCCTTTTTGTTTGATCAGTTGCTTTAACAGCTCTTTTACTTCTTCTTTCTCTTCCTGTATTAGCAGGGGCAATTACTATACTTTTAACAGATCGAAATATTAATACATCATTCTTTGACCCTGCGGGAGGGGGAGACCCTATTCTTTACCAA---------
 Coleoptera_Phyllophaga_ephilida_EU156681_GBCL4505_09   ----------------TTCGGAAGATGAGCAGGTATAGTAGGAACCTCATTAAGCTTACTTATTCGAGCTGAACTTGGAAATCCCGGAACATTAATTGGTGATGATCAAATTTATAATGTTATTGTAACTGCTCATGCATTTGTAATAATTTTCTTTATAGTTATACCTATTATAATTGGGGGGTTTGGAAATTGACTTGTTCCCTTAATACTAGGCGCCCCTGATATAGCATTCCCTCGAATAAATAATATAAGATTTTGATTATTGCCCCCTTCTTTAACTCTTCTTTTAATAAGAAGATTAGTAGAAAGAGGGGTTGGAACAGGGTGAACAGTATACCCCCCTTTATCTGCGAATATTGCCCATAGGGGGGCTTCAGTAGATTTGGCTATTTTTAGTTTACATCTAGCTGGAATTTCCTCTATTTTAGGGGCTGTAAATTTTATTACTACAGTAATTAATATACGTTCTACGGGCATAACTTTTGATCGAATACCCCTTTTTGTTTGATCAGTTGCTTTAACAGCTCTTTTACTTCTTCTTTCTCTTCCTGTATTAGCAGGGGCAATTACTATACTTTTAACAGATCGAAATATTAATACATCATTCTTTGACCCTGCGGGAGGGGGAGACCCTATTCTTTACCAA---------
 Coleoptera_Phyllophaga_ephilida_EU156682_GBCL4504_09   ----------------TTCGGAAGATGAGCAGGTATAGTAGGAACCTCATTAAGCTTACTTATTCGAGCTGAACTTGGAAATCCCGGAACATTAATTGGTGATGATCAAATTTATAATGTTATTGTAACTGCTCATGCATTTGTAATAATTTTCTTTATAGTTATACCTATTATAATTGGGGGGTTTGGAAATTGACTTGTTCCCTTAATATTAGGCGCCCCTGATATAGCATTCCCTCGAATAAATAATATAAGATTTTGATTATTGCCCCCTTCTTTAACTCTTCTTTTAATAAGAAGATTAGTAGAAAGAGGGGTTGGAACAGGGTGAACAGTATACCCCCCTTTATCTGCGAATATTGCCCATAGGGGGGCTTCAGTAGATTTGGCTATTTTTAGTTTACATCTAGCTGGAATTTCCTCTATTTTAGGGGCTGTAAATTTTATTACTACAGTAATTAATATACGTTCTACGGGCATAACTTTTGATCGAATACCCCTTTTTGTTTGATCAGTTGCTTTAACAGCTCTTTTACTTCTTCTTTCTCTTCCTGTATTAGCAGGGGCAATTACTATACTTTTAACAGATCGAAATATTAATACATCATTCTTTGACCCTGCGGGAGGGGGAGACCCTATTCTTTACCAA---------
 Coleoptera_Phyllophaga_ephilida_EU156683_GBCL4503_09   ----------------TTCGGAAGATGAGCAGGTATAGTAGGAACCTCATTAAGCTTACTTATTCGAGCTGAACTTGGAAATCCCGGAACATTAATTGGTGATGATCAAATTTATAATGTTATTGTAACTGCTCATGCATTTGTAATAATTTTCTTTATAGTTATACCTATTATAATTGGGGGGTTTGGAAATTGACTTGTTCCCTTAATACTAGGCGCCCCTGATATAGCATTCCCTCGAATAAATAATATAAGATTTTGATTATTGCCCCCTTCTTTAACTCTTCTTTTAGTAAGAAGATTAGTAGAAAGAGGGGTTGGAACAGGGTGAACAGTATACCCCCCTTTATCTGCGAATATTGCCCATAGGGGGGCTTCAGTAGATTTGGCTATTTTTAGTTTACATCTAGCTGGAATTTCCTCTATTTTAGGGGCTGTAAATTTTATTACTACAGTAATTAATATACGTTCTACGGGCATAACTTTTGATCGAATACCCCTTTTTGTTTGATCAGTTGCTTTAACAGCTCTTTTACTTCTTCTTTCTCTTCCTGTATTAGCAGGGGCAATTACTATACTTTTAACAGATCGAAATATTAATACATCATTCTTTGACCCTGCGGGAGGGGGAGACCCTATTCTTTACCAA---------
 Coleoptera_Phyllophaga_ephilida_EU156684_GBCL4502_09   ----------------TTCGGAAGATGAGCAGGTATAGTAGGAACCTCATTAAGCTTACTTATTCGAGCTGAACTTGGAAATCCCGGAACATTAATTGGTGATGATCAAATTTATAATGTTATTGTAACTGCTCATGCATTTGTAATAATTTTCTTTATAGTTATACCTATTATAATTGGGGGGTTTGGAAATTGACTTGTTCCCTTAATACTAGGCGCCCCTGATATAGCATTCCCTCGAATAAATAATATAAGATTTTGATTATTGCCCCCTTCTTTAACTCTTCTTTTAATAAGAAGATTAGTAGAAAGAGGGGTTGGAACAGGGTGAACAGTATACCCCCCTTTATCTGCGAATATTGCCCATAGGGGGGCTTCAGTAGATTTGGCTATTTTTAGTTTACATCTAGCTGGAATTTCCTCTATTTTAGGGGCTGTAAATTTTATTACTACAGTAATTAATATACGTTCTACGGGCATAACTTTTGATCGAATACCCCTTTTTGTTTGATCAGTTGCTTTAACAGCTCTTTTACTTCTTCTTTCTCTTCCTGTATTAGCAGGGGCAATTACTATACTTTTAACAGATCGAAATATTAATACATCATTCTTTGACCCTGCGGGAGGGGGAGACCCTATTCTTTACCAA---------
 Coleoptera_Phyllophaga_ephilida_EU156685_GBCL4501_09   ----------------TTCGGAAGATGAGCAGGTATAGTAGGAACCTCATTAAGCTTGCTTATTCGAGCTGAACTTGGAAATCCCGGAACATTAATTGGCGATGATCAAATTTATAATGTTATTGTAACTGCTCATGCATTTGTAATAATTTTCTTTATAGTTATACCTATTATAATTGGGGGGTTTGGGAATTGACTTGTTCCCTTAATACTAGGCGCCCCTGATATAGCATTCCCTCGAATAAATAATATAAGATTTTGATTATTACCCCCTTCTTTAACTCTTCTTTTAATAAGAAGATTGGTAGAAAGGGGGGCTGGAACAGGATGAACAGTATACCCCCCTTTATCTGCAAATATTGCCCATAGAGGGGCTTCAGTAGATTTGGCTATTTTTAGTTTACATCTAGCTGGAATTTCCTCTATTTTAGGGGCTGTAAATTTTATTACTACAGTAATTAATATACGTTCTACAGGCATAACTTTTGATCGAATACCCCTTTTTGTTTGATCAGTTGCTTTAACAGCCCTTTTACTTCTTCTTTCTCTCCCTGTATTAGCAGGGGCAATTACTATACTTTTAACAGATCGAAATATTAATACATCATTTTTTGACCCTGCAGGAGGGGGAGACCCTATT------------------
 Coleoptera_Phyllophaga_ephilida_EU156686_GBCL4500_09   ----------------TTCGGAAGATGGGCAGGTATAGTAGGGACCTCATTAAGCTTACTTATTCGAGCCGAACTTGGAAATCCTGGAACATTAATTGGTGATGATCAAATTTATAATGTTATTGTAACTGCTCATGCATTTGTAATAATTTTCTTTATAGTTATACCTATTATAATTGGGGGGTTTGGAAATTGACTTGTTCCCCTAATATTAGGCGCCCCTGATATAGCATTCCCTCGAATAAATAATATAAGATTTTGATTATTACCCCCTTCTTTAACTCTTCTTTTAATAAGAAGATTAGTAGAAAGAGGGGCTGGAACAGGATGAACAGTATACCCCCCTTTATCTGCAAATATTGCCCATAGAGGGGCTTCAGTAGATTTGGCTATTTTTAGTTTACATCTAGCCGGAATTTCCTCTATTTTAGGGGCTGTAAATTTTATTACTACAGTAATTAATATACGTTCTACGGGCATAACTTTTGATCGAATACCTCTTTTTGTTTGATCAGTTGCTTTAACAGCCCTTTTACTTCTTCTTTCTCTCCCCGTATTAGCAGGGGCAATTACTATACTTTTAACAGATCGAAATATTAATACATCATTCTTTGACCCTGCAGGAGGGGGAGACCCTATTCTTTACCAA---------
 Coleoptera_Phyllophaga_fusca_EU156615_GBCL4571_09   ----------------TTCGGAAGATGGGCGGGTATAGTTGGGACTTCCTTAAGGTTACTTATTCGAGCCGAACTTGGGAATCCAGGTACACTAATCGGAGATGACCAAATTTATAATGTTATTGTAACAGCTCATGCCTTTGTAATAATTTTTTTCATAGTAATACCTATTATAATTGGAGGCTTTGGAAATTGACTAGTACCCCTTATACTAGGCGCCCCTGATATAGCATTCCCCCGAATAAATAATATAAGATTTTGATTACTACCCCCTTCTTTAACCCTTCTTCTAATAAGAAGCCTTGTAGAAAGCGGGGCCGGAACGGGCTGAACCGTTTACCCCCCACTATCTTCTAATATTGCCCATAGAGGAGCTTCAGTAGATTTAGCTATTTTTAGTCTTCACCTAGCAGGAATCTCATCAATCTTAGGAGCTGTAAATTTTATTACTACTGTTATTAATATACGTTCTACAGGAATAACTTTTGATCGAATGCCCCTTTTTGTTTGATCAGTAGCCCTAACCGCTTTACTTTTACTTCTCTCTCTCCCTGTATTGGCTGGGGCCATTACGATACTTTTAACAGACCGAAATATTAATACATCATTTTTTGACCCTGCCGGAGGGGGGGACCCAATTTTATACCAA---------
 Coleoptera_Phyllophaga_fusca_EU156687_GBCL4499_09   ----------------TTCGGAAGATGGGCGGGTATAGTTGGGACTTCCTTAAGGTTACTTATTCGAGCCGAACTTGGGAATCCAGGTACACTAATCGGAGATGACCAAATTTATAATGTTATTGTAACAGCTCATGCCTTTGTAATAATTTTTTTCATAGTAATACCTATTATAATTGGAGGCTTTGGAAATTGACTAGTACCCCTTATACTAGGCGCCCCTGATATAGCATTCCCCCGAATAAATAATATAAGATTTTGATTACTACCCCCTTCTTTAACCCTTCTTCTAATAAGAAGCCTTGTAGAAAGCGGCGCCGGGACGGGTTGAACCGTTTACCCCCCACTATCTTCTAATATTGCCCATAGAGGGGCTTCAGTAGATTTAGCTATTTTTAGTCTTCACCTAGCAGGAATCTCATCAATCTTAGGAGCTGTAAATTTTATTACTACTGTTATTAATATACGTTCTACAGGAATAACTTTTGATCGAATGCCCCTTTTTGTTTGATCAGTAGCCCTAACCGCTTTACTTTTACTTCTCTCTCTCCCTGTATTGGCTGGGGCCATTACGATACTTTTAACAGACCGAAATATTAATACATCATTTTTTGACCCTGCCGGAGGGGGAGACCCAATTTTATACCAA---------
 Coleoptera_Phyllophaga_fusca_EU156688_GBCL4498_09   ----------------TTCGGAAGAAGGGCGGGTATAGTTGGGACTTCCTTAAGATTACTTATTCGAGCCGAACTTGGGAATCCAGGTACACTAATCGGAGATGACCAAATTTATAATGTTATTGTAACAGCTCATGCCTTTGTAATAATTTTTTTCATAGTAATACCTATTATAATTGGAGGCTTTGGAAATTGACTAGTACCCCTTATACTAGGCGCCCCTGATATAGCATTCCCCCGAATAAATAATATAAGATTTTGATTACTACCCCCTTCTTTAACCCTTCTTCTAATAAGAAGCCTTGTAGAAAGCGGCGCCGGGACGGGTTGAACCGTTTACCCCCCACTATCTTCTAATATTGCCCATAGAGGGGCTTCAGTAGATTTAGCTATTTTTAGTCTTCACCTAGCAGGAATCTCATCAATCTTAGGAGCTGTAAATTTTATTACTACTGTTATTAATATACGTTCTACAGGAATAACTTTTGATCGAATGCCCCTTTTTGTTTGATCAGTAGCCCTAACCGCTTTACTTTTACTTCTCTCTCTCCCTGTATTGGCTGGGGCCATTACGATACTTTTAACAGACCGAAATATTAATACATCATTTTTTGACCCTGCCGGAGGGGGAGACCCAATTTTATACCAA---------
 Coleoptera_Phyllophaga_fusca_EU156689_GBCL4497_09   ----------------TTCGGAAGATGAGCGGGTATAGTTGGGACTTCCTTAAGGTTACTTATTCGAGCCGAACTTGGGAATCCAGGTACACTAATCGGAGATGACCAAATTTATAATGTTATTGTAACAGCTCATGCCTTTGTAATAATTTTTTTCATAGTAATACCTATTATAATTGGAGGCTTTGGAAATTGACTAGTACCCCTTATACTAGGCGCCCCTGATATAGCATTCCCCCGAATAAATAATATAAGATTTTGATTACTACCCCCTTCTTTAACCCTTCTTCTAATAAGAAGCCTTGTAGAAAGCGGGGCCGGAACGGGTTGAACCGTTTACCCCCCACTATCTTCTAATATTGCCCATAGAGGGGCTTCAGTAGATTTAGCTATTTTTAGTCTTCACCTAGCAGGAATCTCATCAATCTTAGGAGCTGTAAATTTTATTACTACTGTTATTAATATACGTTCTACAGGAATAACTTTTGATCGAATGCCCCTTTTTGTTTGATCAGTAGCCCTAACCGCTTTACTTTTACTTCTCTCTCTCCCTGTATTGGCTGGGGCCATTACGATACTTTTAACAGACCGAAATATTAATACATCATTTTTTGACCCTGCCGGAGGGGGGGACCCAATTTTATACCAA---------
 Coleoptera_Phyllophaga_futilis_EU156598_GBCL4588_09   ----------------TTCGGAAGATGAGCAGGTATAGTTGGAACCTCACTAAGATTACTTATCCGTGCTGAACTCGGGAATCCCGGGACACTAATTGGGGATGACCAAATTTATAACGTTATTGTAACAGCTCACGCATTTGTAATAATTTTCTTTATAGTAATACCTATTATAATTGGGGGATTCGGTAATTGACTCGTCCCCTTAATATTAGGTGCCCCCGATATGGCATTCCCCCGAATAAATAATATAAGATTTTGACTATTACCCCCTTCTTTAACCCTTCTCTTAATAAGAAGCCTTGTAGAAAGAGGCGCAGGAACAGGTTGAACTGTTTACCCGCCTTTATCTGCCAATATTGCCCATAGAGGAGCCTCTGTAGACCTGGCTATTTTTAGCCTTCACTTAGCAGGAATCTCATCAATTCTAGGAGCTGTAAATTTTATTACTACAGTTATTAATATACGTTCTACAGGAATAACTTTTGATCGAATACCCCTCTTTGTCTGATCAGTTGCCTTAACAGCCCTTCTTCTTCTTCTCTCTCTTCCTGTTTTAGCTGGCGCAATTACTATACTTTTAACAGACCGAAATATTAATACTTCATTCTTTGATCCAGCTGGCGGGGGGGATCCCATTCTATACCAA---------
 Coleoptera_Phyllophaga_futilis_EU156599_GBCL4587_09   ----------------TTCGGAAGATGGGCAGGTATAGTTGGAACCTCACTAAGATTACTTATCCGTGCTGAACTCGGGAATCCCGGGACACTAATTGGGGATGACCAAATTTATAACGTTATTGTAACAGCTCACGCATTTGTAATAATTTTCTTTATAGTAATACCTATTATAATTGGGGGATTCGGTAATTGACTCGTCCCCTTAATATTAGGTGCCCCCGATATGGCATTCCCCCGAATAAATAATATAAGATTTTGGCTATTACCCCCTTCTTTAACCCTTCTCTTAATAAGAAGCCTTGTAGAAAGAGGCGCAGGAACAGGTTGAACTGTTTACCCGCCTTTATCCGCCAATATTGCCCATAGAGGAGCCTCTGTAGACCTGGCTATTTTTAGCCTTCACTTAGCAGGAATCTCATCAATTCTAGGAGCTGTAAATTTTATTACTACAGTTATTAATATACGTTCTACAGGAATAACTTTTGATCGAATACCCCTCTTTGTCTGATCAGTTGCCTTAACAGCCCTTCTTCTTCTTCTCTCTCTTCCTGTTTTAGCTGGCGCAATTACTATACTTTTAACAGACCGAAATATTAATACTTCATTCTTTGATCCAGCCGGCGGGGGGGATCCCATTCTATACCAA---------
 Coleoptera_Phyllophaga_futilis_EU156600_GBCL4586_09   ----------------TTCGGAAGATGAGCAGGTATAGTTGGAACCTCACTAAGATTACTTATCCGTGCTGAACTCGGGAATCCCGGGACACTAATTGGGGATGACCAAATTTATAACGTTATTGTAACAGCTCACGCATTTGTAATAATTTTCTTTATAGTAATACCTATTATAATTGGGGGATTCGGTAATTGACTCGTCCCCTTAATATTAGGTGCCCCCGATATGGCATTCCCCCGAATAAATAATATAAGATTTTGGCTATTACCCCCTTCTTTAACCCTTCTCTTAATAAGAAGCCTTGTAGAAAGAGGCGCAGGAACAGGTTGAACTGTTTACCCGCCTTTATCTGCCAATATTGCCCATAGAGGAGCCTCTGTAGACCTGGCTATTTTTAGCCTTCACTTAGCAGGAATCTCATCAATTCTAGGAGCTGTAAATTTTATTACTACAGTTATTAATATACGTTCTACAGGAATAACTTTTGATCGAATACCCCTCTTTGTCTGATCAGTTGCCTTAACAGCCCTTCTTCTTCTTCTCTCTCTTCCTGTTTTAGCTGGCGCAATTACTATACTTTTAACAGACCGAAATATTAATACTTCATTCTTTGATCCAGCCGGCGGGGGGGATCCCATTCTATACCAA---------
 Coleoptera_Phyllophaga_futilis_EU156601_GBCL4585_09   ----------------TTCGGAAGATGAGCAGGTATAGTTGGAACCTCACTAAGATTACTTATCCGTGCTGAACTCGGGAATCCCGGGACACTAATTGGGGATGACCAAATTTATAACGTTATTGTAACAGCTCACGCATTTGTAATAATTTTCTTTATAGTAATACCTATTATAATTGGGGGATTCGGTAATTGACTCGTCCCCTTAATATTAGGTGCCCCCGATATGGCATTCCCCCGAATAAATAATATAAGATTTTGGCTATTACCCCCTTCTTTAACCCTTCTCTTAATAAGAAGCCTTGTAGAAAGAGGCGCAGGAACAGGTTGAACTGTTTACCCGCCTTTATCTGCCAATATTGCCCATAGAGGAGCCTCTGTAGACCTGGCTATTTTTAGCCTTCACTTAGCAGGAATCTCATCAATTCTAGGAGCTGTAAATTTTATTACTACAGTTATTAATATACGTTCTACAGGAATAACTTTTGATCGAATACCCCTCTTTGTCTGATCAGTTGCCTTAACAGCCCTTCTTCTTCTTCTCTCTCTTCCTGTTTTAGCTGGCGCAATTACTATACTTTTAACAGACCGAAATATTAATACTTCATTCTTTGATCCAGCCGGCGGGGGGGACCCCATTCTATACCAA---------
 Coleoptera_Phyllophaga_futilis_EU156602_GBCL4584_09   ----------------TTCGGAAGATGAGCAGGTATAGTTGGAACCTCACTAAGATTACTTATCCGTGCTGAACTCGGGAATCCCGGGACACTAATTGGGGATGACCAAATTTATAACGTTATTGTAACAGCTCACGCATTTGTAATAATTTTCTTTATAGTAATACCTATTATAATTGGGGGATTCGGTAATTGACTCGTCCCCTTAATATTAGGTGCCCCCGATATGGCATTCCCCCGAATAAATAATATAAGATTTTGGCTATTACCCCCTTCTTTAACCCTTCTCTTAATAAGAAGCCTTGTAGAAAGAGGCGCAGGAACAGGTTGAACTGTTTACCCGCCTTTATCTGCCAATATTGCCCATAGAGGGTCCTCTGTAGACCTGGCTATTTTTAGCCTTCACTTAGCAGGAATCTCATCAATTCTAGGAGCTGTAAATTTTATTACTACAGTTATTAATATACGTTCTACAGGAATAACTTTTGATCGAATACCCCTCTTTGTCTGATCAGTTGCCTTAACAGCCCTTCTTCTTCTTCTCTCTCTTCCTGTTTTAGCTGGCGCAATTACTATACTTTTAACAGACCGAAATATTAATACTTCATTCTTTGATCCAGCTGGCGGGGGGGATCCCATTCTATACCAA---------
 Coleoptera_Phyllophaga_futilis_EU156690_GBCL4496_09   ----------------TTCGGAAGATGGGCAGGTATAGTTGGAACCTCACTAAGATTGCTTATCCGCGCTGAACTTGGGAACCCTGGAACACTAATTGGGGATGACCAGATTTATAACGTTATTGTAACAGCTCACGCATTTGTAATAATTTTCTTTATAGTAATACCTATTATAATTGGGGGATTCGGCAATTGGCTCGTTCCCTTAATATTAGGTGCTCCTGATATGGCATTCCCTCGAATAAATAATATAAGATTTTGGTTATTGCCCCCTTCTTTAACCCTTCTCTTAATAAGAAGCCTTGTAGAAAGAGGTGCAGGAACAGGTTGAACTGTTTACCCGCCTTTATCTGCCAATATTGCCCATAGAGGAGCCTCTGTAGACCTGGCTATTTTTAGTCTTCACTTAGCAGGAATCTCATCAATTCTGGGAGCTGTAAATTTTATTACTACAGTTATTAATATACGTTCAACAGGAATAACTTTTGATCGAATGCCCCTCTTTGTTTGATCAGTTGCTTTAACAGCCCTCCTTCTTCTTCTCTCTCTTCCTGTTTTAGCTGGTGCAATTACTATACTTTTAACAGACCGAAATATTAATACTTCATTCTTTGACCCGGCCGGTGGGGGAGATCCTATTCTATACCAA---------
 Coleoptera_Phyllophaga_glabricula_EU156691_GBCL4495_09   ----------------TTCGGTAGATGAGCAGGAATAGTAGGAACCTCACTAAGACTACTAATTCGTGCAGAATTGGGTAATCCTGGTACATTAATCGGAGATGACCAAATCTATAACGTTATTGTAACTGCTCACGCATTTGTAATGATTTTTTTCATAGTAATACCAATCATAATTGGAGGATTCGGAAATTGATTAGTTCCATTAATACTAGGCGCTCCAGATATAGCTTTCCCTCGAATAAACAATATAAGATTTTGATTACTACCCCCTTCCCTAACTCTTTTATTAATAAGAAGATTAGTAGAGAGAGGGGCAGGCACAGGTTGAACAGTTTATCCCCCTTTGTCAGCCAACATTGCTCATAGAGGAGCCTCAGTAGATTTAGCAATTTTTAGACTACACTTAGCAGGAATTTCCTCAATTTTAGGTGCAGTAAATTTTATTACCACTGTAATTAACATACGATCAACTGGAATAACCTTTGATCGAATACCCTTATTTGTTTGATCAGTAGCTCTAACTACTTTACTCTTACTTTTATCTTTACCCGTTCTTGCGGGAGCAATTACTATACTTTTAACAGATCGTAATATCAATACTTCCTTTTTTGATCCTGCTGGGGGTGGAGACCCAATCCTATACCAA---------
 Coleoptera_Phyllophaga_glabricula_EU156692_GBCL4494_09   ----------------TTCGGTAGATGAGCAGGAATAGTAGGAACCTCACTAAGACTACTAATTCGTGCAGAATTGGGTAATCCTGGTACATTAATCGGAGATGACCAAATCTATAACGTTATTGTAACTGCTCACGCATTTGTAATGATTTTTTTCATAGTAATACCAATCATAATTGGAGGATTCGGAAATTGATTAGTTCCATTAATACTAGGCGCTCCAGATATAGCTTTCCCTCGAATAAACAATATAAGATTTTGATTACTACCCCCTTCCCTAACTCTTTTATTAATAAGAAGATTAGTAGAGAGAGGGGCAGGCACAGGTTGAACAGTTTATCCCCCTTTGTCAGCCAACATTGCTCATAGAGGAGCCTCAGTAGATTTAGCAATTTTTAGACTACACTTAGCAGGAATTTCCTCAATTTTAGGTGCAGTAAATTTTATTACCACTGTAATTAACATACGATCAACTGGAATAACCTTTGATCGAATACCCTTATTTGTTTGATCAGTAGCTCTAACTACTTTACTCTTACTTTTATCTTTACCCGTTCTTGCGGGAGCAATTACTATACTTTTAACAGATCGTAATATCAATACTTCCTTTTTTGATCCTGCTGGGGGTGGAGACCCAATCCTATACCAA---------
 Coleoptera_Phyllophaga_glabricula_EU156693_GBCL4493_09   ----------------TTCGGTAGATGAGCAGGAATAGTAGGAACCTCACTAAGACTACTAATTCGTGCAGAATTGGGTAATCCTGGTACATTAATCGGAGATGACCAAATCTATAACGTTATTGTAACTGCTCACGCATTTGTAATGATTTTTTTCATAGTAATACCAATCATAATTGGAGGATTCGGAAATTGATTAGTTCCATTAATACTAGGCGCTCCAGATATAGCTTTCCCTCGAATAAACAATATAAGATTTTGATTACTACCCCCTTCCCTAACTCTTTTATTAATAAGAAGATTAGTAGAGAGAGGGGCAGGCACAGGTTGAACAGTTTATCCCCCTTTGTCAGCCAACATTGCTCATAGAGGAGCCTCAGTAGATTTAGCAATTTTTAGACTACACTTAGCAGGAATTTCCTCAATTTTAGGTGCAGTAAATTTTATTACCACTGTAATTAACATACGATCAACTGGAATAACCTTTGATCGAATACCCTTATTTGTTTGATCAGTAGCTCTAACTACTTTACTCTTACTTTTATCTTTACCCGTTCTTGCGGGAGCAATTACTATACTTTTAACAGATCGTAATATCAATACTTCCTTTTTTGAGCCTGCTGGGGGTGGAGACCCAATCCTATACCAA---------
 Coleoptera_Phyllophaga_glabricula_EU156694_GBCL4492_09   ----------------TTCGGTAGATGAGCAGGAATAGTAGGAACCTCACTAAGACTACTAATTCGTGCAGAATTGGGTAATCCTGGTACATTAATCGGAGATGACCAAATCTATAACGTTATTGTAACTGCTCACGCATTTGTAATGATTTTTTTCATAGTAATACCAATCATAATTGGAGGATTCGGAAATTGATTAGTTCCATTAATACTAGGCGCTCCAGATATAGCTTTCCCTCGAATAAACAATATAAGATTTTGATTACTACCCCCTTCCCTAACTCTTTTATTAATAAGAAGATTAGTAGAGAGAGGGGCAGGCACAGGTTGAACAGTTTATCCCCCTTTGTCAGCCAACATTGCTCATAGAGGAGCCTCAGTAGATTTAGCAATTTTTAGACTACACTTAGCAGGAATTTCCTCAATTTTAGGTGCAGTAAATTTTATTACCACTGTAATTAACATACGATCAACTGGAATAACCTTTGATCGAATACCCTTATTTGTTTGATCAGTAGCTCTAACTACTTTACTCTTACTTTTATCTTTACCCGTTCTTGCGGGAGCAATTACTATACTTTTAACAGATCGTAATATCAATACTTCCTTTTTTGATCCTGCTGGGGGTGGAGACCCAATCCTATACCAA---------
 Coleoptera_Phyllophaga_glabricula_EU156695_GBCL4491_09   ----------------TTCGGTAGATGAGCAGGAATAGTAGGAACCTCACTAAGACTACTAATTCGTGCAGAATTGGGTAATCCTGGTACATTAATCGGAGATGACCAAATCTATAACGTTATTGTGACTGCTCACGCATTTGTAATGATTTTTTTCATAGTAATACCAATCATAATTGGAGGATTCGGAAATTGATTAGTTCCATTAATACTAGGCGCTCCAGATATAGCTTTCCCTCGAATAAACAATATAAGATTTTGATTACTACCCCCTTCCCTAACTCTTTTATTAATAAGAAGATTAGTAGAGAGAGGGGCAGGCACAGGTTGAACAGTTTATCCCCCTTTATCAGCCAACATTGCTCATAGAGGAGCCTCAGTAGATTTAGCAATTTTTAGACTACACTTAGCAGGAATTTCCTCAATTTTAGGTGCAGTAAATTTTATTACCACTGTAATTAACATACGATCAACTGGAATAACCTTTGATCGAATATCCTTATTTGTTTGATCAGTAGCTCTAACTACTTTACTCTTACTTTTATCTTTACCCGTTCTTGCGGGAGCAATTACTATACTTTTAACAGATCGTAATATCAATACTTCCTTTTTTGAGCCTGCTGGGGGTGGAGACCCAATCCTATACCAA---------
 Coleoptera_Phyllophaga_glabricula_EU156696_GBCL4490_09   ----------------TTCGGTAGATGAGCAGGAATAGTAGGAACCTCACTAAGACTACTAATTCGTGCAGAATTGGGTAATCCTGGTACATTAATCGGAGATGACCAAATCTATAACGTTATTGTGACTGCTCACGCATTTGTAATGATTTTTTTCATAGTAATACCAATCATAATTGGAGGATTCGGAAATTGATTAGTTCCATTAATACTAGGCGCTCCAGATATAGCTTTCCCTCGAATAAACAATATAAGATTTTGATTACTACCCCCTTCCCTAACTCTTTTATTAATAAGAAGATTAGTAGAGAGAGGGGCAGGCACAGGTTGAACAGTTTATCCCCCTTTATCAGCCAACATTGCTCATAGAGGAGCCTCAGTAGATTTAGCAATTTTTAGACTACACTTAGCAGGAATTTCCTCAATTTTAGGTGCAGTAAATTTTATTACCACTGTAATTAACATACGATCAACTGGAATAACCTTTGATCGAATATCCTTATTTGTTTGATCAGTAGCTCTAACTGCTTTACTCTTACTTTTATCTTTACCCGTTCTTGCGGGAGCAATTACTATACTTTTAACAGATCGTAATATCAATACTTCCTTTTTTGATCCTGCTGGGGGTGGAGACCCAATCCTATACCAA---------
 Coleoptera_Phyllophaga_glabricula_EU156697_GBCL4489_09   ----------------TTCGGTAGATGAGCAGGAATAGTAGGAACCTCACTAAGACTACTAATTCGTGCAGAATTGGGTAATCCTGGTACATTAATCGGAGATGACCAAATCTATAACGTTATTGTAACTGCTCACGCATTTGTAATGATTTTTTTCATAGTAATACCAATCATAATTGGAGGATTCGGAAATTGATTAGTTCCATTAATACTAGGCGCTCCAGATATAGCTTTCCCTCGAATAAACAATATAAGATTTTGATTACTACCCCCTTCCCTAACTCTTTTATTAATAAGAAGATTAGTAGAGAGAGGGGCAGGCACAGGTTGAACAGTTTATCCCCCTTTGTCAGCCAACATTGCTCATAGAGGAGCCTCAGTAGATTTAGCAATTTTTAGACTACACTTAGCAGGAATTTCCTCAATTTTAGGTGCAGTAAATTTTATTACCACTGTAATTAACATACGATCAACTGGAATAACCTTTGATCGAATACCCTTATTTGTTTGATCAGTAGCTCTAACTACTTTACTCTTACTTTTATCTTTACCCGTTCTTGCGGGAGCAATTACTATACTTTTAACAGATCGTAATATCAATACTTCCTTTTTTGATCCTGCTGGGGGTGGAGACCCAATCCTATACCAA---------
 Coleoptera_Phyllophaga_glabricula_EU156698_GBCL4488_09   ----------------TTCGGTAGATGAGCAGGAATAGTAGGAACCTCACTAAGACTACTAATTCGTGCAGAATTGGGTAATCCTGGTACATTAATCGGAGATGACCAAATCTATAACGTTATTGTAACTGCTCACGCATTTGTAATGATTTTTTTCATAGTAATACCAATCATAATTGGAGGATTCGGAAATTGATTAGTTCCATTAATACTAGGCGCTCCAGATATAGCTTTCCCTCGAATAAACAATATAAGATTTTGATTACTACCCCCTTCCCTAACTCTTTTATTAATAAGAAGATTAGTAGAGAGAGGGGCAGGCACAGGTTGAACAGTTTATCCCCCTTTGTCAGCCAACATTGCTCATAGAGGAGCCTCAGTAGATTTAGCAATTTTTAGACTACACTTAGCAGGAATTTCCTCAATTTTAGGTGCAGTAAATTTTATTACCACTGTAATTAACATACGATCAACTGGAATAACCTTTGATCGAATACCCTTATTTGTTTGATCAGTAGCTCTAACTACTTTACTCTTACTTTTATCTTTACCCGTTCTTGCGGGAGCAATTACTATACTTTTAACAGATCGTAATATCAATACTTCCTTTTTTGATCCTGCTGGGGGTGGAGACCCAATCCTATACCAA---------
 Coleoptera_Phyllophaga_glabricula_EU156699_GBCL4487_09   ----------------TTCGGTAGATGAGCAGGAATAGTAGGAACCTCACTAAGACTACTAATTCGTGCAGAATTGGGTAATCCTGGTACATTAATCGGAGATGACCAAATCTATAACGTTATTGTAACTGCTCACGCATTTGTAATGATTTTTTTCATAGTAATACCAATCATAATTGGAGGATTCGGAAATTGATTAGTTCCATTAATACTAGGCGCTCCAGATATAGCTTTCCCTCGAATAAACAATATAAGATTTTGATTACTACCCCCTTCCCTAACTCTTTTATTAATAAGAAGATTAGTAGAGAGAGGGGCAGGCACAGGTTGAACAGTTTATCCCCCTTTGTCAGCCAACATTGCTCATAGAGGAGCCTCAGTAGATTTAGCAATTTTTAGACTACACTTAGCAGGAATTTCCTCAATTTTAGGTGCAGTAAATTTTATTACCACTGTAATTAACATACGATCAACTGGAATAACCTTTGATCGAATACCCTTATTTGTTTGATCAGTAGCTCTAACTACTTTACTCTTACTTTTATCTTTACCCGTTCTTGCGGGAGCAATTACTATACTTTTAACAGATCGTAATATCAATACTTCCTTTTTTGATCCTGCTGGGGGTGGAGACCCAATCCTATACCAA---------
 Coleoptera_Phyllophaga_glabricula_EU156700_GBCL4486_09   ----------------TTCGGTAGATGAGCAGGAATAGTAGGAACCTCACTAAGACTACTAATTCGTGCAGAATTGGGTAATCCTGGTACATTAATCGGAGATGACCAAATCTATAACGTTATTGTAACTGCTCACGCATTTGTAATGATTTTTTTCATAGTAATACCAATCATAATTGGAGGATTCGGAAATTGATTAGTTCCATTAATACTAGGCGCTCCAGATATAGCTTTCCCTCGAATAAACAATATAAGATTTTGATTACTACCCCCTTCCCTAACTCTTTTATTAATAAGAAGATTAGTAGAGAGAGGGGCAGGCACAGGTTGAACAGTTTATCCCCCTTTGTCAGCCAACATTGCTCATAGAGGAGCCTCAGTAGATTTAGCAATTTTTAGACTACACTTAGCAGGAATTTCCTCAATTTTAGGTGCAGTAAATTTTATTACCACTGTAATTAACATACGATCAACTGGAATAACCTTTGATCGAATACCCTTATTTGTTTGATCAGTAGCTCTAACTACTTTACTCTTACTTTTATCTTTACCCGTTCTTGCGGGAGCAATTACTATACTTTTAACAGATCGTAATATCAATACTTCCTTTTTTGATCCTGCTGGGGGTGGAGACCCAATCCTATACCAA---------
 Coleoptera_Phyllophaga_hirtiventris_EU156701_GBCL4485_09   ----------------TTCGGAAGATGAGCAGGTATGGTAGGGACATCCCTTAGATTATTAATCCGAGCTGAACTTGGAAATCCCGGCACACTCATTGGAGATGACCAAATTTATAATGTTATTGTAACTGCTCATGCATTTGTAATAATTTTCTTTATAGTAATACCCATTATAATTGGAGGTTTTGGAAATTGATTAGTTCCCTTAATACTAGGGGCCCCTGATATAGCATTCCCCCGGATAAATAATATAAGATTTTGATTACTACCCCCTTCTTTAACTCTCCTTTTAATAAGAAGCTTAGTAGAAAGGGGGGCAGGAACAGGTTGAACTGTATACCCCCCATTATCCTCAAATATTGCCCATAGAGGGGCTTCTGTAGATTTAGCTATTTTTAGCCTTCATTTAGCGGGAATCTCATCAATCTTAGGTGCTGTCAATTTTATTACTACTGTTATTAATATACGTTCTACAGGAATAACTTTTGATCGAATACCCCTTTTTGTTTGATCAGTAGCTTTAACTGCTTTACTTCTTCTTCTTTCTCTTCCGGTATTAGCTGGTGCAATTACTATACTTTTAACAGATCGTAATATTAATACATCGTTTTTTGATCCTGCAGGAGGAGGGGATCCTATTTTATACCAA---------
 Coleoptera_Phyllophaga_hirtiventris_EU156702_GBCL4484_09   ----------------TTCGGAAGATGAGCAGGTATGGTAGGGACATCCCTTAGATTATTAATCCGAGCTGAACTTGGAAATCCCGGCACACTCATTGGAGATGACCAAATTTATAATGTTATTGTAACTGCTCATGCATTTGTAATAATTTTCTTTATAGTAATACCCATTATAATTGGAGGTTTTGGAAATTGATTAGTTCCCTTAATACTAGGGGCCCCTGATATAGCATTCCCCCGGATAAATAATATAAGATTTTGATTACTACCCCCTTCTTTAACTCTCCTTTTAATAAGAAGCTTAGTAGAAAGGGGGGCAGGAACAGGTTGAACTGTATACCCCCCATTATCCTCAAATATTGCCCATAGAGGGGCTTCTGTAGATTTAGCTATTTTTAGCCTTCATTTAGCGGGAATCTCATCAATCTTAGGTGCTGTCAATTTTATTACTACTGTTATTAATATACGTTCTACAGGAATAACTTTTGATCGAATACCCCTTTTTGTTTGATCAGTAGCTTTAACTGCTTTACTTCTTCTTCTTTCTCTTCCGGTATTAGCTGGTGCAATTACTATACTTTTAACAGATCGTAATATTAATACATCGTTTTTTGATCCTGCGGGAGGAGGGGATCCTATTTTATACCAA---------
 Coleoptera_Phyllophaga_hirtiventris_EU156703_GBCL4483_09   ----------------TTCGGAAGATGAGCAGGTATGGTAGGGACATCCCTTAGATTATTAATCCGAGCTGAACTTGGAAATCCCGGCACACTCATTGGAGATGACCAAATTTATAATGTTATTGTAACTGCTCATGCATTTGTAATAATTTTCTTTATAGTAATACCCATTATAATTGGAGGTTTTGGAAATTGATTAGTTCCCTTAATACTAGGGGCCCCTGATATAGCATTCCCCCGGATAAATAATATAAGATTTTGATTACTACCCCCTTCTTTAACTCTCCTTTTAATAAGAAGCTTAGTAGAAAGGGGGGCAGGAACAGGTTGAACTGTATACCCCCCATTATCCTCAAATATTGCCCATAGAGGGGCTTCTGTAGATTTAGCTATTTTTAGCCTTCATTTAGCGGGAATCTCATCAATCTTAGGTGCTGTCAATTTTATTACTACTGTTATTAATATACGTTCTACAGGAATAACTTTTGATCGAATACCCCTTTTTGTTTGATCAGTAGCTTTAACTGCTTTACTTCTTCTTCTTTCTCTTCCGGTATTAGCTGGTGCAATTACTATACTTTTAACAGATCGTAATATTAATACATCGTTTTTTGATCCTGCGGGAGGAGGGGATCCTATTTTATACCAA---------
 Coleoptera_Phyllophaga_hirtiventris_EU156704_GBCL4482_09   ----------------TTCGGAAGATGAGCAGGTATAGTAGGGACATCCCTTAGATTATTAATCCGAGCTGAACTTGGAAATCCCGGCACACTCATTGGAGATGACCAAATTTATAATGTTATTGTAACTGCTCATGCATTTGTAATAATTTTCTTTATAGTAATACCCATTATAATTGGAGGTTTTGGAAATTGATTAGTTCCCTTAATACTAGGGGCCCCTGATATAGCATTCCCCCGGATAAATAATATAAGATTTTGATTACTACCCCCTTCTTTAACTCTCCTTTTAATAAGAAGCTTAGTAGAAAGAGGGGCAGGAACAGGTTGAACTGTATACCCCCCATTATCCTCAAATATTGCCCATAGAGGGGCTTCTGTAGATTTAGCTATTTTTAGCCTTCATTTAGCGGGAATCTCATCAATCTTAGGTGCTGTCAATTTTATTACTACTGTTATTAATATACGTTCTACAGGAATAACTTTTGATCGAATACCCCTTTTTGTTTGATCAGTAGCTTTAACTGCTTTACTTCTTCTTCTTTCTCTTCCGGTATTAGCTGGTGCAATTACTATACTTTTAACAGATCGTAATATTAATACATCGTTTTTTGATCCTGCGGGAGGAGGGGATCCTATTTTATACCAA---------
 Coleoptera_Phyllophaga_hirtiventris_EU156705_GBCL4481_09   ----------------TTCGGAAGATGAGCAGGTATGGTAGGGACATCCCTTAGATTATTAATCCGAGCTGAACTTGGAAATCCCGGCACACTCATTGGAGATGACCAAATTTATAATGTTATTGTAACTGCTCATGCATTTGTAATAATTTTCTTTATAGTAATACCCATTATAATTGGAGGTTTTGGAAATTGATTAGTTCCCTTAATACTAGGGGCCCCTGATATAGCATTCCCCCGGATAAATAATATAAGATTTTGATTACTACCCCCTTCTTTAACTCTCCTTTTAATAAGAAGCTTAGTAGAAAGGGGGGCAGGAACAGGTTGAACTGTATACCCCCCATTATCCTCAAATATTGCCCATAGAGGGGCTTCTGTAGATTTAGCTATTTTTAGCCTTCATTTAGCGGGAATCTCATCAATCTTAGGTGCTGTCAATTTTATTACTACTGTTATTAATATACGTTCTACAGGAATAACTTTTGATCGAATACCCCTTTTTGTTTGATCAGTAGCTTTAACTGCTTTACTTCTTCTTCTTTCTCTTCCGGTATTAGCTGGTGCAATTACTATACTTTTAACAGATCGTAATATTAATACATCGTTTTTTGATCCTGCGGGAGGAGGGGATCCTATTTTATACCAA---------
 Coleoptera_Phyllophaga_hirtiventris_EU156706_GBCL4480_09   ----------------TTCGGAAGATGAGCAGGTATAGTAGGGACATCCCTTAGATTATTAATCCGAGCTGAACTTGGAAATCCCGGCACACTCATTGGAGATGACCAAATTTATAATGTTATTGTAACTGCTCATGCATTTGTAATAATTTTCTTTATAGTAATACCCATTATAATTGGAGGTTTTGGAAATTGATTAGTTCCCTTAATACTAGGGGCCCCTGATATAGCATTCCCCCGGATAAATAATATAAGATTTTGATTACTACCCCCTTCTTTAACTCTCCTTTTAATAAGAAGCTTAGTAGAAAGGGGGGCAGGAACAGGTTGAACTGTATACCCCCCATTATCCTCAAATATTGCCCATAGAGGAGCTTCTGTAGATTTAGCTATTTTTAGCCTTCATTTAGCGGGAATCTCATCAATCTTAGGTGCTGTCAATTTTATTACTACTGTTATTAATATACGTTCTACAGGAATAACTTTTGATCGAATACCCCTTTTTGTTTGATCAGTAGCTTTAACTGCTTTACTTCTTCTTCTTTCTCTTCCGGTATTAGCTGGTGCAATTACTATACTTTTAACAGACCGTAATATTAATACATCGTTTTTTGATCCTGCGGGAGGGGGGGATCCTATTTTATACCAA---------
 Coleoptera_Phyllophaga_ilicis_EU156594_GBCL4592_09   ----------------TTCGGAAGGTGAGCAGGTATGGTAGGAACTTCACTAAGACTGCTTATTCGAGCCGAACTGGGAAACCCTGGAACATTAATTGGAGATGACCAAATTTATAATGTTATTGTAACTGCTCATGCATTTGTAATAATTTTTTTTATAGTAATACCTATTATAATTGGGGGATTTGGAAATTGACTAGTTCCATTAATACTGGGGGCCCCTGATATAGCATTTCCCCGAATAAATAACATAAGATTTTGATTACTACCCCCCTCCTTGACCCTTCTCTTAATAAGAAGCCTTGTAGAAAGAGGAGCCGGTACAGGTTGAACTGTATACCCCCCTTTATCCTCCAATATTGCCCACAGAGGCGCTTCTGTAGATTTAGCTATCTTTAGCCTTCACCTAGCCGGAATCTCATCAATTCTGGGGGCCGTAAATTTCATTACAACTGTTATTAATATACGCTCTACGGGAATAACTTTTGATCGAATACCCCTTTTTGTTTGATCAGTGGCTTTAACTGCCCTACTTCTTCTTCTATCCCTTCCAGTATTGGCTGGTGCAATCACTATACTTTTAACTGATCGAAATATTAATACTTCATTCTTTGACCCAGCAGGAGGGGGAGATCCTATTCTATACCAA---------
 Coleoptera_Phyllophaga_ilicis_EU156595_GBCL4591_09   ----------------TTCGGAAGGTGAGCAGGTATGGTAGGAACTTCACTAAGACTGCTTATTCGAGCCGAACTGGGAAACCCTGGAACATTAATTGGAGATGACCAAATTTATAATGTTATTGTAACTGCTCATGCATTTGTAATAATTTTTTTTATAGTAATACCTATTATAATTGGGGGATTTGGAAATTGACTAGTTCCATTAATACTGGGGGCCCCTGATATAGCATTTCCCCGAATAAATAACATAAGATTTTGATTACTACCCCCCTCCTTGACCCTTCTCTTAATAAGAAGCCTTGTAGAAAGAGGAGCCGGTACAGGTTGAACTGTATACCCCCCTTTATCCTCCAATATTGCCCACAGAGGCGCTTCTGTAGATTTAGCTATCTTTAGCCTTCACCTAGCCGGAATCTCATCAATTCTGGGGGCCGTAAATTTCATTACAACTGTTATTAATATACGCTCTACGGGAATAACTTTTGATCGAATACCCCTTTTTGTTTGATCAGTGGCTTTAACTGCCCTACTTCTTCTTCTATCCCTTCCAGTATTGGCTGGTGCAATCACTATACTTTTAACTGATCGAAATATTAATACTTCATTCTTTGACCCAGCAGGAGGGGGAGATCCTATTCTATACCAA---------
 Coleoptera_Phyllophaga_ilicis_EU156596_GBCL4590_09   ----------------ATCGGAAGGTGAGCAGGTATGGTAGGAACTTCACTAAGACTGCTTATTCGAGCCGAACTGGGAAACCCTGGAACATTAATTGGAGATGACCAAATTTATAATGTTATTGTAACTGCTCATGCATTTGTAATAATTTTTTTTATAGTAATACCTATTATAATTGGGGGATTTGGAAATTGACTAGTTCCATTAATACTGGGGGCCCCTGATATAGCATTTCCCCGAATAAATAACATAAGATTTTGATTACTACCCCCCTCCTTGACCCTTCTCTTAATAAGAAGCCTTGTAGAAAGAGGAGCCGGTACAGGTTGAACTGTATACCCCCCTTTATCCTCCAATATTGCCCACAGAGGCGCTTCTGTAGATTTAGCTATCTTTAGCCTTCACCTAGCCGGAATCTCATCAATTCTGGGGGCCGTAAATTTCATTACAACTGTTATTAATATACGCTCTACGGGAATAACTTTTGATCGAATACCCCTTTTTGTTTGATCAGTGGCTTTAACTGCCCTACTTCTTCTTCTATCCCTTCCAGTATTGGCTGGTGCAATCACTATACTTTTAACTGATCGAAATATTAATACTTCATTCTTTGACCCAGCAGGAGGGGGAGATCCTATTCTATACCAA---------
 Coleoptera_Phyllophaga_ilicis_EU156597_GBCL4589_09   ----------------TTCGGAAGGTGAGCAGGTATGGTAGGAACTTCACTAAGACTGCTTATTCGAGCCGAACTGGGAAACCCTGGAACATTAATTGGAGATGACCAAATTTATAATGTTATTGTAACTGCTCATGCATTTGTAATAATTTTTTTTATAGTAATACCTATTATAATTGGGGGATTTGGAAATTGACTAGTTCCATTAATACTGGGGGCCCCTGATATAGCATTTCCCCGAATAAATAACATAAGATTTTGATTACTACCCCCCTCCTTGACCCTTCTCTTAATAAGAAGCCTTGTAGAAAGAGGAGCCGGTACAGGTTGAACTGTATACCCCCCTTTATCCTCCAATATTGCCCACAGAGGCGCTTCTGTAGATTTAGCTATCTTTAGCCTTCACCTAGCCGGAATCTCATCAATTCTGGGGGCCGTAAATTTCATTACAACTGTTATTAATATACGCTCTACGGGAATAACTTTTGATCGAATACCCCTTTTTGTTTGATCAGTGGCTTTAACTGCCCTACTTCTTCTTCTATCCCTTCCAGTATTGGCTGGTGCAATCACTATACTTTTAACTGATCGAAATATTAATACTTCATTCTTTGACCCAGCAGGAGGGGGAGATCCTATTCTATACCAA---------
 Coleoptera_Phyllophaga_implicita_EU156616_GBCL4570_09   ----------------TTCGGAAGATGGGCAGGTATAGTCGGAACCTCATTAAGATTGCTTATCCGGGCTGAGCTCGGAAACCCTGGAACACTGATTGGAGATGACCAAATTTATAATGTTATTGTAACCGCCCATGCATTTGTAATAATTTTCTTTATAGTAATACCTATTATAATTGGGGGATTCGGAAATTGGTTAGTCCCCCTAATATTAGGCGCTCCCGATATGGCATTCCCCCGAATAAATAATATAAGATTCTGACTATTGCCCCCTTCGCTAACCCTTCTCTTAATAAGAAGCCTTGTAGAAAGGGGGGCTGGCACAGGGTGGACTGTGTACCCCCCACTATCTGCAAATATTGCCCATAGCGGGGCTTCTGTAGATTTAGCTATTTTTAGGCTACACCTAGCAGGGATTTCGTCAATCCTGGGTGCGGTAAATTTTATTACTACTGTTATTAATATGCGCTCTACCGGAATAACCTTTGACCGAATACCCCTATTTGTCTGATCTGTGGCTCTAACTGCTTTACTTCTTCTTTTATCTCTCCCAGTATTGGCAGGCGCAATTACTATACTTTTAACGGATCGTAATATTAATACCTCATTCTTTGACCCTGCGGGAGGGGGAGACCCAATTCTATACCAA---------
 Coleoptera_Phyllophaga_implicita_EU156617_GBCL4569_09   ----------------TTCGGAAGATGGGCAGGTATAGTCGGAACCTCATTAAGATTGCTTATCCGGGCTGAGCTCGGAAACCCTGGAACACTGATTGGAGATGACCAAATTTATAATGTTATTGTAACCGCCCATGCATTTGTAATAATTTTCTTTATAGTAATACCTATTATAATTGGGGGATTCGGAAATTGGTTAGTCCCCCTAATATTAGGCGCTCCCGATATGGCATTCCCCCGAATAAATAATATAAGATTCTGACTATTACCCCCTTCGCTAACCCTTCTCTTAATAAGAAGCCTTGTAGAAAGGGGGGCTGGCACAGGGTGGACTGTGTACCCCCCACTATCTGCAAATATTGCCCATAGCGGGGCTTCTGTAGATTTAGCTATTTTTAGGCTACACCTAGCAGGGATTTCGTCAATCCTGGGTGCGGTAAATTTTATTACTACTGTTATTAATATGCGCTCTACCGGAATAACCTTTGACCGAATACCCCTATTTGTCTGATCTGTGGCTCTAACCGCTTTACTTCTTCTTTTATCTCTCCCAGTATTGGCAGGCGCAATTACTATACTTTTAACGGATCGTAATATTAATACCTCATTCTTTGACCCTGCGGGAGGGGGAGACCCAATTCTATACCAA---------
 Coleoptera_Phyllophaga_implicita_EU156707_GBCL4479_09   ----------------TTCGGAAGATGGGCAGGTATAGTCGGAACCTCATTAAGATTGCTTATCCGGGCTGAGCTCGGAAACCCTGGAACACTGATTGGAGATGACCAAATTTATAATGTTATTGTAACCGCCCATGCATTTGTAATAATTTTCTTTATAGTAATACCTATTATAATTGGGGGATTCGGAAATTGGTTAGTCCCCCTAATATTAGGCGCTCCCGATATGGCATTCCCCCGAATAAATAATATAAGATTCTGACTATTACCCCCTTCGCTAACCCTTCTCTTAATAAGAAGCCTTGTAGAAAGGGGGGCTGGCACAGGGTGGACTGTGTACCCCCCACTATCTGCAAATATTGCCCATAGCGGGGCTTCTGTAGATTTAGCTATTTTTAGGCTACACCTAGCAGGGATTTCGTCAATCCTGGGTGCGGTAAATTTTATTACTACTGTTATTAATATGCGCTCTACCGGAATAACCTTTGACCGAATACCCCTATTTGTCTGATCTGTGGCTCTAACTGCTTTACTTCTTCTTTTATCTCTCCCAGTATTGGCAGGCGCAATTACTATACTTTTAACGGATCGTAATATTAATACCTCATTCTTTGACCCTGCGGGAGGGGGAGACCCAATTCTATACCAA---------
 Coleoptera_Phyllophaga_implicita_EU156708_GBCL4478_09   ----------------TTCGGAAGATGGGCAGGTATAGTCGGAACCTCATTAAGATTGCTTATCCGGGCTGAGCTCGGAAACCCTGGAACACTGATTGGAGATGACCAAATTTATAATGTTATTGTAACCGCCCATGCATTTGTAATAATTTTCTTTATAGTAATACCTATTATAATTGGGGGATTCGGAAATTGGTTAGTCCCCCTAATATTAGGCGCTCCCGATATGGCATTCCCCCGAATAAATAATATAAGATTCTGACTATTGCCCCCTTCGCTAACCCTTCTCTTAATAAGAAGCCTTGTAGAAAGGGGGGCTGGCACAGGGTGGACTGTGTACCCCCCACTATCTGCAAATATTGCCCATAGCGGGGCTTCTGTAGATTTAGCTATTTTTAGGCTACACCTAGCAGGGATTTCGTCAATCCTGGGTGCGGTAAATTTTATTACTACTGTTATTAATATGCGCTCTACCGGAATAACCTTTGACCGAATACCCCTATTTGTCTGATCTGTGGCTCTAACTGCTTTACTTCTTCTTTTATCTCTCCCAGTATTGGCAGGCGCAATTACTATACTTTTAACGGATCGTAATATTAATACCTCATTCTTTGACCCTGCGGGAGGGGGAGACCCAATTCTATACCAA---------
 Coleoptera_Phyllophaga_implicita_EU156709_GBCL4477_09   ----------------TTCGGAAGATGGGCAGGTATAGTCGGAACCTCATTAAGATTGCTTATCCGGGCTGAGCTCGGAAACCCTGGAACACTGATTGGAGATGACCAAATTTATAATGTTATTGTAACCGCCCATGCATTTGTAATAATTTTCTTTATAGTAATACCTATTATAATTGGGGGATTCGGAAATTGGTTAGTCCCCCTAATATTAGGCGCTCCCGATATGGCATTCCCCCGAATAAATAATATAAGATTCTGACTATTACCCCCTTCGCTAACCCTTCTCTTAATAAGAAGCCTTGTAGAAAGGGGGGCTGGCACAGGGTGGACTGTGTACCCCCCACTATCTGCAAATATTGCCCATAGCGGGGCTTCTGTAGATTTAGCTATTTTTAGGCTACACCTAGCAGGGATTTCGTCAATCCTGGGTGCGGTAAATTTTATTACTACTGTTATTAATATGCGCTCTACCGGAATAACCTTTGACCGAATACCCCTATTTGTCTGATCTGTGGCTCTAACTGCTTTACTTCTTCTTTTATCTCTCCCAGTATTGGCAGGCGCAATTACTATACTTTTAACGGATCGTAATATTAATACCTCATTCTTTGACCCTGCGGGAGGGGGAGACCCAATTCTATACCAA---------
 Coleoptera_Phyllophaga_implicita_EU156710_GBCL4476_09   ----------------TTCGGAAGATGGGCAGGTATAGTCGGAACCTCATTAAGATTGCTTATCCGGGCTGAGCTCGGAAACCCTGGAACACTGATTGGAGATGACCAAATTTATAATGTTATTGTAACCGCCCATGCATTTGTAATAATTTTCTTTATAGTAATACCTATTATAATTGGGGGATTCGGAAATTGGTTAGTCCCCCTAATATTAGGCGCTCCCGATATGGCATTCCCCCGAATAAATAATATAAGATTCTGACTATTACCCCCTTCGCTAACCCTTCTCTTAATAAGAAGCCTTGTAGAAAGGGGGGCTGGCACAGGGTGGACTGTGTACCCCCCACTATCTGCAAATATTGCCCATAGCGGGGCTTCTGTAGATTTAGCTATTTTTAGGCTACACCTAGCAGGGATTTCGTCAATCCTGGGTGCGGTAAATTTTATTACTACTGTTATTAATATGCGCTCTACCGGAATAACCTTTGACCGAATACCCCTATTTGTCTGATCTGTGGCTCTAACCGCTTTACTTCTTCTTTTATCTCTCCCAGTATTGGCAGGCGCAATTACTATACTTTTAACGGATCGTAATATTAATACCTCATTCTTTGACCCTGCGGGAGGGGGAGACCCAATTCTATACCAA---------
 Coleoptera_Phyllophaga_implicita_EU156711_GBCL4475_09   ----------------TTCGGAAGATGGGCAGGTATAGTCGGAACCTCATTAAGATTGCTTATCCGAGCTGAGCTCGGAAACCCTGGAACACTGATTGGAGATGACCAAATTTATAATGTTATTGTAACCGCCCATGCATTTGTAATAATTTTCTTTATAGTAATACCTATTATAATTGGGGGATTCGGAAATTGGTTAGTCCCCCTAATATTAGGCGCTCCCGATATGGCATTCCCCCGAATAAATAATATAAGATTCTGACTATTACCCCCTTCGCTAACCCTTCTCTTAATAAGAAGCCTTGTAGAAAGGGGGGCTGGCACAGGGTGGACTGTGTACCCCCCACTATCTGCAAATATTGCCCATAGCGGGGCTTCTGTAGATTTAGCTATTTTTAGGCTACACCTAGCAGGGATTTCGTCAATCCTGGGTGCGGTAAATTTTATTACTACTGTTATTAATATGCGCTCTACCGGAATAACCTTTGACCGAATACCCCTATTTGTCTGATCTGTGGCTCTAACTGCTTTACTTCTTCTTTTATCTCTCCCAGTATTGGCAGGCGCAATTACTATACTTTTAACGGATCGTAATATTAATACCTCATTCTTTGACCCTGCGGGAGGGGGAGACCCAATTCTATACCAA---------
 Coleoptera_Phyllophaga_longitarsa_EU156605_GBCL4581_09   ----------------TTCGGAAGATGAGCCGGCATAGTTGGGACCTCCCTAAGTCTCCTCATTCGAGCAGAACTTGGCAATCCGGGAACTTTAATCGGTGATGATCAAATTTATAATGTTATTGTAACTGCTCATGCATTCGTAATAATTTTCTTTATAGTTATACCCATTATAATTGGAGGGTTTGGAAATTGGCTTGTTCCCCTGATATTGGGGGCCCCTGATATAGCATTTCCGCGTATAAACAACATAAGATTCTGATTATTACCCCCTTCTTTAACTCTCCTTCTAATAAGAAGATTAGTAGAAAGGGGGGCCGGAACAGGATGAACAGTATACCCGCCCCTATCCGCTAATATTGCCCATAGAGGGGCTTCAGTTGATTTAGCTATTTTTAGTTTACATTTAGCCGGAATTTCATCAATTTTAGGGGCTGTAAATTTTATTACTACAGTTATTAACATACGTTCCACAGGAATAACTTTTGATCGAATGCCCCTTTTTGTTTGATCAGTTGCTTTAACGGCCCTTCTTCTCCTACTCTCTCTTCCTGTATTGGCGGGAGCTATTACCATACTCCTAACAGATCGAAATATTAATACTTCATTTTTTGACCCTGCAGGCGGAGGAGACCCTATTTTATACCAA---------
 Coleoptera_Phyllophaga_longitarsa_EU156606_GBCL4580_09   ----------------TTCGGAAGATGAGCCGGCATAGTTGGGACCTCCCTAAGTCTCCTCATTCGAGCAGAACTTGGCAATCCGGGAACTTTAATCGGTGATGATCAAATTTATAATGTTATTGTAACTGCTCATGCATTCGTAATAATTTTCTTTATAGTTATACCCATTATAATTGGAGGGTTTGGAAATTGGCTTGTTCCCCTGATATTGGGGGCCCCTGATATAGCATTTCCGCGTATAAACAACATAAGATTCTGATTATTACCCCCTTCTTTAACTCTCCTTCTAATAAGAAGATTAGTAGAAAGGGGGGCCGGAACAGGATGAACAGTATACCCGCCCCTATCCGCTAATATTGCCCATAGAGGGGCTTCAGTTGATTTAGCTATTTTTAGTTTACATTTAGCCGGAATTTCATCAATTTTAGGGGCTGTAAATTTTATTACTACAGTTATTAACATACGTTCCACAGGAATAACTTTTGATCGAATGCCCCTTTTTGTTTGATCAGTTGCTTTAACGGCCCTTCTTCTCCTACTCTCTCTTCCTGTATTGGCGGGAGCTATTACCATACTCCTAACAGATCGAAATATTAATACTTCATTTTTTGACCCTGCGGGCGGAGGAGACCCTATTTTATACCAA---------
 Coleoptera_Phyllophaga_longitarsa_EU156607_GBCL4579_09   ----------------TTCGGAAGATGAGCCGGCATAGTTGGGACCTCCCTAAGTCTCCTCATTCGAGCAGAACTTGGCAATCCGGGAACTTTAATCGGTGATGATCAAATTTATAATGTTATTGTAACTGCTCATGCATTCGTAATAATTTTCTTTATAGTTATACCCATTATAATTGGAGGGTTTGGAAATTGGCTTGTTCCCCTGATATTGGGGGCCCCTGATATAGCATTTCCGCGTATAAACAACATAAGATTCTGATTATTACCCCCTTCTTTAACTCTTCTTCTAATAAGAAGATTAGTAGAAAGGGGGGCCGGAACAGGATGAACAGTATACCCGCCCCTATCCGCTAATATTGCCCATAGAGGGGCTTCAGTTGATTTAGCTATTTTTAGTTTACATTTAGCCGGAATTTCATCAATTTTAGGGGCTGTAAATTTTATTACTACAGTTATTAACATACGTTCCACAGGAATAACTTTTGATCGAATGCCCCTTTTTGTTTGATCAGTTGCTTTAACGGCCCTTCTTCTCCTACTCTCTCTTCCTGTATTGGCGGGAGCTATTACCATACTCCTAACAGATCGAAATATTAATACTTCATTTTTTGACCCTGCGGGCGGAGGAGACCCTATTTTATACCAA---------
 Coleoptera_Phyllophaga_longitarsa_EU156608_GBCL4578_09   ----------------TTCGGAAGATGAGCCGGCATAGTTGGGACCTCCCTAAGTCTCCTCATTCGAGCAGAACTTGGCAATCCGGGAACTTTAATCGGTGATGATCAAATTTATAATGTTATTGTAACTGCTCATGCATTCGTAATAATTTTCTTTATAGTTATACCCATTATAATTGGAGGGTTTGGAAATTGGCTTGTTCCCCTGATATTGGGGGCCCCTGATATAGCATTTCCGCGTATAAACAACATAAGATTCTGATTATTACCCCCTTCTTTAACTCTTCTTCTAATAAGAAGATTAGTAGAAAGGGGGGCCGGAACAGGATGAACAGTATACCCGCCCCTATCCGCTAATATTGCCCATAGAGGGGCTTCAGTTGATTTAGCTATTTTTAGTTTACATTTAGCCGGAATTTCATCAATTTTAGGGGCTGTAAATTTTATTACTACAGTTATTAACATACGTTCCACAGGAATAACTTTTGATCGAATGCCCCTTTTTGTTTGATCAGTTGCTTTAACGGCCCTTCTTCTCCTACTCTCTCTTCCTGTATTGGCGGGAGCTATTACCATACTCCTAACAGATCGAAATATTAATACTTCATTTTTTGACCCTGCGGGCGGAGGAGACCCTATTTTATACCAA---------
 Coleoptera_Phyllophaga_longitarsa_EU156609_GBCL4577_09   ----------------TTCGGAAGATGAGCCGGCATAGTTGGGACCTCCCTAAGTCTCCTCATTCGAGCAGAACTTGGCAATCCGGGAACTTTAATCGGTGATGATCAAATTTATAATGTTATTGTAACTGCTCATGCATTCGTAATAATTTTCTTTATAGTTATACCCATTATAATTGGAGGGTTTGGAAATTGGCTTGTTCCCCTGATATTGGGGGCCCCTGATATAGCATTTCCGCGTATAAACAACATAAGATTCTGATTATTACCCCCTTCTTTAACTCTTCTTCTAATAAGAAGATTAGTAGAAAGGGGGGCCGGAACAGGATGAACAGTATACCCGCCCCTATCCGCTAATATTGCCCATAGAGGGGCTTCAGTTGATTTAGCTATTTTTAGTTTACATTTAGCCGGAATTTCATCAATTTTAGGGGCTGTAAATTTTATTACTACAGTTATTAACATACGTTCCACAGGAATAACTTTTGATCGAATGCCCCTTTTTGTTTGATCAGTTGCTTTAACGGCCCTTCTTCTCCTACTCTCTCTTCCTGTATTGGCGGGAGCTATTACCATACTCCTAACAGATCGAAATATTAATACTTCATTTTTTGACCCTGCGGGCGGAGGAGACCCTATTTTATACCAA---------
 Coleoptera_Phyllophaga_praetermissa_EU156712_GBCL4474_09   ----------------TTCGGAAGATGGGCAGGTATAGTTGGGACCTCTTTAAGACTGCTTATTCGAGCAGAACTAGGAAATCCTGGGACACTAATCGGAGATGATCAAATCTACAATGTTATTGTAACTGCTCATGCATTTGTAATAATTTTTTTTATAGTAATACCAATTATAATTGGGGGGTTTGGAAATTGACTTGTACCTCTAATATTGGGAGCCCCTGATATAGCATTCCCTCGAATAAATAATATAAGATTCTGATTATTACCCCCTTCCTTAACCCTACTTCTAATAAGAAGTCTAGTAGAAAGGGGGGCTGGTACAGGTTGAACAGTTTACCCCCCATTATCCTCTAATATTGCCCATAGAGGAGCATCTGTAGATCTAGCAATTTTTAGCCTTCATCTAGCTGGAATCTCGTCAATTCTAGGGGCAGTAAATTTTATTACTACTGTAATTAACATACGTTCTACTGGGATAACCTTCGATCGAATGCCCCTTTTTGTTTGATCAGTAGCCCTTACAGCCTTACTTTTACTACTCTCTCTGCCTGTACTTGCTGGCGCAATTACAATACTTTTAACAGATCGGAATATTAATACCTCTTTCTTTGACCCCGCTGGAGGAGGAGACCCTATCCTATACCAA---------
 Coleoptera_Phyllophaga_praetermissa_EU156713_GBCL4473_09   ----------------TTCGGAAGATGGGCAGGTATAGTTGGGACCTCTTTAAGACTGCTTATTCGAGCAGAACTAGGAAATCCTGGGACACTAATCGGAGATGATCAAATCTACAATGTTATTGTAACTGCTCATGCATTTGTAATAATTTTTTTTATAGTAATACCAATTATAATTGGGGGGTTTGGAAATTGACTTGTACCTCTAATATTGGGAGCCCCTGATATAGCATTCCCTCGAATAAATAATATAAGATTCTGATTATTACCCCCTTCCTTAACCCTACTTCTAATAAGAAGTCTAGTAGAAAGGGGGGCTGGTACAGGTTGAACAGTTTACCCCCCATTATCCTCTAATATTGCCCATAGAGGAGCATCTGTAGATCTAGCAATTTTTAGCCTTCATCTAGCTGGAATCTCGTCAATTCTAGGGGCAGTAAATTTTATTACTACTGTAATTAACATACGTTCTACTGGGATAACCTTCGATCGAATGCCCCTTTTTGTTTGATCAGTAGCCCTTACAGCCTTACTTTTACTACTCTCTCTGCCTGTACTTGCTGGCGCAATTACAATACTTTTAACAGATCGGAATATTAATACCTCTTTCTTTGACCCCGCTGGAGGAGGAGACCCTATCCTATACCAA---------
 Coleoptera_Phyllophaga_praetermissa_EU156714_GBCL4472_09   ----------------TTCGGAAGATGGGCAGGTATAGTTGGGACCTCTTTAAGACTGCTTATTCGAGCAGAACTAGGAAATCCTGGGACACTAATCGGAGATGATCAAATCTACAATGTTATTGTAACTGCTCATGCATTTGTAATAATTTTTTTTATAGTAATACCAATTATAATTGGGGGGTTTGGAAATTGACTTGTACCTCTAATATTGGGAGCCCCTGATATAGCATTCCCTCGAATAAATAATATAAGATTCTGATTATTACCCCCTTCCTTAACCCTACTTCTAATAAGAAGTCTAGTAGAAAGGGGGGCTGGTACAGGTTGAACAGTTTACCCCCCATTATCCTCTAATATTGCCCATAGAGGAGCATCTGTAGATCTATCAATTTTTAGCCTTCATCTAGCTGGAATCTCGTCAATTCTAGGGGCAGTAAATTTTATTACTACTGTAATTAACATACGTTCTACTGGGATAACCTTCGATCGAATGCCCCTTTTTGTTTGATCAGTAGCCCTTACAGCCTTACTTTTACTACTCTCTCTGCCTGTACTTGCTGGCGCAATTACAATACTTTTAACAGATCGGAATATTAATACCTCTTTCTTTGACCCCGCTGGAGGAGGAGACCCTATCCTATACCAA---------
 Coleoptera_Phyllophaga_praetermissa_EU156715_GBCL4471_09   ----------------TTCGGAAGATGGGCAGGTATAGTTGGGACCTCTTTAAGACTGCTTATTCGAGCAGAACTAGGAAATCCTGGGACACTAATCGGAGATGATCAAATCTACAATGTTATTGTAACTGCTCATGCATTTGTAATAATTTTTTTTATAGTAATACCAATTATAATTGGGGGGTTTGGAAATTGACTTGTACCTCTAATATTGGGAGCCCCTGATATAGCATTCCCTCGAATAAATAATATAAGATTCTGATTATTACCCCCTTCCTTAACCCTACTTCTAATAAGAAGTCTAGTAGAAAGGGGGGCTGGTACAGGTTGAACAGTTTACCCCCCATTATCCTCTAATATTGCCCATAGAGGAGCATCTGTAGATCTAGCAATTTTTAGCCTTCATCTAGCTGGAATCTCGTCAATTCTAGGGGCAGTAAATTTTATTACTACTGTAATTAACATACGTTCTACTGGGATAACCTTCGATCGAATGCCCCTTTTTGTTTGATCAGTAGCCCTTACAGCCTTACTTTTACTACTCTCTCTGCCTGTACTTGCTGGCGCAATTACAATACTTTTAACAGATCGGAATATTAATACCTCTTTCTTTGACCCCGCTGGAGGAGGAGACCCTATCCTATACCAA---------
 Coleoptera_Phyllophaga_profunda_EU156716_GBCL4470_09   ----------------TTCGGAAGATGGTCAGGCATAGTCGGCACCTCTTTAAGACTCCTTATCCGAGCCGAACTAGGAAACCCAGGAACCTTGATTGGAGATGACCAAATTTATAATGTTATTGTAACTGCCCATGCATTTGTAATAATTTTCTTTATAGTTATACCTATTATAATTGGGGGGTTCGGAAATTGACTAGTACCATTAATATTGGGGGCTCCCGATATAGCATTCCCTCGAATAAATAACATAAGATTTTGATTACTACCCCCTTCCTTAACTCTTCTTTTAATAAGAAGCCTTGTAGAAAGGGGGGCCGGTACAGGTTGAACCGTATACCCCCCCTTATCTTCTAATATCGCCCATAGAGGGGCTTCAGTAGATTTGGCTATCTTTAGCCTTCACTTAGCAGGAATCTCATCAATTCTTGGAGCCGTAAATTTTATTACAACTGTTATTAATATACGTTCTACAGGAATAACTTTTGATCGAATACCCCTTTTTGTTTGATCAGTAGCCCTAACGGCCCTTCTTCTTCTTCTATCTCTTCCTGTACTAGCTGGGGCAATCACTATACTTTTAACAGATCGTAATATTAATACCTCATTCTTTGACCCCGCAGGAGGAGGAGACCCTATTTTATACCAA---------
 Coleoptera_Phyllophaga_profunda_EU156717_GBCL4469_09   ----------------TTCGGAAGATGGGCAGGCATAGTCGGCACCTCTTTAAGACTCCTTATCCGAGCCGAACTAGGAAACCCAGGAACCTTGATTGGAGATGACCAAATTTATAATGTTATTGTAACTGCCCATGCATTTGTAATAATTTTCTTTATAGTTATACCTATTATAATTGGGGGGTTCGGAAATTGACTAGTACCATTAATATTGGGGGCTCCCGATATAGCATTCCCTCGAATAAATAACATAAGATTTTGATTACTACCCCCTTCCTTAACTCTTCTTTTAATAAGAAGCCTTGTAGAAAGGGGGGCCGGTACAGGTTGAACCGTATACCCCCCCTTATCTTCTAATATCGCCCATAGAGGGGCTTCAGTAGATTTGGCTATCTTTAGCCTTCACTTAGCAGGAATCTCATCAATTCTTGGAGCCGTAAATTTTATTACAACTGTTATTAATATACGTTCTACAGGAATAACTTTTGATCGAATACCCCTTTTTGTTTGATCAGTAGCCCTAACGGCCCTTCTTCTTCTTCTATCTCTTCCTGTACTAGCTGGGGCAATCACTATACTTTTAACAGATCGTAATATTAATACCTCATTCTTTGACCCCGCAGGAGGAGGAGACCCTATTTTATACCAA---------
 Coleoptera_Phyllophaga_profunda_EU156718_GBCL4468_09   ----------------TTCGGAAGATGGGCAGGCATAGTCGGCACCTCTTTAAGACTCCTTATCCGAGCCGAACTAGGAAATCCAGGAACCTTAATTGGAGATGACCAAATTTATAATGTTATTGTAACTGCCCATGCATTTGTAATAATTTTCTTTATAGTTATGCCTATTATAATTGGAGGGTTTGGGAATTGATTAGTACCATTAATATTAGGGGCCCCCGATATAGCATTCCCCCGAATAAATAACATAAGATTTTGATTACTACCCCCTTCCTTAACTCTTCTTTTAATAAGAAGCCTTGTAGAAAGAGGGGCCGGTACAGGTTGAACCGTTTACCCCCCCTTATCTTCTAATATCGCTCATAGAGGGGCTTCAGTAGATTTAGCTATCTTTAGCCTTCACTTAGCAGGAATCTCATCAATTCTCGGAGCCGTAAATTTTATTACAACTGTTATTAATATACGTTCTACAGGAATAACTTTTGACCGAATACCCCTTTTTGTTTGATCAGTGGCCCTAACCGCCCTTCTTCTTCTTTTATCTCTTCCTGTACTAGCAGGGGCAATCACTATACTTTTAACAGATCGTAATATTAATACCTCATTCTTTGACCCGGCAGGAGGAGGAGACCCTATTTTATACCAA---------
 Coleoptera_Phyllophaga_profunda_EU156719_GBCL4467_09   ----------------TTCGGAAGATGGGCAGGCATAGTCGGCACCTCTTTAAGACTCCTTATCCGAGCCGAACTAGGAAACCCAGGAACCTTGATTGGAGATGACCAAATTTATAATGTTATTGTAACTGCCCATGCATTTGTAATAATTTTCTTTATAGTTATACCTATTATAATTGGGGGGTTCGGAAATTGACTAGTACCATTAATATTGGGGGCTCCCGATATAGCATTCCCTCGAATAAATAACATAAGATTTTGATTACTACCCCCTTCCTTAACTCTTCTTTTAATAAGAAGCCTTGTAGAAAGGGGGGCCGGTACAGGTTGAACCGTATACCCCCCCTTATCTTCTAATATCGCCCATAGAGGGGCTTCAGTAGATTTGGCTATCTTTAGCCTTCACTTAGCAGGAATCTCATCAATTCTTGGAGCCGTAAATTTTATTACAACTGTTATTAATATACGTTCTACAGGAATAACTTTTGATCGAATACCCCTTTTTGTTTGATCAGTAGCCCTAACGGCCCTTCTTCTTCTTCTATCTCTTCCTGTACTAGCTGGGGCAATCACTATACTTTTAACAGATCGTAATATTAATACCTCATTCTTTGACCCCGCAGGAGGAGGAGACCCTATTTTATACCAA---------
 Coleoptera_Phyllophaga_rubiginosa_EU156725_GBCL4461_09   ----------------TTCGGTAGATGAGCAGGAATAGTAGGGACTTCATTAAGACTCTTAATTCGAGCAGAATTAGGAAACCCAGGAACGTTAATTGGGGATGATCAAATCTATAATGTTATTGTAACTGCCCATGCATTTGTAATAATTTTTTTTATAGTAATACCAATTATAATTGGGGGATTTGGAAATTGACTAGTCCCCTTAATGCTTGGGGCCCCAGATATGGCCTTCCCCCGAATAAATAACATAAGATTCTGACTTTTACCCCCTTCTCTAACTCTTTTACTTATAAGAAGATTAGTAGAAAGGGGGGCTGGTACCGGTTGAACAGTATACCCCCCCTTATCAGCTAATATCGCCCATAGAGGAGCTTCGGTAGATCTTGCTATTTTTAGCCTCCACTTAGCAGGAATCTCATCAATTTTAGGTGCTGTCAATTTTATTACAACCGTAATTAATATACGATCAACAGGAATAACCTTCGACCGTATACCTTTATTTGTTTGATCAGTAGCTTTAACAGCTTTACTATTACTTTTATCTTTACCTGTTTTAGCAGGTGCAATTACTATACTTTTAACAGACCGAAATATTAATACTTCCTTTTTTGATCCTGCAGGGGGAGGGGACCCGATCTTATACCAA---------
 Coleoptera_Phyllophaga_rubiginosa_EU156726_GBCL4460_09   ----------------TTCGGTAGATGAGCAGGAATAGTGGGGACTTCGTTAAGACTCTTAATTCGGGCAGAATTGGGAAACCCAGGAACATTAATTGGAGATGATCAAATTTATAATGTTATTGTAACTGCCCATGCATTTGTAATAATTTTTTTTATAGTAATACCCATTATAATTGGAGGATTTGGAAATTGACTAGTCCCTTTAATGCTTGGGGCCCCAGATATAGCCTTCCCCCGAATAAATAACATAAGATTCTGACTTTTACCCCCTTCTCTAACTCTTTTACTTATAAGAAGATTAGTAGAAAGAGGGGCCGGTACCGGTTGAACAGTATACCCCCCCTTATCAGCTAATATCGCCCATAGAGGGGCTTCGGTAGATCTTGCTATTTTTAGCCTTCACTTAGCAGGAATCTCATCGATTTTAGGTGCTGTCAATTTTATTACAACAGTAATTAATATACGGTCAACAGGAATAACCTTCGATCGTATACCTTTATTTGTTTGATCGGTAGCTTTAACAGCTTTACTATTACTTTTATCCTTACCTGTTTTAGCAGGTGCAATTACTATACTTTTAACAGACCGAAATATTAATACTTCTTTTTTTGATCCCGCAGGAGGAGGAGACCCGATCTTATACCAA---------
 Coleoptera_Phyllophaga_rubiginosa_EU156727_GBCL4459_09   ----------------TTCGGTAGATGGGCAGGAATAGTGGGGACTTCGTTAAGACTCTTAATTCGGGCAGAATTGGGAAACCCAGGAACATTAATTGGAGATGATCAAATCTATAATGTTATTGTAACTGCCCATGCATTTGTAATAATTTTTTTTATAGTAATACCCATTATAATTGGGGGATTTGGAAATTGACTAGTCCCTTTAATGCTTGGGGCCCCAGATATAGCCTTCCCCCGAATAAATAACATAAGATTCTGACTTTTACCCCCTTCTCTAACTCTTTTACTTATAAGAAGATTAGTAGAAAGAGGGGCTGGTACCGGTTGAACAGTATACCCTCCCTTATCAGCTAATATCGCCCATAGAGGGGCTTCGGTAGATCTTGCTATTTTTAGCCTTCACTTAGCAGGAATCTCATCGATTTTAGGTGCTGTCAATTTTATTACAACAGTAATTAATATACGGTCAACAGGAATAACCTTCGATCGTATACCTTTATTTGTTTGATCGGTAGCTTTAACAGCTTTACTATTACTTTTATCCTTACCTGTTTTAGCAGGTGCAATTACTATACTTTTAACAGACCGAAATATTAATACTTCCTTTTTTGATCCCGCAGGAGGGGGAGACCCGATCTTATACCAA---------
 Coleoptera_Phyllophaga_rubiginosa_EU156728_GBCL4458_09   ----------------TTCGGTAGATGAGCAGGAATAGTAGGGACTTCATTAAGACTCTTAATTCGAGCAGAATTAGGAAACCCAGGAACGTTAATTGGGGATGATCAAATCTATAATGTTATTGTAACTGCCCATGCATTTGTAATAATTTTTTTTATAGTAATACCAATTATAATTGGGGGATTTGGAAATTGACTAGTCCCCTTAATGCTTGGGGCCCCAGATATGGCCTTCCCCCGAATAAATAACATAAGATTCTGACTTTTACCCCCTTCTCTAACTCTTTTACTTATAAGAAGATTAGTAGAAAGGGGGGCTGGTACCGGTTGAACAGTATACCCCCCCTTATCAGCTAATATCGCCCATAGAGGAGCTTCGGTAGATCTTGCTATTTTTAGCCTCCACTTAGCAGGAATCTCATCAATTTTAGGTGCTGTCAATTTTATTACAACCGTAATTAATATGCGATCAACAGGAATAACCTTCGACCGTATACCTTTATTTGTTTGATCAGTAGCTTTAACAGCTTTACTATTACTTTTATCTTTACCTGTTTTAGCAGGTGCAATTACTATACTTTTAACAGACCGAAATATTAATACTTCCTTTTTTGATCCTGCGGGGGGAGGGGACCCGATCTTATACCAA---------
 Coleoptera_Phyllophaga_rubiginosa_EU156729_GBCL4457_09   ----------------TTCGGTAGATGGGCAGGAATAGTGGGGACTTCGTTAAGACTCTTAATTCGGGCAGAATTGGGAAACCCAGGAACATTAATTGGAGATGATCAAATCTATAATGTTATTGTAACTGCCCATGCATTTGTAATAATTTTTTTTATAGTAATACCCATTATAATTGGAGGATTTGGAAATTGACTAGTCCCTTTAATGCTTGGGGCCCCAGATATAGCCTTCCCCCGAATAAATAACATAAGATTCTGACTTTTACCCCCTTCTCTAACTCTGTTACTTATAAGAAGATTAGTAGAAAGAGGGGCTGGTACCGGTTGAACAGTATACCCTCCCTTATCAGCTAATATCGCCCATAGAGGGGCTTCGGTAGATCTTGCTATTTTTAGCCTTCACTTAGCAGGAATCTCATCGATTTTAGGTGCTGTCAATTTTATTACAACAGTAATTAATATACGGTCAACAGGAATAACCTTCGATCGTATACCTTTATTTGTTTGATCGGTAGCTTTAACAGCTTTACTATTACTTTTATCCTTACCTGTTTTAGCAGGTGCAATTACTATACTTTTAACAGACCGAAATATTAATACTTCCTTTTTTGATCCCGCAGGAGGGGGAGACCCGATCTTATACCAA---------
 Coleoptera_Phyllophaga_rubiginosa_EU156730_GBCL4456_09   ----------------TTCGGTAGATGGGCAGGAATAGTGGGGACTTCGTTAAGACTCTTAATTCGGGCAGAATTGGGAAACCCAGGAACATTAATTGGAGATGATCAAATCTATAATGTTATTGTAACTGCCCATGCATTTGTAATAATTTTTTTTATAGTAATACCCATTATAATTGGAGGATTTGGAAATTGACTAGTCCCTTTAATGCTTGGGGCCCCAGATATAGCCTTCCCCCGAATAAATAACATAAGATTCTGACTTTTACCCCCTTCTCTAACTCTGTTACTTATAAGAAGATTAGTAGAAAGAGGGGCTGGTACCGGTTGAACAGTATACCCTCCCTTATCAGCTAATATCGCCCATAGAGGGGCTTCGGTAGATCTTGCTATTTTTAGCCTTCACTTAGCAGGAATCTCATCGATTTTAGGTGCTGTCAATTTTATTACAACAGTAATTAATATACGGTCAACAGGAATAACCTTCGATCGTATACCTTTATTTGTTTGATCGGTAGCTTTAACAGCTTTACTATTACTTTTATCCTTACCTGTTTTAGCAGGTGCAATTACTATACTTTTAACAGACCGAAATATTAATACTTCCTTTTTTGATCCCGCAGGAGGGGGAGACCCGATCTTATACCAA---------
 Coleoptera_Phyllophaga_rubiginosa_EU156731_GBCL4455_09   ----------------TTCGGTAGATGAGCAGGAATAGTAGGGACTTCATTAAGACTCTTAATTCGAGCAGAATTAGGAAACCCAGGAACGTTAATTGGGGATGATCAAATCTATAATGTTATTGTAACTGCCCATGCATTTGTAATAATTTTTTTTATAGTAATACCAATTATAATTGGGGGATTTGGAAATTGACTAGTCCCCTTAATGCTTGGGGCCCCAGATATGGCCTTCCCCCGAATAAATAACATAAGATTCTGACTTTTACCCCCTTCTCTAACTCTTTTACTTATAAGAAGATTAGTAGAAAGGGGGGCTGGTACCGGTTGAACAGTATACCCCCCCTTATCAGCTAATATCGCCCATAGAGGAGCTTCGGTAGATCTTGCTATTTTTAGCCTCCACTTAGCAGGAATCTCATCAATTTTAGGTGCTGTCAATTTTATTACAACCGTAATTAATATGCGATCAACAGGAATAACCTTCGACCGTATACCTTTATTTGTTTGATCAGTAGCTTTAACAGCTTTACTATTACTTTTATCTTTACCTGTTTTAGCAGGTGCAATTACTATACTTTTAACAGACCGAAATATTAATACTTCCTTTTTTGATCCTGCGGGGGGAGGGGACCCGATCTTATACCAA---------
 Coleoptera_Phyllophaga_rubiginosa_EU156732_GBCL4454_09   ----------------TTCGGTAGATGGGCAGGAATAGTGGGGACTTCGTTAAGACTCTTAATTCGGGCAGAATTGGGAAACCCAGGAACATTAATTGGAGATGATCAAATCTATAATGTTATTGTAACTGCCCATGCATTTGTAATAATTTTTTTTATAGTAATACCCATTATAATTGGGGGATTTGGAAATTGACTAGTCCCTTTAATGCTTGGGGCCCCAGATATAGCCTTCCCCCGAATAAATAACATAAGATTCTGACTTTTACCCCCTTCTCTAACTCTTTTACTTATAAGAAGATTAGTAGAAAGAGGGGCTGGTACCGGTTGAACAGTATACCCTCCCTTATCAGCTAATATCGCCCATAGAGGGGCTTCGGTAGATCTTGCTATTTTTAGCCTTCACTTAGCAGGAATCTCATCGATTTTAGGTGCTGTCAATTTTATTACAACAGTAATTAATATACGGTCAACAGGAATAACCTTCGATCGTATACCTTTATTTGTTTGATCGGTAGCTTTAACAGCTTTACTATTACTTTTATCCTTACCTGTTTTAGCAGGTGCAATTACTATACTTTTAACAGACCGAAATATTAATACTTCCTTTTTTGATCCCGCAGGAGGGGGAGACCCGATCTTATACCAA---------
 Coleoptera_Phyllophaga_rubiginosa_EU156733_GBCL4453_09   ----------------TTCGGTAGATGAGCAGGAATAGTAGGGACTTCATTAAGACTCTTAATTCGAGCAGAATTAGGAAACCCAGGAACGTTAATTGGGGATGATCAAATCTATAATGTTATTGTAACTGCCCATGCATTTGTAATAATTTTTTTTATAGTAATACCAATTATAATTGGGGGATTTGGAAATTGACTAGTCCCCTTAATGCTTGGGGCCCCAGATATGGCCTTCCCCCGAATAAATAACATAAGATTCTGACTTTTACCCCCTTCTCTAACTCTTTTACTTATAAGAAGATTAGTAGAAAGGGGGGCTGGTACCGGTTGAACAGTATACCCCCCCTTATCAGCTAATATCGCCCATAGAGGAGCTTCGGTAGATCTTGCTATTTTTAGCCTCCACTTAGCAGGAATCTCATCAATTTTAGGTGCTGTCAATTTTATTACAACCGTAATTAATATACGATCAACAGGAATAACCTTCGACCGTATACCTTTATTTGTTTGATCAGTAGCTTTAACAGCTTTACTATTACTTTTATCTTTACCTGTTTTAGCAGGTGCAATTACTATACTTTTAACAGACCGAAATATTAATACTTCCTTTTTTGATCCTGCAGGGGGAGGGGACCCGATCTTATACCAA---------
 Coleoptera_Phyllophaga_rubiginosa_EU156734_GBCL4452_09   ----------------TTCGGTAGATGGGCAGGAATAGTGGGGACTTCGTTAAGACTCTTAATTCGGGCAGAATTGGGAAACCCAGGAACATTAATTGGAGATGATCAAATCTATAATGTTATTGTAACTGCCCATGCATTTGTAATAATTTTTTTTATAGTAATACCCATTATAATTGGAGGATTTGGAAATTGACTAGTCCCTTTAATGCTTGGGGCCCCAGATATAGCCTTCCCCCGAATAAATAACATAAGATTCTGACTTTTACCCCCTTCTCTAACTCTGTTACTTATAAGAAGATTAGTAGAAAGAGGGGCTGGTACCGGTTGAACAGTATACCCTCCCTTATCAGCTAATATCGCCCATAGAGGGGCTTCGGTAGATCTTGCTATTTTTAGCCTTCACTTAGCAGGAATCTCATCGATTTTAGGTGCTGTCAATTTTATTACAACAGTAATTAATATACGGTCAACAGGAATAACCTTCGATCGTATACCTTTATTTGTTTGATCGGTAGCTTTAACAGCTTTACTATTACTTTTATCCTTACCTGTTTTAGCAGGTGCAATTACTATACTTTTAACAGACCGAAATATTAATACTTCCTTTTTTGATCCCGCAGGAGGGGGAGACCCGATCTTATACCAA---------
 Coleoptera_Phyllophaga_rubiginosa_EU156735_GBCL4451_09   ----------------TTCGGTAGATGAGCAGGAATAGTGGGGACTTCGTTAAGACTCTTAATTCGGGCAGAATTGGGAAACCCAGGAACATTAATTGGAGATGATCAAATTTATAATGTTATTGTAACTGCCCATGCATTTGTAATAATTTTTTTTATAGTAATACCCATTATAATTGGAGGATTTGGAAATTGACTAGTCCCTTTAATGCTTGGGGCCCCAGATATAGCCTTCCCCCGAATAAATAACATAAGATTCTGACTTTTACCCCCTTCTCTAACTCTTTTACTTATAAGAAGATTAGTAGAAAGAGGGGCCGGTACCGGTTGAACAGTATACCCCCCCTTATCAGCTAATATCGCCCATAGAGGGGCTTCGGTAGATCTTGCTATTTTTAGCCTTCACTTAGCAGGAATCTCATCGATTTTAGGTGCTGTCAATTTTATTACAACAGTAATTAATATACGGTCAACAGGAATAACCTTCGATCGTATACCTTTATTTGTTTGATCGGTAGCTTTAACAGCTTTACTATTACTTTTATCCTTACCTGTTTTAGCAGGTGCAATTACTATACTTTTAACAGACCGAAATATTAATACTTCTTTTTTTGATCCCGCAGGAGGAGGAGACCCGATCTTATACCAA---------
 Coleoptera_Phyllophaga_rubiginosa_EU156736_GBCL4450_09   ----------------TTCGGTAGATGAGCAGGAATAGTAGGGACTTCATTAAGACTCTTAATTCGAGCAGAATTAGGAAACCCAGGAACGTTAATTGGGGATGATCAAATCTATAATGTTATTGTAACTGCCCATGCATTTGTAATAATTTTTTTTATAGTAATACCAATTATAATTGGGGGATTTGGAAATTGACTAGTCCCCTTAATGCTTGGGGCCCCAGATATGGCCTTCCCCCGAATAAATAACATAAGATTCTGACTTTTACCCCCTTCTCTAACTCTTTTACTTATAAGAAGATTAGTAGAAAGGGGGGCTGGTACCGGTTGAACAGTATACCCCCCCTTATCAGCTAATATCGCCCATAGAGGAGCTTCGGTAGATCTTGCTATTTTTAGCCTCCACTTAGCAGGAATCTCATCAATTTTAGGTGCTGTCAATTTTATTACAACCGTAATTAATATGCGATCAACAGGAATAACCTTCGACCGTATACCTTTATTTGTTTGATCAGTAGCTTTAACAGCTTTACTATTACTTTTATCTTTACCTGTTTTAGCAGGTGCAATTACTATACTTTTAACAGACCGAAATATTAATACTTCCTTTTTTGATCCTGCGGGGGGAGGGGACCCGATCTTATACCAA---------
 Coleoptera_Phyllophaga_spreta_EU156610_GBCL4576_09   ----------------TTCGGAAGATGGGCAGGTATAGTAGGCACTTCCCTAAGATTGCTAATTCGAGCTGAACTTGGAAACCCTGGAACATTAATTGGAGATGACCAAATTTATAACGTTATTGTAACTGCTCATGCCTTTGTAATAATTTTCTTTATAGTAATGCCTATTATAATTGGGGGATTTGGTAATTGATTAGTTCCCCTAATACTTGGGGCCCCTGATATAGCATTCCCCCGAATAAATAATATAAGATTCTGATTATTACCCCCTTCTTTAACCCTTCTTTTAATAAGAAGCCTTGTAGAAAGGGGGGCAGGTACCGGATGAACTGTATACCCCCCTCTATCTGCCAATATCGCTCATAGAGGTGCTTCTGTAGATTTGGCCATTTTTAGTTTACACTTAGCAGGAATCTCATCAATCCTAGGTGCTGTAAATTTTATCACCACTGTAATTAATATACGTGTTATAGGAATAACTTTTGACCGAATACCCCTCTTTGCATGGTCAGTAGCCCTAACTGCCCTGCTTCTTCTCCTATCTCTTCCTGTACTAGCTGGTGCAATTACTATACTTTTAACAGATCGAAACATTAATACCTCATTCTTTGACCCTGCAGGGGGAGGAGACCCTATCCTATACCAA---------
 Coleoptera_Phyllophaga_spreta_EU156611_GBCL4575_09   ----------------TTCGGAAGATGGGCAGGTATAGTAGGCACTTCCCTAAGATTGCTAATTCGAGCTGAACTTGGAAACCCTGGAACATTAATTGGAGATGACCAAATTTATAACGTTATTGTAACTGCTCATGCCTTTGTAATAATTTTCTTTATAGTAATGCCTATTATAATTGGGGGATTTGGTAATTGATTAGTTCCCCTAATACTTGGGGCCCCTGATATAGCATTCCCCCGAATAAATAATATAAGATTCTGATTATTACCCCCTTCTTTAACCCTTCTTTTAATAAGAAGCCTTGTAGAAAGGGGGGCAGGTACCGGATGAACTGTATACCCCCCTCTATCTGCCAATATCGCTCATAGAGGTGCTTCTGTAGATTTGGCCATTTTTAGTTTACACTTAGCAGGAATCTCATCAATCCTAGGTGCTGTAAATTTTATCACCACTGTAATTAATATACGTGTTATAGGAATAACTTTTGACCGAATACCCCTCTTTGCATGGTCAGTAGCCCTAACTGCCCTGCTTCTTCTCCTATCTCTTCCTGTACTAGCTGGTGCAATTACTATACTTTTAACAGATCGAAACATTAATACCTCATTCTTTGACCCTGCAGGGGGAGGAGACCCTATCCTATACCAA---------
 Coleoptera_Phyllophaga_spreta_EU156612_GBCL4574_09   ----------------TTCGGAAGATGGGCAGGTATAGTAGGCACTTCCCTAAGATTGCTAATTCGAGCTGAACTTGGAAACCCTGGAACATTAATTGGAGATGACCAAATTTATAACGTTATTGTAACTGCTCATGCCTTTGTAATAATTTTCTTTATAGTAATGCCTATTATAATTGGGGGATTTGGTAATTGATTAGTTCCCCTAATACTTGGGGCCCCTGATATAGCATTCCCCCGAATAAATAATATAAGATTCTGATTATTACCCCCTTCTTTAACCCTTCTTTTAATAAGAAGCCTTGTAGAAAGGGGGGCAGGTACCGGATGAACTGTATACCCCCCTCTATCTGCCAATATCGCTCATAGAGGTGCTTCTGTAGATTTGGCCATTTTTAGTTTACACTTAGCAGGAATCTCATCAATCCTAGGTGCTGTAAATTTTATCACCACTGTAATTAATATACGTGTTATAGGAATAACTTTTGACCGAATACCCCTCTTTGCATGGTCAGTAGCCCTAACTGCCCTGCTTCTTCTCCTATCTCTTCCTGTACTAGCTGGTGCAATTACTATACTTTTAACAGATCGAAACATTAATACCTCATTCTTTGACCCTGCAGGGGGAGGAGACCCTATCCTATACCAA---------
 Coleoptera_Phyllophaga_spreta_EU156613_GBCL4573_09   ----------------TTCGGAAGATGGGCAGGTATAGTAGGCACTTCCCTAAGATTGCTAATTCGAGCTGAACTTGGAAACCCTGGAACATTAATTGGAGATGACCAAATTTATAACGTTATTGTAACTGCTCATGCCTTTGTAATAATTTTCTTTATAGTAATGCCTATTATAATTGGGGGATTTGGTAATTGATTAGTTCCCCTAATACTTGGGGCCCCTGATATAGCATTCCCCCGAATAAATAATATAAGATTCTGATTATTACCCCCTTCTTTAACCCTTCTTTTAATAAGAAGCCTTGTAGAAAGGGGGGCAGGTACCGGATGAACTGTATACCCCCCTCTATCTGCCAATATCGCTCATAGAGGTGCTTCTGTAGATTTGGCCATTTTTAGTTTACACTTAGCAGGAATCTCATCAATCCTAGGTGCTGTAAATTTTATCACCACTGTAATTAATATACGTGTTATAGGAATAACTTTTGACCGAATACCCCTCTTTGCATGGTCAGTAGCCCTAACTGCCCTGCTTCTTCTCCTATCTCTTCCTGTACTAGCTGGTGCAATTACTATACTTTTAACAGATCGAAACATTAATACCTCATTCTTTGACCCTGCAGGGGGAGGAGACCCTATCCTATACCAA---------
 Coleoptera_Phyllophaga_spreta_EU156614_GBCL4572_09   ----------------TTCGGAAGATGGGCAGGTATAGTAGGCACTTCCCTAAGATTGCTAATTCGAGCTGAACTTGGAAACCCTGGAACATTAATTGGAGATGACCAAATTTATAACGTTATTGTAACTGCTCATGCCTTTGTAATAATTTTCTTTATAGTAATGCCTATTATAATTGGGGGATTTGGTAATTGATTAGTTCCCCTAATACTTGGGGCCCCTGATATAGCATTCCCCCGAATAAATAATATAAGATTCTGATTATTACCCCCTTCTTTAACCCTTCTTTTAATAAGAAGCCTTGTAGAAAGGGGGGCAGGTACCGGATGAACTGTATACCCCCCTCTATCTGCCAATATCGCTCATAGAGGTGCTTCTGTAGATTTGGCCATTTTTAGTTTACACTTAGCAGGAATCTCATCAATCCTAGGTGCTGTAAATTTTATCACCACTGTAATTAATATACGTGTTATAGGAATAACTTTTGACCGAATACCCCTCTTTGCATGGTCAGTAGCCCTAACTGCCCTGCTTCTTCTCCTATCTCTTCCTGTACTAGCTGGTGCAATTACTATACTTTTAACAGATCGAAACATTAATACCTCATTCTTTGACCCTGCAGGGGGAGGAGACCCTATCCTATACCAA---------
 Coleoptera_Phyllophaga_submucida_EU156737_GBCL4449_09   ----------------TTCGGTAGATGAGCAGGAATAGTAGGAACCTCACTAAGACTACTAATTCGTGCAGAATTGGGTAATCCTGGTACATTAATCGGAGATGACCAAATCTATAACGTTATTGTAACTGCTCACGCATTTGTAATGATTTTTTTCATAGTAATACCAATCATAATTGGAGGATTCGGAAATTGATTAGTTCCATTAATACTAGGCGCTCCAGATATAGCTTTCCCTCGAATAAACAATATAAGATTTTGATTACTACCCCCTTCCCTAACTCTTTTATTAATAAGAAGATTAGTAGAGAGAGGGGCAGGCACAGGTTGAACAGTTTATCCCCCTTTATCAGCCAACATTGCTCATAGAGGAGCCTCAGTAGATTTAGCAATTTTTAGACTACACTTAGCAGGAATTTCCTCAATTTTAGGTGCAGTAAATTTTATTACCACTGTAATTAATATACGATCAACTGGAATAACCTTTGATCGAATACCCTTATTTGTTTGATCAGTAGCTCTAACTGCTTTACTCTTACTTTTATCTTTACCCGTTCTTGCGGGAGCAATTACTATACTTTTAACAGATCGTAATATCAATACTTCCTTTTTTGATCCTGCTGGGGGTGGAGACCCAATCCTATACCAA---------
 Coleoptera_Phyllophaga_submucida_EU156738_GBCL4448_09   ----------------TTCGGTAGATGAGCAGGAATAGTAGGAACCTCACTAAGACTACTAATTCGTGCAGAATTGGGTAATCCCGGTACATTAATCGGAGATGACCAAATCTATAACGTTATTGTAACTGCTCACGCATTTGTAATGATTTTTTTCATAGTAATACCAATCATAATTGGAGGATTCGGAAATTGATTAGTTCCATTAATACTAGGCGCTCCAGATATAGCTTTCCCTCGAATAAACAATATAAGATTTTGATTACTACCCCCTTCCCTAACTCTTTTATTAATAAGAAGATTAGTAGAGAGAGGGGCAGGCACAGGTTGAACAGTTTATCCCCCTTTATCAGCCAACATTGCTCATAGAGGAGCCTCAGTAGATTTAGCAATTTTTAGACTACACTTAGCAGGAATTTCCTCAATTTTAGGTGCAGTAAATTTTATTACCACTGTAATTAACATACGATCAACTGGAATAACCTTTGATCGAATACCCTTATTTGTTTGATCAGTAGCTCTAACTGCTTTACTCTTACTTTTATCTTTACCCGTTCTTGCGGGAGCAATTACTATACTTTTAACAGATCGTAATATCAATACTTCCTTTTTTGATCCTGCTGGGGGTGGAGACCCAATCCTATACCAA---------
 Coleoptera_Phyllophaga_submucida_EU156739_GBCL4447_09   ----------------TTCGGTAGATGAGCAGGAATAGTAGGAACCTCACTAAGACTACTAATTCGTGCAGAATTGGGTAATCCTGGTACATTAATCGGAGATGACCAAATCTATAACGTTATTGTAACTGCTCACGCATTTGTAATGATTTTTTTCATAGTAATACCAATCATAATTGGAGGATTCGGAAATTGATTAGTTCCATTAATACTAGGCGCTCCAGATATAGCTTTCCCTCGAATAAACAATATAAGATTTTGATTACTACCCCCTTCCCTAACTCTTTTATTAATAAGAAGATTAGTAGAGAGAGGGGCAGGCACAGGTTGAACAGTTTATCCCCCTTTATCAGCCAACATTGCTCATAGAGGAGCCTCAGTAGATTTAGCAATTTTTAGACTACACTTAGCAGGAATTTCCTCAATTTTAGGTGCAGTAAATTTTATTACCACTGTAATTAACATACGATCAACTGGAATAACCTTTGATCGAATACCCTTATTTGTTTGATCAGTAGCTCTAACTGCTTTACTCTTACTTTTATCTTTACCCGTTCTTGCGGGAGCAATTACTATACTTTTAACAGATCGTAATATCAATACTTCCTTTTTTGATCCTGCTGGGGGTGGAGACCCAATCCTATACCAA---------
 Coleoptera_Phyllophaga_submucida_EU156740_GBCL4446_09   ----------------TTCGGTAGATGAGCAGGAATAGTAGGAACCTCACTAAGACTACTAATTCGTGCAGAATTGGGTAATCCTGGTACATTAATCGGAGATGACCAAATCTATAACGTTATTGTAACTGCTCACGCATTTGTAATGATTTTTTTCATAGTAATACCAATCATAATTGGAGGATTCGGAAATTGATTAGTTCCATTAATACTAGGCGCTCCAGATATAGCTTTCCCTCGAATAAACAATATAAGATTTTGATTACTACCCCCTTCCCTAACTCTTTTATTAATAAGAAGATTAGTAGAGAGAGGGGCAGGCACAGGTTGAACAGTTTACCCCCCTTTATCAGCCAACATTGCTCATAGAGGAGCCTCAGTAGATTTAGCAATTTTTAGACTACACTTAGCAGGAATTTCCTCAATTTTAGGTGCAGTAAATTTTATTACCACTGTAATTAACATACGATCAACTGGAATAACCTTTGATCGAATACCCTTATTTGTTTGATCAGTAGCTCTAACTGCTTTACTCTTACTTTTATCTTTACCCGTTCTTGCGGGAGCAATTACTATACTTTTAACAGATCGTAATATCAATACTTCCTTTTTTGATCCTGCTGGGGGTGGAGACCCAATCCTATACCAA---------
 Coleoptera_Phyllophaga_submucida_EU156741_GBCL4445_09   ----------------TTCGGTAGATGAGCAGGAATAGTAGGAACCTCACTAAGACTACTAATTCGTGCAGAATTGGGTAATCCTGGTACATTAATCGGAGATGACCAAATCTATAACGTTATTGTAACTGCTCACGCATTTGTAATGATTTTTTTCATAGTAATACCAATCATAATTGGAGGATTCGGAAATTGATTAGTTCCATTAATACTAGGCGCTCCAGATATAGCTTTCCCTCGAATAAACAATATAAGATTTTGATTACTACCCCCTTCCCTAACTCTTTTATTAATAAGAAGATTAGTAGAGAGAGGGGCAGGCACAGGTTGAACAGTTTATCCCCCTTTATCAGCCAACATTGCTCATAGAGGAGCCTCAGTAGATTTAGCAATTTTTAGACTACACTTAGCAGGAATTTCCTCAATTTTAGGTGCAGTAAATTTTATTACCACTGTAATTAACATACGATCAACTGGAATAACCTTTGATCGAATACCCTTATTTGTTTGATCAGTAGCTCTAACTGCTTTACTCTTACTTTTATCTTTACCCGTTCTTGCGGGAGCAATTACTATACTTTTAACAGATCGTAATATCAATACTTCCTTTTTTGATCCTGCTGGGGGTGGAGACCCAATCCTATACCAA---------
 Coleoptera_Phyllophaga_submucida_EU156742_GBCL4444_09   ----------------TTCGGTAGATGAGCAGGAATAGTAGGAACCTCACTAAGACTACTAATTCGTGCAGAATTGGGTAATCCTGGTACATTAATCGGAGATGACCAAATCTATAACGTTATTGTAACTGCTCACGCATTTGTAATGATTTTTTTCATAGTAATACCAATCATAATTGGAGGATTCGGAAATTGATTAGTTCCATTAATACTAGGCGCTCCAGATATAGCTTTCCCTCGAATAAACAATATAAGATTTTGATTACTACCCCCTTCCCTAACTCTTTTATTAATAAGAAGATTAGTAGAGAGAGGGGCAGGCACAGGTTGAACAGTTTATCCCCCTTTATCAGCCAACATTGCTCATAGAGGAGCCTCAGTAGATTTAGCAATTTTTAGACTACACTTAGCAGGAATTTCCTCAATTTTAGGTGCAGTAAATTTTATTACCACTGTAATTAACATACGATCAACTGGAATAACCTTTGATCGAATACCCTTATTTGTTTGATCAGTAGCTCTAACTGCTTTACTCTTACTTTTATCTTTACCCGTTCTTGCGGGAGCAATTACTATACTTTTAACAGATCGTAATATCAATACTTCCTTTTTTGATCCTGCTGGGGGTGGAGACCCAATCCTATACCAA---------
 Coleoptera_Phyllophaga_submucida_EU156743_GBCL4443_09   ----------------TTCGGTAGATGAGCAGGAATAGTAGGAACCTCACTAAGACTACTAATTCGTGCAGAATTGGGTAATCCTGGTACATTAATCGGAGATGACCAAATCTATAACGTTATTGTAACTGCTCACGCATTTGTAATGATTTTTTTCATAGTAATACCAATCATAATTGGAGGATTCGGAAATTGATTAGTTCCATTAATACTAGGCGCTCCAGATATAGCTTTCCCTCGAATAAACAATATAAGATTTTGATTACTACCCCCTTCCCTAACTCTTTTATTAATAAGAAGATTAGTAGAGAGAGGGGCAGGCACAGGTTGAACAGTTTATCCCCCTTTATCAGCCAACATTGCTCATAGAGGAGCCTCAGTAGATTTAGCAATTTTTAGACTACACTTAGCAGGAATTTCCTCAATTTTAGGTGCAGTAAATTTTATTACCACTGTAATTAACATACGATCAACTGGAATAACCTTTGATCGAATACCCTTATTTGTTTGATCAGTAGCTCTAACTGCTTTACTCTTACTTTTATCTTTACCCGTTCTTGCGGGAGCAATTACTATACTTTTAACAGATCGTAATATCAATACTTCCTTTTTTGATCCTGCTGGGGGTGGAGACCCAATCCTATACCAA---------
 Coleoptera_Phyllophaga_submucida_EU156744_GBCL4442_09   ----------------TTCGGTAGATGAGCAGGAATAGTAGGAACCTCACTAAGACTACTAATTCGTGCAGAATTGGGTAATCCTGGTACATTAATCGGAGATGACCAAATCTATAACGTTATTGTAACTGCTCACGCATTTGTAATGATTTTTTTCATAGTAATACCAATCATAATTGGAGGATTCGGAAATTGATTAGTTCCATTAATACTAGGCGCTCCAGATATAGCTTTCCCTCGAATAAACAATATAAGATTTTGATTACTACCCCCTTCCCTAACTCTTTTATTAATAAGAAGATTAGTAGAGAGAGGGGCAGGCACAGGTTGAACAGTTTATCCCCCTTTATCAGCCAACATTGCTCATAGAGGAGCCTCAGTAGATTTAGCAATTTTTAGACTACACTTAGCAGGAATTTCCTCAATTTTAGGTGCAGTAAATTTTATTACCACTGTAATTAACATACGATCAACTGGAATAACCTTTGATCGAATACCCTTATTTGTTTGATCAGTAGCTCTAACTGCTTTACTCTTACTTTTATCTTTACCCGTTCTTGCGGGAGCAATTACTATACTTTTAACAGATCGTAATATCAATACTTCCTTTTTTGATCCTGCTGGGGGTGGAGACCCAATCCTATACCAA---------
 Coleoptera_Phyllophaga_submucida_EU156745_GBCL4441_09   ----------------TTCGGTAGATGAGCAGGAATAGTAGGAACCTCACTAAGACTACTAATTCGTGCAGAATTGGGTAATCCCGGTACATTAATCGGAGATGACCAAATCTATAACGTTATTGTAACTGCTCACGCATTTGTAATGATTTTTTTCATAGTAATACCAATCATAATTGGAGGATTCGGAAATTGATTAGTTCCATTAATACTAGGCGCTCCAGATATAGCTTTCCCTCGAATAAACAATATAAGATTTTGATTACTACCCCCTTCCCTAACTCTTTTATTAATAAGAAGATTAGTAGAGAGAGGGGCAGGCACAGGTTGAACAGTTTATCCCCCTTTATCAGCCAACATTGCTCATAGAGGAGCCTCAGTAGATTTAGCAATTTTTAGACTACACTTAGCAGGAATTTCCTCAATTTTAGGTGCAGTAAATTTTATTACCACTGTAATTAACATACGATCAACTGGAATAACCTTTGATCGAATACCCTTATTTGTTTGATCAGTAGCTCTAACTGCTTTACTCTTACTTTTATCTTTACCCGTTCTTGCAGGAGCAATTACTATACTTTTAACAGATCGTAATATCAATACTTCCTTTTTTGATCCTGCTGGGGGTGGAGAACCAATCCTATACCAA---------
 Coleoptera_Phyllophaga_submucida_EU156746_GBCL4440_09   ----------------TTCGGTAGATGAGCAGGAATAGTAGGAACCTCACTAAGACTACTAATTCGTGCAGAATTGGGTAATCCTGGTACATTAATCGGAGATGACCAAATCTATAACGTTATTGTAACTGCTCACGCATTTGTAATGATTTTTTTCATAGTAATACCAATCATAATTGGAGGATTCGGAAATTGATTAGTTCCATTAATACTAGGCGCTCCAGATATAGCTTTCCCTCGAATAAACAATATAAGATTTTGATTACTACCCCCTTCCCTAACTCTTTTATTAATAAGAAGATTAGTAGAGAGAGGGGCAGGCACAGGTTGAACAGTTTATCCCCCTTTATCAGCCAACATTGCTCATAGAGGAGCCTCAGTAGATTTAGCAATTTTTAGACTACACTTAGCAGGAATTTCCTCAATTTTAGGTGCAGTAAATTTTATTACCACTGTAATTAATATACGATCAACTGGAATAACCTTTGATCGAATACCCTTATTTGTTTGATCAGTAGCTCTAACTGCTTTACTCTTACTTTTATCTTTACCCGTTCTTGCGGGAGCAATTACTATACTTTTAACAGATCGTAATATCAATACTTCCTTTTTTGATCCTGCTGGGGGTGGAGACCCAATCCTATACCAA---------
 Coleoptera_Phyllophaga_torta_EU156747_GBCL4439_09   ----------------TTCGGAAGATGAGCTGGAATAGTAGGAACCTCACTAAGGCTACTGATTCGTGCAGAATTAGGTAACCCCGGCTCATTAATCGGAGATGACCAAATTTACAATGTTATTGTAACTGCCCATGCATTTGTAATAATTTTTTTTATAGTTATACCCATTATAATTGGGGGATTCGGAAACTGATTAGTTCCATTAATGTTAGGTGCCCCAGATATAGCTTTCCCTCGAATAAATAATATGAGATTTTGATTATTACCTCCTTCTTTAACCCTTTTATTAATAAGAAGATTAGTAGAAAGAGGGGCAGGTACAGGTTGAACAGTTTATCCCCCCCTGTCAGCTAATATCGCCCATAGAGGAGCCTCAGTAGATTTAGCTATTTTTAGCCTTCATTTAGCAGGTATCTCTTCAATTTTAGGTGCAGTAAATTTTATTACTACAGTAATTAATATACGATCTATTGGAATAACCTTTGATCGAATACCTTTATTCGTTTGATCTGTAGCCCTTACTGCTTTACTATTACTTTTATCTCTACCAGTCTTAGCAGGTGCAATTACTATACTATTAACTGACCGAAATATTAATACTTCTTTTTTTGACCCTGCAGGTGGAGGAGACCCAATTTTATACCAA---------
 Coleoptera_Phyllophaga_torta_EU156748_GBCL4438_09   ----------------TTCGGAAGATGAGCTGGAATAGTAGGAACCTCACTAAGACTACTGATTCGTGCAGAATTAGGTAACCCCGGCTCATTAATCGGAGATGACCAAATTTACAATGTTATTGTAACTGCCCATGCATTTGTAATAATTTTTTTTATAGTTATACCCATTATAATTGGGGGATTCGGAAACTGATTAGTTCCATTAATGTTAGGTGCCCCAGATATAGCTTTCCCTCGAATAAATAATATGAGATTTTGATTATTACCTCCTTCTTTAACCCTTTTATTAATAAGAAGATTAGTAGAAAGAGGAGCAGGTACAGGTTGAACAGTTTATCCCCCCCTGTCAGCTAATATCGCCCATAGAGGAGCCTCAGTAGATTTAGCTATTTTTAGCCTTCATTTAGCAGGTATCTCTTCAATTTTAGGTGCAGTAAATTTTATTACTACAGTAATTAATATACGATCTATTGGAATAACCTTCGATCGAATACCTTTATTTGTTTGATCTGTAGCCCTTACTGCTTTACTATTACTTTTATCTCTACCAGTCTTAGCAGGTGCAATTACTATACTATTAACTGACCGAAATATTAATACTTCTTTTTTTGACCCTGCAGGTGGAGGAGACCCAATTTTATACCAA---------
 Coleoptera_Phyllophaga_torta_EU156749_GBCL4437_09   ----------------TTCGGAAGATGAGCTGGAATAGTAGGAACCTCACTAAGGCTACTGATTCGTGCAGAATTAGGTAACCCCGGCTCATTAATCGGAGATGACCAAATTTACAATGTTATTGTAACTGCCCATGCATTTGTAATAATTTTTTTTATAGTTATACCCATTATAATTGGGGGATTCGGAAACTGATTAGTTCCATTAATGTTAGGTGCCCCAGATATAGCTTTCCCTCGAATAAATAATATGAGATTTTGATTATTACCTCCTTCTTTAACCCTTTTATTAATAAGAAGATTAGTAGAAAGAGGGGCAGGTACAGGTTGAACAGTTTATCCCCCCCTGTCAGCTAATATCGCCCATAGAGGAGCCTCAGTAGATTTAGCTATTTTTAGCCTTCATTTAGCAGGTATCTCTTCAATTTTAGGTGCAGTAAATTTTATTACTACAGTAATTAATATACGATCTATTGGAATAACCTTTGATCGAATACCTTTATTCGTTTGATCTGTAGCCCTTACTGCTTTACTATTACTTTTATCTCTACCAGTCTTAGCAGGTGCAATTACTATACTATTAACTGACCGAAATATTAATACTTCTTTTTTTGACCCTGCAGGTGGAGGAGACCCAATTTTATACCAA---------
 Coleoptera_Sitona_discoideus_EF118265_GBCL3807_08   ----------TTTATTTTTGGAGCATGAGCAGGAATAGTTGGAACATCTCTAAGAGTACTAATTCGAACAGAATTAGGAAATCCTGGATCTTTAATTGGCGACGACCAAATTTATAATGTAATTGTTACAGCTCATGCATTTATCATAATTTTTTTTATAGTTATACCTATAATGATTGGAGGATTTGGTAATTGATTAGTTCCACTAATACTAGGAGCTCCTGATATAGCTTTCCCTCGATTAAATAATATAAGATTTTGATTACTCCCTCCTTCATTAACACTTTTACTTATAAGAAGAATTGTAGATAAAGGGGCTGGAACAGGTTGAACAGTTTACCCTCCTTTATCGGCTAATATTGCCCACGAAGGAGCATCTGTGGACTTAGCTATTTTCAGTCTTCATATAGCAGGAATCTCCTCAATTTTAGGTGCTATTAATTTTATTTCTACTATTATTAATATACGACCTAGAGGTATGACCTTTGACCGAACGACTCTTTTTGTATGATCAGTAAAAATTACAGCAATTTTATTACTTTTATCATTACCTGTATTAGCAGGAGCTATTACTATATTACTTACAGACCGAAATATTAATACATCATTTTTTGACCCTGCAGGTGGGGGTGACCCTATTCTTTATCAACATTTATTT
 Coleoptera_Sitona_discoideus_EF118266_GBCL3806_08   ----------TTTATTTTTGGAGCATGAGCAGGAATAGTTGGAACATCTCTAAGAGTACTAATTCGAACAGAATTAGGAAATCCTGGATCTTTAATTGGCGACGACCAAATTTATAATGTAATTGTTACAGCTCATGCATTTATCATAATTTTTTTTATAGTTATACCTATAATGATTGGAGGATTTGGTAATTGATTAGTTCCACTAATACTAGGAGCTCCTGATATAGCTTTCCCTCGATTAAATAATATAAGATTTTGATTACTCCCTCCTTCATTAACACTTTTACTTATAAGAAGAATTGTAGATAAAGGGGCTGGAACAGGTTGAACAGTTTACCCTCCTTTATCGGCTAATATTGCCCACGAAGGAGCATCTGTGGACTTAGCTATTTTCAGTCTTCATATAGCAGGAATCTCCTCAATTTTAGGTGCTATTAATTTTATTTCTACTATTATTAATATACGACCTAGAGGTATGACCTTTGACCGAACGACTCTTTTTGTATGATCAGTAAAAATTACAGCAATTTTATTACTTTTATCATTACCTGTATTAGCAGGAGCTATTACTATATTACTTACAGACCGAAATATTAATACATCATTTTTTGACCCTGCAGGTGGGGGTGACCCTATTCTTTATCAACATTTATTT
 Coleoptera_Sitona_discoideus_EF118267_GBCL3805_08   ----------TTTATTTTTGGAGCATGAGCAGGAATAGTTGGAACATCTCTAAGAGTACTAATTCGAACAGAATTAGGAAATCCTGGATCTTTAATTGGCGACGACCAAATTTATAATGTAATTGTTACAGCTCATGCATTTATCATAATTTTTTTTATAGTTATACCTATAATGATTGGAGGATTTGGTAATTGATTAGTTCCACTAATACTAGGAGCTCCTGATATAGCTTTCCCTCGATTAAATAATATAAGATTTTGATTACTCCCTCCTTCATTAACACTTTTACTTATAAGAAGAATTGTAGATAAAGGGGCTGGAACAGGTTGAACAGTTTACCCTCCTTTATCGGCTAATATTGCCCACGAAGGAGCATCTGTGGACTTAGCTATTTTCAGTCTTCATATAGCAGGAATCTCCTCAATTTTAGGTGCTATTAATTTTATTTCTACTATTATTAATATACGACCTAGAGGTATGACCTTTGACCGAACGACTCTTTTTGTATGATCAGTAAAAATTACAGCAATTTTATTACTTTTATCATTACCTGTATTAGCAGGAGCTATTACTATATTACTTACAGACCGAAATATTAATACATCATTTTTTGACCCTGCAGGTGGGGGTGACCCTATTCTTTATCAACATTTATTT
 Coleoptera_Sitona_discoideus_EF118268_GBCL3804_08   ----------TTTATTTTTGGAGCATGAGCAGGAATAGTTGGAACATCTCTAAGAGTACTAATTCGAACAGAATTAGGAAATCCTGGATCTTTAATTGGCGACGACCAAATTTATAATGTAATTGTTACAGCTCATGCATTTATCATAATTTTTTTTATAGTTATACCTATAATGATTGGAGGATTTGGTAATTGATTAGTTCCACTAATACTAGGAGCTCCTGATATAGCTTTCCCTCGATTAAATAATATAAGATTTTGATTACTCCCTCCTTCATTAACACTTTTACTTATAAGAAGAATTGTAGATAAAGGGGCTGGAACAGGTTGAACAGTTTACCCTCCTTTATCGGCTAATATTGCCCACGAAGGAGCATCTGTGGACTTAGCTATTTTCAGTCTTCATATAGCAGGAATCTCCTCAATTTTAGGTGCTATTAATTTTATTTCTACTATTATTAATATACGACCTAGAGGTATGACCTTTGACCGAACGACTCTTTTTGTATGATCAGTAAAAATTACAGCAATTTTATTACTTTTATCATTACCTGTATTAGCAGGAGCTATTACTATATTACTTACAGACCGAAATATTAATACATCATTTTTTGACCCTGCAGGTGGGGGTGACCCTATTCTTTATCAACATTTATTT
 Coleoptera_Sitona_discoideus_EF118269_GBCL3803_08   -------------ATTTTTGGAGCATGAGCAGGAATAGTTGGAACATCTCTAAGAGTACTAATTCGAACAGAATTAGGAAATCCTGGATCTTTAATTGGCGACGACCAAATTTATAATGTAATTGTTACAGCTCATGCATTTATCATAATTTTTTTTATAGTTATACCTATAATGATTGGAGGATTTGGTAATTGATTAGTTCCACTAATACTAGGAGCTCCTGATATAGCTTTCCCTCGATTAAATAATATAAGATTTTGATTACTCCCTCCTTCATTAACACTTTTACTTATAAGAAGAATTGTAGATAAAGGGGCTGGAACAGGTTGAACAGTTTACCCTCCTTTATCGGCTAATATTGCCCACGAAGGAGCATCTGTGGACTTAGCTATTTTCAGTCTTCATATAGCAGGAATCTCCTCAATTTTAGGTGCTATTAATTTTATTTCTACTATTATTAATATACGACCTAGAGGTATGACCTTTGACCGAACGACTCTTTTTGTATGATCAGTAAAAATTACAGCAATTTTATTACTTTTATCATTACCTGTATTAGCAGGAGCTATTACTATATTACTTACAGACCGAAATATTAATACATCATTTTTTGACCCTGCAGGTGGGGGTGACCCTATTCTTTATCAACATTTATTT
 Coleoptera_Sitona_discoideus_EF118270_GBCL3802_08   -------------ATTTTTGGAGCATGAGCAGGAATAGTTGGAACATCTCTAAGAGTACTAATTCGAACAGAATTAGGAAATCCTGGATCTTTAATTGGCGACGACCAAATTTATAATGTAATTGTTACAGCTCATGCATTTATCATAATTTTTTTTATAGTTATACCTATAATGATTGGAGGATTTGGTAATTGATTAGTTCCACTAATACTAGGAGCTCCTGATATAGCTTTCCCTCGATTAAATAATATAAGATTTTGATTACTCCCTCCTTCATTAACACTTTTACTTATAAGAAGAATTGTAGATAAAGGGGCTGGAACAGGTTGAACAGTTTACCCTCCTTTATCGGCTAATATTGCCCACGAAGGAGCATCTGTGGACTTAGCTATTTTCAGTCTTCATATAGCAGGAATCTCCTCAATTTTAGGTGCTATTAATTTTATTTCTACTATTATTAATATACGACCTAGAGGTATGACCTTTGACCGAACGACTCTTTTTGTATGATCAGTAAAAATTACAGCAATTTTATTACTTTTATCATTACCTGTATTAGCAGGAGCTATTACTATATTACTTACAGACCGAAATATTAATACATCATTTTTTGACCCTGCAGGTGGGGGTGACCCTATTCTTTATCAACATTTATTT
 Coleoptera_Sitona_discoideus_EF118271_GBCL3801_08   ----------TTTATTTTTGGAGCATGAGCAGGAATAGTTGGAACATCTCTAAGAGTACTAATTCGAACAGAATTAGGAAATCCTGGATCTTTAATTGGCGACGACCAAATTTATAATGTAATTGTTACAGCTCATGCATTTATCATAATTTTTTTTATAGTTATACCTATAATGATTGGAGGATTTGGTAATTGATTAGTTCCACTAATACTAGGAGCTCCTGATATAGCTTTCCCTCGATTAAATAATATAAGATTTTGATTACTCCCTCCTTCATTAACACTTTTACTTATAAGAAGAATTGTAGATAAAGGGGCTGGAACAGGTTGAACAGTTTACCCTCCTTTATCGGCTAATATTGCCCACGAAGGAGCATCTGTGGACTTAGCTATTTTCAGTCTTCATATAGCAGGAATCTCCTCAATTTTAGGTGCTATTAATTTTATTTCTACTATTATTAATATACGACCTAGAGGTATGACCTTTGACCGAACGACTCTTTTTGTATGATCAGTAAAAATTACAGCAATTTTATTACTTTTATCATTACCTGTATTAGCAGGAGCTATTACTATATTACTTACAGACCGAAATATTAATACATCATTTTTTGACCCTGCAGGTGGGGGTGACCCTATTCTTTATCAACATTTATTT
 Coleoptera_Sitona_discoideus_EF118272_GBCL3800_08   ----------TTTATTTTTGGAGCATGAGCAGGAATAGTTGGAACATCTCTAAGAGTACTAATTCGAACAGAATTAGGAAATCCTGGATCTTTAATTGGCGACGACCAAATTTATAATGTAATTGTTACAGCTCATGCATTTATCATAATTTTTTTTATAGTTATACCTATAATGATTGGAGGATTTGGTAATTGATTAGTTCCACTAATACTAGGAGCTCCTGATATAGCTTTCCCTCGATTAAATAATATAAGATTTTGATTACTCCCTCCTTCATTAACACTTTTACTTATAAGAAGAATTGTAGATAAAGGGGCTGGAACAGGTTGAACAGTTTACCCTCCTTTATCGGCTAATATTGCCCACGAAGGAGCATCTGTGGACTTAGCTATTTTCAGTCTTCATATAGCAGGAATCTCCTCAATTTTAGGTGCTATTAATTTTATTTCTACTATTATTAATATACGACCTAGAGGTATGACCTTTGACCGAACGACTCTTTTTGTATGATCAGTAAAAATTACAGCAATTTTATTACTTTTATCATTACCTGTATTAGCAGGAGCTATTACTATATTACTTACAGACCGAAATATTAATACATCATTTTTTGACCCTGCAGGTGGGGGTGACCCTATTCTTTATCAACATTTATTT
 Coleoptera_Sitona_discoideus_EF118273_GBCL3799_08   -------------------GGAGCATGAGCAGGAATAGTTGGAACATCTCTAAGAGTACTAATTCGAACAGAATTAGGAAATCCTGGATCTTTAATTGGCGACGACCAAATTTATAATGTAATTGTTACAGCTCATGCATTTATCATAATTTTTTTTATAGTTATACCTATAATGATTGGAGGATTTGGTAATTGATTAGTTCCACTAATACTAGGAGCTCCTGATATAGCTTTCCCTCGATTAAATAATATAAGATTTTGATTACTCCCTCCTTCATTAACACTTTTACTTATAAGAAGAATTGTAGATAAAGGGGCTGGAACAGGTTGAACAGTTTACCCTCCTTTATCGGCTAATATTGCCCACGAAGGAGCATCTGTGGACTTAGCTATTTTCAGTCTTCATATAGCAGGAATCTCCTCAATTTTAGGTGCTATTAATTTTATTTCTACTATTATTAATATACGACCTAGAGGTATGACCTTTGACCGAACGACTCTTTTTGTATGATCAGTAAAAATTACAGCAATTTTATTACTTTTATCATTACCTGTATTAGCAGGAGCTATTACTATATTACTTACAGACCGAAATATTAATACATCATTTTTTGACCCTGCAGGTGGGGGTGACCCTATTCTTTATCAACATTTATTT
 Coleoptera_Sitona_discoideus_EF118274_GBCL3798_08   ----------------TTTGGAGCATGAGCAGGAATAGTTGGAACATCTCTAAGAGTACTAATTCGAACAGAATTAGGAAATCCTGGATCTTTAATTGGCGACGACCAAATTTATAATGTAATTGTTACAGCTCATGCATTTATCATAATTTTTTTTATAGTTATACCTATAATGATTGGAGGATTTGGTAATTGATTAGTTCCACTAATACTAGGAGCTCCTGATATAGCTTTCCCTCGATTAAATAATATAAGATTTTGATTACTCCCTCCTTCATTAACACTTTTACTTATAAGAAGAATTGTAGATAAAGGGGCTGGAACAGGTTGAACAGTTTACCCTCCTTTATCGGCTAATATTGCCCACGAAGGAGCATCTGTGGACTTAGCTATTTTCAGTCTTCATATAGCAGGAATCTCCTCAATTTTAGGTGCTATTAATTTTATTTCTACTATTATTAATATACGACCTAGAGGTATGACCTTTGACCGAACGACTCTTTTTGTATGATCAGTAAAAATTACAGCAATTTTATTACTTTTATCATTACCTGTATTAGCAGGAGCTATTACTATATTACTTACAGACCGAAATATTAATACATCATTTTTTGACCCTGCAGGTGGGGGTGACCCTATTCTTTATCAACATTTATTT
 Coleoptera_Sitona_discoideus_EF118275_GBCL3797_08   ----------TTTATTTTTGGAGCATGAGCAGGAATAGTTGGAACATCTCTAAGAGTACTAATTCGAACAGAATTAGGAAATCCTGGATCTTTAATTGGCGACGACCAAATTTATAATGTAATTGTTACAGCTCATGCATTTATCATAATTTTTTTTATAGTTATACCTATAATGATTGGAGGATTTGGTAATTGATTAGTTCCACTAATACTAGGAGCTCCTGATATAGCTTTCCCTCGATTAAATAATATAAGATTTTGATTACTCCCTCCTTCATTAACACTTTTACTTATAAGAAGAATTGTAGATAAAGGGGCTGGAACAGGTTGAACAGTTTACCCTCCTTTATCGGCTAATATTGCCCACGAAGGAGCATCTGTGGACTTAGCTATTTTCAGTCTTCATATAGCAGGAATCTCCTCAATTTTAGGTGCTATTAATTTTATTTCTACTATTATTAATATACGACCTAGAGGTATGACCTTTGACCGAACGACTCTTTTTGTATGATCAGTAAAAATTACAGCAATTTTATTACTTTTATCATTACCTGTATTAGCAGGAGCTATTACTATATTACTTACAGACCGAAATATTAATACATCATTTTTTGACCCTGCAGGTGGGGGTGACCCTATTCTTTATCAACATTTATTT
 Coleoptera_Sitona_discoideus_EF118276_GBCL3796_08   ----------TTTATTTTTGGAGCATGAGCAGGAATAGTTGGAACATCTCTAAGAGTACTAATTCGAACAGAATTAGGAAATCCTGGATCTTTAATTGGCGACGACCAAATTTATAATGTAATTGTTACAGCTCATGCATTTATCATAATTTTTTTTATAGTTATACCTATAATGATTGGAGGATTTGGTAATTGATTAGTTCCACTAATACTAGGAGCTCCTGATATAGCTTTCCCTCGATTAAATAATATAAGATTTTGATTACTCCCTCCTTCATTAACACTTTTACTTATAAGAAGAATTGTAGATAAAGGGGCTGGAACAGGTTGAACAGTTTACCCTCCTTTATCGGCTAATATTGCCCACGAAGGAGCATCTGTGGACTTAGCTATTTTCAGTCTTCATATAGCAGGAATCTCCTCAATTTTAGGTGCTATTAATTTTATTTCTACTATTATTAATATACGACCTAGAGGTATGACCTTTGACCGAACGACTCTTTTTGTATGATCAGTAAAAATTACAGCAATTTTATTACTTTTATCATTACCTGTATTAGCAGGAGCTATTACTATATTACTTACAGACCGAAATATTAATACATCATTTTTTGACCCTGCAGGTGGGGGTGACCCTATTCTTTATCAACATTTATTT
 Coleoptera_Sitona_discoideus_EF118277_GBCL3795_08   -------------------GGAGCATGAGCAGGAATAGTTGGAACATCTCTAAGAGTACTAATTCGAACAGAATTAGGAAATCCTGGATCTTTAATTGGCGACGACCAAATTTATAATGTAATTGTTACAGCTCATGCATTTATCATAATTTTTTTTATAGTTATACCTATAATGATTGGAGGATTTGGTAATTGATTAGTTCCACTAATACTAGGAGCTCCTGATATAGCTTTCCCTCGATTAAATAATATAAGATTTTGATTACTCCCTCCTTCATTAACACTTTTACTTATAAGAAGAATTGTAGATAAAGGGGCTGGAACAGGTTGAACAGTTTACCCTCCTTTATCGGCTAATATTGCCCACGAAGGAGCATCTGTGGACTTAGCTATTTTCAGTCTTCATATAGCAGGAATCTCCTCAATTTTAGGTGCTATTAATTTTATTTCTACTATTATTAATATACGACCTAGAGGTATGACCTTTGACCGAACGACTCTTTTTGTATGATCAGTAAAAATTACAGCAATTTTATTACTTTTATCATTACCTGTATTAGCAGGAGCTATTACTATATTACTTACAGACCGAAATATTAATACATCATTTTTTGACCCTGCAGGTGGGGGTGACCCTATTCTTTATCAACATTTATTT
 Coleoptera_Sitona_discoideus_EF118278_GBCL3794_08   ----------TTTATTTTTGGAGCATGAGCAGGAATAGTTGGAACATCTCTAAGAGTACTAATTCGAACAGAATTAGGAAATCCTGGATCTTTAATTGGCGACGACCAAATTTATAATGTAATTGTTACAGCTCATGCATTTATCATAATTTTTTTTATAGTTATACCTATAATGATTGGAGGATTTGGTAATTGATTAGTTCCACTAATACTAGGAGCTCCTGATATAGCTTTCCCTCGATTAAATAATATAAGATTTTGATTACTCCCTCCTTCATTAACACTTTTACTTATAAGAAGAATTGTAGATAAAGGGGCTGGAACAGGTTGAACAGTTTACCCTCCTTTATCGGCTAATATTGCCCACGAAGGAGCATCTGTGGACTTAGCTATTTTCAGTCTTCATATAGCAGGAATCTCCTCAATTTTAGGTGCTATTAATTTTATTTCTACTATTATTAATATACGACCTAGAGGTATGACCTTTGACCGAACGACTCTTTTTGTATGATCAGTAAAAATTACAGCAATTTTATTACTTTTATCATTACCTGTATTAGCAGGAGCTATTACTATATTACTTACAGACCGAAATATTAATACATCATTTTTTGACCCTGCAGGTGGGGGTGACCCTATTCTTTATCAACATTTATTT
 Coleoptera_Sitona_discoideus_EF118279_GBCL3793_08   ----------TTTATTTTTGGAGCATGAGCAGGAATAGTTGGAACATCTCTAAGAGTACTAATTCGAACAGAATTAGGAAATCCTGGATCTTTAATTGGCGACGACCAAATTTATAATGTAATTGTTACAGCTCATGCATTTATCATAATTTTTTTTATAGTTATACCTATAATGATTGGAGGATTTGGTAATTGATTAGTTCCACTAATACTAGGAGCTCCTGATATAGCTTTCCCTCGATTAAATAATATAAGATTTTGATTACTCCCTCCTTCATTAACACTTTTACTTATAAGAAGAATTGTAGATAAAGGGGCTGGAACAGGTTGAACAGTTTACCCTCCTTTATCGGCTAATATTGCCCACGAAGGAGCATCTGTGGACTTAGCTATTTTCAGTCTTCATATAGCAGGAATCTCCTCAATTTTAGGTGCTATTAATTTTATTTCTACTATTATTAATATACGACCTAGAGGTATGACCTTTGACCGAACGACTCTTTTTGTATGATCAGTAAAAATTACAGCAATTTTATTACTTTTATCATTACCTGTATTAGCAGGAGCTATTACTATATTACTTACAGACCGAAATATTAATACATCATTTTTTGACCCTGCAGGTGGGGGTGACCCTATTCTTTATCAACATTTATTT
 Coleoptera_Sitona_discoideus_EF118280_GBCL3792_08   ----------TTTATTTTTGGAGCATGAGCAGGAATAGTTGGAACATCTCTAAGAGTACTAATTCGAACAGAATTAGGAAATCCTGGATCTTTAATTGGCGACGACCAAATTTATAATGTAATTGTTACAGCTCATGCATTTATCATAATTTTTTTTATAGTTATACCTATAATGATTGGAGGATTTGGTAATTGATTAGTTCCACTAATACTAGGAGCTCCTGATATAGCTTTCCCTCGATTAAATAATATAAGATTTTGATTACTCCCTCCTTCATTAACACTTTTACTTATAAGAAGAATTGTAGATAAAGGGGCTGGAACAGGTTGAACAGTTTACCCTCCTTTATCGGCTAATATTGCCCACGAAGGAGCATCTGTGGACTTAGCTATTTTCAGTCTTCATATAGCAGGAATCTCCTCAATTTTAGGTGCTATTAATTTTATTTCTACTATTATTAATATACGACCTAGAGGTATGACCTTTGACCGAACGACTCTTTTTGTATGATCAGTAAAAATTACAGCAATTTTATTACTTTTATCATTACCTGTATTAGCAGGAGCTATTACTATATTACTTACAGACCGAAATATTAATACATCATTTTTTGACCCTGCAGGTGGGGGTGACCCTATTCTTTATCAACATTTATTT
 Coleoptera_Sitona_discoideus_EF118281_GBCL3791_08   ----------TTTATTTTTGGAGCATGAGCAGGAATAGTTGGAACATCTCTAAGAGTACTAATTCGAACAGAATTAGGAAATCCTGGATCTTTAATTGGCGACGACCAAATTTATAATGTAATTGTTACAGCTCATGCATTTATTATAATTTTTTTTATAGTTATACCTATAATGATTGGGGGATTTGGTAATTGATTAGTTCCACTAATACTAGGAGCTCCTGATATAGCTTTCCCTCGATTAAATAATATAAGATTTTGATTACTCCCTCCTTCATTAACACTTTTACTTATAAGAAGAATTGTAGATAAAGGGGCTGGAACAGGTTGAACAGTTTACCCTCCTTTATCGGCTAATATTGCCCACGAAGGAGCATCTGTGGACTTAGCTATTTTCAGTCTTCATATAGCAGGAATCTCCTCAATTTTAGGTGCTATTAATTTTATTTCTACTATTATTAATATACGACCTAGAGGTATGACCTTTGACCGAACAACTCTTTTTGTATGATCAGTAAAAATTACAGCAATTTTATTACTTTTATCATTACCTGTATTAGCAGGAGCTATTACTATATTACTTACAGACCGAAATATTAATACATCATTTTTTGACCCTGCAGGTGGGGGTGACCCTATTCTTTATCAACATTTATTT
 Coleoptera_Sitona_discoideus_EF118282_GBCL3790_08   ----------TTTATTTTTGGAGCATGAGCAGGAATAGTTGGAACATCTCTAAGAGTACTAATTCGAACAGAATTAGGAAATCCTGGATCTTTAATTGGCGACGACCAAATTTATAATGTAATTGTTACAGCTCATGCATTTATTATAATTTTTTTTATAGTTATACCTATAATGATTGGGGGATTTGGTAATTGATTAGTTCCACTAATACTAGGAGCTCCTGATATAGCTTTCCCTCGATTAAATAATATAAGATTTTGATTACTCCCTCCTTCATTAACACTTTTACTTATAAGAAGAATTGTAGATAAAGGGGCTGGAACAGGTTGAACAGTTTACCCTCCTTTATCGGCTAATATTGCCCACGAAGGAGCATCTGTGGACTTAGCTATTTTCAGTCTTCATATAGCAGGAATCTCCTCAATTTTAGGTGCTATTAATTTTATTTCTACTATTATTAATATACGACCTAGAGGTATGACCTTTGACCGAACAACTCTTTTTGTATGATCAGTAAAAATTACAGCAATTTTATTACTTTTATCATTACCTGTATTAGCAGGAGCTATTACTATATTACTTACAGACCGAAATATTAATACATCATTTTTTGACCCTGCAGGTGGGGGTGACCCTATTCTTTATCAACATTTATTT
 Coleoptera_Sitona_discoideus_EF118283_GBCL3789_08   ----------TTTATTTTTGGAGCATGAGCAGGAATAGTTGGAACATCTCTAAGAGTACTAATTCGAACAGAATTAGGAAATCCTGGATCTTTAATTGGCGACGACCAAATTTATAATGTAATTGTTACAGCTCATGCATTTATTATAATTTTTTTTATAGTTATACCTATAATGATTGGGGGATTTGGTAATTGATTAGTTCCACTAATACTAGGAGCTCCTGATATAGCTTTCCCTCGATTAAATAATATAAGATTTTGATTACTCCCTCCTTCATTAACACTTTTACTTATAAGAAGAATTGTAGATAAAGGGGCTGGAACAGGTTGAACAGTTTACCCTCCTTTATCGGCTAATATTGCCCACGAAGGAGCATCTGTGGACTTAGCTATTTTCAGTCTTCATATAGCAGGAATCTCCTCAATTTTAGGTGCTATTAATTTTATTTCTACTATTATTAATATACGACCTAGAGGTATGACCTTTGACCGAACAACTCTTTTTGTATGATCAGTAAAAATTACAGCAATTTTATTACTTTTATCATTACCTGTATTAGCAGGAGCTATTACTATATTACTTACAGACCGAAATATTAATACATCATTTTTTGACCCTGCAGGTGGGGGTGACCCTATTCTTTATCAACATTTATTT
 Coleoptera_Sitona_discoideus_EF118285_GBCL3788_08   ----------TTTATTTTTGGAGCATGAGCAGGAATAGTTGGAACATCTCTAAGAGTACTAATTCGAACAGAATTAGGAAATCCTGGATCTTTAATTGGCGACGACCAAATTTATAATGTAATTGTTACAGCTCATGCATTTATTATAATTTTTTTTATAGTTATACCTATAATGATTGGGGGATTTGGTAATTGATTAGTTCCACTAATACTAGGAGCTCCTGATATAGCTTTCCCTCGATTAAATAATATAAGATTTTGATTACTCCCTCCTTCATTAACACTTTTACTTATAAGAAGAATTGTAGATAAAGGGGCTGGAACAGGTTGAACAGTTTACCCTCCTTTATCGGCTAATATTGCCCACGAAGGAGCATCTGTGGACTTAGCTATTTTCAGTCTTCATATAGCAGGAATCTCCTCAATTTTAGGTGCTATTAATTTTATTTCTACTATTATTAATATACGACCTAGAGGTATGACCTTTGACCGAACAACTCTTTTTGTATGATCAGTAAAAATTACAGCAATTTTATTACTTTTATCATTACCTGTATTAGCAGGAGCTATTACTATATTACTTACAGACCGAAATATTAATACATCATTTTTTGACCCTGCAGGTGGGGGTGACCCTATTCTTTATCAACATTTATTT
 Coleoptera_Sitona_discoideus_EF118286_GBCL3787_08   -ACACTTTATTTTATTTTTGGAGCATGAGCAGGAATAGTTGGAACATCTCTAAGAGTACTAATTCGAACAGAATTAGGAAATCCTGGATCTTTAATTGGCGACGACCAAATTTATAATGTAATTGTTACAGCTCATGCATTTATTATAATTTTTTTTATAGTTATACCTATAATGATTGGGGGATTTGGTAATTGATTAGTTCCACTAATACTAGGAGCTCCTGATATAGCTTTCCCTCGATTAAATAATATAAGATTTTGATTACTCCCTCCTTCATTAACACTTTTACTTATAAGAAGAATTGTAGATAAAGGGGCTGGAACAGGTTGAACAGTTTACCCTCCTTTATCGGCTAATATTGCCCACGAAGGAGCATCTGTGGACTTAGCTATTTTCAGTCTTCATATAGCAGGAATCTCCTCAATTTTAGGTGCTATTAATTTTATTTCTACTATTATTAATATACGACCTAGAGGTATGACCTTTGACCGAACAACTCTTTTTGTATGATCAGTAAAAATTACAGCAATTTTATTACTTTTATCATTACCTGTATTAGCAGGAGCTATTACTATATTACTTACAGACCGAAATATTAATACATCATTTTTTGACCCTGCAGGTGGGGGTGACCCTATTCTTTATCAACATTTATTT
 Coleoptera_Sitona_discoideus_EF118287_GBCL3786_08   -ACACTTTATTTTATTTTTGGAGCATGAGCAGGAATAGTTGGAACATCTCTAAGAGTACTAATTCGAACAGAATTAGGAAATCCTGGATCTTTAATTGGCGACGACCAAATTTATAATGTAATTGTTACAGCTCATGCATTTATTATAATTTTTTTTATAGTTATACCTATAATGATTGGGGGATTTGGTAATTGATTAGTTCCACTAATACTAGGAGCTCCTGATATAGCTTTCCCTCGATTAAATAATATAAGATTTTGATTACTCCCTCCTTCATTAACACTTTTACTTATAAGAAGAATTGTAGATAAAGGGGCTGGAACAGGTTGAACAGTTTACCCTCCTTTATCGGCTAATATTGCCCACGAAGGAGCATCTGTGGACTTAGCTATTTTCAGTCTTCATATAGCAGGAATCTCCTCAATTTTAGGTGCTATTAATTTTATTTCTACTATTATTAATATACGACCTAGAGGTATGACCTTTGACCGAACAACTCTTTTTGTATGATCAGTAAAAATTACAGCAATTTTATTACTTTTATCATTACCTGTATTAGCAGGAGCTATTACTATATTACTTACAGACCGAAATATTAATACATCATTTTTTGACCCTGCAGGTGGGGGTGACCCTATTCTTTATCAACATTTATTT
 Coleoptera_Sitona_discoideus_EF118288_GBCL3785_08   ----------TTTATTTTTGGAGCATGAGCAGGAATAGTTGGAACATCTCTAAGAGTACTAATTCGAACAGAATTAGGAAATCCTGGATCTTTAATTGGCGACGACCAAATTTATAATGTAATTGTTACAGCTCATGCATTTATTATAATTTTTTTTATAGTTATACCTATAATGATTGGGGGATTTGGTAATTGATTAGTTCCACTAATACTAGGAGCTCCTGATATAGCTTTCCCTCGATTAAATAATATAAGATTTTGATTACTCCCTCCTTCATTAACACTTTTACTTATAAGAAGAATTGTAGATAAAGGGGCTGGAACAGGTTGAACAGTTTACCCTCCTTTATCGGCTAATATTGCCCATGAAGGAGCATCTGTGGACTTAGCTATTTTCAGTCTTCATATAGCAGGAATCTCCTCAATTTTAGGTGCTATTAATTTTATTTCTACTATTATTAATATACGACCTAGAGGTATGACCTTTGACCGAACAACTCTTTTTGTATGATCAGTAAAAATTACAGCAATTTTATTACTTTTATCATTACCTGTATTAGCAGGAGCTATTACTATATTACTTACAGACCGAAATATTAATACATCATTTTTTGACCCTGCAGGTGGGGGTGACCCTATTCTTTATCAACATTTATTT
 Coleoptera_Sitona_discoideus_EF118289_GBCL3784_08   ----------TTTATTTTTGGAGCATGAGCAGGAATAGTTGGAACATCTCTAAGAGTACTAATTCGAACAGAATTAGGAAATCCTGGATCTTTAATTGGCGACGACCAAATTTATAATGTAATTGTTACAGCTCATGCATTTATTATAATTTTTTTTATAGTTATACCTATAATGATTGGGGGATTTGGTAATTGATTAGTTCCACTAATACTAGGAGCTCCTGATATAGCTTTCCCTCGATTAAATAATATAAGATTTTGATTACTCCCTCCTTCATTAACACTTTTACTTATAAGAAGAATTGTAGATAAAGGGGCTGGAACAGGTTGAACAGTTTACCCTCCTTTATCGGCTAATATTGCCCATGAAGGAGCATCTGTGGACTTAGCTATTTTCAGTCTTCATATAGCAGGAATCTCCTCAATTTTAGGTGCTATTAATTTTATTTCTACTATTATTAATATACGACCTAGAGGTATGACCTTTGACCGAACAACTCTTTTTGTATGATCAGTAAAAATTACAGCAATTTTATTACTTTTATCATTACCTGTATTAGCAGGAGCTATTACTATATTACTTACAGACCGAAATATTAATACATCATTTTTTGACCCTGCAGGTGGGGGTGACCCTATTCTTTATCAACATTTATTT
 Coleoptera_Sitona_discoideus_EF118290_GBCL3783_08   ----------TTTATTTTTGGAGCATGAGCAGGAATAGTTGGAACATCTCTAAGAGTACTAATTCGAACAGAATTAGGAAATCCTGGATCTTTAATTGGCGACGACCAAATTTATAATGTAATTGTTACAGCTCATGCATTTATTATAATTTTTTTTATAGTTATACCTATAATGATTGGAGGATTTGGTAATTGATTAGTTCCACTAATACTAGGAGCTCCTGATATAGCTTTCCCTCGATTAAATAATATAAGATTTTGATTACTCCCTCCTTCATTAACACTTTTACTTATAAGAAGAATTGTAGATAAAGGGGCTGGAACAGGTTGAACAGTTTACCCTCCTTTATCGGCTAATATTGCCCACGAAGGAGCATCTGTGGACTTAGCTATTTTCAGTCTTCATATAGCAGGAATCTCCTCAATTTTAGGTGCTATTAATTTTATTTCTACTATTATTAATATACGACCTAGAGGTATGACCTTTGACCGAACAACTCTTTTTGTATGATCAGTAAAAATTACAGCAATTTTATTACTTTTATCATTACCTGTATTAGCAGGGGCTATTACTATATTACTTACAGACCGAAATATTAATACATCATTTTTTGACCCCGCAGGTGGGGGTGACCCTATTCTTTATCAACATTTATTT
 Coleoptera_Sitona_discoideus_EF118291_GBCL3782_08   -ACACTTTATTTTATTTTTGGAGCATGAGCAGGAATAGTTGGAACATCTCTAAGAGTACTAATTCGAACAGAATTAGGAAATCCTGGATCTTTAATTGGCGACGACCAAATTTATAATGTAATTGTTACAGCTCATGCATTTATTATAATTTTTTTTATAGTTATACCTATAATGATTGGAGGATTTGGTAATTGATTAGTTCCACTAATACTAGGAGCTCCTGATATAGCTTTCCCTCGATTAAATAATATAAGATTTTGATTACTCCCTCCTTCATTAACACTTTTACTTATAAGAAGAATTGTAGATAAAGGGGCTGGAACAGGTTGAACAGTTTACCCTCCTTTATCGGCTAATATTGCCCACGAAGGAGCATCTGTGGACTTAGCTATTTTCAGTCTTCATATAGCAGGAATCTCCTCAATTTTAGGTGCTATTAATTTTATTTCTACTATTATTAATATACGACCTAGAGGTATGACCTTTGACCGAACAACTCTTTTTGTATGATCAGTAAAAATTACAGCAATTTTATTACTTTTATCATTACCTGTATTAGCAGGGGCTATTACTATATTACTTACAGACCGAAATATTAATACATCATTTTTTGACCCCGCAGGTGGGGGTGACCCTATTCTTTATCAACATTTATTT
 Coleoptera_Sitona_discoideus_EF118293_GBCL3780_08   -------TATTTTATTTTTGGAGCATGAGCAGGAATAGTTGGAACATCTCTAAGAGTACTAATTCGAACAGAATTAGGAAATCCTGGATCTTTAATTGGCGACGACCAAATTTATAATGTAATTGTTACAGCTCATGCATTTATTATAATTTTTTTTATAGTTATACCTATAATGATTGGAGGATTTGGTAATTGATTAGTTCCACTAATACTAGGAGCTCCTGATATAGCTTTCCCTCGATTAAATAATATAAGATTTTGATTACTCCCTCCTTCATTAACACTTTTACTTATAAGAAGAATTGTAGATAAAGGGGCTGGAACAGGTTGAACAGTTTACCCTCCTTTATCGGCTAATATTGCCCACGAAGGGGCATCTGTGGACTTAGCTATTTTCAGTCTTCATATAGCAGGAATCTCCTCAATTTTAGGTGCTATTAATTTTATTTCTACTATTATTAATATACGACCTAGAGGTATGACCTTTGACCGAACAACTCTTTTTGTATGATCAGTAAAAATTACAGCAATTTTATTACTTTTATCATTACCTGTATTAGCAGGAGCTATTACTATATTACTTACAGACCGAAATATTAATACATCATTTTTTGACCCCGCAGGTGGGGGTGACCCTATTCTTTATCAACATTTATTT
 Coleoptera_Sitona_discoideus_EF118294_GBCL3779_08   ----------TTTATTTTTGGAGCATGAGCAGGAATAGTTGGAACATCTCTAAGAGTACTAATTCGAACAGAATTAGGAAATCCTGGATCTTTAATTGGCGACGACCAAATTTATAATGTAATTGTTACAGCTCATGCATTTATTATAATTTTTTTTATAGTTATACCTATAATGATTGGAGGATTTGGTAATTGATTAGTTCCACTAATACTAGGAGCTCCTGATATAGCTTTCCCTCGATTAAATAATATAAGATTTTGATTACTCCCTCCTTCATTAACACTTTTACTTATAAGAAGAATTGTAGATAAAGGGGCTGGAACAGGTTGAACAGTTTACCCTCCTTTATCGGCTAATATTGCCCACGAAGGGGCATCTGTGGACTTAGCTATTTTCAGTCTTCATATAGCAGGAATCTCCTCAATTTTAGGTGCTATTAATTTTATTTCTACTATTATTAATATACGACCTAGAGGTATGACCTTTGACCGAACAACTCTTTTTGTATGATCAGTAAAAATTACAGCAATTTTATTACTTTTATCATTACCTGTATTAGCAGGGGCTATTACTATATTACTTACAGACCGAAATATTAATACATCATTTTTTGACCCCGCAGGTGGGGGTGACCCTATTCTTTATCAACATTTATTT
 Coleoptera_Sitona_discoideus_EF118295_GBCL3778_08   ----------TTTATTTTTGGAGCATGAGCAGGAATAGTTGGAACATCTCTAAGAGTACTAATTCGAACAGAATTAGGAAATCCTGGATCTTTAATTGGCGACGACCAAATTTATAATGTAATTGTTACAGCTCATGCATTTATTATAATTTTTTTTATAGTTATACCTATAATGATTGGAGGATTTGGTAATTGATTAGTTCCACTAATACTAGGAGCTCCTGATATAGCTTTCCCTCGATTAAATAATATAAGATTTTGATTACTCCCTCCTTCATTAACACTTTTACTTATAAGAAGAATTGTAGATAAAGGGGCTGGAACAGGTTGAACAGTTTACCCTCCTTTATCGGCTAATATTGCCCACGAAGGGGCATCTGTGGACTTAGCTATTTTCAGTCTTCATATAGCAGGAATCTCCTCAATTTTAGGTGCTATTAATTTTATTTCTACTATTATTAATATACGACCTAGAGGTATGACCTTTGACCGAACAACTCTTTTTGTATGATCAGTAAAAATTACAGCAATTTTATTACTTTTATCATTACCTGTATTAGCAGGGGCTATTACTATATTACTTACAGACCGAAATATTAATACATCATTTTTTGACCCCGCAGGTGGGGGTGACCCTATTCTTTATCAACATTTATTT
 Coleoptera_Sitona_discoideus_EF118296_GBCL3777_08   ----------TTTATTTTTGGAGCATGAGCAGGAATAGTTGGAACATCTCTAAGAGTACTAATTCGAACAGAATTAGGAAATCCTGGATCTTTAATTGGCGACGACCAAATTTATAATGTAATTGTTACAGCTCATGCATTTATTATAATTTTTTTTATAGTTATACCTATAATGATTGGAGGATTTGGTAATTGATTAGTTCCACTAATACTAGGAGCTCCTGATATAGCTTTCCCTCGATTAAATAATATAAGATTTTGATTACTCCCTCCTTCATTAACACTTTTACTTATAAGAAGAATTGTAGATAAAGGGGCTGGAACAGGTTGAACAGTTTACCCTCCTTTATCGGCTAATATTGCCCACGAAGGGGCATCTGTGGACTTAGCTATTTTCAGTCTTCATATAGCAGGAATCTCCTCAATTTTAGGTGCTATTAATTTTATTTCTACTATTATTAATATACGACCTAGAGGTATGACCTTTGACCGAACAACTCTTTTTGTATGATCAGTAAAAATTACAGCAATTTTATTACTTTTATCATTACCTGTATTAGCAGGGGCTATTACTATATTACTTACAGACCGAAATATTAATACATCATTTTTTGACCCCGCAGGTGGGGGTGACCCTATTCTTTATCAACATTTATTT
 Coleoptera_Sitona_discoideus_EF118297_GBCL3776_08   ----------TTTATTTTTGGAGCATGAGCAGGAATAGTTGGAACATCTCTAAGAGTACTAATTCGAACAGAATTAGGAAATCCTGGATCTTTAATTGGCGACGACCAAATTTATAATGTAATTGTTACAGCTCATGCATTTATTATAATTTTTTTTATAGTTATACCTATAATGATTGGGGGATTTGGTAATTGATTAGTTCCACTAATACTAGGAGCTCCTGATATAGCTTTCCCTCGATTAAATAATATAAGATTTTGATTACTCCCTCCTTCATTAACACTTTTACTTATAAGAAGAATTGTAGATAAAGGAGCTGGAACAGGTTGAACAGTTTACCCTCCTTTATCGGCTAATATTGCCCACGAAGGGGCATCTGTGGACTTAGCTATTTTCAGTCTTCATATAGCAGGAATCTCCTCAATTTTAGGTGCTATTAATTTTATTTCTACTATTATTAATATACGACCTAGAGGTATGACCTTTGACCGAACAACTCTTTTTGTATGATCAGTAAAAATTACAGCAATTTTATTACTTTTATCATTACCTGTATTAGCAGGGGCTATTACTATATTACTTACAGACCGAAATATTAATACATCATTTTTTGACCCCGCAGGTGGGGGTGACCCTATTCTTTATCAACATTTATTT
 Coleoptera_Sitona_discoideus_EF118298_GBCL3775_08   ----------TTTATTTTTGGAGCATGAGCAGGAATAGTTGGAACATCTCTAAGAGTACTAATTCGAACAGAATTAGGAAATCCTGGATCTTTAATTGGCGACGACCAAATTTATAATGTAATTGTTACAGCTCATGCATTTATTATAATTTTTTTTATAGTTATACCTATAATGATTGGAGGATTTGGTAATTGATTAGTTCCACTAATACTAGGAGCTCCTGATATAGCTTTCCCTCGATTAAATAATATAAGATTTTGATTACTCCCTCCTTCATTAACACTTTTACTTATAAGAAGAATTGTAGATAAAGGGGCTGGAACAGGTTGAACAGTTTACCCTCCTTTATCGGCTAATATTGCCCACGAAGGGGCATCTGTGGACTTAGCTATTTTCAGTCTTCATATAGCAGGAATCTCCTCAATTTTAGGTGCTATTAATTTTATTTCTACTATTATTAATATACGACCTAGAGGTATGACCTTTGACCGAACAACTCTTTTTGTATGATCAGTAAAAATTACAGCAATTTTATTACTTTTATCATTACCTGTATTAGCAGGGGCTATTACTATATTACTTACAGACCGAAATATTAATACATCATTTTTTGACCCCGCAGGTGGGGGTGACCCTATTCTTTATCAACATTTATTT
 Coleoptera_Sitona_discoideus_EF118299_GBCL3774_08   ----------TTTATTTTTGGAGCATGAGCAGGGATAGTTGGAACATCTCTAAGAGTACTAATTCGAACAGAATTAGGAAATCCTGGATCTTTAATTGGCGACGACCAAATTTATAATGTAATTGTTACAGCTCATGCATTTATTATAATTTTTTTTATAGTTATACCTATAATGATTGGAGGATTTGGTAATTGATTAGTTCCACTAATACTAGGAGCTCCTGATATAGCTTTCCCTCGATTAAATAATATAAGATTTTGATTACTCCCTCCTTCATTAACACTTTTACTTATAAGAAGAATTGTAGATAAAGGGGCTGGAACAGGTTGAACAGTTTACCCTCCTTTATCGGCTAATATTGCCCACGAAGGAGCATCTGTGGACTTAGCTATTTTCAGTCTTCATATAGCAGGAATCTCCTCAATTTTAGGTGCTATTAATTTTATTTCTACTATTATTAATATACGACCTAGAGGTATGACCTTTGACCGAACAACTCTTTTTGTATGATCAGTAAAAATTACAGCAATTTTATTACTTTTATCATTACCTGTATTAGCAGGGGCTATTACTATATTACTTACAGACCGAAATATTAATACATCATTTTTTGACCCCGCAGGTGGGGGTGACCCTATTCTTTATCAACATTTATTT
 Coleoptera_Stator_limbatus_AY997323_GBCL2258_06   -------------------------------------------------------------------------------------------TTAATTGGTAATGACCAAATTTACAATGTAATTGTTACTGCTCATGCATTCATTATAATTTTCTTTATAGTTATGCCAATTATAATTGGTGGATTCGGTAATTGATTGGTTCCTTTAATATTAGGTGCCCCTGATATAGCATTTCCTCGAATAAATAATATAAGATTTTGACTTCTTCCCCCTTCTTTAACTCTTCTTTTACTAAGGAGACTCGTAGAAAGAGGGGCAGGAACTGGTTGAACAGTTTACCCCCCTTTAGCCGCTAATATTGCCCATGGAGGATCATCTGTTGATTTAGCAATTTTTAGGCTTCATCTTGCCGGTATTTCATCTATTTTAGGAGCTGTAAATTTTATTACGACAGTAATCAATATACGGCCCCAAGGAATAAGAATGGACCGAATACCTTTATTCTCTTGAGCTGTTGTAATTACAGCTATTCTTTTACTTCTTTCTCTCCCAGTTCTTGCTGGAGCAATCACAATACTTTTAACTGATCGTAATCTAAATACTTCTTTTTTTGATCCTGCAGGTGGGGGAGACCCTATTCTTTATCAACATTTATTT
 Coleoptera_Stator_limbatus_AY997324_GBCL2259_06   -------------------------------------------------------------------------------------------TTAATTGGTAATGACCAAATTTACAATGTAATTGTTACTGCCCACGCATTCATCATAATTTTCTTTATAGTTATACCGATTATAATTGGTGGATTTGGAAATTGATTAGTTCCCTTAATATTAGGTGCTCCTGATATAGCATTTCCTCGAATAAATAATATAAGATTTTGACTTCTACCTCCTTCTTTAACACTTCTTTTATTAAGAAGACTTGTAGAAAGAGGAGCAGGAACTGGTTGAACAGTTTATCCCCCCTTAGCTGCTAATATTGCCCATGGAGGATCATCAGTTGATTTAGCAATTTTTAGACTTCATCTTGCTGGTATTTCATCAATTTTAGGAGCAGTAAATTTTATTACTACAGTAATCAATATGCGACCTCAAGGAATAAGAATAGACCGAATACCTCTATTCTCTTGAGCTGTTGTAATTACGGCTATTCTCTTACTTCTTTCGCTACCAGTTCTTGCCGGGGCAATCACAATACTTTTAACTGACCGAAATTTAAATACTTCTTTCTTTGACCCCGCAGGTGGAGGAGACCCTATTCTTTACCAACACCTATTC
 Coleoptera_Stator_limbatus_AY997325_GBCL2260_06   -------------------------------------------------------------------------------------------TTAATTGGTAATGACCAAATTTACAATGTAATTGTTACTGCCCACGCATTCATCATAATTTTCTTTATAGTTATACCGATTATAATTGGTGGATTTGGAAATTGATTAGTTCCCTTAATATTAGGTGTTCCTGATATAGCATTTCCTCGAATAAATAATATAAGATTTTGACTTCTACCTCCTTCTTTAACACTTCTTTTATTAAGAAGACTTGTAGAAAGAGGAGCAGGAACTGGTTGAACAGTTTTTCCCCCCTTAGCTGCTAATATTGCCCATGGAGGATCATCAGTTGATTTAGCAATTTTTAGACTTCATCTTGCTGGTATTTCATCAATTTTAGGAGCAGTAAATTTTATTACTACAGTAATCAATATGCGACCTCAAGGAATAAGAATAGACCGAATACCTCTATTCTCTTGAGCTGTTGTAATTACGGCTATTCTCTTACTTCTTTCGCTACCAGTTCTTGCCGGGGCAATCACAATACTTTTAACTGACCGAAATTTAAATACTTCTTTCTTTGACCCCGCAGGTGGAGGAGACCCTATTCTTTACCAACACCTATTC
 Coleoptera_Stator_limbatus_AY997326_GBCL2261_06   -------------------------------------------------------------------------------------------TTAATTGGTAATGACCAAATTTACAATGTAATTGTTACTGCTCATGCATTCATTATAATTTTCTTTATAGTTATGCCAATTATAATTGGTGGATTCGGTAATTGATTAGTTCCTTTAATATTAGGTGCCCCTGATATAGCATTTCCTCGAATAAATAATATAAGATTTTGACTTCTTCCTCCTTCTTTAACTCTTCTTTTACTAAGGAGACTCGTAGAAAGAGGGGCAGGAACTGGTTGAACAGTTTACCCCCCTTTAGCCGCTAATATTGCCCATGGAGGATCATCTGTTGATTTAGCAATTTTTAGGCTTCATCTTGCCGGTATTTCATCTATTTTAGGAGCTGTAAATTTTATTACGACAGTAATCAATATACGGCCCCAAGGAATAAGAATGGACCGAATACCTTTATTCTCTTGAGCTGTTGTAATTACAGCTATTCTTTTACTTCTTTCTCTCCCAGTTCTTGCTGGAGCAATCACAATACTTTTAACTGATCGTAATCTAAATACTTCTTTTTTTGATCCTGCAGGTGGGGGAGACCCTATTCTTTATCAACATTTATTT
 Coleoptera_Stator_limbatus_AY997327_GBCL2262_06   -------------------------------------------------------------------------------------------TTAATTGGTAATGACCAAATTTANAATGTAATTGTTACTGCCCATGCATTTATCATAATTTTCTTTATAGTTATACCNATTATAATTGGAGGATTTGGAAATTGGATAGTTCCCTTAATATTAGGAGCTCCTGATATAGCATTTCCTCGGATAAATAATATAAGATTTTGACTTCTTCCCCCTTCTTTAACACTTCTTTTATTAAGAAGACTTGTAGAAAGAGGAGCAGGAACGGGTTGAACAGTTTATCCCCCTTTAGCTGCTAATATTGCCCATGGAGGATCATCAGTTGATTTAGCAATTTTTAGGCTTCATCTTGCTGGTATTTCATCAATTTTAGGAGCAGTAAATTTTATTACTACAGTAATCAATATGCGACCTCAAGGAATAAGAATAGACCGAATACCTCTATTCTCTTGAGCTGTTGTAATTACGGCTATTCTCTTACTTCTTTCGCTACCAGTTCTTGCCGGGGCAATCACAATACTTTTAACTGACCGAAATTTAAATACTTCTTTCTTTGACCCCGCAGGTGGAGGAGACCCTATTCTTTACCAACACCTATTC
 Coleoptera_Stator_limbatus_AY997328_GBCL2263_06   -------------------------------------------------------------------------------------------TTAATTGGTAATGACCAAATTTATAATGTAATTGTTACTGCCCACGCATTCATCATAATTTTCTTTATAGTTATACCGATTATAATTGGTGGATTTGGAAATTGATTAGTTCCCTTAATATTAGGGGCTCCTGATATAGCATTTCCTCGAATAAATAATATAAGATTTTGACTTCTACCTCCTTCTTTAACACTTCTTTTATTAAGAAGACTTGTAGAAAGAGGAGCAGGAACTGGTTGAACAGTTTATCCTCCCTTAGCTGCTAATATTGCCCATGGAGGATCATCAGTTGATTTAGCAATTTTTAGACTTCATCTTGCTGGTATTTCATCAATTTTAGGAGCAGTAAATTTTATTACTACAGTAATCAATATGCGACCTCAAGGAATAAGAATAGACCGAATACCTCTATTCTCTTGAGCTGTTGTAATTACAGCTATTCTTTTACTTCTTTCGCTACCAGTTCTTGCTGGAGCAATCACAATACTTTTAACTGACCGAAATTTAAATACTTCTTTCTTTGACCCTGCAGGCGGAGGGGACCCTATTCTTTACCAACACCTATTT
 Coleoptera_Stator_limbatus_AY997329_GBCL2264_06   -------------------------------------------------------------------------------------------TTAATTGGTAATGACCAAATTTATAATGTAATTGTTACTGCCCACGCATTCATCATAATTTTCTTTATAGTTATACCGATTATAATTGGTGGATTTGGAAATTGATTAGTTCCCTTAATATTAGGGGCTCCTGATATAGCATTTCCTCGAATAAATAATATAAGATTTTGACTTCTACCTCCTTCTTTAACACTTCTTTTATTAAGAAGTCTTGTAGAAAGAGGAGCGGGAACTGGTTGAACAGTTTATCCTCCCTTAGCTGCTAATATTGCCCATGGAGGATCATCAGTTGATTTAGCAATTTTTAGACTTCATCTTGCTGGTATTTCATCAATTTTAGGAGCAGTAAATTTTATTACTACAGTAATCAATATGCGACCTCAAGGAATAAGAATAGACCGAATACCTCTATTCTCTTGAGCTGTTGTAATTACAGCTATTCTTTTACTTCTTTCGCTACCAGTTCTTGCTGGAGCAATCACAATACTTTTAACTGACCGAAATTTAAATACTTCTTTCTTTGACCCTGCAGGCGGAGGGGACCCAATTCTTTACCAACACCTATTT
 Coleoptera_Stator_limbatus_AY997330_GBCL2265_06   -------------------------------------------------------------------------------------------TTAATTGGTAATGACCAAATTTATAATGTAATTGTTACTGCCCACGCATTCATCATAATTTTCTTTATAGTTATACCGATTATAATTGGTGGATTTGGAAATTGATTAGTTCCCTTAATATTAGGGGCTCCTGATATAGCATTTCCTCGAATAAATAATATAAGATTTTGACTTCTACCTCCTTCTTTAACACTTCTTTTATTAAGAAGACTTGTAGAAAGAGGAGCAGGAACTGGTTGAACAGTTTATCCTCCCTTAGCTGCTAATATTGCCCATGGAGGATCATCAGTTGATTTAGCAATTTTTAGACTTCATCTTGCTGGTATTTCATCAATTTTAGGAGCAGTGAATTTTATTACTACAGTAATCAATATGCGACCTCAAGGAATAAGAATAGACCGAATACCTCTATTCTCTTGAGCTGTTGTAATTACAGCTATTCTTTTACTTCTTTCGCTACCAGTTCTTGCTGGAGCAATCACAATACTTTTAACTGACCGAAATTTAATTACTTCTTTCTTTGACCCTGCAGGCGGAGGGGACCCTATTCTTTACCAACACCTATTT
 Coleoptera_Stator_limbatus_AY997331_GBCL2266_06   -------------------------------------------------------------------------------------------TTAATTGGTAATGACCAAATTTATAATGTAATTGTTACTGCCCACGCATTCATCATAATTTTCTTTATAGTTATACCGATTATAATTGGTGGATTTGGAAATTGATTAGTTCCCTTAATATTAGGGGCTCCTGATATAGCATTTCCTCGAATAAATAATATAAGATTTTGACTTCTACCTCCTTCTTTAACACTTCTTTTATTAAGAAGACTTGTAGAAAGAGGAGCGGGAACTGGTTGAACAGTTTATCCNCCCTTAGCTGCTAATATTGCCCATGGAGGATCATCAGTTGATTTAGCAATTTTTAGACTTCATCTTGCTGGTATTTCATCAATTTTAGGAGCAGTAAATTTTATTACTACAGTAATCTATATGCGACCTCAAGGAATAAGAATAGACCGAATACCTCTATTCTCTTGAGCTGTTGTAATTACAGCTATTCTTTTACTTCTTTCGCTACCAGTTCTTGCTGGAGCAATCACAATACTTTTAACTGACCGAAATTTAAATACTTCTTTCTTTGACCCTGCAGGCGGAGGGGACCCAATTCTTTACCAACACCTATTT
 Coleoptera_Stator_limbatus_AY997332_GBCL2267_06   -------------------------------------------------------------------------------------------TTAATTGGTAATGACCAAATTTACAATGTAATTGTTACTGCTCATGCATTCATTATAATTTTCTTTATAGTTATGCCAATTATAATTGGTGGATTCGGTAATTGATTGGTTCCTTTAATATTAGGTGCCCCTGATATAGCATTTCCTCGAATAAATAATATAAGATTTTGACTTCTTCCTCCTTCTTTAATTCTTCTTTTACTAAGGAGACTCGTAGAAAGAGGGGCAGGAACTGGTTGAACAGTTTACCCCCCTTTAGCCGCTAATATTGCCCATGGAGGATCATCTGTTGATTTAGCAATTTTTAGGCTTCATCTTGCCGGTATTTCATCTATTTTAGGAGCTGTAAATTTTATTACGACAGTAATCAATATACGGCCCCAAGGAATAAAAATGGACCGAATACCTTTATTCTCTTGAGCTGTTGTAATTACAGCTATTCTTTTACTTCTTTCTCTCCCAGTTCTTGCTGGAGCAATCACAATACTTTTAACGGATCGTAATCTAAATACTTCTTTTTTTGACCCTGCAGGTGGGGGAGACCCTATTCTTTATCAACATTTATTT
 Coleoptera_Stator_limbatus_AY997333_GBCL2268_06   -------------------------------------------------------------------------------------------TTAATTGGTAATGACCAAATTTACAATGTAATTGTCACTGCTCATGCATTCATCATAATTTTCTTTATAGTTATGCCAATTATAATTGGTGGATTCGGTAATTGATTAGTTCCCCTAATATTAGGTGCTCCTGATATAGCTTTCCCTCGAATAAATAATATAAGATTTTGGCTTCTCCCCCCTTCTTTAACTCTTCTTTTACTAAGAAGACTTGTAGAAAGAGGAGCGGGAACTGGTTGAACAGTTTATCCCCCCTTAGCCGCTAATATTGCCCATGGAGGGTCATCTGTTGATTTAGCAATTTTTAGGCTTCATCTTGCTGGTATTTCATCTATTTTAGGAGCTGTAAATTTTATTACTACAGTAATTAATATACGGCCCCAAGGAATAAGAATGGACCGAATACCTTTATTCTCTTGAGCTGTTGTAATTACAGCCATTCTTCTACTTCTTTCTCTTCCTGTTCTTGCTGGGGCAATCACTATACTTTTAACCGACCGTAATCTAAATACTTCTTTTTTTGACCCTGCAGGTGGAGGAGACCCTATTCTCTATCAACATTTATTT
 Coleoptera_Stator_limbatus_AY997334_GBCL2269_06   -------------------------------------------------------------------------------------------TTAATTGGTAATGACCAAATTTATAATGTAATTGTTACTGCCCACGCATTCATCATAATTTTCTTTATAGTTATACCGATTATAATTGGTGGATTTGGAAATTGATTAGTTCCCTTAATATTAGGTGCTCCTGATATAGCATTTCCTCGAATAAATAATATAAGATTTTGACTTCTACCTCCTTCTTTAACACTTCTTTTATTAAGAAGACTTGTAGAAAGAGGAGCGGGAACTGGTTGAACAGTTTATCCCCCCTTAGCTGCCAATATTGCCCATGGAGGATCATCAGTTGATTTAGCAATTTTTAGACTTCATCTTGCTGGTATTTCATCAATTTTAGGAGCAGTAAATTTTATTACTACAGTAATCAATATGCGACCTCAAGGAATAAGAATAGACCGAATACCTCTATTCTCTTGAGCTGTTGTAATTACAGCTATTCTTTTACTTCTTTCGCTACCAGTTCTTGCTGGAGCAATCACAATACTTTTAACTGACCGAAATTTAAATACTTCTTTCTTTGACCCTGCAGGCGGAGGGGACCCTATTCTTTACCAACACCTATTT
 Coleoptera_Stator_limbatus_AY997335_GBCL2270_06   -------------------------------------------------------------------------------------------TTAATTGGTAATGACCAAATTTACAATGTAATTGTTACTGCTCATGCATTCATTATAATTTTCTTTATAGTTATGCCAATTATAATTGGTGGATTCGGTAATTGGTTGGTTCCTTTAATATTAGGTGCCCCTGATATAGCATTTCCTCGAATAAATAATATAAGATTTTGGCTTCTTCCTCCTTCTTTGACTCTTCTTTTACTAAGGAGACTCGTAGAAAGAGGGGCAGGAACTGGTTGAACAGTTTACCCCCCTTTAGCCGCTAATATTGCCCATGGAGGATCATCTGTTGATTTAGCAATTTTTAGGCTTCATCTTGCCGGTATTTCATCTATTTTAGGAGCTGTAAATTTTATTACGACAGTAATCAATATACGGCCCCAAGGAATAAGAATGGACCAAATACCTTTATTCTCTTGAGCTGTTGTAATTACAGCTATTCTTTTACTTCTTTCTCTCCCAGTTCTTGCTGGAGCAATCACAATACTTTTAACGGATCGTAATCTAAATACTTCTTTTTTTGACCCTGCAGGTGGGGGAGACCCTATTCTTTATCAACATTTATTT
 Coleoptera_Stator_limbatus_AY997336_GBCL2271_06   -------------------------------------------------------------------------------------------TTAATTGGTAATGACCAAATTTATAATGTAATTGTTACTGCCCACGCATTCATCATAATTTTCTTTATAGTTATACCGATTATAATTGGTGGATTTGGAAATTGATTAGTTCCCTTAATATTAGGTGCTCCTGATATAGCATTTCCTCGAATAAATAATATAAGATTTTGACTTCTACCTCCTTCTTTAACACTTCTTTTATTAAGAAGACTTGTAGAAAGAGGAGCGGGAACTGGTTGAACAGTTTATCCCCCCTTAGCTGCCAATATTGCCCATGGAGGATCATCAGTTGATTTAGCAATTTTTAGACTTCATCTTGCTGGTATTTCATCAATTTTAGGAGCAGTAAATTTTATTACTACAGTAATCAATATACGGCCTCAAGGAATAAGAATAGACCGAATACCTCTATTCTCTTGAGCTGTTGTAATTACAGCTATTCTTTTACTTCTTTCGCTACCAGTTCTTGCTGGAGCAATCACAATACTTTTAACTGACCGAAATTTAAATACTTCCTTCTTTGACCCTGCAGGTGGAGGAGACCCTATTCTTTACCAACACCTATTT
 Coleoptera_Stator_limbatus_AY997337_GBCL2272_06   -------------------------------------------------------------------------------------------TTAATTGGTAATGACCAAATTTACAATGTAATTGTTACTGCTCATGCATTCATTATAATTTTCTTTATAGTTATGCCAATTATAATTGGTGGATTCGGTAATTGATTGGTTCCCTTAATATTAGGTGCCCCTGATATAGCATTTCCTCGAATAAATAATATAAGATTTTGACTTCTTCCTCCTTCTTTAACTCTTCTTTTACTAAGGAGACTCGTAGAAAGAGGGGCAGGAACTGGTTGAACAGTTTACCCCCCTTTAGCCGCTAATATTGCCCATGGAGGATCATCTGTTGATTTAGCAATTTTTAGGCTTCATCTTGCCGGTATTTCATCCATTTTAGGAGCTGTAAATTTTATTACGACAGTAATCAATATACGGCCCCAAGGAATAAGAATGGACCGAATACCTTTATTCTCCTGAGCTGTTGTAATTACAGCTATTCTTTTACTTCTTTCTCTCCCAGTTCTTGCTGGAGCAATCACAATACTTTTAACTGATCGTAATCTAAATACTTCTTTTTTTGATCCTGCAGGTGGGGGAGACCCTATTCTTTATCAACATTTATTT
 Coleoptera_Stator_limbatus_AY997338_GBCL2273_06   -------------------------------------------------------------------------------------------TTAATTGGTAATGACCAAATTTACAATGTAATTGTTACTGCTCATGCATTCATTATAATTTTCTTTATAGTTATGCCAATTATAATTGGTGGATTCGGTAATGGATTAGTTCCTTTAATATTAGGTGCCCCTGATATAGCATTTCCTGGAATAAATAATATAAGATTTGGACTTCTTCCTCCTTCTTTAACTCTTCTTTTACTAAGGAGATTCGTAGAAAGAGGGGCAGGAACTGGTTGAACAGTTAACCCCCCTTTAGCCGCTAATATTGCCCATGGAGGATCATCTGTTGATTTAGCAATTTTTAGGCTTCATCTTGCCGGTATTTCATCTATTTTAGGAGCTGTAAATTTTATTACGACAGTAATCAATATACGGCCCCAAGGAATAAGAATGGACCGAATACCTTTATTCTCTTGAGCTGTTGTAATTACAGCTATTCTTTTACTTCTTTCTCTCCCAGTTCTTGCTGGAGCAATCACAATACTTTTAACTGATCGTAATCTAAATACTTCTTTTTTTGATCCTGCAGGTGGGGGAGACCCTATTCTTTATCAACATTTATTT
 Coleoptera_Stator_limbatus_AY997339_GBCL2274_06   -------------------------------------------------------------------------------------------TTAATTGGTAATGACCAAATTTACAATGTAATTGTTACTGCTCATGCATTCATTATAATTTTCTTTATAGTTATGCCAATTATAATTGGTGGATTCGGTAATTGATTAGTTCCTTTAATATTAGGTGCCCCTGATATAGCATTTCCTCGAATAAATAATATAAGATTTTGACTTCTTCCTCCTTCTTTAACTCTTCTTTTACTAAGGAGACTCGTAGAAAGAGGGGCAGGAACTGGTTGAACAGTTTACCCCCCTTTAGCCGCTAATATTGCCCATGGAGGATCATCTGTTGATTTAGCAATTTTTAGGCTTCATCTTGCCGGTATTTCATCTATTTTAGGAGCTGTAAATTTTATTACGACAGTAATCAATATACGGCCCCAAGGAATAAGAATGGACCGAATACCTTTATTCTCTTGAGCTGTTGTAATTACAGCTATTCTTTTACTTCTTTCTCTCCCAGTTCTTGCTGGAGCAATCACAATACTTTTAACTGATCGTAATCTAAATACTTCTTTTTTTGATCCTGCAGGTGGGGGAGACCCTATTCTTTATCAACATTTATTT
 Coleoptera_Stator_limbatus_AY997340_GBCL2275_06   -------------------------------------------------------------------------------------------TTGATTGGTAATGATCAAATTTACAATGTAATTGTTACTGCTCATGCATTCATTATAATTTTCTTTATAGTTATGCCAATTATAATTGGTGGATTCGGTAATTGATTGGTTCCTTTAATATTAGGTGCCCCTGATATAGCATTCCCTCGAATAAATAATATAAGATTTTGACTTCTTCCTCCTTCTTTAACTCTTCTTTTACTAAGGAGACTCGTAGAAAGAGGGGCAGGAACTGGTTGAACAGTTTACCCCCCTTTAGCCGCTAATATTGCCCATGGNGGGTCATCTGTTGATTTAGCAATTTTTAGGCTTCATCTTGCCGGTATTTCATCTATTTTAGGAGCTGTAAATTTTATTACAACAGTAATCAATATACGGCCCCAAGGAATAAGAATGGACCGAATACCTTTATTCTCTTGAGCTGTTGTAATTACAGCTATTCTTTTACTTCTTTCTCTCCCAGTTCTTGCTGGAGCAATCACAATACTTTTAACTGATCGTAATCTAAATACTTCTTTTTTTGATCCTGCAGGTGGGGGAGACCCTATTCTTTATCAACATTTATTT
 Coleoptera_Stator_limbatus_AY997341_GBCL2276_06   -------------------------------------------------------------------------------------------TTAATTGGTAATGACCAAATTTACAATGTAATTGTTACTGCTCATGCATTCATTATAATTTTCTTTATAGTTATGCCAATTATAATTGGTGGATTCGGTAATTGATTAGTTCCTTTAATATTAGGTGCCCCTGATATAGCATTTCCTCGAATAAATAATATAAGATTTTGACTTCTTCCTCCTTCTTTAACTCTTCTTTTACTAAGGAGACTCGTAGAAAGAGGGGCAGGAACTGGTTGAACAGTTTACCCCCCTTTAGCCGCTAATATTGCCCATGGAGGATCATCTGTTGATTTAGCAATTTTTAGGCTTCATCTTGCCGGTATTTCATCTATTTTAGGAGCTGTAAATTTTATTACGACAGTAATCAATATACGGCCCCAAGGAATAAGAATGGACCGAATACCTTTATTCTCCTGAGCTGTTGTAATTACAGCTATTCTTTTACTTCTTTCTCTCCCAGTTCTTGCTGGAGCAATCACAATACTTTTAACTGATCGTAATCTAAATACTTCTTTTTTTGATCCCGCAGGTGGGGGAGACCCTATTCTTTATCAACATTTATTT
 Coleoptera_Stator_pruininus_AY997347_GBCL2282_06   -------------------------------------------------------------------------------------------CTAATTGGTAATGACCAAATTTATAATGTTATTGTTACAGCACATGCCTTTATCATAATTTTTTTTATAGTAATACCCATTATAATTGGAGGCTTCGGTAATTGGCTTGTACCCCTAATATTGGGGGCTCCTGATATAGCATTTCCTCGAATAAACAATATAAGATTTTGACTTCTCCCTCCTTCTCTGACTCTTCTTTTACTAAGAAGATTAGTAGAAAGAGGGGCTGGAACAGGATGAACAGTTTATCCCCCCTTAGCAGCTAATATTGCTCACGGAGGTTCTTCTGTAGATTTAGCTATTTTTAGACTTCATTTAGCTGGTATCTCATCTATTTTAGGGGCTGTAAATTTTATTACTACAGTCATTAATATACGTCCCCAAGGCATAAGAATAGACCGAATACCCCTATTCTCCTGAGCTGTAGTTATTACAGCTATTCTTTTACTTCTCTCACTCCCTGTTTTAGCCGGGGCAATTACGATACTTCTCACAGATCGAAATTTAAATACTTCATTCTTTGACCCCGCTGGTGGTGGAGACCCGATTCTTTATCAACATTTATTT
 Coleoptera_Stator_pruininus_AY997348_GBCL2283_06   -------------------------------------------------------------------------------------------CTAATTGGTAATGATCAAATTTATAATGTTATTGTCACAGCACATGCCTTTATCATAATTTTTTTTATAGTAATACCTATTATAATTGGAGGCTTCGGTAATTGACTTGTACCCTTGATATTAGGTGCTCCTGATATGGCATTCCCTCGAATAAACAATATAAGATTTTGACTTCTCCCCCCTTCTTTAACCCTTCTTTTATTAAGAAGATTAGTAGAAAGAGGAGCCGGAACAGGATGGACAGTTTATCCCCCCTTAGCAGCTAATATTGCTCACGGAGGTTCTTCTGTAGATTTAGCTATTTTTAGGCTTCATTTAGCCGGTATCTCATCTATTTTAGGGGCTGTAAATTTTATTACTACAGTCATTAACATGCGCCCCCAAGGTATAAGAATAGATCGAATACCTCTATTCTCCTGAGCTGTAGTTATTACAGCTATCCTTTTACTTCTCTCACTTCCAGTTTTAGCTGGAGCAATTACAATACTTCTTACAGATCGAAATTTAAATACTTCATTCTTTGACCCTGCTGGCGGTGGGGACCCCATTCTTTATCAACATTTATTT
 Coleoptera_Stator_pruininus_AY997349_GBCL2284_06   -------------------------------------------------------------------------------------------CTAATTGGTAATGATCAAATTTATAATGTTATTGTCACAGCACATGCCTTTATCATAATTTTTTTTATAGTAATACCTATTATAATTGGAGGCTTCGGTAATTGACTTGTACCCTTGATATTAGGTGCTCCTGATATAGCATTCCCTCGAATAAACAATATAAGATTTTGACTTCTCCCTCCTTCTTTAACCCTTCTTTTATTAAGAAGATTAGTAGAAAGAGGGGCCGGAACAGGATGGACAGTTTATCCCCCCTTAGCAGCTAATATTGCTCACGGAGGTTCTTCTGTAGATTTAGCTATTTTTAGGCTTCATTTAGCCGGTATCTCATCTATTTTAGGGGCTGTAAATTTTATTACTACAGTCATTAACATGCGCCCCCAAGGTATAAGAATAGACCGAATACCCCTATTCTCCTGAGCCGTAGTTATCACAGCTATTCTTTTACTTCTCTCACTTCCGGTTTTAGCTGGAGCAATTACAATACTTCTTACAGATCGAAATTTAAATACCTCATTCTTTGACCCTGCTGGTGGTGGGGACCCCATTCTTTATCAACATTTATTT
 Coleoptera_Stator_vachelliae_AY997358_GBCL2293_06   -------------------------------------------------------------------------------------------TTAATCGGCAACGATCAGATTTACAATGTTATTGTAACAGCCCATGCTTTTATCATGATTTTCTTCATAGTTATACCAATTATAATTGGGGGTTTTGGAAATTGATTAGTTCCCCTAATGTTGGGGGCTCCTGATATAGCTTTTCCTCGAATAAATAATATAAGTTTTTGACTTCTACCCCCCTCTTTAACTCTTCTTCTTTTAAGTAGATTGGTAGAAAGAGGAGCTGGGACAGGATGAACCGTCTACCCCCCATTAGCAGCTAATATTGCCCACGGAGGTTCCTCTGTTGATTTAGCAATTTTTAGGCTGCATCTTGCAGGTATTTCTTCTATCCTGGGGGCAGTTAATTTTATTACTACAGTGATTAATATACGACCGCAAGGCATAAGTATGGATCGAATACCTCTATTTTCTTGGGCAGTAGTTATTACTGCTATTCTTCTTCTCCTATCACTACCTGTTTTAGCAGGGGCCATTACTATACTTTTAACCGACCGAAACTTAAATACCTCCTTTTTTGATCCTGCCGGAGGAGGGGACCCAATTCTTTATCAGCATTTATTT
 Coleoptera_Stator_vachelliae_AY997359_GBCL2294_06   -------------------------------------------------------------------------------------------TTAATCGGCAACGATCAGATTTACAATGTTATTGTAACAGCCCATGCTTTTATCATGATTTTCTTCATAGTTATACCAATTATAATTGGGGGTTTCGGAAATTGATTAGTTCCCCTAATGTTGGGGGCTCCTGATATAGCTTTTCCTCGAATAAATAATATAAGTTTTTGACTTCTACCCCCCTCTTTAACTCTTCTTCTTTTAAGTAGATTGGTAGAAAGAGGGGCTGGGACAGGATGAACCGTCTACCCCCCATTAGCAGCTAATATTGCCCACGGAGGTTCCTCTGTTGATTTAGCAATTTTTAGGCTGCATCTTGCAGGTATTTCTTCTATCCTGGGGGCAGTTAATTTTATTACTACAGTGATTAATATACGACCGCAAGGCATAAGTATGGATCGAATACCTCTATTTTCTTGGGCAGTAGTTATTACTGCTATTCTTCTTCTCCTATCACTACCTGTTTTAGCAGGGGCCATTACTATACTTTTAACCGACCGAAACTTAAATACCTCCTTTTTTGATCCTGCCGGAGGAGGGGACCCAATTCTTTATCAGCATTTATTT
 Coleoptera_Stator_vachelliae_AY997360_GBCL2295_06   -------------------------------------------------------------------------------------------TTAATCGGCAATGATCAGATTTACAATGTTATTGTAACAGCTCATGCTTTTATCATAATTTTCTTTATAGTTATACCAATTATAATTGGAGGTTTCGGTAATTGATTAGTTCCCCTAATATTAGGGGCTCCTGATATAGCTTTTCCTCGAATAAATAATATAAGTTTTTGGCTTCTCCCCCCTTCTTTAACTCTTCTTCTTTTAAGAAGATTAGTAGAAAGGGGGGCTGGAACGGGATGAACTGTTTATCCCCCATTAGCAGCAAATATTGCTCACGGAGGCTCCTCTGTTGATTTAGCAATTTTTAGGCTTCATCTTGCAGGTATTTCCTCTATCCTAGGGGCAGTTAATTTTATTACTACAGTAATTAATATGCGACCACAAGGTATAAGTATAGACCGAATACCCCTATTTTCTTGAGCAGTAGTTATTACTGCTATCCTTCTTCTTCTATCGTTACCTGTTTTAGCAGGGGCCATTACCATACTTTTAACTGATCGAAACTTAAACACTTCCTTTTTTGACCCTGCCGGAGGGGGAGATCCAATCCTTTATCAGCACTTATTT
 Coleoptera_Stator_vachelliae_AY997361_GBCL2296_06   -------------------------------------------------------------------------------------------TTAATCGGCAATGATCAGATTTACAATGTTATTGTAACAGCTCATGCTTTTATCATAATTTTCTTTATAGTTATACCAATTATAATTGGAGGTTTCGGTAATTGATTAGTTCCCCTAATATTAGGAGCTCCTGATATAGCTTTTCCTCGAATAAATAATATAAGTTTTTGGCTTCTTCCCCCTTCTTTAACTCTTCTTCTTTTAAGAAGATTAGTAGAAAGGGGGGCTGGAACAGGATGAACTGTTTATCCCCCATTAGCAGCAAATATTGCTCACGGAGGCTCCTCTGTTGATTTAGCAATTTTTAGGCTTCATCTTGCAGGTATTTCTTCTATCCTAGGGGCAGTTAATTTTATTACTACAGTAATTAATATACGACCACAAGGTATAAGTATAGACCGAATACCCCTATTTTCTTGAGCAGTAGTTATTACTGCTATCCTTCTTCTTCTATCATTACCTGTTTTAGCAGGGGCCATTACTATACTTTTAACTGATCGAAACTTAAACACTTCCTTTTTTGACCCTGCCGGAGGGGGAGATCCAATCCTTTATCAGCACTTATTT
 Diptera_Aedes_abserratus_mosq16_17_ACMC032_04   -------------------GGAGTTTGATCTGGAATAGTTGGAACATCATTAAGAATTTTAATTCGTGCTGAATTAAGACAACCAGGAATATTTATTGGTAATGACCAAATTTATAATGTAATTGTTACAGCACATGCCTTTATTATGATTTTCTTTATAGTAATGCCTATTATAATTGGGGGATTTGGAAATTGATTAGTCCCTTTAATATTAGGAGCGCCAGATATGGCTTTTCCTCGAATAAATAATATAAGTTTCTGGATACTTCCCCCTTCCTTAACGCTGCTGCTTTCTAGTAGTATGGTTGAAAATGGGTCAGGGACAGGTTGAACGGTGTACCCACCTCTTTCTTCTGGAACTGCCCATGCAGGAGCTTCAGTTGATTTAACAATTTTTTCTCTTCATTTAGCGGGGATCTCTTCAATTTTAGGAGCAGTAAATTTTATTACTACTGTTATTAATATGCGATCTTCAGGGATTACATTAGATCGATTACCTTTATTTGTATGATCCGTTGTAATTACAGCTATTTTATTACTATTATCCTTACCAGTATTAGCCGGAGCTATTACTATATTATTAACTGACCGAAATTTAAATACATCATTCTTTGACCCTATTGGAGGAGGAGACCCTATTTTATACCAACATTTA---
 Diptera_Aedes_abserratus_mosq21_16_ACMC087_04   -------------------GGAGTTTGATCTGGAATAGTTGGAACATCATTAAGAATTTTAATTCGTGCTGAATTAAGACAACCAGGAATATTTATTGGTAATGACCAAATTTATAATGTAATTGTTACAGCACATGCCTTTATTATGATTTTCTTTATAGTAATGCCTATTATAATTGGGGGATTTGGAAATTGATTAGTCCCTTTAATATTAGGAGCGCCAGATATGGCTTTTCCTCGAATAAATAATATAAGTTTCTGGATACTTCCCCCTTCCTTAACGCTGCTGCTTTCTAGTAGTATGGTTGAAAATGGGTCAGGGACAGGTTGAACGGTGTACCCACCTCTTTCTTCTGGAACTGCCCATGCAGGAGCTTCAGTTGATTTAACAATTTTTTCTCTTCATTTAGCTGGGATCTCTTCAATTTTAGGAGCAGTAAATTTTATTACTACTGTTATTAATATGCGATCTTCAGGGATTACATTAGATCGATTACCTTTATTTGTATGATCCGTTGTAATTACAGCTATTTTATTACTATTATCCTTACCAGTATTAGCCGGAGCTATTACTATATTATTAACTGACCGAAATTTAAATACATCATTCTTTGACCCTATTGGAGGAGGAGACCCTATTTTATACCAACATTTA---
 Diptera_Aedes_abserratus_mosq32_26_ACMC124_04   -------------------GGAGTTTGATCTGGAATAGTTGGAACATCATTAAGAATTTTAATTCGTGCTGAATTAAGACAACCAGGAATATTTATTGGTAATGACCAAATTTATAATGTAATTGTTACAGCACATGCCTTTATTATGATTTTCTTTATAGTAATGCCTATTATAATTGGGGGATTTGGAAATTGATTAGTCCCTTTAATATTAGGAGCGCCAGATATGGCTTTTCCTCGAATAAATAATATAAGTTTCTGGATACTTCCCCCTTCCTTAACGCTGCTGCTTTCTAGTAGTATGGTTGAAAATGGGTCAGGGACAGGTTGAACGGTGTACCCACCTCTTTCTTCTGGAACTGCCCATGCAGGAGCTTCAGTTGATTTAACAATTTTTTCTCTTCATTTAGCGGGGATCTCTTCAATTTTAGGAGCAGTAAATTTTATTACTACTGTTATTAATATGCGATCTTCAGGGATTACATTAGATCGATTACCTTTATTTGTATGATCCGTTGTAATTACAGCTATTTTATTACTATTATCCTTACCAGTATTAGCCGGAGCTATTACTATATTATTAACTGACCGAAATTTAAATACATCATTCTTTGACCCTATTGGAGGAGGAGACCCTATTTTATACCAACATTTA---
 Diptera_Aedes_abserratus_mosq32_60_ACMC128_04   -------------------GGAGTGTGATCTGGAATAGTTGGAACATCATTAAGAATTTTAATTCGTGCTGAATTAAGACAACCAGGAATATTTATTGGTAATGACCAAATTTATAATGTAATTGTTACAGCACATGCCTTTATTATGATTTTCTTTATAGTAATGCCTATTATAATTGGGGGATTTGGAAATTGATTAGTCCCTTTAATATTAGGAGCGCCAGATATGGCTTTTCCTCGAATAAATAATATAAGTTTCTGGATACTTCCCCCTTCCTTAACGCTGCTGCTTTCTAGTAGTATGGTTGAAAATGGGTCAGGGACAGGTTGAACGGTGTACCCACCTCTTTCTTCTGGAACTGCCCATGCAGGAGCTTCAGTTGATTTAACAATTTTTTCTCTTCATTTAGCGGGGATCTCTTCAATTTTAGGAGCAGTAAATTTTATTACTACTGTTATTAATATGCGATCTTCAGGGATTACATTAGATCGATTACCTTTATTTGTATGATCCGTTGTAATTACAGCTATTTTATTACTATTATCCTTACCAGTATTAGCCGGAGCTATTACTATATTATTAACTGACCGAAATTTAAATACATCATTCTTTGACCCTATTGGAGGAGGAGACCCTATTTTATACCAACATTTA---
 Diptera_Aedes_abserratus_mosqAB23_ACMC162_04   -------------------GGAGTTTGATCTGGAATAGTTGGAACATCATTAAGAATTTTAATTCGTGCTGAATTAAGACAACCAGGAATATTTATTGGTAATGACCAAATTTATAATGTAATTGTTACAGCACATGCCTTTATTATGATTTTCTTTATAGTAATGCCTATTATAATTGGGGGATTTGGAAATTGATTAGTCCCTTTAATATTAGGAGCGCCAGATATGGCTTTTCCTCGAATAAATAATATAAGTTTCTGGATACTTCCCCCTTCCTTAACGCTGCTGCTTTCTAGTAGTATGGTTGAAAATGGGTCAGGGACAGGTTGAACGGTGTACCCACCTCTTTCTTCTGGAACTGCCCATGCAGGAGCTTCAGTTGATTTAACAATTTTTTCTCTTCATTTAGCGGGGATCTCTTCAATTTTAGGAGCAGTAAATTTTATTACTACTGTTATTAATATGCGATCTTCAGGGATTACATTAGATCGATTACCTTTATTTGTATGATCCGTTGTAATTACAGCTATTTTATTACTATTATCCTTACCAGTATTAGCCGGAGCTATTACTATATTATTAACTGACCGAAATTTAAATACATCATTCTTTGACCCTATTGGAGGAGGAGACCCTATTTTATACCAACATTTA---
 Diptera_Aedes_abserratus_mosqAB55_ACMC164_04   -------------------GGAGTTTGATCTGGAATAGTTGGAACATCATTAAGAATTTTAATTCGTGCTGAATTAAGACAACCAGGAATATTTATTGGTAATGACCAAATTTATAATGTAATTGTTACAGCACATGCCTTTATTATGATTTTCTTTATAGTAATGCCTATTATAATTGGGGGATTTGGAAATTGATTAGTCCCTTTAATATTAGGAGCGCCAGATATGGCTTTTCCTCGAATAAATAATATAAGTTTCTGGATACTTCCCCCTTCCTTAACGCTGCTGCTTTCTAGTAGTATGGTTGAAAATGGGTCAGGGACAGGTTGAACGGTGTACCCACCTCTTTCTTCTGGAACTGCCCATGCAGGAGCTTCAGTTGATTTAACAATTTTTTCTCTTCATTTAGCGGGGATCTCTTCAATTTTAGGAGCAGTAAATTTTATTACTACTGTTATTAATATGCGATCTTCAGGGATTACATTAGATCGATTACCTTTATTTGTATGATCCGTTGTAATTACAGCTATTTTATTACTATTATCCTTACCAGTATTAGCCGGAGCTATTACTATATTATTAACTGACCGAAATTTAAATACATCATTCTTTGACCCTATTGGAGGAGGAGACCCTATTTTATACCAACATTTA---
 Diptera_Aedes_abserratus_mosqAB57_ACMC166_04   -------------------GGAGTTTGATCTGGAATAGTTGGAACATCATTAAGAATTTTAATTCGTGCTGAATTAAGACAACCAGGAATATTTATTGGTAATGACCAAATTTATAATGTAATTGTTACAGCACATGCCTTTATTATGATTTTCTTTATAGTAATGCCTATTATAATTGGGGGATTTGGAAATTGATTAGTCCCTTTAATATTAGGAGCGCCAGATATGGCTTTTCCTCGAATAAATAATATAAGTTTCTGGATACTTCCCCCTTCCTTAACGCTGCTGCTTTCTAGTAGTATGGTTGAAAATGGGTCAGGGACAGGTTGAACGGTGTACCCACCTCTTTCTTCTGGAACTGCCCATGCAGGAGCTTCAGTTGATTTAACAATTTTTTCTCTTCATTTAGCGGGGATCTCTTCAATTTTAGGAGCAGTAAATTTTATTACTACTGTTATTAATATGCGATCTTCAGGGATTACATTAGATCGATTACCTTTATTTGTATGATCCGTTGTAATTACAGCTATTTTATTACTATTATCCTTACCAGTATTAGCCGGAGCTATTACTATATTATTAACTGACCGAAATTTAAATACATCATTCTTTGACCCTATTGGAGGAGGAGACCCTATTTTATACCAACATTTA---
 Diptera_Aedes_abserratus_mosqAB72_ACMC167_04   -------------------GGAGTTTGATCTGGAATAGTTGGAACATCATTAAGAATTTTAATTCGTGCTGAATTAAGACAACCAGGAATATTTATTGGTAATGACCAAATTTATAATGTAATTGTTACAGCGCATGCCTTTATTATAATTTTCTTTATAGTAATACCTATTATAATTGGAGGATTTGGAAATTGATTAGTCCCTTTAATATTAGGAGCACCAGATATGGCCTTTCCTCGAATAAATAATATAAGTTTCTGGATACTTCCCCCTTCTTTAACGCTGCTGCTTTCCAGTAGTATGGTTGAAAATGGCTCAGGGACAGGTTGAACGGTGTACCCACCTCTTTCTTCTGGAACTGCCCATGCAGGAGCTTCAGTTGATTTAACAATTTTTTCTCTTCATTTAGCTGGGATTTCTTCAATTTTAGGAGCAGTAAATTTTATTACTACTGTTATTAATATACGATCTTCAGGAATTACATTAGATCGCTTACCTTTATTTGTATGATCCGTTGTAATTACAGCTATTTTATTACTATTATCCTTACCAGTATTAGCTGGAGCTATTACTATATTATTAACTGACCGAAATTTAAACACGTCATTCTTTGACCCTATTGGAGGAGGAGACCCTATTTTATATCAACATTTA---
 Diptera_Aedes_abserratus_mosqST12_ACMC275_04   -------------------GGAGTTTGATCTGGAATAGTTGGAACATCATTAAGAATTTTAATTCGTGCTGAATTAAGACAACCAGGAATATTTATTGGTAATGACCAAATTTATAATGTAATTGTTACAGCACATGCCTTTATTATGATTTTCTTTATAGTAATGCCTATTATAATTGGGGGATTTGGAAATTGATTAGTCCCTTTAATATTAGGAGCGCCAGATATGGCTTTTCCTCGAATAAATAATATAAGTTTCTGGATACTTCCCCCTTCCTTAACGCTGCTGCTTTCTAGTAGTATGGTTGAAAATGGGTCAGGGACAGGTTGAACGGTGTACCCACCTCTTTCTTCTGGAACTGCCCATGCAGGAGCTTCAGTTGATTTAACAATTTTTTCTCTTCATTTAGCGGGGATCTCTTCAATTTTAGGAGCAGTAAATTTTATTACTACTGTTATTAATATGCGATCTTCAGGGATTACATTAGATCGATTACCTTTATTTGTATGATCCGTTGTAATTACAGCTATTTTATTACTATTATCCTTACCAGTATTAGCCGGAGCTATTACTATATTATTAACTGACCGAAATTTAAATACATCATTCTTTGACCCTATTGGAGGAGGAGACCCTATTTTATACCAACATTTA---
 Diptera_Aedes_aegypti_AF380835_ACMC001_04   -------------------GGAGTATGATCCGGAATAGTCGGAACTTCTCTAAGAATTTTAATTCGTGCTGAACTTAGCCACCCTGGTATATTTATTGGGAATGACCAAATTTATAATGTAATTGTAACAGCTCATGCATTTATTATAATTTTCTTTATAGTAATACCAATTATAATTGGAGGATTTGGAAATTGATTAGTTCCTTTAATATTAGGAGCCCCTGATATAGCCTTTCCTCGAATAAATAATATAAGTTTTTGAATACTACCTCCTTCATTGACTCTTCTATTATCAAGCTCAATAGTAGAAAATGGAGCAGGAACTGGGTGAACAGTTTATCCTCCTCTCTCTTCAGGAACAGCTCATGCTGGAGCTTCTGTTGATTTAGCTATTTTTTCTCTTCATTTAGCTGGAATTTCCTCAATTTTAGGGGCAGTAAATTTTATTACAACTGTAATTAATATACGATCGTCAGGAATTACTTTAGATCGACTACCCTTATTTGTTTGATCTGTAGTTATTACAGCTATCTTATTACTTCTTTCTCTTCCTGTTTTAGCTGGAGCTATTACTATGTTATTAACAGACCGAAACTTAAATACATCTTTCTTTGATCCAATCGGAGGAGGAGATCCTATTTTATACCAACACTTA---
 Diptera_Aedes_aegypti_AF380835_GBDP4310_07   AACTTTATATTTCATTTTTGGAGTATGATCCGGAATAGTCGGAACTTCTCTAAGAATTTTAATTCGTGCTGAACTTAGCCACCCTGGTATATTTATTGGGAATGACCAAATTTATAATGTAATTGTAACAGCTCATGCATTTATTATAATTTTCTTTATAGTAATACCAATTATAATTGGAGGATTTGGAAATTGATTAGTTCCTTTAATATTAGGAGCCCCTGATATAGCCTTTCCTCGAATAAATAATATAAGTTTTTGAATACTACCTCCTTCATTGACTCTTCTATTATCAAGCTCAATAGTAGAAAATGGAGCAGGAACTGGGTGAACAGTTTATCCTCCTCTCTCTTCAGGAACAGCTCATGCTGGAGCTTCTGTTGATTTAGCTATTTTTTCTCTTCATTTAGCTGGAATTTCCTCAATTTTAGGGGCAGTAAATTTTATTACAACTGTAATTAATATACGATCGTCAGGAATTACTTTAGATCGACTACCCTTATTTGTTTGATCTGTAGTTATTACAGCTATCTTATTACTTCTTTCTCTTCCTGTTTTAGCTGGAGCTATTACTATGTTATTAACAGACCGAAACTTAAATACATCTTTCTTTGATCCAATCGGAGGAGGAGATCCTATTTTATACCAACACTTATTC
 Diptera_Aedes_aegypti_AF390098_ACMC002_04   -------------------GGAGTATGATCTGGAATAGTCGGAACTTCTCTAAGAATTTTAATTCGTGCTGAACTTAGCCACCCTGGTATATTTATTGGGAATGACCAAATTTATAATGTAATTGTAACAGCTCATGCATTTATTATAATTTTCTTTATAGTAATGCCAATTATAATTGGAGGATTTGGAAATTGATTAGTTCCTTTAATATTAGGAGCCCCTGATATAGCTTTCCCTCGAATGAATAATATAAGTTTTTGAATACTACCTCCTTCATTGACTCTTCTATTATCAAGCTCAATAGTAGAAAATGGGGCAGGAACTGGGTGAACAGTTTATCCTCCTCTCTCTTCAGGAACAGCTCATGCTGGAGCTTCTGTTGATTTAGCTATTTTTTCTCTTCATTTAGCTGGAATTTCCTCAATTTTAGGGGCAGTAAATTTTATTACAACTGTGATTAATATGCGATCGTCAGGGATTACTTTAGATCGACTACCCTTATTTGTTTGATCTGTAGTTATTACAGCTATCTTATTACTTCTTTCTCTTCCTGTTTTAGCTGGAGCTATTACTATATTATTAACAGACCGAAACTTAAATACATCTTTCTTTGATCCAATCGGAGGGGGAGACCCTATTTTATACCAACACTTA---
 Diptera_Aedes_aegypti_AF390098_GBDP6753_09   AACTTTATATTTCATTTTTGGAGTATGATCTGGAATAGTCGGAACTTCTCTAAGAATTTTAATTCGTGCTGAACTTAGCCACCCTGGTATATTTATTGGGAATGACCAAATTTATAATGTAATTGTAACAGCTCATGCATTTATTATAATTTTCTTTATAGTAATGCCAATTATAATTGGAGGATTTGGAAATTGATTAGTTCCTTTAATATTAGGAGCCCCTGATATAGCTTTCCCTCGAATGAATAATATAAGTTTTTGAATACTACCTCCTTCATTGACTCTTCTATTATCAAGCTCAATAGTAGAAAATGGGGCAGGAACTGGGTGAACAGTTTATCCTCCTCTCTCTTCAGGAACAGCTCATGCTGGAGCTTCTGTTGATTTAGCTATTTTTTCTCTTCATTTAGCTGGAATTTCCTCAATTTTAGGGGCAGTAAATTTTATTACAACTGTGATTAATATGCGATCGTCAGGGATTACTTTAGATCGACTACCCTTATTTGTTTGATCTGTAGTTATTACAGCTATCTTATTACTTCTTTCTCTTCCTGTTTTAGCTGGAGCTATTACTATATTATTAACAGACCGAAACTTAAATACATCTTTCTTTGATCCAATCGGAGGGGGAGACCCTATTTTATACCAACACTTATTT
 Diptera_Aedes_aegypti_AF425846_ACMC007_04   -------------------GGAGTATGATCCGGAATAGTCGGAACTTCTCTAAGAATTTTAATTCGTGCTGAACTTAGCCACCCTGGTATATTTATTGGGAATGACCAAATTTATAATGTAATTGTAACAGCTCATGCATTTATTATAATTTTCTTTATAGTAATACCAATTATAATTGGAGGATTTGGAAATTGATTAGTTCCTTTAATATTAGGAGCCCCTGATATAGCCTTTCCTCGAATAAATAATATAAGTTTTTGAATACTACCTCCTTCATTGACTCTTCTATTATCAAGCTCAATAGTAGAAAATGGGGCAGGAACTGGGTGAACAGTTTATCCTCCTCTCTCTTCAGGAACAGCTCATGCTGGAGCTTCTGTTGATTTAGCTATTTTTTCTCTTCATTTAGCTGGAATTTCCTCAATTTTAGGGGCAGTAAATTTTATTACAACTGTAATTAATATACGATCGTCAGGAATTACTTTAGATCGACTACCTTTATTTGTTTGATCTGTAGTTATTACAGCTATCTTATTACTTCTTTCTCTTCCTGTTTTAGCTGGAGCTATTACTATGTTATTAACAGACCGAAACTTAAATACATCTTTCTTTGATCCAATCGGAGGAGGAGATCCTATTTTATACCAACACTTA---
 Diptera_Aedes_aegypti_AY056596_ACMC013_04   -------------------GGAGTATGATCTGGAATAGTCGGAACTTCTCTAAGAATTTTAATTCGTGCTGAACTTAGCCACCCTGGTATATTTATTGGGAATGACCAAATTTATAATGTAATTGTAACAGCTCATGCATTTATTATAATTTTCTTTATAGTAATGCCAATTATAATTGGAGGATTTGGAAATTGATTAGTTCCTTTAATATTAGGAGCCCCTGATATAGCTTTCCCTCGAATGAATAATATAAGTTTTTGAATACTACCTCCTTCATTGACTCTTCTATTATCAAGCTCAATAGTAGAAAATGGGGCAGGAACTGGGTGAACAGTTTATCCTCCTCTCTCTTCAGGAACAGCTCATGCTGGAGCTTCTGTTGATTTAGCTATTTTTTCTCTTCATTTAGCTGGAATTTCCTCAATTTTAGGGGCAGTAAATTTTATTACAACTGTGATTAATATGCGATCGTCAGGGATTACTTTAGATCGACTACCCTTATTTGTTTGATCTGTAGTTATTACAGCTATCTTATTACTTCTTTCTCTTCCTGTTTTAGCTGGAGCTATTACTATATTATTAACAGACCGAAACTTAAATACATCTTTCTTTGATCCAATCGGAGGGGGAGACCCTATTTTATACCAACACTTA---
 Diptera_Aedes_aegypti_AY056596_GBDP6755_09   AACTTTATATTTCATTTTTGGAGTATGATCTGGAATAGTCGGAACTTCTCTAAGAATTTTAATTCGTGCTGAACTTAGCCACCCTGGTATATTTATTGGGAATGACCAAATTTATAATGTAATTGTAACAGCTCATGCATTTATTATAATTTTCTTTATAGTAATGCCAATTATAATTGGAGGATTTGGAAATTGATTAGTTCCTTTAATATTAGGAGCCCCTGATATAGCTTTCCCTCGAATGAATAATATAAGTTTTTGAATACTACCTCCTTCATTGACTCTTCTATTATCAAGCTCAATAGTAGAAAATGGGGCAGGAACTGGGTGAACAGTTTATCCTCCTCTCTCTTCAGGAACAGCTCATGCTGGAGCTTCTGTTGATTTAGCTATTTTTTCTCTTCATTTAGCTGGAATTTCCTCAATTTTAGGGGCAGTAAATTTTATTACAACTGTGATTAATATGCGATCGTCAGGGATTACTTTAGATCGACTACCCTTATTTGTTTGATCTGTAGTTATTACAGCTATCTTATTACTTCTTTCTCTTCCTGTTTTAGCTGGAGCTATTACTATATTATTAACAGACCGAAACTTAAATACATCTTTCTTTGATCCAATCGGAGGGGGAGACCCTATTTTATACCAACACTTATTT
 Diptera_Aedes_aegypti_AY056597_ACMC014_04   -------------------GGAGTATGATCCGGAATAGTCGGAACTTCTTTAAGAATTTTAATTCGTGCTGAACTTAGCCACCCTGGTATATTTATTGGGAATGACCAAATTTATAATGTAATTGTAACAGCTCATGCATTTATTATAATTTTCTTTATAGTAATACCAATTATAATTGGAGGATTTGGAAATTGATTAGTTCCTTTAATATTAGGAGCCCCTGATATAGCCTTTCCTCGAATAAATAATATAAGTTTTTGAATACTACCTCCTTCATTGACTCTTCTATTATCAAGCTCAATAGTAGAAAATGGGGCAGGAACTGGGTGAACAGTTTATCCTCCTCTCTCTTCAGGAACAGCTCATGCTGGAGCTTCTGTTGATTTAGCTATTTTTTCTCTTCATTTAGCTGGAATTTCCTCAATTTTAGGGGCAGTAAATTTTATTACAACTGTAATTAATATACGATCGTCAGGAATTACTTTAGATCGACTACCCTTATTTGTTTGATCTGTAGTTATTACAGCTATCTTATTACTTCTTTCTCTTCCTGTTTTAGCTGGGGCTATTACTATGTTATTAACAGACCGAAACTTAAATACATCTTTCTTTGATCCAATCGGAGGAGGAGACCCTATTTTATACCAACACTTA---
 Diptera_Aedes_aegypti_AY056597_GBDP6754_09   AACTTTATATTTCATTTTTGGAGTATGATCCGGAATAGTCGGAACTTCTTTAAGAATTTTAATTCGTGCTGAACTTAGCCACCCTGGTATATTTATTGGGAATGACCAAATTTATAATGTAATTGTAACAGCTCATGCATTTATTATAATTTTCTTTATAGTAATACCAATTATAATTGGAGGATTTGGAAATTGATTAGTTCCTTTAATATTAGGAGCCCCTGATATAGCCTTTCCTCGAATAAATAATATAAGTTTTTGAATACTACCTCCTTCATTGACTCTTCTATTATCAAGCTCAATAGTAGAAAATGGGGCAGGAACTGGGTGAACAGTTTATCCTCCTCTCTCTTCAGGAACAGCTCATGCTGGAGCTTCTGTTGATTTAGCTATTTTTTCTCTTCATTTAGCTGGAATTTCCTCAATTTTAGGGGCAGTAAATTTTATTACAACTGTAATTAATATACGATCGTCAGGAATTACTTTAGATCGACTACCCTTATTTGTTTGATCTGTAGTTATTACAGCTATCTTATTACTTCTTTCTCTTCCTGTTTTAGCTGGGGCTATTACTATGTTATTAACAGACCGAAACTTAAATACATCTTTCTTTGATCCAATCGGAGGAGGAGACCCTATTTTATACCAACACTTATTC
 Diptera_Aedes_aegypti_EU352212_GBDP4552_08   AACTTTATATTTCATTTTTGGAGTATGATCTGGAATAGTCGGAACTTCTCTAAGAATTTTAATTCGTGCTGAACTTAGCCACCCTGGTATATTTATTGGGAATGACCAAATTTATAATGTAATTGTAACAGCTCATGCATTTATTATAATTTTCTTTATAGTAATGCCAATTATAATTGGAGGATTTGGAAATTGATTAGTTCCTTTAATATTAGGAGCCCCTGATATAGCTTTCCCTCGAATGAATAATATAAGTTTTTGAATACTACCTCCTTCATTGACTCTTCTATTATCAAGCTCAATAGTAGAAAATGGGGCAGGAACTGGGTGAACAGTTTATCCTCCTCTCTCTTCAGGAACAGCTCATGCTGGAGCTTCTGTTGATTTAGCTATTTTTTCTCTTCATTTAGCTGGAATTTCCTCAATTTTAGGGGCAGTAAATTTTATTACAACTGTGATTAATATGTGATCGTCAGGGATTACTTTAGATCGACTACCCTTATTTGTTTGATCTGTAGTTATTACAGCTATCTTATTACTTCTTTCTCTTCCTGTTTTAGCTGGAGCTATTACTATATTATTAACAGACCGAAACTTAAATACATCTTTCTTTGATCCAATCGGAGGGGGAGACCCTATTTTATACCAACACTTATTT
 Diptera_Aedes_aegypti_NC_010241_GBDP4550_08   AACTTTATATTTCATTTTTGGAGTATGATCTGGAATAGTCGGAACTTCTCTAAGAATTTTAATTCGTGCTGAACTTAGCCACCCTGGTATATTTATTGGGAATGACCAAATTTATAATGTAATTGTAACAGCTCATGCATTTATTATAATTTTCTTTATAGTAATGCCAATTATAATTGGAGGATTTGGAAATTGATTAGTTCCTTTAATATTAGGAGCCCCTGATATAGCTTTCCCTCGAATGAATAATATAAGTTTTTGAATACTACCTCCTTCATTGACTCTTCTATTATCAAGCTCAATAGTAGAAAATGGGGCAGGAACTGGGTGAACAGTTTATCCTCCTCTCTCTTCAGGAACAGCTCATGCTGGAGCTTCTGTTGATTTAGCTATTTTTTCTCTTCATTTAGCTGGAATTTCCTCAATTTTAGGGGCAGTAAATTTTATTACAACTGTGATTAATATGTGATCGTCAGGGATTACTTTAGATCGACTACCCTTATTTGTTTGATCTGTAGTTATTACAGCTATCTTATTACTTCTTTCTCTTCCTGTTTTAGCTGGAGCTATTACTATATTATTAACAGACCGAAACTTAAATACATCTTTCTTTGATCCAATCGGAGGGGGAGACCCTATTTTATACCAACACTTATTT
 Diptera_Aedes_atropalpus_AF425845_ACMC006_04   -------------------GGAGTTTGATCCGGAATAATTGGAACATCTTTAAGAATTTTAATCCGAGCAGAATTAAGACAACCTGGTATATTTATTGGTAATGATCAAATTTATAACGTAATTGTTACAGCTCATGCTTTTATTATAATTTTTTTTATAGTAATACCTATTATAATTGGAGGATTTGGAAATTGATTAGTCCCTTTAATATTAGGAGCCCCAGATATAGCTTTTCCACGAATAAATAATATAAGTTTTTGAATATTACCTCCTTCATTAACTCTTCTACTTTCTAGAAGTATAGTAGAAAATGGATCAGGTACAGGGTGAACTGTTTACCCACCTTTATCATCTGGTACTGCTCATGCAGGGGCATCAGTAGATTTAACAATTTTTTCTCTTCATTTAGCTGGGATTTCTTCAATTTTAGGAGCTGTAAATTTTATTACAACTGTAATTAATATGCGATCATCAGGAATTACTTTAGATCGATTACCTTTATTTGTATGATCTGTAGTAATCACAGCTATTCTACTTCTTTTATCTTTACCTGTATTAGCTGGTGCTATTACTATATTATTAACAGACCGAAATTTAAATACTTCATTTTTTGACCCAATTGGAGGAGGAGACCCTATTCTTTATCAACATTTA---
 Diptera_Aedes_atropalpus_mosqAP20_ACMC169_04   -------------------GGAGTTTGATCCGGAATAATTGGAACATCTTTAAGAATTTTAATCCGAGCAGAATTAAGACAACCTGGTATATTTATTGGTAATGATCAAATTTATAACGTAATTGTTACAGCTCATGCTTTTATTATAATTTTTTTTATAGTAATACCTATTATAATTGGAGGATTTGGAAATTGATTAGTCCCTTTAATATTAGGAGCCCCAGATATAGCTTTTCCACGAATAAATAATATAAGTTTTTGAATATTACCTCCTTCATTAACTCTATTACTTTCTAGAAGTATAGTAGAAAATGGATCAGGTACAGGGTGAACTGTTTACCCACCTTTATCATCTGGCACTGCTCATGCAGGAGCATCAGTAGATTTAACAATTTTTTCTCTTCATTTAGCTGGGATTTCTTCAATTTTAGGAGCTGTAAATTTTATTACAACCGTAATTAATATACGATCATCAGGAATTACTTTAGATCGATTACCTTTATTTGTATGATCTGTAGTAATCACAGCTATTCTACTTCTTTTATCTTTACCTGTATTAGCTGGTGCTATTACTATATTATTAACAGACCGAAATTTAAATACTTCATTTTTTGACCCAATTGGAGGAGGAGACCCTATTCTTTATCAACATTTA---
 Diptera_Aedes_atropalpus_mosqAP21_ACMC170_04   -------------------GGAGTTTGATCCGGAATAATTGGAACATCTTTAAGAATTTTAATCCGAGCAGAATTAAGACAACCTGGTATATTTATTGGTAATGATCAGATTTATAACGTAATTGTTACAGCTCATGCTTTTATTATAATTTTTTTTATAGTAATACCTATTATAATTGGAGGATTTGGAAATTGATTAGTCCCTTTAATATTAGGAGCCCCAGATATAGCTTTTCCACGAATAAATAATATAAGTTTTTGAATATTACCTCCTTCATTAACTCTACTACTTTCTAGAAGTATAGTAGAAAATGGATCAGGTACAGGGTGAACTGTTTACCCACCTTTATCATCTGGTACTGCTCATGCAGGGGCATCAGTAGATTTAACAATTTTTTCTCTTCATTTAGCTGGGATTTCTTCAATTTTAGGAGCTGTAAATTTTATTACAACTGTAATTAATATACGATCATCAGGAATTACTTTAGATCGATTACCTTTATTTGTATGATCTGTAGTAATCACAGCTATTCTACTTCTTTTATCTTTACCTGTATTAGCTGGTGCTATTACTATATTATTAACAGACCGAAATTTAAATACTTCATTTTTTGACCCAATTGGAGGAGGAGATCCTATTCTTTATCAACATTTA---
 Diptera_Aedes_atropalpus_mosqAP70_ACMC171_04   -------------------GGAGTTTGATCCGGAATAATTGGAACATCTTTAAGAATTTTAATCCGAGCAGAATTAAGACAACCTGGTATATTTATTGGTAATGATCAAATTTATAACGTAATTGTTACAGCTCATGCTTTTATTATAATTTTTTTTATAGTAATACCTATTATAATTGGAGGATTTGGAAATTGATTAGTCCCTTTAATATTAGGAGCCCCAGATATAGCTTTTCCACGAATAAATAATATAAGTTTTTGAATATTACCTCCTTCATTAACTCTACTACTTTCTAGAAGTATAGTAGAAAATGGATCAGGTACAGGGTGAACTGTTTACCCACCTTTATCATCTGGTACTGCTCATGCAGGGGCATCAGTAGATTTAACAATTTTTTCTCTTCATTTAGCTGGGATTTCTTCAATTTTAGGAGCTGTAAATTTTATTACAACTGTAATTAATATACGATCATCAGGAATTACTTTAGATCGATTACCTTTATTTGTATGATCTGTAGTAATCACAGCTATTCTACTTCTTTTATCTTTACCTGTATTAGCTGGTGCTATTACTATATTATTAACAGACCGAAATTTAAATACTTCATTTTTTGACCCAATTGGAGGAGGAGACCCTATTCTTTATCAACATTTA---
 Diptera_Aedes_atropalpus_mosqAP71_ACMC172_04   -------------------GGAGTTTGATCCGGAATAATTGGAACATCTTTAAGAATTTTAATCCGAGCAGAATTAAGACAACCTGGTATATTTATTGGTAATGATCAAATTTATAACGTAATTGTTACAGCTCATGCTTTTATTATAATTTTTTTTATAGTAATACCTATTATAATTGGAGGATTTGGAAATTGATTAGTCCCTTTAATATTAGGAGCCCCAGATATAGCTTTTCCACGAATAAATAATATAAGTTTTTGAATATTACCTCCTTCATTAACTCTATTACTTTCTAGAAGTATAGTAGAAAATGGATCAGGTACAGGGTGAACTGTTTACCCACCTTTATCATCTGGCACTGCTCATGCAGGAGCATCAGTAGATTTAACAATTTTTTCTCTTCATTTAGCTGGGATTTCTTCAATTTTAGGAGCTGTAAATTTTATTACAACCGTAATTAATATACGATCATCAGGAATTACTTTAGATCGATTACCTTTATTTGTATGATCTGTAGTAATCACAGCTATTCTACTTCTTTTATCTTTACCTGTATTAGCTGGTGCTATTACTATATTATTAACAGACCGAAATTTAAATACTTCATTTTTTGACCCAATTGGAGGAGGAGACCCTATTCTTTATCAACATTTA---
 Diptera_Aedes_atropalpus_mosqAP72_ACMC173_04   -------------------GGAGTTTGATCCGGAATAATTGGAACATCTTTAAGAATTTTAATCCGAGCAGAATTAAGACAACCTGGTATATTTATTGGTAATGATCAAATTTATAACGTAATTGTTACAGCTCATGCTTTTATTATAATTTTTTTTATAGTAATACCTATTATAATTGGAGGATTTGGAAATTGATTAGTCCCTTTAATATTAGGAGCCCCAGATATAGCTTTTCCACGAATAAATAATATAAGTTTTTGAATATTACCTCCTTCATTAACTCTATTACTTTCTAGAAGTATAGTAGAAAATGGATCAGGTACAGGGTGAACTGTTTACCCACCTTTATCATCTGGCACTGCTCATGCAGGAGCATCAGTAGATTTAACAATTTTTTCTCTTCATTTAGCTGGGATTTCTTCAATTTTAGGAGCTGTAAATTTTATTACAACCGTAATTAATATACGATCATCAGGAATTACTTTAGATCGATTACCTTTATTTGTATGATCTGTAGTAATCACAGCTATTCTACTTCTTTTATCTTTACCTGTATTAGCTGGTGCTATTACTATATTATTAACAGACCGAAATTTAAATACTTCATTTTTTGACCCAATTGGAGGAGGAGACCCTATTCTTTATCAACATTTA---
 Diptera_Aedes_canadensis_mosq173_20_ACMC042_04   -------------------GGAGTTTGATCAGGAATAGTAGGAACATCTTTAAGAATTTTAATTCGAGCTGAATTAAGTCAACCAGGAGTATTTATTGGAAATGATCAAATTTATAATGTAATTGTAACAGCTCATGCTTTCATTATAATTTTTTTTATAGTTATACCTATTATAATTGGAGGATTTGGAAATTGACTAGTTCCTTTAATATTAGGAGCCCCAGATATAGCTTTCCCTCGAATAAATAATATAAGTTTTTGAATACTTCCTCCTTCATTGACACTGCTACTTTCGAGTAGTATAGTAGAAAATGGGTCAGGGACAGGATGAACTGTTTATCCCCCTCTTTCATCTGGAACTGCTCACGCAGGAGCTTCAGTAGATTTAACAATTTTTTCTCTTCATTTAGCTGGAGTATCTTCTATTTTAGGAGCAGTAAATTTTATTACAACTGTTATTAATATACGATCAGCAGGAATTACTTTAGATCGTTTACCTTTATTTGTTTGATCTGTTGTAATTACAGCTGTATTATTATTATTATCTTTACCTGTATTAGCAGGAGCTATTACTATATTATTAACAGATCGAAATTTAAATACATCATTCTTCGATCCTATTGGAGGAGGAGACCCAATTTTATATCAACACTTA---
 Diptera_Aedes_canadensis_mosq173_7_ACMC043_04   -------------------GGAGTTTGATCAGGAATAGTAGGAACATCTTTAAGAATTTTAATTCGAGCTGAATTAAGTCAACCAGGGGTATTTATTGGAAATGATCAAATTTATAATGTAATTGTAACAGCTCATGCTTTCATTATAATTTTTTTTATAGTTATACCTATTATAATTGGAGGATTTGGAAATTGACTAGTTCCTTTAATATTAGGAGCCCCAGATATAGCTTTCCCTCGAATAAATAATATAAGTTTTTGAATACTTCCTCCTTCATTGACACTGCTACTTTCGAGTAGTATAGTAGAAAATGGATCAGGGACAGGATGAACTGTTTATCCCCCTCTTTCATCTGGAACTGCTCACGCAGGAGCTTCAGTAGATTTAACAATTTTTTCTCTTCATTTAGCTGGAGTATCTTCTATTTTAGGAGCAGTAAATTTTATTACAACTGTTATTAATATACGATCAGCAGGAATTACTTTAGATCGTTTACCTTTATTTGTTTGATCTGTTGTAATTACAGCTGTATTATTATTATTATCTTTACCTGTATTAGCAGGGGCTATTACTATATTATTAACAGATCGAAATTTAAATACATCATTCTTCGACCCTATTGGAGGAGGAGACCCAATTTTATATCAACACTTA---
 Diptera_Aedes_canadensis_mosq44_26_ACMC149_04   -------------------GGAGTTTGATCAGGAATAGTAGGAACATCTTTAAGAATTTTAATTCGAGCTGAATTAAGTCAACCAGGAGTATTTATTGGAAATGATCAAATTTATAATGTAATTGTAACAGCTCATGCTTTCATTATAATTTTTTTTATAGTTATACCTATTATAATTGGAGGATTTGGAAATTGACTAGTTCCTTTAATATTAGGAGCCCCAGATATAGCTTTCCCTCGAATAAATAATATAAGTTTTTGAATACTTCCTCCTTCATTGACACTGCTACTTTCGAGTAGTATAGTAGAAAATGGGTCAGGGACAGGATGAACTGTTTATCCCCCTCTTTCATCTGGAACTGCTCACGCAGGAGCTTCAGTAGATTTAACAATTTTTTCTCTTCATTTAGCTGGAGTATCTTCTATTTTAGGGGCAGTAAATTTTATTACAACTGTTATTAATATACGATCAGCAGGAATTACTTTAGATCGTTTACCTTTATTTGTTTGATCTGTTGTAATTACAGCTGTATTATTATTATTATCTTTACCTGTATTAGCAGGAGCTATTACTATATTATTAACAGATCGAAATTTAAATACATCATTCTTCGATCCTATTGGAGGAGGAGACCCAATTTTATATCAACACTTA---
 Diptera_Aedes_canadensis_mosqCD10_ACMC180_04   -------------------GGAGTTTGATCAGGAATAGTAGGAACATCTTTAAGAATTTTAATTCGAGCTGAATTAAGTCAACCAGGAGTATTTATTGGAAATGATCAAATTTATAATGTAATTGTAACAGCTCATGCTTTCATTATAATTTTTTTTATAGTTATACCTATTATAATTGGAGGATTTGGAAATTGATTAGTTCCTTTAATATTAGGGGCCCCAGATATAGCTTTTCCTCGAATAAATAATATAAGTTTTTGAATACTTCCTCCTTCATTGACACTGCTACTTTCGAGTAGTATAGTAGAAAATGGGTCAGGGACAGGATGAACTGTTTATCCCCCTCTTTCATCTGGAACTGCTCACGCAGGAGCTTCAGTAGATTTAACAATTTTTTCTCTTCATTTAGCTGGAGTATCTTCTATTTTAGGAGCAGTAAATTTTATTACAACTGTTATTAATATACGATCAGCAGGAATTACTTTAGATCGTTTACCTTTATTTGTTTGATCTGTTGTAATTACAGCTGTATTATTATTATTATCTTTACCTGTATTAGCAGGAGCTATTACTATACTATTAACAGATCGAAATTTAAATACATCATTCTTCGATCCTATTGGAGGAGGAGACCCAATTTTATATCAACACTTA---
 Diptera_Aedes_canadensis_mosqCD11_ACMC181_04   -------------------GGAGTTTGATCAGGAATAGTAGGAACATCTTTAAGAATTTTAATTCGAGCTGAATTAAGTCAACCAGGAGTATTTATTGGAAACGATCAAATTTATAATGTAATTGTAACAGCTCATGCTTTCATTATAATTTTTTTTATAGTTATACCTATTATAATTGGAGGATTTGGAAATTGACTAGTTCCTTTAATATTAGGAGCCCCAGATATAGCTTTCCCTCGAATAAATAATATAAGTTTTTGAATACTTCCTCCTTCATTGACACTGCTACTTTCGAGTAGTATAGTAGAAAATGGGTCAGGGACAGGATGAACTGTTTATCCCCCTCTTTCATCTGGAACTGCTCACGCAGGAGCTTCAGTAGATTTAACAATTTTTTCTCTTCATTTAGCTGGAGTATCTTCTATTTTAGGAGCAGTAAATTTTATTACAACTGTTATTAATATACGATCAGCAGGAATTACTTTAGATCGTTTACCTTTATTTGTTTGATCTGTTGTAATTACAGCTGTATTATTATTATTATCTTTACCTGTATTAGCAGGGGCTATTACTATATTATTAACAGATCGAAATTTAAATACATCATTCTTCGATCCTATTGGAGGAGGAGACCCAATTTTATATCAACACTTA---
 Diptera_Aedes_canadensis_mosqCD12_ACMC182_04   -------------------GGAGTTTGATCAGGAATAGTAGGAACATCTTTAAGAATTTTAATTCGAGCTGAATTAAGTCAACCAGGGGTATTTATTGGAAATGATCAAATTTATAATGTAATTGTAACAGCTCATGCTTTCATTATAATTTTTTTTATAGTTATACCTATTATAATTGGAGGATTTGGAAATTGACTAGTTCCTTTAATATTAGGAGCCCCAGATATAGCTTTCCCTCGAATAAATAATATAAGTTTTTGAATACTTCCTCCTTCATTGACACTGCTACTTTCGAGTAGTATAGTAGAAAATGGGTCAGGGACAGGATGAACTGTTTATCCCCCTCTTTCATCTGGAACTGCTCACGCAGGAGCTTCAGTAGATTTAACAATTTTTTCTCTTCATTTAGCTGGAGTATCTTCTATTTTAGGAGCAGTAAATTTTATTACAACTGTTATTAATATACGATCAGCAGGAATTACTTTAGATCGTTTACCTTTATTTGTTTGATCTGTTGTAATTACAGCTGTATTATTATTATTATCTTTACCTGTATTAGCAGGGGCTATTACTATATTATTAACAGATCGAAATTTAAATACATCATTCTTCGATCCTATTGGAGGAGGAGACCCAATTTTATATCAACACTTA---
 Diptera_Aedes_canadensis_mosqCD1_ACMC179_04   -------------------GGAGTTTGATCAGGAATAGTAGGAACATCTTTAAGAATTTTAATTCGAGCTGAATTAAGTCAACCAGGAGTATTTATTGGAAATGATCAAATTTATAATGTAATTGTAACAGCTCATGCTTTCATTATAATTTTTTTTATAGTTATACCTATTATAATTGGAGGATTTGGAAATTGACTAGTTCCTTTAATATTAGGAGCCCCAGATATAGCTTTCCCTCGAATAAATAATATAAGTTTTTGAATACTTCCTCCTTCATTGACACTGCTACTTTCGAGTAGTATAGTAGAAAATGGGTCAGGGACAGGATGAACTGTTTATCCCCCTCTTTCATCTGGAACTGCTCACGCAGGAGCTTCAGTAGATTTAACAATTTTTTCTCTTCATTTAGCTGGAGTATCTTCTATTTTAGGGGCGGTAAATTTTATTACAACTGTTATTAATATACGATCAGCAGGAATTACTTTAGATCGTTTACCTTTATTTGTTTGATCTGTTGTAATTACAGCTGTATTATTATTATTATCTTTACCTGTATTAGCAGGAGCTATTACTATATTATTAACAGATCGAAATTTAAATACATCATTCTTCGATCCTATTGGAGGAGGAGACCCAATTTTATATCAACACTTA---
 Diptera_Aedes_canadensis_mosqCD2_ACMC183_04   -------------------GGAGTTTGATCAGGAATAGTAGGAACATCTTTAAGAATTTTAATTCGAGCTGAATTAAGTCAACCAGGGGTATTTATTGGAAATGATCAAATTTATAATGTAATTGTAACAGCTCATGCTTTCATTATAATTTTTTTTATAGTTATACCTATTATAATTGGAGGATTTGGAAATTGACTAGTTCCTTTAATATTAGGAGCCCCAGATATAGCTTTCCCTCGAATAAATAATATAAGTTTTTGAATACTTCCTCCTTCATTAACACTGCTACTTTCGAGCAGTATAGTAGAAAATGGGTCAGGGACAGGATGAACTGTTTATCCCCCTCTTTCATCTGGAACTGCTCACGCAGGGGCTTCAGTAGATTTAACAATTTTTTCTCTTCATTTAGCTGGAGTATCTTCTATTTTAGGAGCAGTAAATTTTATTACAACTGTTATTAATATACGATCAGCAGGAATTACTTTAGATCGTTTACCTTTATTTGTTTGATCTGTTGTAATTACAGCTGTATTATTATTATTATCTTTACCTGTATTAGCAGGGGCTATTACTATATTATTAACAGATCGAAATTTAAATACATCATTCTTCGATCCTATTGGAGGAGGAGACCCAATTTTATATCAACACTTA---
 Diptera_Aedes_canadensis_mosqCD3_ACMC184_04   -------------------GGAGTTTGATCAGGAATAGTAGGAACATCTTTAAGAATTTTAATTCGAGCTGAATTAAGTCAACCGGGGATATTTATTGGAAATGATCAAATTTATAATGTAATTGTAACAGCTCATGCTTTCATTATAATTTTTTTTATAGTTATACCTATTATAATTGGAGGATTTGGAAATTGACTAGTTCCTTTAATATTAGGAGCCCCAGATATAGCTTTCCCTCGAATAAATAATATAAGTTTTTGAATACTTCCTCCTTCATTGACACTGCTACTTTCGAGTAGTATAGTAGAAAATGGGTCAGGGACAGGATGAACTGTTTATCCCCCTCTTTCATCTGGAACTGCTCACGCAGGAGCTTCAGTAGATTTAACAATTTTTTCTCTTCATTTAGCTGGAGTATCTTCTATTTTAGGGGCAGTAAATTTTATTACAACTGTTATTAATATACGATCAGCAGGAATTACTTTAGATCGTTTACCTTTATTTGTTTGATCTGTTGTAATTACAGCTGTATTATTATTATTATCTTTACCTGTATTAGCAGGGGCTATTACTATATTATTAACAGATCGAAATTTAAATACATCATTCTTCGACCCTATTGGAGGAGGAGACCCAATTTTATACCAACACTTA---
 Diptera_Aedes_canadensis_mosqCD4_ACMC185_04   -------------------GGAGTTTGATCAGGAATAGTAGGAACATCTTTAAGAATTTTAATTCGAGCTGAATTAAGTCAACCAGGAGTATTTATTGGAAATGATCAAATTTATAATGTAATTGTAACAGCTCATGCTTTCATTATAATTTTTTTTATAGTTATACCTATTATAATTGGAGGATTTGGAAATTGACTAGTTCCTTTAATATTAGGAGCCCCAGATATAGCTTTCCCTCGAATAAATAATATAAGTTTTTGAATACTTCCTCCTTCATTGACACTGCTACTTTCGAGTAGTATAGTAGAAAATGGGTCAGGGACAGGATGAACTGTTTATCCCCCTCTTTCATCTGGAACTGCTCACGCAGGAGCTTCAGTAGATTTAACAATTTTTTCTCTTCATTTAGCTGGAGTATCTTCTATTTTAGGGGCAGTAAATTTTATTACAACTGTTATTAATATACGATCAGCAGGAATTACTTTAGATCGTTTACCTTTATTTGTTTGATCTGTTGTAATTACAGCTGTATTATTATTATTATCTTTACCTGTATTAGCAGGAGCTATTACTATATTATTAACAGATCGAAATTTAAATACATCATTCTTCGATCCTATTGGAGGAGGAGACCCAATTTTATATCAACACTTA---
 Diptera_Aedes_canadensis_mosqCD5_ACMC186_04   -------------------GGAGTTTGATCAGGAATAGTAGGAACATCTTTAAGAATTTTAATTCGAGCTGAATTAAGTCAACCAGGGGTATTTATTGGAAATGATCAAATTTATAATGTAATTGTAACAGCTCATGCTTTCATTATAATTTTTTTTATAGTTATACCTATTATAATTGGAGGATTTGGAAATTGACTAGTTCCTTTAATATTAGGAGCCCCAGATATAGCTTTCCCTCGAATAAATAATATAAGTTTTTGAATGCTTCCTCCTTCATTGACACTGCTACTTTCGAGTAGTATAGTAGAAAATGGGTCAGGGACAGGATGAACTGTTTATCCCCCTCTTTCATCTGGAACTGCTCACGCAGGAGCTTCAGTAGATTTAACAATTTTTTCTCTTCATTTAGCTGGAGTATCTTCTATTTTAGGAGCAGTAAATTTTATTACAACTGTTATTAATATACGATCAGCAGGAATTACTTTAGATCGTTTACCTCTATTTGTTTGATCTGTTGTAATTACAGCCGTATTATTATTATTATCTTTACCTGTATTAGCAGGGGCTATTACTATATTACTAACAGATCGAAATTTAAATACATCATTCTTCGATCCTATTGGAGGAGGAGATCCAATTTTATATCAACACTTA---
 Diptera_Aedes_canadensis_mosqCD6_ACMC187_04   -------------------GGAGTTTGATCAGGAATAGTAGGAACATCTTTAAGAATTTTAATCCGAGCTGAATTAAGTCAACCAGGAGTATTTATTGGAAATGATCAAATTTATAATGTAATTGTAACAGCTCATGCTTTCATTATAATTTTTTTTATAGTTATACCTATTATAATTGGAGGATTTGGAAATTGACTAGTTCCTTTAATATTAGGAGCCCCAGATATAGCTTTCCCTCGAATAAATAATATAAGTTTTTGAATACTTCCTCCTTCATTGACACTGCTACTTTCGAGTAGTATAGTAGAAAATGGGTCAGGGACAGGATGAACTGTTTATCCCCCTCTTTCATCTGGAACTGCTCACGCAGGAGCTTCAGTAGATTTAACAATTTTTTCTCTTCATTTAGCTGGAGTATCTTCTATTTTAGGAGCAGTAAATTTTATTACAACTGTTATTAATATACGATCAGCAGGAATTACTTTAGATCGTTTACCTTTATTTGTTTGATCTGTAGTAATTACAGCTGTATTATTATTATTATCTTTACCTGTATTAGCAGGGGCTATTACTATATTATTAACAGATCGAAATTTAAATACATCATTCTTCGATCCTATTGGAGGAGGAGACCCAATTTTATATCAACACTTA---
 Diptera_Aedes_canadensis_mosqCD7_ACMC188_04   -------------------GGAGTTTGATCAGGAATAGTAGGAACATCTTTAAGAATTTTAATTCGAGCTGAATTAAGTCAACCAGGGGTATTTATTGGAAATGATCAAATTTATAATGTAATTGTAACAGCTCATGCTTTCATTATAATTTTTTTTATAGTTATACCTATTATAATTGGAGGATTTGGAAATTGACTAGTTCCTTTAATATTAGGAGCCCCAGATATAGCTTTCCCTCGAATAAATAATATAAGTTTTTGAATACTTCCCCCTTCATTGACACTGCTACTTTCGAGTAGTATAGTAGAAAATGGGTCAGGGACAGGATGAACTGTTTATCCCCCTCTTTCATCTGGAACTGCTCACGCAGGAGCTTCAGTAGATTTAACAATTTTTTCTCTTCATTTAGCTGGAGTATCTTCTATTTTAGGAGCAGTAAATTTTATTACAACTGTTATTAATATACGATCAGCAGGAATTACTTTAGATCGTTTACCTCTATTTGTTTGATCTGTTGTAATTACAGCCGTATTATTATTATTATCTTTACCTGTATTAGCAGGGGCTATTACTATATTACTAACAGATCGAAATTTAAATACATCATTCTTCGATCCTATTGGAGGAGGAGACCCAATTTTATATCAACACTTA---
 Diptera_Aedes_canadensis_mosqCD8_ACMC189_04   -------------------GGAGTTTGATCAGGAATAGTAGGAACATCTTTAAGAATTTTAATTCGAGCTGAATTAAGTCAACCGGGGGTATTTATTGGAAATGATCAAATTTATAATGTAATTGTAACAGCTCATGCTTTCATTATAATTTTTTTTATAGTTATACCTATTATAATTGGAGGATTTGGAAATTGACTAGTTCCTTTAATATTAGGAGCCCCAGATATAGCTTTCCCTCGAATAAATAATATAAGTTTTTGAATACTTCCTCCTTCATTGACACTGCTACTTTCGAGTAGTATAGTAGAAAACGGGTCAGGGACAGGATGAACTGTTTATCCCCCTCTTTCATCTGGAACTGCTCACGCAGGAGCTTCAGTAGATTTAACAATTTTTTCTCTTCATTTAGCTGGAGTATCTTCTATTTTAGGAGCAGTAAATTTTATTACAACTGTTATTAATATACGATCAGCAGGAATTACTTTAGATCGTTTACCTTTATTTGTTTGATCTGTTGTAATTACAGCTGTATTATTATTATTATCTTTACCTGTGTTAGCAGGGGCTATTACTATATTATTAACAGATCGAAATTTAAATACATCATTCTTCGATCCTATTGGAGGAGGAGACCCAATTTTATATCAACACTTA---
 Diptera_Aedes_canadensis_mosqCD9_ACMC190_04   -------------------GGAGTTTGATCAGGAATAGTAGGAACATCTTTAAGAATTTTAATTCGAGCTGAATTAAGTCAACCGGGAGTATTTATTGGAAATGATCAAATTTATAATGTAATTGTAACAGCTCATGCTTTCATTATAATTTTTTTTATAGTTATACCTATTATAATTGGAGGATTTGGAAATTGACTAGTTCCTTTAATATTAGGAGCTCCAGATATAGCTTTCCCTCGAATAAATAATATAAGTTTTTGAATACTTCCTCCTTCATTGACACTGCTACTTTCGAGTAGTATAGTAGAAAATGGGTCAGGGACAGGATGAACTGTTTACCCCCCTCTTTCATCTGGAACTGCTCACGCAGGAGCTTCAGTAGATTTAACAATTTTTTCTCTTCATTTAGCTGGAGTATCTTCTATTTTAGGAGCAGTAAATTTTATTACAACTGTTATTAATATACGATCAGCAGGAATTACTTTAGATCGTTTACCTTTATTTGTTTGATCTGTTGTAATTACAGCTGTATTATTATTATTATCTTTACCTGTATTAGCAGGAGCTATTACTATATTATTAACAGACCGAAATTTAAATACATCATTCTTCGATCCTATTGGAGGAGGAGATCCAATTTTATATCAACACTTA---
 Diptera_Aedes_canadensis_mosqX_7_ACMC297_04   -------------------GGAGTTTGATCAGGAATAGTAGGAACATCTTTAAGAATTTTAATTCGAGCTGAATTAAGTCAACCAGGAGTATTTATTGGAAATGATCAAATTTATAATGTAATTGTAACAGCTCATGCTTTCATTATAATTTTTTTTATAGTTATACCTATTATAATTGGAGGATTTGGAAATTGACTAGTTCCTTTAATATTAGGAGCCCCAGATATAGCTTTCCCTCGAATAAATAATATAAGTTTTTGAATACTTCCTCCTTCATTGACACTGCTACTTTCGAGTAGTATAGTAGAAAATGGGTCAGGGACAGGATGAACTGTTTATCCCCCTCTTTCATCTGGAACTGCTCACGCAGGAGCTTCAGTAGATTTAACAATTTTTTCTCTTCATTTAGCTGGAGTATCTTCTATTTTAGGGGCAGTAAATTTTATTACAACTGTTATTAATATACGATCAGCAGGAATTACTTTAGATCGTTTACCTTTATTTGTTTGATCTGTTGTAATTACAGCTGTATTATTATTATTATCTTTACCTGTATTAGCAGGAGCTATTACTATATTATTAACAGATCGAAATTTAAATACATCATTCTTCGATCCTATTGGAGGAGGAGACCCAATTTTATATCAACACTTA---
 Diptera_Aedes_cinereus_mosq28.03_ACMC100_04   -------------------GGAGTTGAATCTGGAATAGTAGGAACATCTTTAAGTTTATTAATTCGTGCAGAATTAAGTCATCCAAGCATATTTATTGGAAATGACCAAATTTATAATGTAATTGTAACAGCTCATGCATTTATTATAATTTTTTTTATAGTTATACCTATTATAATTGGAGGATTTGGTAATTGACTTGTTCCTTTAATATTAGGAGCTCCTGATATAGCTTTCCCCCGAATAAATAATATAAGTTTTTGAATATTACCTCCCTCATTAACCCTGTTATTATCCAGCTCAATAGTAGAAAATGGGGCTGGTACCGGGTGAACTGTTTATCCCCCTCTATCTTCTGGAACTGCTCATGCAGGGGGTTCCGTTGACTTAGCTATTTTTTCTTTACACTTAGCGGGGATTTCTTCAATTTTAGGGGCTGTAAATTTTATTACAACTGTTATTAATATACGATCTGCAGGAATTACCCTTGATCGACTTCCTTTATTTGTTTGATCAGTTGTAATTACTGCTATTTTATTACTTCTTTCTTTACCTGTTTTAGCTGGAGCTATTACTATATTATTAACTGATCGAAATTTAAATACATCATTCTTTGACCCAATTGGAGGAGGAGACCCAATTCTATACCAACATTTA---
 Diptera_Aedes_cinereus_mosqCN46_ACMC191_04   -------------------GGAGTTGAATCTGGAATAGTAGGAACATCTTTAAGTTTATTAATTCGTGCAGAATTAAGTCATCCAAGCATATTTATTGGAAATGACCAAATTTATAATGTAATTGTAACAGCTCATGCATTTATTATAATTTTTTTTATAGTTATACCTATTATAATTGGAGGATTTGGTAATTGACTTGTTCCTTTAATATTAGGAGCTCCTGATATAGCTTTCCCCCGAATAAATAATATAAGTTTTTGAATATTACCTCCCTCATTAACCCTGTTATTATCCAGCTCAATAGTAGAAAATGGAGCTGGTACCGGGTGAACTGTTTATCCCCCTCTATCTTCTGGAACTGCTCATGCAGGGGGTTCCGTTGACTTAGCTATTTTTTCTTTACACTTAGCGGGGATTTCTTCAATTTTAGGGGCTGTAAATTTTATTACAACTGTTATTAATATACGATCTGCAGGAATTACCCTTGATCGACTTCCTTTATTTGTTTGATCAGTTGTAATTACTGCTATTTTATTACTTCTTTCTTTACCTGTTTTAGCTGGAGCTATTACTATATTATTAACTGATCGAAATTTAAATACATCATTCTTTGACCCAATTGGAGGGGGAGACCCAATTTTATACCAACATTTA---
[truncated: 9,815,953 more chars]
