# Supplementary material for: Comparative performances of DNA barcoding across insect orders
Source: BMC Bioinformatics. 2010 Apr 27;11:206. doi: 10.1186/1471-2105-11-206 (PMC2885370; doi:10.1186/1471-2105-11-206)
Supplement: Additional file 5 — TreeCode.1.0. Perl script developed to quantify the proportion of correctly identified queries according to the NJT criterion. [file 1471-2105-11-206-S5.ZIP]

Archive with 7 entries (6 files):
- ReadMe.txt
- __MACOSX/
- __MACOSX/._ReadMe.txt
- tree1.tree
- __MACOSX/._tree1.tree
- TreeCode.pl
- __MACOSX/._TreeCode.pl
