# Supplementary material for: Comparative performances of DNA barcoding across insect orders
Source: BMC Bioinformatics. 2010 Apr 27;11:206. doi: 10.1186/1471-2105-11-206 (PMC2885370; doi:10.1186/1471-2105-11-206)
Supplement: Additional file 5 — TreeCode.1.0. Perl script developed to quantify the proportion of correctly identified queries according to the NJT criterion. [file 1471-2105-11-206-S5.ZIP › ReadMe.txt]

README FILE for TreeCode V1.

TreeCode is a Perl script, and as such you will need a perl interpreter installed in your computer. If you do not have it yet, you can go to http://www.perl.org/ and find out how to get it for your computer. Once Perl is installed, you can run the script TreeCode in a number of ways, depending on your computer's system.

##########   HOW TO RUN THE PROGRAM   ##########

WINDOWS:

Once perl is installed, open the command prompt, and navigate to the folder where you have the TreeCode.pl file. Then type "perl TreeCode.pl" and press <ENTER>. This should suffice. If nothing happens or you have strange error messages, it might be that the "end of lines" need to be changed. You can try to simply open the file TreeCode.pl in wordpad, and re-save it, then try "perl TreeCode.pl" again.

MAC:

Open terminal, navigate to the folder where TreeCode.pl file is, and type "./TreeCode.pl" (watch for the uppercase letters) and press <ENTER>. If this doesn't work, you might need to give certain permissions to TreeCode.pl. You can type e.g. "chmod 777 TreeCode.pl" and press <ENTER>. Then try "./TreeCode.pl" again, it should be running.

UNIX:

If you are using a unix system, you probably know better than i do how to run a perl script.


##########   INPUT   ##########

The infile for TreeCode is a newick tree (tree in parenthetic format). In order for the program to work, the tree should probably not contain node labels, and be fully binary (i.e. no polytomies on the tree). The names of the specimens have to conform to the following naming:

GenusName_speciesName_individualName

i.e. first word needs to be the genus name, followed by an underscore ("_"), followed by species name, then another underscore, and after this whatever individual ID you have (it should not matter for TreeCode).

ATTENTION: Pay attention to the rooting of your tree (even if your tree is unrooted!! ).

For instance, the two following trees differ only on the rooting place:

Tree I: (((A_1_1:1.0,A_1_2:1.0):1.0,B_1_1:1.0):0.5,(C_1_1:1.0,C_1_2:1.0):0.5);
Tree II: ((A_1_2:1.0,(B_1_1:1.0,(C_1_1:1.0,C_1_2:1.0):1.0):1.0):0.05,A_1_1:0.95);

However, TreeCode would find species A_1 to be monophyletic in Tree I, but not on Tree II.

To run TreeCode, place your tree file in the same folder as TreeCode.pl, then start the program (see above under HOW TO RUN THE PROGRAM), and when asked for your input tree file, give the name of your tree file. Under Mac and UNIX, make sure the upper- and lowercaps letters are correct, otherwise the program wont find your file.


##########   OUTPUT   ##########
 
During the run, TreeCode will output some information on the screen, which should give you an idea of how long the run will take.
Once completed, two new file should be created in the folder where you are working. If your tree file is called "treefile1.tree", the output files will be named "treefile1.tree_TC_summary.txt" and "treefile1.tree_TC_individual.txt".

The summary file shows how many species were found on the tree, how many of these species are (or seem to be) monophyletic, and the proportion of species in the treefile which are monophyletic. It also returns, for each monophyletic species, the subtree where the specimens are found. Note that the program will exclude all species which have only 1 representative specimen on the tree, before calculating the proportion of monophyletic species. 

The individual file lists all specimens found in the tree file, and whether their species is monophyletic (a "1" appears in the column after specimens name) or not (a "0") in your tree.


##########   EXAMPLE FILE   ##########

TreeCode comes with an example tree file in newick format, so you can try it before using your own data. The example file is called "tree1.tree". This is a random tree with 10 specimens, and 5 different "species". You should be able to open it in most tree visualization software, in case you want to look at the tree before proceeding. Follow the instruction above to start TreeCode, and when asked for the tree file type "tree1.tree". Once the output to screen stops, you should have 2 new files ("summary" and "individual"). Their contents should match the following:

## tree1.tree_TC_summary.txt:
"
5 species found. Of these 1 are represented by only 1 specimen.
Of the remaining: 
GenusA_species2 maybe monophyletic in subtree (GenusA_species2_individual523:0.1091842942,GenusA_species2_ind90_Greece:0.1091842942)
GenusA_species1 maybe monophyletic in subtree ((GenusA_species1_individual006:0.02482783534,GenusA_species1_individual001:0.02482783534):0.03235696103,GenusA_species1_individual111:0.05718479637)
GenusA_species3 maybe monophyletic in subtree (GenusA_species3_individualGREECE:0.00121993497,GenusA_species3_ind_HJ56:0.00121993497)


The proportion of monophyletic species is 0.75
"


##tree1.tree_TC_individual.txt:
"
GenusB_species2_individual555	0
GenusA_species2_individual523	1
GenusA_species2_ind90_Greece	1
GenusB_species1_individual556	0
GenusB_species1_individual550	0
GenusA_species1_individual006	1
GenusA_species1_individual001	1
GenusA_species1_individual111	1
GenusA_species3_individualGREECE	1
GenusA_species3_ind_HJ56	1
"

If your output files are different, something is probably wrong… re-download TreeCode, unzip the package and try again. If it still doesn't work, contact the authors.

##########   CITING THE PROGRAM   ########## 

If you ever use TreeCode in your publications, the correct citation for it is:

Virgilio M, Backeljau T, Nevado B & De Meyer M (in press) "Comparative performances of DNA barcoding across insect orders", BMC Bioinformatics


##########   DISCLAIMER   ##########

The program TreeCode was built during the course of a study on DNA barcoding of insects. We have performed only limited testing of the program during our own research activities. There is no warranty that the program will work, and all results should be carefully checked before being used in publications. TreeCode can be freely distributed, modified, and redistributed.  


 
