# Supplementary material for: Comparative performances of DNA barcoding across insect orders
Source: BMC Bioinformatics. 2010 Apr 27;11:206. doi: 10.1186/1471-2105-11-206 (PMC2885370; doi:10.1186/1471-2105-11-206)
Supplement: Additional file 5 — TreeCode.1.0. Perl script developed to quantify the proportion of correctly identified queries according to the NJT criterion. [file 1471-2105-11-206-S5.ZIP › tree1.tree]

((GenusB_species2_individual555:0.1261356518,(GenusA_species2_individual523:0.1091842942,GenusA_species2_ind90_Greece:0.1091842942):0.01695135754):2.054293027,((GenusB_species1_individual556:0.5820917732,(GenusB_species1_individual550:0.3009162601,((GenusA_species1_individual006:0.02482783534,GenusA_species1_individual001:0.02482783534):0.03235696103,GenusA_species1_individual111:0.05718479637):0.2437314637):0.2811755131):0.1563081828,(GenusA_species3_individualGREECE:0.00121993497,GenusA_species3_ind_HJ56:0.00121993497):0.7371800211):1.442028723);
