# Supplementary material for: Comparative performances of DNA barcoding across insect orders
Source: BMC Bioinformatics. 2010 Apr 27;11:206. doi: 10.1186/1471-2105-11-206 (PMC2885370; doi:10.1186/1471-2105-11-206)
Supplement: Additional file 5 — TreeCode.1.0. Perl script developed to quantify the proportion of correctly identified queries according to the NJT criterion. [file 1471-2105-11-206-S5.ZIP › TreeCode.pl]

#!/usr/bin/perl 

print "
######################################################
##      Welcome to TreeCode.v1.pl            ##
######################################################
\nThis script reads a tree file (in parenthetic format)
and returns the proportion of species that are monophyletic
on the given tree\n\nFor this to work your specimens's names have to look like:
\n\tGenus_species_indID\n
Also the tree file should not contain node labels
and you probably should use a fully resolved (binary) tree.
For help read the readme file or contact the authors\n\nInput tree file name:  ";


$filename=<STDIN>;
chop $filename;

$name=$filename."_TC_summary.txt";
open(OUT_sum,">$name") or die "cant open file $name for output\n";
$name=$filename."_TC_individual.txt";
open(OUT_ind,">$name") or die "cant open file $name for output\n";


open(IN,"$filename") or die "cant read tree file\n";
@read=<IN>;
close(IN);

foreach $line (@read){
         $tree="$tree"."$line";
         }
@chars = split (//,$tree);

$num_chars=$#chars+1;
$num_parenthesis=0;
@starting_points=();


for($i=0;$i<$num_chars;$i++){
	if($chars[$i] eq "("){
		$num_parenthesis++;
		push (@starting_points,$i);
		}
	
	}

for ($i=0;$i<$num_parenthesis;$i++){
	$ii=$i+1;
	print "getting subtree number $ii of $num_parenthesis\n";
	$t=substr($tree,$starting_points[$i]);
	push(@uncut,$t);
	}

foreach $tr (@uncut){
	$newtree=();
	$log=0;
	@tempchars = split(//,$tr);
	$sn=$#tempchars+1;
	for($i=0;$i<$sn;$i++){
		$newtree=$newtree.$tempchars[$i];
		if($tempchars[$i] eq "("){$log=$log+1;}
		if($tempchars[$i] eq ")"){$log=$log-1;}
		if($log != 0){
			next;
			}
		else{
			push(@pieces,$newtree);
			last;
			}
		}
	}

#### we now have a array named @pieces which contains all possible subtree of the original file

foreach $line(@pieces){
	@temp2=split(/,/,$line);
	
	foreach $lin (@temp2){
		$lin=~s/\(+//;
		$lin=~s/\)+//;
		@temp3=split(/_/,$lin);
		$name="$temp3[0]"."_"."$temp3[1]";
		push(@new,$name);
		}
	push @AoA, [@new];
	@new=();	
	}
	
### even better, we now have a array of arrays where each row corresponds to a subtree, each collumn 
## corresponds to the specimens present on that tree (just genus + species name)

## the individual names should have genusName_speciesName_whateverIndividualID
## nex few lines just construct an array where each entry corresponds to a genus_species id for each individual on the tree

@temp=split('\,',$tree);   
foreach $line (@temp){
	$line =~ s/\(//g;
	$line =~ s/\)//g;
	$line =~ s/\;//g;
}
foreach $line(@temp){
	push(@individuals,$line);
	@temp2=split(/_/,$line);
	$name="$temp2[0]"."_"."$temp2[1]";
	push(@obs,$name);
	}


$snum=$#obs+1;
@log=();

for ($i=0;$i<$snum;$i++){
	@newentry=();
	$log2=1;
	if($log[$i] eq "done"){
		next;
		} 
	else {
		for($j=$i+1;$j<$snum;$j++){
			if($obs[$i] eq $obs[$j]){
				$log[$j]="done";
				$log2=$log2+1;
				next;
				}
			}
		push (@newentry,$obs[$i]);
		push(@newentry,$log2);
		push @AoA2, [@newentry];
			
		
		}	
	}
	

##  So @AoA contains all subtrees, @AoA2 contains all species+ number of specimens


$snum1=$#{AoA}+1;
$snum2=$#AoA2+1;

$num_unique=0;
for ($i=0;$i<$snum2;$i++){
	if($AoA2[$i][1] == 1){
		$num_unique=$num_unique+1;
		}
	}

print (OUT_sum "$snum2 species found. Of these $num_unique are represented by only 1 specimen.\n\nOf the remaining: \n");
$num_ok=0;

for ($i=0;$i<$snum2;$i++){


	for($j=0;$j<$snum1;$j++){
		if($#{$AoA[$j]} != $AoA2[$i][1]-1){
			next;
			}
		else{
			$log=0;
			for($l=0;$l<$#{$AoA[$j]}+1;$l++){
				if($AoA[$j][$l] eq $AoA2[$i][0]){
					$log=$log+1;
					}
				}
			if($log==$AoA2[$i][1]){
				print (OUT_sum "$AoA2[$i][0] maybe monophyletic in subtree $pieces[$j]\n");
				push(@monos,$AoA2[$i][0]);
				$num_ok=$num_ok+1;
				}
			}
		}
	}

$prop=$num_ok/($snum2-$num_unique);
print (OUT_sum "\n\nThe proportion of monophyletic species (amongst species represented by >1 individual) is $prop\n");

foreach $line(@individuals){
	$log=0;
	chomp $line;
	@temp2=split(/_/,$line);
	$current_name="$temp2[0]"."_"."$temp2[1]";
	foreach $sp(@monos){
		chomp $sp;
		if($current_name eq $sp){
			@temp4=split(/\:/,$line);
			print (OUT_ind "$temp4[0]\t1\n");
			$log=1;
			last;
			}
		}
	
	if($log==0){
		@temp4=split(/\:/,$line);
		print (OUT_ind "$temp4[0]\t0\n");
		}
	}
